# Supplementary material for: Complexity of biological scaling suggests an absence of systematic trade-offs between sensory modalities in Drosophila
Source: Nat Commun. 2022 May 26;13:2944. doi: 10.1038/s41467-022-30579-y (PMC9135755; doi:10.1038/s41467-022-30579-y)
Supplement: Supplementary file 3 — Supplementary Code 1 [file 41467_2022_30579_MOESM3_ESM.zip]

Archive with 123 entries (94 files):
- Farnworth-Montgomery_STATS-CODE/
- Farnworth-Montgomery_STATS-CODE/README_Farnworth-Montgomery.txt
- __MACOSX/
- __MACOSX/Farnworth-Montgomery_STATS-CODE/
- __MACOSX/Farnworth-Montgomery_STATS-CODE/._README_Farnworth-Montgomery.txt
- Farnworth-Montgomery_STATS-CODE/Fig2_Brain-Disc/
- Farnworth-Montgomery_STATS-CODE/Fig2_Brain-Disc/Disc/
- Farnworth-Montgomery_STATS-CODE/Fig2_Brain-Disc/Disc/TotalDisc_Fig 5 EF - Imaginal disc surface area measurements (fiji) 181211.xlsx
- __MACOSX/Farnworth-Montgomery_STATS-CODE/Fig2_Brain-Disc/
- __MACOSX/Farnworth-Montgomery_STATS-CODE/Fig2_Brain-Disc/Disc/
- __MACOSX/Farnworth-Montgomery_STATS-CODE/Fig2_Brain-Disc/Disc/._TotalDisc_Fig 5 EF - Imaginal disc surface area measurements (fiji) 181211.xlsx
- Farnworth-Montgomery_STATS-CODE/Fig2_Brain-Disc/Disc/wholedisc.png
- __MACOSX/Farnworth-Montgomery_STATS-CODE/Fig2_Brain-Disc/Disc/._wholedisc.png
- Farnworth-Montgomery_STATS-CODE/Fig2_Brain-Disc/Disc/6-Species_Discvalues_MF.txt
- __MACOSX/Farnworth-Montgomery_STATS-CODE/Fig2_Brain-Disc/Disc/._6-Species_Discvalues_MF.txt
- Farnworth-Montgomery_STATS-CODE/Fig2_Brain-Disc/Disc/PhyloCorr_Species_DISCs/
- Farnworth-Montgomery_STATS-CODE/Fig2_Brain-Disc/Disc/PhyloCorr_Species_DISCs/BT_Keesey_Disc_species-avg.txt
- __MACOSX/Farnworth-Montgomery_STATS-CODE/Fig2_Brain-Disc/Disc/PhyloCorr_Species_DISCs/
- __MACOSX/Farnworth-Montgomery_STATS-CODE/Fig2_Brain-Disc/Disc/PhyloCorr_Species_DISCs/._BT_Keesey_Disc_species-avg.txt
- Farnworth-Montgomery_STATS-CODE/Fig2_Brain-Disc/Disc/PhyloCorr_Species_DISCs/Keesey_Disc_species-avg_CIs-etc.txt
- __MACOSX/Farnworth-Montgomery_STATS-CODE/Fig2_Brain-Disc/Disc/PhyloCorr_Species_DISCs/._Keesey_Disc_species-avg_CIs-etc.txt
- Farnworth-Montgomery_STATS-CODE/Fig2_Brain-Disc/Disc/PhyloCorr_Species_DISCs/BayesTraits/
- Farnworth-Montgomery_STATS-CODE/Fig2_Brain-Disc/Disc/PhyloCorr_Species_DISCs/BayesTraits/BT_Keesey_Disc_species-avg_eye-rod-ant.xlsx
- __MACOSX/Farnworth-Montgomery_STATS-CODE/Fig2_Brain-Disc/Disc/PhyloCorr_Species_DISCs/BayesTraits/
- __MACOSX/Farnworth-Montgomery_STATS-CODE/Fig2_Brain-Disc/Disc/PhyloCorr_Species_DISCs/BayesTraits/._BT_Keesey_Disc_species-avg_eye-rod-ant.xlsx
- Farnworth-Montgomery_STATS-CODE/Fig2_Brain-Disc/Disc/PhyloCorr_Species_DISCs/BayesTraits/BT_Keesey_Disc_species-avg_eye-ant.xlsx
- __MACOSX/Farnworth-Montgomery_STATS-CODE/Fig2_Brain-Disc/Disc/PhyloCorr_Species_DISCs/BayesTraits/._BT_Keesey_Disc_species-avg_eye-ant.xlsx
- Farnworth-Montgomery_STATS-CODE/Fig2_Brain-Disc/Disc/PhyloCorr_Species_DISCs/BayesTraits/BT_Keesey_Disc_species-avg_eye-bl-ant.xlsx
- __MACOSX/Farnworth-Montgomery_STATS-CODE/Fig2_Brain-Disc/Disc/PhyloCorr_Species_DISCs/BayesTraits/._BT_Keesey_Disc_species-avg_eye-bl-ant.xlsx
- __MACOSX/Farnworth-Montgomery_STATS-CODE/Fig2_Brain-Disc/Disc/PhyloCorr_Species_DISCs/._BayesTraits
- Farnworth-Montgomery_STATS-CODE/Fig2_Brain-Disc/Disc/PhyloCorr_Species_DISCs/Keesey_Disc_species-avg_CIs-etc.xlsx
- __MACOSX/Farnworth-Montgomery_STATS-CODE/Fig2_Brain-Disc/Disc/PhyloCorr_Species_DISCs/._Keesey_Disc_species-avg_CIs-etc.xlsx
- Farnworth-Montgomery_STATS-CODE/Fig2_Brain-Disc/Disc/PhyloCorr_Species_DISCs/Keesey_ultramet_Disc_prune.nexus
- __MACOSX/Farnworth-Montgomery_STATS-CODE/Fig2_Brain-Disc/Disc/PhyloCorr_Species_DISCs/._Keesey_ultramet_Disc_prune.nexus
- Farnworth-Montgomery_STATS-CODE/Fig2_Brain-Disc/Disc/PhyloCorr_Species_DISCs/Keesey_Disc_species-avg.xlsx
- __MACOSX/Farnworth-Montgomery_STATS-CODE/Fig2_Brain-Disc/Disc/PhyloCorr_Species_DISCs/._Keesey_Disc_species-avg.xlsx
- __MACOSX/Farnworth-Montgomery_STATS-CODE/Fig2_Brain-Disc/Disc/._PhyloCorr_Species_DISCs
- Farnworth-Montgomery_STATS-CODE/Fig2_Brain-Disc/Disc/6-Species_Discvalues_MF.xlsx
- __MACOSX/Farnworth-Montgomery_STATS-CODE/Fig2_Brain-Disc/Disc/._6-Species_Discvalues_MF.xlsx
- __MACOSX/Farnworth-Montgomery_STATS-CODE/Fig2_Brain-Disc/._Disc
- Farnworth-Montgomery_STATS-CODE/Fig2_Brain-Disc/Brain/
- Farnworth-Montgomery_STATS-CODE/Fig2_Brain-Disc/Brain/KeeseyData_brains.txt
- __MACOSX/Farnworth-Montgomery_STATS-CODE/Fig2_Brain-Disc/Brain/
- __MACOSX/Farnworth-Montgomery_STATS-CODE/Fig2_Brain-Disc/Brain/._KeeseyData_brains.txt
- __MACOSX/Farnworth-Montgomery_STATS-CODE/Fig2_Brain-Disc/._Brain
- __MACOSX/Farnworth-Montgomery_STATS-CODE/._Fig2_Brain-Disc
- Farnworth-Montgomery_STATS-CODE/SupportingInfo/
- Farnworth-Montgomery_STATS-CODE/SupportingInfo/AlternativeAllometricControls/
- Farnworth-Montgomery_STATS-CODE/SupportingInfo/AlternativeAllometricControls/BayesTraits_output/
- Farnworth-Montgomery_STATS-CODE/SupportingInfo/AlternativeAllometricControls/BayesTraits_output/Keesey_fun-ios.xlsx
- __MACOSX/Farnworth-Montgomery_STATS-CODE/SupportingInfo/
- __MACOSX/Farnworth-Montgomery_STATS-CODE/SupportingInfo/AlternativeAllometricControls/
- __MACOSX/Farnworth-Montgomery_STATS-CODE/SupportingInfo/AlternativeAllometricControls/BayesTraits_output/
- __MACOSX/Farnworth-Montgomery_STATS-CODE/SupportingInfo/AlternativeAllometricControls/BayesTraits_output/._Keesey_fun-ios.xlsx
- Farnworth-Montgomery_STATS-CODE/SupportingInfo/AlternativeAllometricControls/BayesTraits_output/Keesey-esa-ios-res_fsa-ios-res.xlsx
- __MACOSX/Farnworth-Montgomery_STATS-CODE/SupportingInfo/AlternativeAllometricControls/BayesTraits_output/._Keesey-esa-ios-res_fsa-ios-res.xlsx
- Farnworth-Montgomery_STATS-CODE/SupportingInfo/AlternativeAllometricControls/BayesTraits_output/Keesey_eye-ios.xlsx
- __MACOSX/Farnworth-Montgomery_STATS-CODE/SupportingInfo/AlternativeAllometricControls/BayesTraits_output/._Keesey_eye-ios.xlsx
- Farnworth-Montgomery_STATS-CODE/SupportingInfo/AlternativeAllometricControls/BayesTraits_output/Keesey_eye-ios-fun.xlsx
- __MACOSX/Farnworth-Montgomery_STATS-CODE/SupportingInfo/AlternativeAllometricControls/BayesTraits_output/._Keesey_eye-ios-fun.xlsx
- __MACOSX/Farnworth-Montgomery_STATS-CODE/SupportingInfo/AlternativeAllometricControls/._BayesTraits_output
- Farnworth-Montgomery_STATS-CODE/SupportingInfo/AlternativeAllometricControls/Datafiles/
- Farnworth-Montgomery_STATS-CODE/SupportingInfo/AlternativeAllometricControls/Datafiles/Keesey_eye-head-fun.xlsx
- __MACOSX/Farnworth-Montgomery_STATS-CODE/SupportingInfo/AlternativeAllometricControls/Datafiles/
- __MACOSX/Farnworth-Montgomery_STATS-CODE/SupportingInfo/AlternativeAllometricControls/Datafiles/._Keesey_eye-head-fun.xlsx
- Farnworth-Montgomery_STATS-CODE/SupportingInfo/AlternativeAllometricControls/Datafiles/Keesey_eye-ios-fun-residuals.xlsx
- __MACOSX/Farnworth-Montgomery_STATS-CODE/SupportingInfo/AlternativeAllometricControls/Datafiles/._Keesey_eye-ios-fun-residuals.xlsx
- __MACOSX/Farnworth-Montgomery_STATS-CODE/SupportingInfo/AlternativeAllometricControls/._Datafiles
- __MACOSX/Farnworth-Montgomery_STATS-CODE/SupportingInfo/._AlternativeAllometricControls
- Farnworth-Montgomery_STATS-CODE/SupportingInfo/Clade-Specific-Effects/
- Farnworth-Montgomery_STATS-CODE/SupportingInfo/Clade-Specific-Effects/BT_Keesey_HeadData_GROUP4.xlsx
- __MACOSX/Farnworth-Montgomery_STATS-CODE/SupportingInfo/Clade-Specific-Effects/
- __MACOSX/Farnworth-Montgomery_STATS-CODE/SupportingInfo/Clade-Specific-Effects/._BT_Keesey_HeadData_GROUP4.xlsx
- Farnworth-Montgomery_STATS-CODE/SupportingInfo/Clade-Specific-Effects/BT_Keesey_HeadData_GROUP3.xlsx
- __MACOSX/Farnworth-Montgomery_STATS-CODE/SupportingInfo/Clade-Specific-Effects/._BT_Keesey_HeadData_GROUP3.xlsx
- Farnworth-Montgomery_STATS-CODE/SupportingInfo/Clade-Specific-Effects/BT_Keesey_HeadData_GROUP2.xlsx
- __MACOSX/Farnworth-Montgomery_STATS-CODE/SupportingInfo/Clade-Specific-Effects/._BT_Keesey_HeadData_GROUP2.xlsx
- Farnworth-Montgomery_STATS-CODE/SupportingInfo/Clade-Specific-Effects/Keesey-Data_Subgrouping.xlsx
- __MACOSX/Farnworth-Montgomery_STATS-CODE/SupportingInfo/Clade-Specific-Effects/._Keesey-Data_Subgrouping.xlsx
- Farnworth-Montgomery_STATS-CODE/SupportingInfo/Clade-Specific-Effects/BT_Keesey_HeadData_GROUP1.xlsx
- __MACOSX/Farnworth-Montgomery_STATS-CODE/SupportingInfo/Clade-Specific-Effects/._BT_Keesey_HeadData_GROUP1.xlsx
- Farnworth-Montgomery_STATS-CODE/SupportingInfo/Clade-Specific-Effects/BT_Keesey_HeadData_GROUP3-4.xlsx
- __MACOSX/Farnworth-Montgomery_STATS-CODE/SupportingInfo/Clade-Specific-Effects/._BT_Keesey_HeadData_GROUP3-4.xlsx
- Farnworth-Montgomery_STATS-CODE/SupportingInfo/Clade-Specific-Effects/BT_Keesey_HeadData_GROUP1-2.xlsx
- __MACOSX/Farnworth-Montgomery_STATS-CODE/SupportingInfo/Clade-Specific-Effects/._BT_Keesey_HeadData_GROUP1-2.xlsx
- Farnworth-Montgomery_STATS-CODE/SupportingInfo/Clade-Specific-Effects/Clade.docx
- __MACOSX/Farnworth-Montgomery_STATS-CODE/SupportingInfo/Clade-Specific-Effects/._Clade.docx
- __MACOSX/Farnworth-Montgomery_STATS-CODE/SupportingInfo/._Clade-Specific-Effects
- __MACOSX/Farnworth-Montgomery_STATS-CODE/._SupportingInfo
- Farnworth-Montgomery_STATS-CODE/Fig1_HeadStructures/
- Farnworth-Montgomery_STATS-CODE/Fig1_HeadStructures/BayesTraits-OutputFiles/
- Farnworth-Montgomery_STATS-CODE/Fig1_HeadStructures/BayesTraits-OutputFiles/KeeseyData_BT_eye-bl-fun_ultrametric.xlsx
- __MACOSX/Farnworth-Montgomery_STATS-CODE/Fig1_HeadStructures/
- __MACOSX/Farnworth-Montgomery_STATS-CODE/Fig1_HeadStructures/BayesTraits-OutputFiles/
- __MACOSX/Farnworth-Montgomery_STATS-CODE/Fig1_HeadStructures/BayesTraits-OutputFiles/._KeeseyData_BT_eye-bl-fun_ultrametric.xlsx
- Farnworth-Montgomery_STATS-CODE/Fig1_HeadStructures/BayesTraits-OutputFiles/Keesey_ratio-fun.xlsx
- __MACOSX/Farnworth-Montgomery_STATS-CODE/Fig1_HeadStructures/BayesTraits-OutputFiles/._Keesey_ratio-fun.xlsx
- Farnworth-Montgomery_STATS-CODE/Fig1_HeadStructures/BayesTraits-OutputFiles/KeeseyData_BT_eye-bl_ultrametric.xlsx
- __MACOSX/Farnworth-Montgomery_STATS-CODE/Fig1_HeadStructures/BayesTraits-OutputFiles/._KeeseyData_BT_eye-bl_ultrametric.xlsx
- Farnworth-Montgomery_STATS-CODE/Fig1_HeadStructures/BayesTraits-OutputFiles/KeeseyData_BT_fun-bl_ultrametric.xlsx
- __MACOSX/Farnworth-Montgomery_STATS-CODE/Fig1_HeadStructures/BayesTraits-OutputFiles/._KeeseyData_BT_fun-bl_ultrametric.xlsx
- Farnworth-Montgomery_STATS-CODE/Fig1_HeadStructures/BayesTraits-OutputFiles/Keesey_ratio-eye.xlsx
- __MACOSX/Farnworth-Montgomery_STATS-CODE/Fig1_HeadStructures/BayesTraits-OutputFiles/._Keesey_ratio-eye.xlsx
- Farnworth-Montgomery_STATS-CODE/Fig1_HeadStructures/BayesTraits-OutputFiles/KeeseyData_BT_eye-fun_ultrametric.xlsx
- __MACOSX/Farnworth-Montgomery_STATS-CODE/Fig1_HeadStructures/BayesTraits-OutputFiles/._KeeseyData_BT_eye-fun_ultrametric.xlsx
- __MACOSX/Farnworth-Montgomery_STATS-CODE/Fig1_HeadStructures/._BayesTraits-OutputFiles
- Farnworth-Montgomery_STATS-CODE/Fig1_HeadStructures/Keesey_Ultrametric_tree.nexus
- __MACOSX/Farnworth-Montgomery_STATS-CODE/Fig1_HeadStructures/._Keesey_Ultrametric_tree.nexus
- Farnworth-Montgomery_STATS-CODE/Fig1_HeadStructures/Data-files/
- Farnworth-Montgomery_STATS-CODE/Fig1_HeadStructures/Data-files/KeeseyData_eye-bl-fun-ef_sp_res_CIs.txt
- __MACOSX/Farnworth-Montgomery_STATS-CODE/Fig1_HeadStructures/Data-files/
- __MACOSX/Farnworth-Montgomery_STATS-CODE/Fig1_HeadStructures/Data-files/._KeeseyData_eye-bl-fun-ef_sp_res_CIs.txt
- Farnworth-Montgomery_STATS-CODE/Fig1_HeadStructures/Data-files/Keesey_beta_esa-fsa_ultra.txt
- __MACOSX/Farnworth-Montgomery_STATS-CODE/Fig1_HeadStructures/Data-files/._Keesey_beta_esa-fsa_ultra.txt
- Farnworth-Montgomery_STATS-CODE/Fig1_HeadStructures/Data-files/KeeseyData_eye-bl-fun-ef_sp_res_CIs.xlsx
- __MACOSX/Farnworth-Montgomery_STATS-CODE/Fig1_HeadStructures/Data-files/._KeeseyData_eye-bl-fun-ef_sp_res_CIs.xlsx
- __MACOSX/Farnworth-Montgomery_STATS-CODE/Fig1_HeadStructures/._Data-files
- __MACOSX/Farnworth-Montgomery_STATS-CODE/._Fig1_HeadStructures
- Farnworth-Montgomery_STATS-CODE/Script_Comment_MSF-SHM_vs2_publish.R
- __MACOSX/Farnworth-Montgomery_STATS-CODE/._Script_Comment_MSF-SHM_vs2_publish.R
- Farnworth-Montgomery_STATS-CODE/BayesTraits_exemplaryScript.txt
- __MACOSX/Farnworth-Montgomery_STATS-CODE/._BayesTraits_exemplaryScript.txt
- __MACOSX/._Farnworth-Montgomery_STATS-CODE
