# Supplementary material for: Complexity of biological scaling suggests an absence of systematic trade-offs between sensory modalities in Drosophila
Source: Nat Commun. 2022 May 26;13:2944. doi: 10.1038/s41467-022-30579-y (PMC9135755; doi:10.1038/s41467-022-30579-y)
Supplement: Supplementary file 3 — Supplementary Code 1 [file 41467_2022_30579_MOESM3_ESM.zip › Farnworth-Montgomery_STATS-CODE/README_Farnworth-Montgomery.txt]

-------READ ME CODE AND RESULTS
of Farnworth & Montgomery 
"Complexity of biological scaling suggests an absence of systematic trade-offs between sensory modalities in Drosophila"--------


---
These analyses re-used data provided by Keesey et al. Nat. Commun. 10, 1162 (2019)4,
available through the Open Access Data Repository of the Max Planck Society, https://doi.org/10.17617/3.1D
---

"Farnworth-Montgomery_ResultsReport_final": REPORT OF ALL RESULTS DISPLAYED IN FIGURES: provided separately

The following files here are sorted by dataset and figures. 

1. "Script_Comment_MSF-SHM_vs2_publish": MAIN R-STUDIO SCRIPT CONTAINING ALL R-CODE with hints to Figure parts
2. "BayesTraits_exemplaryScript": EXEMPLARY SCRIPT TO BE ENTERED in Command line for BayesTraits

3. Fig1_HeadStructures contains:
	a. "Keesey_Ultrametric_tree": Tree converted to ultrametric in use
	b. "BayesTraits-OutputFiles": BayesTraits Output Files with calculated stats values of all results mentioned in the main text
	c. "Data-files": All data including output values of models used to make figures and draw conclusions.

4. Fig2_Brain-Disc:
	a. "Brain": raw data file containing brain data.
	b. "Disc" contains:
		I. "PhyloCorr_Species_DISCs" contains files for phylogenetically corrected
			analysis of sister dataset to Fig.2 containing more species of which individuals could not be identified,
			and thus the total disc size (and rest of disc) could not be calculated. Hence we took species means. CONTAINS:
				A. BayesTraits output files
				B. The raw data files, and ones with the statistics then integrated into R (see main R script).
				C. pruned ultrametric tree in use.
		II. "6-Species_Discvalues_MF" in excel and text file (R) format with all the values in use for the main Fig 2 analysis.
		III. "TotalDisc_Fig 5 EF - Imaginal disc surface area measurements (fiji) 181211" 
			File by the original publication with our total disc vlaues included.
		IV. Example screenshot in how we determined total disc size. See detail in Supplement.

5. "SupportingInfo": contains additional analyses that were (mostly) not displayed in figures 
but supplemented our conclusions nicely, see Supplement for detail of results. Contains:
	a. "AlternativeAllometricControls": files related to Supplementary Note 3- alternative allometric control "interocular distance (IOS)"
	b. "Clade-Specific-Effects": files related to Supplementary Note 2 - here we explored clade-specific effects and whether subsetting data
	changed the overall conclusions. See subsetted data and BayesTrait Output files.
