# Supplementary material for: Complexity of biological scaling suggests an absence of systematic trade-offs between sensory modalities in Drosophila
Source: Nat Commun. 2022 May 26;13:2944. doi: 10.1038/s41467-022-30579-y (PMC9135755; doi:10.1038/s41467-022-30579-y)
Supplement: Supplementary file 3 — Supplementary Code 1 [file 41467_2022_30579_MOESM3_ESM.zip › Farnworth-Montgomery_STATS-CODE/Fig2_Brain-Disc/Disc/TotalDisc_Fig 5 EF - Imaginal disc surface area measurements (fiji) 181211.xlsx]

## Sheet: Sheet1
imaginal discs				individuals (eg. 3ab) averaged		3ab individual confirmed by eye measurement.																								EF ratio		Im Disc
Damericana																															SD	average	SD
	Eye	Antenna	ratio			total-disc	perc ea to tot																						Dsuz	11.8053	1.6021		0.7396
	420351	69639	6.03614	3ab		737382	0.6645																						Damer	11.137	1.12763	6.8284	0.5041
	487924	75329.9	6.47716	3ab		817965	0.688604																						Dpseud	10.3817	0.993747	6.1015	0.1335
	488449	66859	7.30567	7a		812970	0.683061									average	SD	n											Dbusc	6.46261	1.54831	4.32078	0.3636
	436563	58236.2	7.49642	6b		817746	0.605077								Dsuz	6.88268	0.7396	9											Dfune	5.54124	0.219539	4.12698	0.364
	694076	94688.3	7.33011	4a	flat?	1.01772e+06	0.775028								Damer	6.8284	0.5041	8											Dmel	7.61464	1.25652	4.09356	0.4312
	783533	117719	6.65597	5a	flat?	1.13461e+06	0.794329								Dpseud	6.1015	0.1335	7											Dbirchii	10.6986		5.56967
	633072	96367.2	6.56937	2a	flat?	906079	0.80505								Dbusc	4.32078	0.3636	6											Dsucinea	8.72551		4.45773
	562304	83225.7	6.75638	1a	flat?	825886	0.781621								Dfune	4.12698	0.364	10											Dwillis	9.03981		5.10715
	563284	82758	6.8284	#DIV/0!	#DIV/0!	883795	0.730987								Dmel	4.09356	0.4312	7											Dlum	10.0131		5.65825
		ave	6.8284				#VALUE!																						Dvir	7.01223		4.13857
							#DIV/0!																						Dsturt	8.43567		4.24716
Dbusckii							#DIV/0!																						Dbuzz	7.12049		4.42383
	Eye	Antenna	ratio				#VALUE!								Im Disc		EF ratio												Dmoja	9.32978		4.27015
	536727	128916	4.16339	1a		999714	0.665834								average
	438231	100283	4.36996	2a		986944	0.545638							Dsuz	6.88268		11.8053
	137196	29756.1	4.61069	3ab		220431	0.75739							Damer	6.8284		11.137
	151307	31698	4.77339	3ab		240137	0.762084							Dpseud	6.1015		10.3817
	212800	49816.5	4.27166	4a		375314	0.699723							Dbusc	4.32078		6.46261
	164856	44130.9	3.73561	5a		333534	0.626582							Dfune	4.12698		5.54124
	273519	64100	4.32078	#DIV/0!	#DIV/0!	526012	0.641847							Dmel	4.09356		7.61464
		ave	4.32078				#VALUE!							Dbirchii	5.56967		10.6986
							#DIV/0!							Dsucinea	4.45773		8.72551
Dfunebris							#DIV/0!							Dwillis	5.10715		9.03981
	Eye	Antenna	ratio				#VALUE!							Dlum	5.65825		10.0131
	487693	128169	3.80507	1a		801363	0.768518							Dvir	4.13857		7.01223
	475902	117366	4.05484	2a		717445	0.826918							Dsturt	4.24716		8.43567
	449089	94368.2	4.7589	3ab		682460	0.796321							Dbuzz	4.42383		7.12049
	393946	95162.9	4.1397	3ab		677881	0.721526							Dmoja	4.27015		9.32978
	335753	93382.1	3.59547	4a		569241	0.753872
	339879	88713.4	3.8312	5a		542005	0.790753
	434863	99251.1	4.38144	6a		631770	0.845425
	404094	101409	3.98481	7a		710348	0.711628
	324386	78869.2	4.11296	8ab		547821	0.736107
	348159	75598.1	4.60539	8ab		554919	0.763638
	399376	97228.9	4.12698	#DIV/0!	#DIV/0!	643525	0.771695
		ave	4.12698				#VALUE!
							#DIV/0!
Dmelanogaster							#DIV/0!
	Eye	Antenna	ratio				#VALUE!
	71578.3	18687.9	3.8302	1a		100797	0.895527
	51275.3	14294	3.5872	3a		80547.5	0.814044
	68630	14347.9	4.78329	4a		93629.9	0.886232
	72393.4	17526.3	4.13057	5a		102418	0.87797
	52243.6	12070.7	4.32812	6a		75047.2	0.856984
	48668.1	11204.3	4.3437	7a		67767.5	0.883498
	54993.4	15059.1	3.65182	8a		81444.8	0.860122
	59968.8	14741.4	4.09356	#DIV/0!	#DIV/0!	85950.2	0.869228
		ave	4.09356				#VALUE!								Sarah Stains										Sarah Stains
							#DIV/0!								Dpseudo	Cy2 num 6									Dmel	Cy2 num 0
Dpseudotalamancana							#DIV/0!									area
	Eye	Antenna	ratio				#VALUE!								1	0.447	74.59	47	99		ant	0.447			1	0.483	89.683	67	110		ant	0.483
	164513	27070.7	6.07715	1a		241808	0.792295								2	1.285	86.167	49	255		eye	2.145			2	0.575	101.153	65	114		eye	1.417
	105202	17384.9	6.05135	2a		148744	0.824152								3	0.645	95.26	54	112						3	0.842	96.727	48	114
	59292.6	9552.32	6.20714	3a		85481.1	0.805382								4	0.215	88.302	52	120		ratio	4.79866									ratio	2.93375
	49825.1	8360.5	5.95958	4a		64615.4	0.900491
	51862.9	8389.42	6.18195	5c		78682.5	0.765765								Dpseudo	Cy2 num 3
	156102	26299.6	5.93551	6b		226525	0.805215								1	0.442	51.557	35	76		ant	0.442
	154837	24585.8	6.29781	6c		222516	0.806338								2	1.322	59.437	25	182		eye	2.019
	1.258	0.192	6.55208				#DIV/0!								3	0.471	63.2	43	90
		ave	6.15782				#VALUE!								4	0.226	61.12	37	125		ratio	4.56787
	105948	17377.6	6.1015	#DIV/0!	#DIV/0!	152624	0.808031
Dsuzukii							#DIV/0!								Dpseudo	Cy2 num 1
	Eye	Antenna	ratio				#VALUE!								1	0.456	75.954	47	110		ant	0.456
	522192	70299.7	7.42809	1a		635845	0.931818								2	1.678	75.744	25	249		eye	2.251
	543409	77721.5	6.99174	2a		700083	0.887224								3	0.573	75.178	25	249
	440564	80649.4	5.4627	3a		707472	0.736726														ratio	4.9364
	535231	74025	7.2304	4ab		707516	0.86112
	502888	67626.1	7.43629	4ab		646396	0.882608								no staining	Dpseudo 1
	290554	36737.4	7.90894	5a		374108	0.874857								1	0.192	136.446	112	186		ant	0.192	0.273
	440063	69216.3	6.35779	6a		640099	0.795626								2	0.801	146.247	108	206		eye	1.258	1.258
	504297	79403.7	6.35105	7ab		597063	0.97762								3	0.252	145.154	128	171
	518842	76558.6	6.77707	7ab		620780	0.959118								4	0.205	150.739	131	204		ratio	6.55208	4.60806
	477560	70248.6	6.88268	#DIV/0!	#DIV/0!	625485	0.878524								5	0.273	139.872	112	186
		ave	6.88268
Dbirchii						61719.4
	Eye	Antenna	ratio			78845	these following values are not relatable to the individuals; only species means!
	56804.9	10645.8	5.33589			91329
	59591.9	10490	5.68083			75169.5
	50429.8	10032.5	5.02662			54901.6
	48359.2	8788.68	5.50244			66469
	65966.2	10762.9	6.12905			68480.3
	74339.4	12944	5.74317			82152.9
	59248.6	10610.6	5.56967			81708.7
		ave	5.56967			95598.9
						69837.9
Dsucinea						75110.2
	Eye	Antenna	ratio
	83919.4	19014.9	4.41334			102804
	83540.2	17826.3	4.68635			98076.8
	55747.4	12305.1	4.53041			121311
	55512.4	12435.4	4.46407			124709
	53817.7	12380.1	4.34709			79738.6
	65385.1	15008	4.35668			78986
	80597.5	18292	4.40616			89091.1
	68360	15323.1	4.45773			81961.7
		ave	4.45773			97643.2
						97146.9
Dwillistoni
	Eye	Antenna	ratio
	83992.8	17143.8	4.89932			130815
	54451.6	9453.89	5.7597			68030.2
	55477.8	10786.8	5.14313			58377.7
	41409.5	9543.74	4.33892			53081.6
	48388	8466.38	5.71532			63956.5
	40638.8	8490.28	4.7865
	54059.7	10647.5	5.10715	#DIV/0!	#DIV/0!	74852.1
		ave	5.10715
Dlummei
	Eye	Antenna	ratio
	76202.3	15741.6	4.84081			171158
	85776.1	16728.3	5.1276			130349
	131294	20945.4	6.2684			147063
	86891	14482.9	5.99954			145376
	113656	18896.5	6.01466			151882
	106996	18467.6	5.79374			146248
	80113.6	15523.2	5.1609			198576
	109018	19021.9	5.73117			194193
	60220.8	12094.1	4.97935			122730
	77134.6	12734.7	6.05703			118758
	92864.7	14816.8	6.26754			146968
	92742.5	16313.9	5.65825	#DIV/0!	#DIV/0!	152118
		ave	5.65825
Dvirilis
	Eye	Antenna	ratio
	86229.4	23264.2	3.70653			206709
	88045.9	22215.7	3.96323			185522
	115039	25337.3	4.54031			145129
	128247	28710.3	4.46693			149610
	89755.5	23217.6	3.86583			138549
	101167	23589.8	4.28859			153966
	101414	24389.2	4.13857			151991
		ave	4.13857			166804
						162285	0.775199
Dsturteranti
	Eye	Antenna	ratio
	52518.6	14556.3	3.60796			112790
	60962.7	13883.7	4.39096			78683.5
	49398.6	12551.6	3.93564			84756.9
	53697.3	11497.3	4.67042			82073.8
	57279.7	10746.5	5.33008			90273.1
	76936.1	21684.8	3.54792
	58465.5	14153.4	4.24716	#DIV/0!	#DIV/0!	89715.6	0.809435
		ave	4.24716
Dbuzzatii							some of these are not in the correct position
	Eye	Antenna	ratio
	96013.8	22534.2	4.26079			146982
	98723	21809.3	4.52665			138171
	70443	16298	4.32217			144917
	55829.8	12805.5	4.35983			146255
	92104.7	19093.2	4.82394			157941
	99929	24825.4	4.02527
	105685	24455.6	4.3215
	90288	19006	4.7505
	88627	20103.4	4.42383	0	0	146853	0.740403
		ave	4.42383
Dmoja moja
	Eye	Antenna	ratio
	66729.5	13066.2	5.10702			108066
	51949	15719.4	3.30477			97963.8
	69675.5	15307.2	4.5518			117860
	80189.5	15961.7	5.02386			127006
	51916.8	13089.9	3.96618			120696
	64935	14008.1	4.63552			81727.6
	57227.8	15965	3.58457			97985.3
	64333.2	16454.5	3.90976			117071
	90836.1	21191.1	4.28653			113973
	71051.3	14626.4	4.85775			103644
	60793.7	13008.3	4.67347			83436.4
	81758.1	18633.3	4.38775			149125
	52312.5	16231.3	3.22294			142883
	66439.1	15635.6	4.27015	#DIV/0!	#DIV/0!	112418	0.730083
		ave	4.27015	4.42383
