# Supplementary material for: Complexity of biological scaling suggests an absence of systematic trade-offs between sensory modalities in Drosophila
Source: Nat Commun. 2022 May 26;13:2944. doi: 10.1038/s41467-022-30579-y (PMC9135755; doi:10.1038/s41467-022-30579-y)
Supplement: Supplementary file 3 — Supplementary Code 1 [file 41467_2022_30579_MOESM3_ESM.zip › Farnworth-Montgomery_STATS-CODE/Fig2_Brain-Disc/Disc/6-Species_Discvalues_MF.txt]

Species	Ind	eyep	antp	totd	rod	log.eyep	log.antp	log.totd	log.rod
D.americana	3	454137.683	72484.472	777673.0245	251050.8695	5.65718754	4.86024498	5.890797035	5.39976173
D.americana	7	488449.373	66858.985	812969.791	257661.433	5.688819556	4.825159779	5.910074408	5.411049418
D.americana	6	436562.762	58236.197	817745.621	322946.662	5.640046688	4.765193006	5.912618227	5.5091308
D.americana	4	694075.627	94688.3	1017723.051	228959.124	5.841406794	4.976296319	6.007629611	5.359757955
D.americana	5	783532.537	117718.777	1134606.962	233355.648	5.894057036	5.070845741	6.054845444	5.368018317
D.americana	2	633071.881	96367.236	906079.077	176639.96	5.801453024	4.983929403	5.957166102	5.247088958
D.americana	1	562304.143	83225.652	825885.896	180356.101	5.749971283	4.920257206	5.91692005	5.256130838
D.busckii	1	536726.996	128915.846	999713.605	334070.763	5.72975344	5.110306303	5.999875602	5.523838469
D.busckii	2	438231.18	100282.562	986944.094	448430.352	5.641703274	5.001225421	5.994292553	5.651695
D.busckii	3	144251.4195	30727.024	230284.0635	55305.62	5.159120096	4.4875205	5.362263884	4.742769265
D.busckii	4	212799.53	49816.538	375314.472	112698.404	5.327970664	4.697373543	5.574395311	5.051917766
D.busckii	5	164855.854	44130.901	333534.345	124547.59	5.217104373	4.644742794	5.523140561	5.095335328
D.funebris	1	487692.734	128169.068	801363.177	185501.375	5.688146285	5.107783226	5.903829383	5.268347133
D.funebris	2	475902.056	117366.424	717445.31	124176.83	5.677517581	5.069543872	5.855788801	5.094040569
D.funebris	3	421517.419	94765.542	680170.173	163887.212	5.624815526	4.976650451	5.832617583	5.214545067
D.funebris	4	335752.985	93382.096	569241.423	140106.342	5.526019882	4.970263618	5.755296496	5.146457794
D.funebris	5	339878.67	88713.419	542005.06	113412.971	5.53132391	4.947989317	5.734003341	5.054662727
D.funebris	6	434862.79	99251.14	631769.621	97655.691	5.638352248	4.996735504	5.800558739	4.989697557
D.funebris	7	404094.351	101408.645	710347.632	204844.636	5.606482779	5.00607498	5.851470937	5.311424596
D.funebris	8	336272.311	77233.678	551369.696	137863.707	5.526691109	4.887806717	5.741442893	5.139449952
D.melanogaster	1	71578.281	18687.858	100796.629	10530.49	4.854781264	4.271559525	5.003446008	4.02244858
D.melanogaster	3	51275.253	14293.963	80547.506	14978.29	4.709907812	4.155152654	4.906052098	4.175462235
D.melanogaster	4	68629.954	14347.868	93629.926	10652.104	4.836513708	4.156787373	4.97141468	4.027435398
D.melanogaster	5	72393.426	17526.276	102417.716	12498.014	4.85969913	4.243689647	5.010375086	4.096841007
D.melanogaster	6	52243.566	12070.72	75047.249	10732.963	4.718032813	4.081733176	4.875334777	4.030719632
D.melanogaster	7	48668.103	11204.3	67767.478	7895.075	4.687244419	4.049384729	4.831021323	3.89735626
D.melanogaster	8	54993.366	15059.147	81444.823	11392.31	4.740310303	4.177800373	4.910863484	4.056611794
D.pseudotalamancana	1	164512.705	27070.704	241808.176	50224.767	5.216199443	4.43249955	5.383470981	4.700917931
D.pseudotalamancana	2	105202.357	17384.94	148743.592	26156.295	5.02202547	4.240173196	5.172438265	4.417576227
D.pseudotalamancana	3	59292.599	9552.317	85481.106	16636.19	4.773000487	3.980108726	4.931870133	4.221053872
D.pseudotalamancana	4	49825.084	8360.496	64615.364	6429.784	4.69744804	3.922232043	4.810335795	3.808196384
D.pseudotalamancana	5	51862.946	8389.42	78682.533	18430.167	4.714857183	3.923731937	4.895878333	4.26552927
D.pseudotalamancana	6b	156101.59	26299.603	226524.864	44123.671	5.193407327	4.419949193	5.355115878	4.644671638
D.pseudotalamancana	6c	154836.802	24585.826	222515.533	43092.905	5.189874193	4.390684804	5.347360333	4.634405772
D.suzukii	1	522192.434	70299.686	635845.347	43353.227	5.717830575	4.846953385	5.803351498	4.63702143
D.suzukii	2	543408.556	77721.451	700082.721	78952.714	5.735126472	4.8905409	5.845149359	4.897367063
D.suzukii	3	440563.546	80649.399	707472.273	186259.328	5.644008559	4.906601135	5.849709424	5.270118032
D.suzukii	4	519059.362	70825.5865	676955.609	87070.6605	5.715217029	4.85019018	5.830560191	4.939871839
D.suzukii	5	290553.85	36737.404	374108.189	46816.935	5.463226634	4.565108464	5.572997215	4.670402978
D.suzukii	6	440062.626	69216.332	640098.562	130819.604	5.643514486	4.840208581	5.806246852	5.11667283
D.suzukii	7	511569.582	77981.1135	608921.237	19370.5415	5.708904713	4.891989432	5.784561121	4.287141762
