# Supplementary material for: Complexity of biological scaling suggests an absence of systematic trade-offs between sensory modalities in Drosophila
Source: Nat Commun. 2022 May 26;13:2944. doi: 10.1038/s41467-022-30579-y (PMC9135755; doi:10.1038/s41467-022-30579-y)
Supplement: Supplementary file 3 — Supplementary Code 1 [file 41467_2022_30579_MOESM3_ESM.zip › Farnworth-Montgomery_STATS-CODE/Fig2_Brain-Disc/Disc/PhyloCorr_Species_DISCs/Keesey_Disc_species-avg_CIs-etc.txt]

Species	eyep	antp	totd	rod	log.eyep	log.antp	log.totd	log.rod	eyep_EXP	eyep_CIlwr	eyep_CIupr	eyep_res
D.mojavensis	66439.08077	15635.56915	112418.296	30343.64608	4.822423615	4.194113695	5.050836998	4.482067764	4.85834462	4.835759927	4.880929313	-0.035921005
D.buzzatii	88627.02413	20103.42038	146853.1202	38122.6757	4.947566167	4.303269954	5.166883178	4.581183375	4.975712731	4.952540247	4.998885215	-0.028146564
D.sturtevanti	58465.506	14153.37417	89715.5636	17096.68343	4.766899713	4.150859988	4.95286779	4.23291187	4.811836926	4.789485148	4.834188705	-0.044937214
D.virilis	101413.9762	24389.15933	162285.0249	36481.88938	5.006097811	4.387196831	5.210278446	4.562077322	5.065953447	5.042329029	5.089577865	-0.059855636
D.lummei	92742.53082	16313.92236	152118.2601	43061.80691	4.967278943	4.212558391	5.182181349	4.634092249	4.878176915	4.8554929	4.900860931	0.089102028
D.willistoni	54059.73517	10647.47167	74852.1316	10144.92477	4.732873914	4.027246493	4.874204172	4.006248831	4.678923958	4.657237821	4.700610096	0.053949955
D.sucinea	68359.95143	15323.132	97146.85844	13463.77502	4.834801745	4.185347543	4.987428761	4.129166846	4.848918988	4.826381499	4.871456477	-0.014117243
D.birchii	59248.56117	10610.648	75110.212	5251.002833	4.772677808	4.025741907	4.875698988	3.720242253	4.677306182	4.655628147	4.698984218	0.095371626
D.suzukii	477559.8778	70248.63022	625484.5316	77676.02356	5.679027832	4.84663786	5.796216574	4.890286985	5.559958336	5.533859895	5.586056777	0.119069496
D.pseudotalamancana	105947.7261	17377.61514	152624.4526	29299.11129	5.02509164	4.239990175	5.183624119	4.466854447	4.907672399	4.884840667	4.93050413	0.117419242
D.melanogaster	59968.84986	14741.44743	85950.18957	11239.89229	4.77792572	4.168540128	4.934246839	4.050762149	4.830847148	4.808400164	4.853294131	-0.052921428
D.funebris	399376.3046	97228.9232	643525.1961	146919.9683	5.601382294	4.987795476	5.808565556	5.167080826	5.711735273	5.684876718	5.738593828	-0.110352979
D.busckii	273519.3998	64099.9825	526012.4405	188393.0582	5.436988135	4.806857911	5.720996016	5.275064896	5.517185731	5.491301499	5.543069963	-0.080197596
D.americana	563283.9611	82758.01138	883794.5559	237752.5834	5.750727385	4.917810046	5.946351322	5.376125245	5.636484823	5.610003129	5.662966516	0.114242563
