# Supplementary material for: Complexity of biological scaling suggests an absence of systematic trade-offs between sensory modalities in Drosophila
Source: Nat Commun. 2022 May 26;13:2944. doi: 10.1038/s41467-022-30579-y (PMC9135755; doi:10.1038/s41467-022-30579-y)
Supplement: Supplementary file 3 — Supplementary Code 1 [file 41467_2022_30579_MOESM3_ESM.zip › Farnworth-Montgomery_STATS-CODE/Fig2_Brain-Disc/Disc/PhyloCorr_Species_DISCs/BayesTraits/BT_Keesey_Disc_species-avg_eye-rod-ant.xlsx]

## Sheet: BT_Keesey_Disc_species-avg_eye-
Options:
Model: Continuous: Regression
Tree File Name: Keesey_ultramet_Disc_prune.nexus
Data File Name: BT_Keesey_Disc_species-avg_eye-rod-ant.txt
Log File Name: BT_Keesey_Disc_species-avg_eye-rod-ant.txt.Log.txt
Save Initial Trees: False
Save Trees: False
Summary: False
Seed: 1100092206
Precision: 64 bits
Cores: 1
Analysis Type: MCMC
Sample Period: 7500
Iterations: 7500000
Burn in: 750000
MCMC ML Start: False
Schedule File: BT_Keesey_Disc_species-avg_eye-rod-ant.txt.Schedule.txt
Rate Dev: AutoTune
No of Rates: 3
Test for trait correlation: True
Kappa: Not in use
Delta: Not in use
Lambda: Estimate
OU: Not in use
Min Trans Taxa No: 10
RJ Local Kappa: False
RJ Local Lambda: False
RJ Local Delta: False
RJ Local OU: False
Restrictions:
Alpha None
Beta-2 None
Beta-3 None
Prior Information:
Priors
Alpha - uniform -100.00 100.00
Beta-2 - uniform -100.00 100.00									rod	ant
Beta-3 - uniform -100.00 100.00						Lh	Tree No	Alpha	Beta 1	Beta 2	Var	R^2	SSE	SST	s.e. Alpha	s.e. Beta-1	s.e. Beta-2	Lambda	T_beta1	T_beta2	P_beta1	P_beta2
Lambda - uniform 0.00 1.00					mean	12.8056	1	0.359357	-0.00718825	1.0804	0.000176627	0.942865	0.00206241	0.0359835	0.384786	0.156056	0.215902	0.436996	-0.046062	5.00413	0.964267	0.000734816
Tree Information								Cis	0.0118069	0.0164165									0.046062
Trees: 1
Taxa: 14								rod insignificant. ant significant
Sites: 2
Iteration	Lh	Tree No	Alpha	Beta 1	Beta 2	Var	R^2	SSE	SST	s.e. Alpha	s.e. Beta-1	s.e. Beta-2	Lambda
757500	13.3622	1	0.410714	-0.0876192	1.14242	0.000163399	0.946565	0.00207515	0.0388348	0.365348	0.156366	0.212638	0.650479
765000	13.7206	1	-0.108127	-0.105754	1.28396	0.000133979	0.947297	0.00159339	0.0302332	0.360347	0.135421	0.191631	0.219142
772500	12.6287	1	0.721823	-0.158285	1.16323	0.000164884	0.942123	0.00191784	0.0331367	0.387682	0.154603	0.214504	0.417798
780000	13.5352	1	0.000497278	0.0527722	1.09253	0.000145752	0.947991	0.00174128	0.0334806	0.363218	0.145643	0.201731	0.436378
787500	8.37113	1	-1.10005	-0.436977	1.84822	0.000337366	0.925539	0.00294989	0.0396167	0.52132	0.22479	0.305105	0.673445
795000	9.43018	1	-0.536123	-0.548514	1.84059	0.000333384	0.912729	0.00439589	0.0503704	0.476167	0.22201	0.296032	0.882232
802500	10.1394	1	-0.653387	-0.112126	1.42854	0.000228537	0.947088	0.00166767	0.031518	0.464194	0.179725	0.251739	0.3179
810000	13.4952	1	-0.0360464	-0.0552728	1.22862	0.000137536	0.949087	0.00152039	0.0298624	0.366571	0.136364	0.193667	0.186203
817500	12.1404	1	0.485637	0.0517451	1.01035	0.000186971	0.947697	0.00190168	0.0363588	0.399879	0.166678	0.228271	0.565919
825000	14.828	1	0.507231	0.108583	0.927361	0.000113049	0.946675	0.00157241	0.0294876	0.3337	0.122744	0.175039	0.15032
832500	12.7626	1	0.618067	-0.0482387	1.05884	0.000193883	0.947979	0.00233416	0.0448692	0.378274	0.170212	0.228693	0.795183
840000	13.4642	1	0.889517	0.0550737	0.905002	0.000142275	0.948076	0.00163954	0.031576	0.366031	0.141887	0.198662	0.321891
847500	12.3441	1	0.275093	-0.0527172	1.16192	0.000232846	0.949411	0.00282709	0.0558836	0.38359	0.18427	0.244279	0.944663
855000	14.0215	1	0.151357	0.0648603	1.04844	0.000126317	0.94892	0.00149035	0.0291767	0.353939	0.128857	0.184459	0.118249
862500	12.8363	1	0.276043	-0.262415	1.36859	0.000158793	0.93324	0.00218258	0.032693	0.382198	0.151286	0.210392	0.39258
870000	15.0247	1	0.162593	-0.0821312	1.20568	0.000108964	0.948863	0.00147169	0.0287792	0.330161	0.118452	0.170507	0.073598
877500	12.543	1	-0.181337	-0.236972	1.43148	0.000189633	0.939535	0.00247671	0.0409608	0.386304	0.168588	0.228139	0.709529
885000	14.6777	1	0.546356	-0.0166648	1.05475	0.000117033	0.949356	0.00153568	0.0303227	0.336462	0.126741	0.179199	0.226753
892500	12.8797	1	0.499839	0.0409253	0.982378	0.000175239	0.947826	0.00202962	0.0389013	0.378127	0.16194	0.220182	0.652494
900000	13.1978	1	0.0556585	0.0569212	1.06835	0.000176731	0.947832	0.00222185	0.0425903	0.367851	0.162709	0.219475	0.748338
907500	14.5476	1	0.610323	-0.0689081	1.08772	0.000119375	0.948199	0.00157456	0.0303961	0.339543	0.128142	0.181061	0.232904
915000	13.8348	1	0.251248	0.0817669	1.00486	0.000155922	0.947139	0.00212492	0.0401983	0.352606	0.152853	0.207188	0.689555
922500	12.5651	1	0.505272	0.286077	0.739418	0.000180656	0.934733	0.00247856	0.0379757	0.387168	0.164279	0.223903	0.623336
930000	13.2843	1	0.365966	0.105576	0.948121	0.0001716	0.946457	0.00221532	0.0413746	0.366182	0.160371	0.216834	0.719861
937500	14.4539	1	0.796436	0.0586159	0.920868	0.000118142	0.949136	0.00146003	0.0287043	0.344066	0.123072	0.177361	0.0646562
945000	14.3991	1	0.505223	-0.0770618	1.12907	0.000118813	0.949179	0.00144124	0.0283593	0.346342	0.122051	0.176915	0.0208618
952500	12.8315	1	0.81078	-0.101244	1.08302	0.000161381	0.94582	0.00181804	0.0335559	0.381904	0.153315	0.212282	0.440345
960000	12.9017	1	-0.123593	-0.081909	1.25482	0.000156712	0.947473	0.00170608	0.0324798	0.380526	0.150063	0.208938	0.379927
967500	11.9941	1	0.114854	-0.291596	1.43853	0.000218443	0.9353	0.00295097	0.0456101	0.399204	0.18057	0.242328	0.808836
975000	14.3451	1	0.350482	-0.146022	1.23065	0.000122813	0.944333	0.00169026	0.0303639	0.344518	0.129913	0.183616	0.230217
982500	9.65444	1	0.607465	-0.204919	1.20779	0.000327751	0.941765	0.00301315	0.0517411	0.467664	0.219769	0.292581	0.899634
990000	14.4883	1	0.249397	-0.0901275	1.19944	0.000118032	0.948289	0.00150392	0.0290831	0.342486	0.124279	0.178124	0.108127
997500	8.94639	1	-0.26346	-0.0122067	1.17695	0.000390074	0.95014	0.00294874	0.059141	0.486643	0.237478	0.313907	0.973688
1005000	12.7442	1	0.180015	-0.236129	1.36459	0.000182452	0.938362	0.00248327	0.0402879	0.381129	0.16535	0.224083	0.691968
1012500	14.3759	1	0.653018	-0.0819504	1.09866	0.000119396	0.948619	0.00147115	0.0286325	0.346158	0.123456	0.178117	0.0558996
1020000	11.4428	1	1.14802	-0.101602	0.994808	0.000181559	0.946586	0.0015303	0.0286497	0.426783	0.15232	0.219699	0.0580142
1027500	10.3679	1	-0.17807	0.167684	0.984134	0.000327929	0.947435	0.00328637	0.0625205	0.437528	0.216757	0.285755	0.99923
1035000	6.94758	1	1.48242	0.403237	0.372426	0.000369968	0.902255	0.00322039	0.0329467	0.581858	0.231312	0.321247	0.407178
1042500	5.62847	1	1.32048	0.883787	-0.0592556	0.000645717	0.858458	0.00885776	0.0625805	0.613747	0.304136	0.400932	0.999647
1050000	11.7395	1	0.405893	0.340374	0.704536	0.000228186	0.933223	0.00308434	0.0461884	0.406199	0.184464	0.247338	0.819019
1057500	14.1718	1	0.382356	0.0873182	0.96994	0.000132282	0.946987	0.00175704	0.0331439	0.347219	0.138483	0.192131	0.418196
1065000	11.4698	1	-0.370566	-0.34128	1.59412	0.000233174	0.932943	0.00300797	0.044857	0.414877	0.186665	0.250804	0.794952
1072500	14.4436	1	0.013963	-0.103801	1.25955	0.00011969	0.947557	0.00155417	0.0296355	0.342809	0.126673	0.180341	0.164816
1080000	10.4363	1	-0.494292	-0.328809	1.58763	0.000247723	0.932025	0.00263158	0.0387138	0.450338	0.192512	0.261873	0.646781
1087500	11.581	1	-0.372398	-0.0264456	1.24184	0.000246501	0.949	0.00259342	0.0508518	0.40807	0.190794	0.254264	0.888505
1095000	12.8137	1	0.0636154	-0.172516	1.30577	0.000160942	0.94256	0.00191055	0.0332615	0.382531	0.152856	0.211948	0.424632
1102500	12.8442	1	-0.11208	-0.280555	1.47158	0.000149534	0.93225	0.00197951	0.0292178	0.384922	0.140335	0.200783	0.122623
1110000	12.6117	1	0.376548	-0.0298252	1.08201	0.000169281	0.948131	0.0017886	0.034483	0.387509	0.157699	0.21746	0.486314
1117500	14.0061	1	0.114931	0.0752991	1.05431	0.000126853	0.948537	0.00150947	0.029331	0.354092	0.129587	0.185144	0.134454
1125000	11.5139	1	0.73704	-0.161692	1.14306	0.000187598	0.941535	0.00183934	0.0314607	0.420823	0.16274	0.228038	0.313922
1132500	12.2693	1	-0.366967	-0.229971	1.46967	0.000175793	0.939562	0.00204577	0.0338491	0.39741	0.160254	0.221588	0.455433
1140000	9.45158	1	0.420392	-0.285126	1.3304	0.000322532	0.934011	0.00315188	0.0477635	0.477237	0.218984	0.292969	0.844836
1147500	13.8015	1	0.00465787	0.0178889	1.14008	0.00013179	0.94949	0.00151186	0.0299318	0.358562	0.133649	0.189675	0.192548
1155000	12.8526	1	0.69692	-0.169214	1.17292	0.00015787	0.941141	0.00191285	0.0324987	0.381854	0.150638	0.209715	0.381062
1162500	11.123	1	-0.167859	-0.289264	1.47387	0.000214283	0.933245	0.0023913	0.0358222	0.430299	0.178207	0.2445	0.544744
1170000	14.1372	1	0.0124637	-0.0670325	1.21735	0.000132481	0.947748	0.00172185	0.0329527	0.348165	0.138423	0.192237	0.407516
1177500	14.6059	1	0.5623	-0.110238	1.14563	0.000115866	0.946934	0.00153539	0.0289337	0.339882	0.122664	0.176172	0.0914913
1185000	13.7447	1	0.0548184	0.0921328	1.04817	0.000130424	0.948525	0.00145348	0.0282365	0.363355	0.127299	0.184951	0.00411578
1192500	14.4512	1	0.176875	-0.0550641	1.16608	0.000119136	0.949289	0.00149039	0.0293897	0.342933	0.125744	0.179526	0.140462
1200000	13.7892	1	0.35864	-0.112808	1.20119	0.000131123	0.946839	0.00156728	0.0294817	0.359411	0.132176	0.188503	0.149729
1207500	11.6592	1	0.772115	0.280384	0.687205	0.000254653	0.938251	0.00339843	0.0550365	0.403322	0.192918	0.255951	0.936271
1215000	14.3031	1	0.239211	-0.06243	1.17412	0.000121629	0.949115	0.00149387	0.0293581	0.346622	0.126966	0.181339	0.137233
1222500	13.268	1	0.598553	0.147425	0.858796	0.000175131	0.94469	0.00235945	0.0426583	0.365977	0.161967	0.218446	0.749852
1230000	11.3981	1	0.90801	0.373802	0.565471	0.000206401	0.921433	0.00282299	0.0359311	0.421868	0.174948	0.239939	0.549137
1237500	14.337	1	0.372745	0.0769522	0.993604	0.000130567	0.947288	0.00177824	0.033735	0.34289	0.138032	0.19096	0.449627
1245000	12.2622	1	0.25553	0.230348	0.840977	0.000215927	0.941761	0.00278296	0.0477849	0.390421	0.179173	0.239699	0.845168
1252500	14.3099	1	0.258081	-0.0268552	1.12786	0.00013468	0.948091	0.00183168	0.0352866	0.342915	0.141063	0.19391	0.522393
1260000	14.0674	1	0.672289	0.148647	0.844267	0.000131028	0.943642	0.00179155	0.0317887	0.350477	0.136438	0.190764	0.33624
1267500	13.627	1	0.146629	0.0253877	1.09941	0.000163708	0.948113	0.0021536	0.0415059	0.357266	0.156638	0.211731	0.723069
1275000	12.2616	1	0.704611	0.114824	0.881204	0.000232278	0.947481	0.00285941	0.0544455	0.38667	0.184388	0.244777	0.930186
1282500	13.2502	1	0.238222	0.0840839	1.02324	0.000154944	0.947088	0.00183278	0.0346383	0.370164	0.150965	0.208042	0.493543
1290000	13.2464	1	0.237326	0.0753305	1.00838	0.000185298	0.947835	0.00243929	0.0467613	0.36445	0.166142	0.222585	0.828723
1297500	14.1349	1	0.143256	-0.173505	1.30028	0.000126659	0.942659	0.00174386	0.030412	0.349688	0.132024	0.18652	0.234224
1305000	12.6611	1	0.373169	-0.0120383	1.09275	0.000224319	0.949815	0.00284606	0.0567111	0.37455	0.180669	0.239322	0.952504
1312500	13.5144	1	0.0388224	-0.195467	1.34271	0.000141369	0.940985	0.00186602	0.0316194	0.364696	0.141495	0.198054	0.324855
1320000	11.1066	1	0.389035	-0.339917	1.42747	0.000227075	0.92491	0.00294958	0.0392804	0.428977	0.184389	0.250469	0.663758
1327500	14.0659	1	0.367319	0.0605704	1.00038	0.000143381	0.947508	0.00193912	0.0369416	0.34825	0.14613	0.199763	0.587657
1335000	12.7049	1	0.786518	0.290948	0.673808	0.000157408	0.929478	0.00219762	0.031162	0.386705	0.148597	0.208665	0.292594
1342500	14.6278	1	0.552869	0.116166	0.914024	0.000116002	0.946273	0.00157343	0.0292858	0.338777	0.123796	0.176969	0.129766
1350000	14.9065	1	0.702553	-0.00497835	0.999487	0.000110984	0.950204	0.00144031	0.028924	0.33268	0.120021	0.1724	0.0903912
1357500	13.3898	1	0.515739	0.152419	0.882384	0.000171972	0.944645	0.00235812	0.0426	0.362836	0.160503	0.216495	0.748553
1365000	13.9692	1	0.278914	-0.204547	1.303	0.000127107	0.939306	0.00176482	0.0290773	0.355431	0.12895	0.184833	0.107499
1372500	13.4751	1	0.222541	0.00506564	1.09943	0.000190669	0.949226	0.00264656	0.052124	0.35577	0.167545	0.22296	0.904252
1380000	14.5405	1	0.134502	-0.00952604	1.13057	0.000120382	0.949181	0.00156646	0.0308245	0.339402	0.12943	0.182222	0.267236
1387500	12.4041	1	0.510535	-0.0789055	1.11093	0.000216336	0.947922	0.00258789	0.0496928	0.385418	0.178978	0.238849	0.873086
1395000	13.3077	1	0.150265	0.141505	0.976763	0.000145612	0.945077	0.00173679	0.0316219	0.370119	0.143606	0.201006	0.32503
1402500	14.0129	1	0.449844	0.10111	0.955114	0.000133725	0.946539	0.00173677	0.0324866	0.351487	0.138628	0.19301	0.380338
1410000	13.2044	1	-0.0426736	0.0110677	1.15912	0.000152888	0.94845	0.00172753	0.0335115	0.371887	0.149191	0.206615	0.43801
1417500	14.8098	1	0.310559	-0.131725	1.22044	0.000112459	0.945928	0.00156091	0.0288674	0.335091	0.120632	0.173419	0.0838954
1425000	13.4708	1	0.383361	0.108181	0.944144	0.000141972	0.946344	0.00169069	0.0315099	0.365899	0.141644	0.19841	0.317336
1432500	10.4885	1	0.706316	0.434553	0.548778	0.000292964	0.924654	0.00394757	0.0523922	0.440198	0.207614	0.2762	0.907424
1440000	12.4873	1	0.376413	0.219561	0.835342	0.000156567	0.938459	0.00177099	0.0287773	0.39577	0.14198	0.20438	0.0733675
1447500	12.273	1	0.797325	0.0967711	0.868064	0.000216797	0.947178	0.00254895	0.0482553	0.389854	0.179447	0.239915	0.852366
1455000	11.5897	1	1.45415	0.164872	0.658108	0.00017886	0.939355	0.0017713	0.0292079	0.421024	0.153445	0.219568	0.121571
1462500	12.7953	1	1.05614	0.0546122	0.868464	0.000154738	0.948198	0.00160196	0.0309245	0.384386	0.146923	0.206687	0.274903
1470000	10.2041	1	1.28706	0.10417	0.746304	0.000261816	0.9455	0.00218938	0.040172	0.457018	0.198068	0.268493	0.688845
1477500	14.0888	1	0.776292	0.0426191	0.944313	0.000124211	0.949916	0.00142156	0.0283835	0.354029	0.124899	0.180964	0.0240854
1485000	14.4599	1	0.0932383	0.00434627	1.12815	0.000121462	0.949238	0.00155719	0.0306766	0.341464	0.129762	0.182909	0.255668
1492500	14.182	1	0.218953	0.013825	1.09362	0.000139509	0.948138	0.00188202	0.0362889	0.345647	0.143955	0.197196	0.563228
1500000	5.88289	1	0.897324	0.0989168	0.906313	0.000528832	0.947031	0.00246301	0.0464992	0.616913	0.280742	0.37626	0.824329
1507500	14.3537	1	0.181141	-0.0516062	1.17305	0.00012533	0.948413	0.00162967	0.0315906	0.343491	0.13319	0.186465	0.322888
1515000	14.0105	1	0.62252	0.166195	0.837036	0.000129091	0.942495	0.00175306	0.0304854	0.35275	0.133425	0.188379	0.240272
1522500	11.3434	1	0.463627	0.35499	0.684569	0.000252691	0.933012	0.00335135	0.0500294	0.415552	0.193359	0.257934	0.877675
1530000	14.5171	1	0.199463	-0.159813	1.27999	0.000116907	0.944218	0.00159005	0.0285046	0.34301	0.121669	0.175911	0.0398606
1537500	12.6781	1	0.830273	-0.138921	1.10538	0.000151904	0.944195	0.00157912	0.0282973	0.391877	0.137695	0.199822	0.0124888
1545000	9.82912	1	1.50428	0.40716	0.397138	0.000238713	0.901972	0.00308553	0.0314758	0.474628	0.183605	0.257248	0.314975
1552500	13.9851	1	0.743343	0.151837	0.824624	0.000130406	0.943249	0.00175144	0.030862	0.35311	0.134775	0.18969	0.270125
1560000	10.4103	1	1.04745	0.443655	0.452494	0.000220549	0.90402	0.00304185	0.0316926	0.455167	0.176856	0.24743	0.329816
1567500	10.5868	1	-0.0409307	0.317191	0.830254	0.000244072	0.935313	0.00253222	0.0391455	0.445278	0.191149	0.259738	0.659791
1575000	14.0623	1	0.600697	0.0391583	0.983413	0.000139752	0.947933	0.00184216	0.0353803	0.348994	0.143737	0.197517	0.526393
1582500	14.4138	1	0.516747	0.142948	0.887274	0.000119239	0.944594	0.00160919	0.0290438	0.34438	0.12479	0.178952	0.103814
1590000	14.2238	1	0.573605	0.174261	0.849056	0.000121794	0.942055	0.00163475	0.028212	0.351222	0.1229	0.178644	0.000679675
1597500	12.208	1	0.606033	0.0910643	0.936132	0.000230266	0.948081	0.00274398	0.0528515	0.389059	0.183958	0.244607	0.912746
1605000	11.5223	1	1.39843	0.152866	0.681507	0.000185722	0.941147	0.00182224	0.0309625	0.420944	0.161036	0.226473	0.277775
1612500	14.829	1	0.530643	0.0359245	0.993082	0.00011172	0.950202	0.00140962	0.0283067	0.336037	0.118127	0.171395	0.0137727
1620000	13.0914	1	0.142318	-0.209142	1.33051	0.000151782	0.939343	0.0019538	0.0322103	0.375547	0.147378	0.205521	0.363396
1627500	7.49497	1	-1.02247	-0.622612	2.02476	0.000385319	0.899855	0.0040191	0.0401327	0.554619	0.240282	0.325745	0.687777
1635000	5.57797	1	-1.52007	-0.561981	2.07733	0.000421646	0.90215	0.0028483	0.0291087	0.647135	0.235041	0.33676	0.110919
1642500	12.2326	1	0.0517109	-0.288276	1.45002	0.000188455	0.933321	0.00251031	0.0376478	0.396633	0.167717	0.228798	0.612397
1650000	13.3874	1	0.672215	0.0148977	0.98698	0.000168298	0.948138	0.00212886	0.0410482	0.363653	0.158822	0.214884	0.71174
1657500	12.8173	1	0.614039	-0.119705	1.14449	0.000181056	0.945193	0.00221835	0.0404754	0.37905	0.164722	0.223141	0.696959
1665000	13.3381	1	0.152357	-0.101553	1.23629	0.000154071	0.946341	0.00187998	0.0350361	0.367674	0.150754	0.207428	0.511485
1672500	13.3848	1	0.52718	0.214416	0.807407	0.000143619	0.938984	0.00192007	0.0314682	0.368177	0.142403	0.19953	0.314443
1680000	14.9174	1	0.4804	-0.0957896	1.15108	0.000110305	0.948381	0.00145726	0.0282309	0.334177	0.117045	0.170071	0.00333279
1687500	11.987	1	0.403648	0.0123533	1.07072	0.000187401	0.948223	0.00182255	0.0351999	0.404846	0.166353	0.228748	0.51865
1695000	13.1787	1	-0.022689	-0.182351	1.34077	0.000143956	0.942421	0.00172099	0.029889	0.374921	0.139577	0.198175	0.188647
1702500	13.6108	1	0.0435361	0.0276143	1.1179	0.000158155	0.948013	0.00202864	0.0390221	0.358834	0.153858	0.209129	0.656123
1710000	14.6537	1	0.210277	0.0257248	1.08104	0.000119316	0.948878	0.00159694	0.0312376	0.336407	0.129482	0.181722	0.298089
1717500	14.9484	1	0.430808	0.0436827	1.00839	0.000110019	0.949775	0.00143805	0.0286323	0.332289	0.118509	0.17098	0.0558777
1725000	12.0273	1	0.801084	0.0579966	0.89652	0.000187002	0.947473	0.00186009	0.0354117	0.403579	0.166285	0.228476	0.527727
1732500	12.1352	1	-0.0283949	0.171278	0.985831	0.000175095	0.943756	0.00183123	0.0325584	0.401898	0.158711	0.220882	0.384631
1740000	14.3962	1	0.200368	-0.00172756	1.11605	0.000125087	0.948856	0.00162745	0.0318206	0.342324	0.133348	0.186405	0.338355
1747500	12.2583	1	0.326106	-0.0213518	1.12108	0.00020999	0.948407	0.00234617	0.0454746	0.391816	0.177061	0.237668	0.806392
1755000	13.6732	1	0.678239	-0.13023	1.13237	0.000132076	0.945283	0.00157037	0.0286999	0.363808	0.13011	0.187517	0.064117
1762500	12.0326	1	0.687566	-0.207452	1.22527	0.000167906	0.937011	0.00184014	0.0292134	0.407903	0.148691	0.212751	0.122157
1770000	13.6764	1	-0.0853599	-0.0412606	1.21459	0.000148648	0.9479	0.00186346	0.0357669	0.358582	0.148404	0.20365	0.542495
1777500	10.716	1	0.631023	-0.287626	1.31238	0.000255499	0.931432	0.0029911	0.0436224	0.438579	0.195548	0.263281	0.770524
1785000	12.1604	1	0.899918	-0.134571	1.09588	0.000176827	0.94351	0.00188143	0.0333056	0.400783	0.160263	0.22217	0.427024
1792500	14.0805	1	0.293084	-0.00268901	1.10025	0.000129986	0.94897	0.0016048	0.0314479	0.350342	0.135448	0.189812	0.313025
1800000	14.1296	1	0.45065	-0.0305258	1.07591	0.000125312	0.949527	0.00149926	0.0297045	0.350504	0.129786	0.184633	0.171427
1807500	10.237	1	0.86624	-0.0556526	0.996729	0.00022019	0.948586	0.0015518	0.0301823	0.462212	0.173469	0.245588	0.214758
1815000	13.8651	1	0.0349893	0.0420202	1.09841	0.000133992	0.948604	0.0016151	0.0314247	0.355787	0.137486	0.1927	0.311399
1822500	14.4904	1	0.660485	0.0348515	0.964854	0.000121609	0.948774	0.00158773	0.0309946	0.340506	0.130359	0.183285	0.280193
1830000	11.044	1	0.899283	0.230263	0.728505	0.000263747	0.940605	0.00297181	0.0500346	0.42453	0.197542	0.263513	0.877746
1837500	12.8789	1	0.647744	0.27079	0.73093	0.00014842	0.931611	0.00198426	0.0290145	0.384339	0.139122	0.199584	0.100569
1845000	13.8434	1	0.273967	-0.183216	1.27867	0.000132692	0.941347	0.00180048	0.0306969	0.356823	0.135664	0.191197	0.257277
1852500	12.7861	1	-0.217597	-0.165764	1.36777	0.000152597	0.944152	0.00167695	0.0300271	0.385432	0.144046	0.204237	0.201121
1860000	13.2135	1	0.0877664	-0.0859782	1.20941	0.000157086	0.946855	0.00186686	0.0351277	0.37092	0.152269	0.209438	0.515508
1867500	13.243	1	0.0747316	-0.238352	1.38144	0.000149619	0.936905	0.00205783	0.032615	0.371293	0.146771	0.2042	0.387992
1875000	11.13	1	-0.139147	-0.390507	1.58282	0.000221508	0.921665	0.00296911	0.0379029	0.429001	0.181891	0.247957	0.620935
1882500	12.46	1	0.252845	0.200906	0.882671	0.000157505	0.940723	0.00171762	0.028976	0.396094	0.143175	0.205508	0.0962659
1890000	12.9683	1	0.465131	0.127601	0.92996	0.000147555	0.945724	0.00160314	0.0295367	0.381038	0.140372	0.200065	0.155185
1897500	13.4615	1	0.556381	0.184999	0.833876	0.000162708	0.942366	0.00227563	0.0394841	0.362466	0.1561	0.211939	0.66966
1905000	9.43627	1	0.275532	-0.0705687	1.20115	0.000313325	0.947705	0.0023659	0.0452418	0.479476	0.216321	0.290472	0.802136
1912500	12.5695	1	0.19789	-0.11782	1.2461	0.000202464	0.946462	0.00246842	0.0461064	0.382861	0.173769	0.233026	0.8176
1920000	12.1219	1	-0.0694238	-0.0786493	1.26622	0.000219985	0.947907	0.00248308	0.0476659	0.39442	0.18087	0.242009	0.843313
1927500	14.1143	1	0.757289	-0.00551598	0.997315	0.000125444	0.949751	0.00148889	0.02963	0.350974	0.129669	0.184617	0.164291
1935000	11.9575	1	-0.328752	-0.275148	1.52084	0.000172833	0.934896	0.00197902	0.0303979	0.408548	0.154191	0.217864	0.23305
1942500	12.1294	1	-0.345981	-0.260591	1.50089	0.000220843	0.940316	0.00286984	0.0480836	0.393971	0.181146	0.242241	0.849765
1950000	11.1201	1	0.288388	-0.205796	1.28479	0.000287677	0.94476	0.00330403	0.059812	0.416255	0.203757	0.269185	0.979096
1957500	13.5389	1	-0.0802729	0.0222894	1.14607	0.000141632	0.948725	0.00163655	0.0319173	0.363889	0.142016	0.198399	0.344701
1965000	14.571	1	0.344947	-0.0955205	1.1835	0.000116135	0.94823	0.00148358	0.0286571	0.341307	0.12185	0.175731	0.0589179
1972500	14.9039	1	0.603731	-0.0188826	1.0366	0.000112721	0.949489	0.00151562	0.0300058	0.331343	0.123759	0.175509	0.199218
1980000	13.8311	1	0.817272	-0.0617715	1.03981	0.000130554	0.948746	0.00151681	0.0295941	0.358191	0.13219	0.188281	0.160804
1987500	14.8299	1	0.29322	-0.0385706	1.12708	0.000117702	0.948542	0.00164055	0.0318815	0.331852	0.129422	0.180847	0.342356
1995000	13.3944	1	0.32558	-0.0139174	1.08075	0.000157896	0.948083	0.00191944	0.0369716	0.36535	0.153357	0.209623	0.588745
2002500	14.0931	1	-0.0026751	-0.00609726	1.16451	0.000126477	0.949573	0.00151094	0.0299628	0.351142	0.130997	0.185854	0.195354
2010000	13.1216	1	0.0727634	-0.272012	1.42001	0.000143758	0.932033	0.0019871	0.0292362	0.377339	0.137657	0.196906	0.124571
2017500	14.0291	1	0.297523	-0.167963	1.26733	0.000128328	0.94279	0.00173297	0.0302915	0.352444	0.132654	0.187613	0.224112
2025000	11.6383	1	0.46873	-0.0446154	1.11251	0.000271925	0.950337	0.00307114	0.0618399	0.399962	0.197562	0.260585	0.994411
2032500	13.8491	1	1.01198	0.136834	0.789635	0.000128534	0.944016	0.00158861	0.0283758	0.360167	0.127019	0.184062	0.0230682
2040000	13.8747	1	0.557807	0.0639498	0.972297	0.00013469	0.9479	0.00165631	0.0317911	0.355333	0.138335	0.193413	0.336396
2047500	13.0868	1	0.91315	-0.0882277	1.04055	0.000147224	0.947063	0.00161216	0.0304545	0.376837	0.142426	0.201141	0.237732
2055000	14.2474	1	0.3451	-0.07436	1.1467	0.000122109	0.94884	0.00148593	0.0290449	0.348496	0.126287	0.181095	0.103931
2062500	10.8719	1	0.122676	0.171367	0.968281	0.000285931	0.946281	0.00297485	0.0553782	0.426441	0.204332	0.271005	0.939702
2070000	13.2966	1	0.171788	-0.0531937	1.15776	0.000144975	0.948459	0.00161264	0.0312885	0.370618	0.142806	0.200348	0.301749
2077500	13.9138	1	0.372763	0.00405574	1.0554	0.000132714	0.949017	0.00159465	0.0312782	0.354639	0.136619	0.191682	0.30101
2085000	12.9365	1	0.762807	0.15897	0.829464	0.000152314	0.94287	0.0017809	0.031173	0.380351	0.14619	0.205269	0.293397
2092500	12.3262	1	0.571041	0.199066	0.83223	0.000161987	0.940128	0.00177487	0.0296443	0.398769	0.147391	0.209815	0.165666
2100000	7.82634	1	0.0869816	0.497327	0.62643	0.000345291	0.916218	0.00303186	0.0361874	0.544308	0.226421	0.310265	0.559283
2107500	12.9026	1	-0.225484	-0.0365718	1.23763	0.000149019	0.949585	0.00149081	0.0295707	0.382782	0.141164	0.201116	0.158523
2115000	13.6449	1	0.38178	-0.211583	1.28553	0.00013264	0.937863	0.00178493	0.0287258	0.364481	0.130487	0.187985	0.0672345
2122500	12.0214	1	1.37201	0.164866	0.679133	0.000167363	0.939744	0.00173482	0.028791	0.409128	0.146851	0.211349	0.0749866
2130000	12.5318	1	0.166503	0.209726	0.901169	0.000178868	0.941544	0.00216653	0.0370625	0.388525	0.16325	0.223084	0.592014
2137500	11.1594	1	0.862055	-0.161232	1.13809	0.000227916	0.942107	0.00231719	0.0400256	0.426952	0.184793	0.25058	0.684853
2145000	14.7485	1	0.362827	-0.0399176	1.12208	0.000113166	0.950159	0.00142472	0.0285855	0.337179	0.120017	0.173288	0.0500699
2152500	12.7972	1	-0.249651	-0.0887042	1.30311	0.000194356	0.947451	0.00238808	0.045445	0.377035	0.170346	0.228666	0.805855
2160000	11.5369	1	1.00739	0.135397	0.796412	0.000233285	0.945135	0.00250423	0.0456435	0.412437	0.186598	0.250405	0.809435
2167500	14.9846	1	0.464955	-0.0237804	1.07151	0.000111736	0.949366	0.00152787	0.0301747	0.329287	0.123557	0.174938	0.214098
2175000	13.5431	1	0.0806285	-0.0767867	1.22536	0.000143969	0.947497	0.0017251	0.0328573	0.363303	0.144211	0.200375	0.40209
2182500	13.2844	1	0.192355	-0.136119	1.2615	0.000164479	0.944809	0.00212726	0.0385437	0.367518	0.156843	0.213446	0.641516
2190000	12.6751	1	0.867516	-0.0754697	1.04401	0.000167097	0.946884	0.00181972	0.0342592	0.385861	0.156533	0.216054	0.475674
2197500	13.0117	1	0.938798	-0.0915928	1.03359	0.000144959	0.947787	0.00148843	0.0285069	0.381942	0.135493	0.195889	0.0401581
2205000	13.4176	1	0.362352	0.0651075	0.99679	0.000136677	0.949351	0.00143371	0.0283071	0.371679	0.130659	0.189576	0.0138276
2212500	8.59773	1	1.25927	0.154485	0.683491	0.000333197	0.942425	0.00235845	0.0409629	0.512053	0.22347	0.302407	0.709583
2220000	13.5375	1	0.726803	-0.0362336	1.03678	0.000144067	0.948285	0.0016989	0.0328512	0.36345	0.144254	0.200442	0.401738
2227500	14.12	1	0.174792	-0.109509	1.2218	0.000131257	0.946256	0.00173604	0.0323022	0.348898	0.137151	0.191156	0.3691
2235000	14.0739	1	0.297708	-0.113579	1.21244	0.000131664	0.946031	0.00173287	0.0321087	0.350147	0.137151	0.191376	0.357001
2242500	9.0592	1	1.2082	-0.266782	1.15443	0.000255166	0.918934	0.00232057	0.0286258	0.506085	0.180443	0.260364	0.0550707
2250000	13.1149	1	0.354795	0.186328	0.881056	0.000184602	0.943599	0.00253623	0.0449679	0.368824	0.166076	0.223101	0.797042
2257500	13.9303	1	0.411281	-0.0633674	1.13479	0.000142788	0.947387	0.00186958	0.0355344	0.352235	0.145355	0.19963	0.532889
2265000	14.0214	1	0.370268	0.0362004	1.02928	0.000154498	0.947998	0.00215275	0.0413974	0.34739	0.15217	0.205736	0.72042
2272500	13.0906	1	0.408382	-0.0683446	1.14757	0.000155539	0.947486	0.00176255	0.0335634	0.374899	0.150521	0.208405	0.440736
2280000	13.7472	1	-0.025926	-0.0613506	1.21691	0.000152673	0.947459	0.0019972	0.0380121	0.355803	0.151027	0.205821	0.624528
2287500	11.8254	1	0.402109	0.102302	0.942386	0.000172734	0.947182	0.00153777	0.0291143	0.414174	0.150459	0.215557	0.111532
2295000	15.0306	1	0.430284	-0.023669	1.08338	0.000112099	0.949115	0.0015648	0.0307517	0.327774	0.124782	0.175782	0.261583
2302500	11.69	1	-0.289313	-0.240776	1.48084	0.0001862	0.93853	0.00199419	0.0324415	0.41495	0.163527	0.227734	0.377611
2310000	12.8091	1	0.411093	-0.146684	1.2013	0.000159941	0.943605	0.00185408	0.0328769	0.382848	0.152019	0.211203	0.403208
2317500	11.4438	1	-0.272611	-0.222044	1.42339	0.000239389	0.941958	0.00270757	0.0466484	0.414597	0.188861	0.253063	0.82684
2325000	14.3549	1	0.235653	0.0131724	1.09117	0.000130563	0.948379	0.00174879	0.0338775	0.342392	0.138127	0.190968	0.45687
2332500	11.6922	1	-0.241001	0.123212	1.08151	0.000198108	0.946108	0.00193958	0.03599	0.413071	0.171422	0.235056	0.551493
2340000	14.8853	1	0.245796	-0.0353874	1.13899	0.000113724	0.949144	0.00154502	0.0303804	0.331465	0.125043	0.176707	0.231594
2347500	12.9009	1	-0.102505	-0.0290248	1.19143	0.000198134	0.948656	0.00247621	0.048228	0.372771	0.171554	0.229371	0.851956
2355000	13.7931	1	-0.0236462	-0.101908	1.25837	0.000138628	0.946677	0.00174587	0.0327415	0.356927	0.141401	0.196593	0.395409
2362500	12.4975	1	-0.309165	-0.194429	1.42562	0.000203333	0.943602	0.00257335	0.0456285	0.385095	0.17421	0.233786	0.809167
2370000	13.6216	1	-0.0939917	-0.0281056	1.19908	0.00013982	0.948715	0.00163388	0.0318588	0.361777	0.141031	0.197097	0.340871
2377500	14.2203	1	0.221284	0.0923588	1.00618	0.000122316	0.948013	0.00149969	0.0288473	0.349544	0.125739	0.180813	0.0815785
2385000	8.294	1	0.833447	0.622658	0.328442	0.000410468	0.902968	0.00530777	0.0547013	0.513164	0.245034	0.325202	0.932843
2392500	14.531	1	0.632646	0.0497998	0.968284	0.000117012	0.949412	0.00145965	0.0288534	0.341859	0.123003	0.176863	0.082278
2400000	12.1222	1	0.82148	0.226241	0.730461	0.000221928	0.940523	0.00287936	0.0484116	0.393989	0.181528	0.242648	0.854712
2407500	13.6639	1	0.419759	-0.182106	1.25589	0.000133379	0.941231	0.00172913	0.0294226	0.362724	0.133143	0.190014	0.143802
2415000	12.9911	1	-0.142602	0.0121362	1.16198	0.000184549	0.948315	0.00225353	0.0436012	0.372806	0.166195	0.22377	0.770085
2422500	11.4395	1	0.542001	0.312468	0.701396	0.000181912	0.926569	0.00211577	0.028813	0.426436	0.153195	0.220407	0.0775758
2430000	13.3816	1	1.00165	0.205284	0.720254	0.000138041	0.937099	0.00182123	0.028954	0.370902	0.13396	0.192341	0.0937846
2437500	13.8782	1	0.428448	0.076408	0.971901	0.00015644	0.947239	0.00215508	0.0408458	0.351217	0.153123	0.207262	0.706597
2445000	13.9171	1	0.494896	0.0067752	1.03883	0.000152921	0.948115	0.00205906	0.0396853	0.350772	0.151347	0.205389	0.675388
2452500	11.7695	1	0.431883	0.0104848	1.02396	0.000250902	0.949588	0.00277924	0.0551302	0.400101	0.191469	0.254005	0.937218
2460000	15.1794	1	0.420102	-0.068945	1.13216	0.000107192	0.948872	0.0014966	0.0292714	0.32571	0.118963	0.170091	0.128266
2467500	14.0647	1	0.0581756	-0.0475242	1.19356	0.000136945	0.947945	0.00178191	0.0342314	0.349415	0.141691	0.195592	0.47433
2475000	13.6921	1	0.202795	-0.0945991	1.19757	0.000133077	0.947809	0.00154204	0.0295458	0.361826	0.133332	0.190012	0.156077
2482500	14.2526	1	0.665459	0.00422704	1.00912	0.00012204	0.950084	0.00145058	0.0290601	0.34834	0.126299	0.181076	0.105612
2490000	13.5902	1	0.803633	0.185446	0.782423	0.000143488	0.940754	0.00195783	0.0330458	0.361992	0.144143	0.200084	0.412747
2497500	12.999	1	0.995479	0.0105548	0.91177	0.000145087	0.950664	0.0013942	0.0282592	0.383142	0.13438	0.195152	0.0072545
2505000	12.8605	1	0.690332	0.201059	0.778293	0.000168855	0.940291	0.00217437	0.0364158	0.379806	0.158417	0.216917	0.568103
2512500	9.20597	1	1.36111	0.156931	0.664247	0.000263943	0.94066	0.00190554	0.0321122	0.495742	0.194192	0.270964	0.35722
2520000	12.4441	1	0.518139	0.288654	0.730036	0.000175391	0.933353	0.00234239	0.0351461	0.391865	0.160906	0.221303	0.516312
2527500	15.1318	1	0.566691	-0.0214	1.04858	0.000108215	0.949767	0.00148018	0.0294663	0.326564	0.120037	0.171223	0.148193
2535000	9.72691	1	0.291162	-0.197385	1.26295	0.000274566	0.940269	0.00231836	0.0388133	0.473685	0.202691	0.275649	0.649824
2542500	13.2068	1	0.231534	-0.054044	1.15566	0.000207444	0.949506	0.00286227	0.056685	0.360244	0.173746	0.230157	0.952262
2550000	12.2326	1	-0.272126	-0.301814	1.52962	0.000164315	0.930824	0.00205477	0.0297037	0.401365	0.148616	0.211421	0.171352
2557500	10.0804	1	-0.173079	-0.488089	1.69422	0.000294209	0.914406	0.00407338	0.0475895	0.45639	0.209185	0.279925	0.842113
2565000	13.8204	1	0.24577	-0.167721	1.27028	0.000142355	0.942563	0.00197875	0.0344509	0.35547	0.144595	0.199417	0.484805
2572500	12.0624	1	-0.125248	-0.311249	1.51272	0.000174442	0.929683	0.00223431	0.0317746	0.404452	0.157407	0.220102	0.335305
2580000	13.8207	1	0.104608	-0.0576328	1.19578	0.00014953	0.947522	0.00196103	0.0373687	0.354221	0.149336	0.203886	0.602821
2587500	12.6754	1	0.583707	0.031259	0.97335	0.000171053	0.948019	0.0018512	0.0356127	0.385231	0.159129	0.218485	0.536152
2595000	11.8952	1	-0.151095	0.163181	1.01692	0.000211806	0.94502	0.00232168	0.0422276	0.403917	0.178144	0.24046	0.740121
2602500	12.6618	1	0.805227	-0.131714	1.10536	0.000160555	0.94399	0.00178803	0.0319235	0.387412	0.151214	0.211241	0.345101
2610000	14.7178	1	0.251535	0.00809696	1.08497	0.000114645	0.949868	0.00147217	0.0293659	0.336494	0.123288	0.176069	0.138034
2617500	12.0737	1	-0.415134	-0.207352	1.45301	0.000197363	0.941867	0.00227562	0.0391449	0.400412	0.171888	0.233566	0.659774
2625000	12.9095	1	-0.134337	-0.0199978	1.21026	0.000178179	0.948063	0.00209215	0.0402821	0.376658	0.163402	0.221446	0.691813
2632500	11.8987	1	0.833324	0.307638	0.636462	0.000200054	0.930518	0.00266852	0.0384058	0.405827	0.172953	0.235455	0.637188
2640000	11.8396	1	0.658683	0.231649	0.759322	0.000261527	0.942885	0.00346458	0.0606596	0.394918	0.194056	0.256194	0.98568
2647500	12.216	1	-0.12128	0.0811007	1.07946	0.000194275	0.947243	0.00208093	0.0394432	0.396213	0.170568	0.231605	0.668483
2655000	13.7737	1	0.694335	0.00701272	0.982339	0.000137258	0.948778	0.00164105	0.0320377	0.357773	0.139951	0.195367	0.352478
2662500	13.7271	1	-0.119449	-0.139297	1.3267	0.000136225	0.945375	0.00170683	0.0312466	0.35942	0.138366	0.194178	0.298734
2670000	12.3443	1	0.0537003	-0.217275	1.38077	0.000160987	0.939245	0.00178591	0.0293954	0.398617	0.14619	0.208701	0.141047
2677500	10.0936	1	-0.767564	-0.063427	1.39219	0.000304223	0.948675	0.00260021	0.050662	0.453937	0.212006	0.282595	0.886053
2685000	12.0929	1	0.495489	-0.0345027	1.05842	0.000183978	0.947991	0.00182073	0.0350081	0.401887	0.164722	0.22667	0.510248
2692500	12.7223	1	0.427659	0.0832457	0.963662	0.000229991	0.949257	0.00306419	0.0603863	0.370933	0.182046	0.240391	0.983586
2700000	10.295	1	1.39765	0.111026	0.714218	0.000232928	0.944564	0.00187452	0.0338143	0.457616	0.184435	0.255065	0.45367
2707500	12.8039	1	0.689004	-0.18806	1.20143	0.000150005	0.939384	0.00175823	0.0290062	0.38642	0.139833	0.200627	0.0996474
2715000	13.8003	1	0.431743	0.158041	0.88631	0.000137885	0.943544	0.00183488	0.0325012	0.356858	0.140783	0.195993	0.381214
2722500	15.2162	1	0.296731	-0.0184964	1.10482	0.000105702	0.950698	0.0013944	0.0282828	0.326946	0.114801	0.166644	0.0105068
2730000	15.2441	1	0.375709	-0.0497691	1.1263	0.000105445	0.949929	0.00143226	0.0286049	0.325405	0.115921	0.167321	0.0524864
2737500	14.333	1	0.438372	-0.044588	1.0953	0.000128339	0.948188	0.00169643	0.0327423	0.343423	0.136054	0.189157	0.395456
2745000	12.0817	1	0.166777	0.226462	0.866919	0.000190236	0.940247	0.00220482	0.0368989	0.401297	0.168309	0.230112	0.586109
2752500	13.1088	1	0.144426	-0.087055	1.22189	0.00018448	0.947275	0.00236469	0.0448491	0.369045	0.166035	0.223088	0.794803
2760000	14.2433	1	0.613364	0.159012	0.855921	0.000122519	0.943204	0.00166213	0.029265	0.348241	0.127165	0.181833	0.12759
2767500	12.8206	1	0.467066	-0.254169	1.31131	0.000149628	0.93131	0.0019916	0.0289939	0.385986	0.139613	0.200346	0.0982682
2775000	12.8943	1	0.0260224	0.0083147	1.12511	0.000225619	0.950357	0.00302826	0.0610007	0.36608	0.180159	0.237784	0.988254
2782500	13.575	1	0.0586997	-0.0157901	1.14654	0.00016935	0.948264	0.00224603	0.0434132	0.357669	0.15922	0.214448	0.766163
2790000	12.773	1	0.434447	0.174316	0.85936	0.000179119	0.943108	0.00223781	0.0393345	0.380813	0.16377	0.222432	0.665335
2797500	13.0099	1	0.758836	0.233262	0.741824	0.000167102	0.937838	0.00230486	0.0370779	0.375475	0.157793	0.215618	0.592566
2805000	11.9023	1	1.40968	0.141042	0.688365	0.000170137	0.942091	0.00166356	0.0287274	0.412791	0.147792	0.21291	0.0674292
2812500	14.0158	1	0.243643	0.124646	0.968306	0.000127927	0.946023	0.00161853	0.0299856	0.353062	0.131797	0.186947	0.197412
2820000	9.44935	1	1.04176	-0.278051	1.20473	0.000258729	0.923399	0.00252273	0.0329334	0.48665	0.19342	0.268641	0.406424
2827500	14.3445	1	0.310108	-0.0381563	1.12697	0.00013509	0.947903	0.00186271	0.0357547	0.341878	0.14147	0.194142	0.541996
2835000	11.8402	1	0.197549	-0.144801	1.24041	0.000185336	0.944067	0.00186683	0.0333762	0.410017	0.16414	0.227465	0.430825
2842500	13.338	1	0.0715101	0.077207	1.04633	0.000161124	0.947226	0.00199088	0.0377249	0.366485	0.155096	0.211534	0.614999
2850000	12.7473	1	0.443209	-0.143543	1.2163	0.000150407	0.945136	0.00155244	0.0282963	0.389947	0.137011	0.198832	0.0123534
2857500	12.5179	1	0.0886347	-0.174951	1.32061	0.0002403	0.947318	0.00327037	0.0620773	0.375476	0.18566	0.244841	0.99611
2865000	12.1071	1	0.601839	0.0182625	1.00836	0.00024763	0.950019	0.00294013	0.0588246	0.388474	0.189293	0.250281	0.971075
2872500	12.2696	1	0.61774	0.168478	0.831051	0.000236504	0.945627	0.00306629	0.0563939	0.385351	0.185588	0.24591	0.949539
2880000	8.49291	1	0.794918	0.331787	0.603363	0.000287929	0.923092	0.00240596	0.0312836	0.52233	0.201242	0.282341	0.3014
2887500	13.8989	1	0.335652	0.162414	0.911576	0.000128825	0.943624	0.001654	0.0293388	0.356803	0.130613	0.186592	0.135253
2895000	13.6258	1	0.48657	-0.115974	1.17363	0.000143217	0.945502	0.00181064	0.033224	0.36099	0.144162	0.19993	0.422594
2902500	11.7558	1	-0.510282	-0.113723	1.38566	0.000173279	0.94847	0.00145409	0.0282182	0.418902	0.146628	0.213109	0.00155518
2910000	14.7577	1	0.405564	0.0190553	1.04753	0.000117949	0.94888	0.00160641	0.031424	0.333812	0.128993	0.180796	0.31135
2917500	12.1901	1	0.0884065	0.225661	0.897948	0.000178485	0.94021	0.00203696	0.0340685	0.399556	0.161642	0.223291	0.466386
2925000	10.2015	1	1.12728	0.198615	0.713232	0.00021757	0.937541	0.00181211	0.029013	0.465345	0.168435	0.241642	0.100398
2932500	14.3553	1	0.333213	-0.0445143	1.13085	0.000130358	0.94802	0.00175649	0.0337915	0.34242	0.13796	0.190812	0.452512
2940000	11.6344	1	0.572428	0.321115	0.6792	0.000250997	0.935522	0.00343423	0.0532619	0.405086	0.191962	0.25514	0.917386
2947500	13.5155	1	0.862063	0.196133	0.762675	0.000136607	0.939046	0.00180484	0.02961	0.366336	0.135262	0.192623	0.162355
2955000	13.9638	1	0.388929	0.138633	0.926814	0.000133691	0.944842	0.00176966	0.0320836	0.352925	0.138174	0.192832	0.355404
2962500	12.2739	1	0.219773	0.0312496	1.08875	0.000163513	0.949399	0.00150636	0.0297692	0.400099	0.148434	0.211015	0.177535
2970000	13.8951	1	0.741565	0.1032	0.887027	0.000135379	0.946184	0.00173476	0.0322352	0.354581	0.139215	0.194108	0.36495
2977500	11.7209	1	-0.279561	-0.0323357	1.26132	0.000225234	0.948295	0.00232425	0.0449522	0.407447	0.183447	0.246443	0.796747
2985000	11.7175	1	-0.238043	-0.168499	1.35895	0.000245075	0.945822	0.00282364	0.0521178	0.403364	0.189953	0.25278	0.904177
2992500	11.6389	1	0.196555	-0.303277	1.43774	0.000190005	0.928998	0.00235436	0.0331592	0.416072	0.165985	0.23027	0.41904
3000000	13.862	1	0.295534	0.0362742	1.05459	0.000155663	0.947957	0.00209986	0.0403484	0.351853	0.152731	0.206955	0.693588
3007500	10.785	1	-0.116983	0.00524302	1.13873	0.000308353	0.950534	0.00308111	0.0622877	0.424826	0.210253	0.27723	0.997599
3015000	13.3022	1	0.674078	-0.100351	1.10593	0.000155859	0.945848	0.00191746	0.035409	0.368454	0.151807	0.208585	0.527611
3022500	13.9443	1	0.194655	-0.191535	1.31074	0.000131982	0.940925	0.00184386	0.0312122	0.353908	0.136143	0.191106	0.296251
3030000	12.1751	1	0.946079	0.325813	0.603807	0.000163213	0.919678	0.00227111	0.0282751	0.406301	0.142612	0.207044	0.00945275
3037500	13.3425	1	1.04988	0.0708679	0.840767	0.000140609	0.947867	0.00155778	0.0298808	0.37057	0.137925	0.195846	0.187895
3045000	13.3528	1	0.563687	0.104305	0.931357	0.000140441	0.946779	0.00159121	0.0298982	0.370278	0.137884	0.195754	0.189485
3052500	12.9659	1	0.892786	0.115124	0.83947	0.000168518	0.945368	0.00203286	0.0372103	0.376595	0.158495	0.216492	0.597271
3060000	10.4206	1	0.598504	0.432369	0.57748	0.000279918	0.924118	0.00360364	0.04749	0.445497	0.204061	0.273106	0.840543
3067500	14.1372	1	0.195612	0.112296	0.996519	0.000123321	0.947357	0.0014892	0.0282887	0.353122	0.124027	0.180016	0.0113111
3075000	14.1302	1	0.503969	0.115314	0.914176	0.000126543	0.94607	0.00163502	0.0303177	0.349885	0.13178	0.186332	0.226328
3082500	12.0674	1	0.883018	-0.0865146	1.05893	0.000172118	0.947042	0.00164509	0.0310644	0.404792	0.155212	0.218113	0.285404
3090000	9.75336	1	0.722593	-0.303781	1.32594	0.000256188	0.925016	0.00261153	0.034828	0.475085	0.194255	0.267498	0.502197
3097500	13.2958	1	-0.0100047	0.0151978	1.13551	0.000198284	0.949358	0.00270514	0.0534164	0.359675	0.170584	0.22669	0.919105
3105000	14.725	1	0.332368	0.0219391	1.05185	0.000117113	0.949079	0.0015662	0.0307575	0.335003	0.127552	0.179675	0.262034
3112500	11.5751	1	0.107769	0.224952	0.904648	0.000177863	0.939253	0.00172317	0.0283664	0.423723	0.149369	0.216485	0.0218091
3120000	13.1369	1	1.00779	-0.0425886	0.976109	0.000143994	0.949317	0.00149584	0.0295135	0.376508	0.138602	0.197596	0.152888
3127500	9.99035	1	-0.0451664	-0.232315	1.37218	0.000299028	0.94078	0.00283502	0.0478728	0.459148	0.210831	0.282019	0.846531
3135000	14.0546	1	0.298752	-0.143982	1.24449	0.000126261	0.944894	0.00162514	0.0294913	0.352648	0.129728	0.184992	0.150687
3142500	11.6578	1	-0.019102	-0.340791	1.52131	0.000188481	0.925353	0.00245301	0.0328617	0.41567	0.16501	0.229269	0.402341
3150000	13.587	1	0.561597	-0.165122	1.20573	0.000135024	0.942363	0.001701	0.0295124	0.364596	0.134213	0.19134	0.152783
3157500	14.4663	1	0.32118	0.0789906	1.00512	0.000119939	0.94803	0.00155797	0.0299781	0.341889	0.127599	0.181006	0.196734
3165000	14.7001	1	0.18462	0.0136923	1.09626	0.000116287	0.949424	0.00152385	0.0301301	0.336088	0.125959	0.178413	0.210218
3172500	13.7228	1	0.236322	-0.0168797	1.12599	0.000155792	0.948045	0.00203058	0.0390834	0.355947	0.15271	0.207538	0.657951
3180000	13.79	1	0.0874859	-0.11376	1.24514	0.000131185	0.947009	0.00156445	0.0295227	0.359335	0.132319	0.188618	0.153802
3187500	12.7246	1	0.159762	0.194848	0.918468	0.000155546	0.941774	0.00178427	0.0306438	0.386552	0.14678	0.206954	0.253065
3195000	15.0568	1	0.553783	-0.00595517	1.0323	0.000108189	0.950603	0.00140423	0.0284275	0.330249	0.116743	0.169014	0.0298852
3202500	14.9762	1	0.371482	0.0549036	1.01449	0.000111674	0.948725	0.00154168	0.0300671	0.32958	0.123308	0.174765	0.204681
3210000	11.6514	1	-0.516357	-0.261899	1.54284	0.000178249	0.936987	0.00186484	0.0295947	0.418534	0.154462	0.220003	0.160861
3217500	12.0296	1	-0.120627	-0.323592	1.52315	0.000176597	0.928163	0.00231285	0.0321956	0.405147	0.158951	0.221679	0.362477
3225000	10.255	1	0.17099	-0.329602	1.43659	0.000277628	0.929769	0.00315555	0.0449309	0.452437	0.203672	0.273623	0.796347
3232500	12.9764	1	0.250607	-0.155212	1.24878	0.0001848	0.944213	0.00242933	0.0435463	0.373226	0.166313	0.22395	0.768945
3240000	9.40383	1	0.826352	-0.251539	1.25322	0.000287945	0.933366	0.0025924	0.0389053	0.484687	0.207585	0.282239	0.652613
3247500	11.5584	1	-0.276652	-0.113133	1.34796	0.000233718	0.946937	0.00244277	0.0460352	0.411575	0.186711	0.250408	0.816362
3255000	9.86168	1	-0.553012	0.0966817	1.1453	0.000343318	0.949184	0.00302266	0.0594823	0.45562	0.22269	0.294277	0.976461
3262500	13.762	1	0.173231	0.0224122	1.10171	0.000132611	0.949421	0.0015157	0.0299671	0.35954	0.134146	0.190313	0.19574
3270000	11.2135	1	0.757478	-0.291917	1.28829	0.000187273	0.920096	0.00226418	0.0283363	0.43493	0.153105	0.222023	0.0177847
3277500	13.785	1	-0.00488553	-0.0238882	1.17606	0.000129672	0.950732	0.00139018	0.0282167	0.362385	0.126836	0.184348	0.0013475
3285000	13.1284	1	-0.0871791	-0.159803	1.33062	0.000181216	0.944552	0.00242331	0.0437045	0.369117	0.164679	0.221688	0.772217
3292500	14.0817	1	0.198467	-0.0720744	1.18179	0.000148568	0.947173	0.00207776	0.0393315	0.346828	0.149151	0.202578	0.665249
3300000	10.8932	1	-0.332081	-0.183544	1.43648	0.000221774	0.943034	0.00204585	0.0359134	0.437371	0.181338	0.248717	0.548427
3307500	13.0389	1	-0.0278618	-0.171167	1.32676	0.000174358	0.94331	0.00227145	0.0400677	0.373295	0.161631	0.219152	0.686008
3315000	14.7923	1	0.253666	-0.0236084	1.11799	0.000112294	0.950716	0.00139104	0.0282248	0.337199	0.118067	0.171577	0.002476
3322500	14.9681	1	0.643524	0.0829407	0.923522	0.000110827	0.947806	0.00153969	0.0294993	0.330363	0.121561	0.173329	0.151481
3330000	14.0237	1	0.997386	0.118358	0.809448	0.000125871	0.94542	0.00157744	0.0289014	0.354378	0.127741	0.183548	0.0878137
3337500	14.2183	1	0.575844	0.114915	0.899079	0.000126974	0.945848	0.00169156	0.0312374	0.347036	0.133572	0.187463	0.298075
3345000	7.55268	1	1.12508	0.695657	0.16423	0.000410678	0.876419	0.0056054	0.0453581	0.548437	0.247635	0.33246	0.80427
3352500	12.7341	1	0.183992	0.160243	0.930592	0.000185241	0.944496	0.00228832	0.041228	0.380934	0.166624	0.225357	0.71624
3360000	14.4891	1	0.185221	-0.0272197	1.13526	0.000122515	0.948851	0.00160623	0.0314028	0.340288	0.131437	0.184249	0.309865
3367500	15.0297	1	0.394841	-0.0830572	1.15346	0.000110032	0.948162	0.00153486	0.0296089	0.328783	0.121392	0.172873	0.16224
3375000	13.351	1	0.560411	-0.0876125	1.10875	0.000142226	0.947336	0.00161371	0.0306418	0.369638	0.140351	0.197893	0.252906
3382500	12.8867	1	0.0406392	0.126661	1.00716	0.000211597	0.947548	0.00283527	0.054055	0.369995	0.176076	0.233834	0.926054
3390000	11.7357	1	0.930664	0.218854	0.703863	0.000211907	0.938836	0.00248744	0.040668	0.409392	0.17821	0.241311	0.702007
3397500	14.4246	1	0.864718	0.120387	0.838389	0.00011876	0.94558	0.00156815	0.0288159	0.344545	0.12379	0.178093	0.0779122
3405000	11.8493	1	0.654707	0.068662	0.915321	0.000185287	0.947386	0.00175911	0.0334341	0.409722	0.164171	0.227445	0.433914
3412500	12.6196	1	-0.191802	0.0149078	1.16854	0.000234637	0.950329	0.0030296	0.060994	0.373339	0.183726	0.242493	0.988203
3420000	13.7998	1	0.426324	0.0182723	1.04543	0.000156227	0.948085	0.00207632	0.0399943	0.353581	0.152993	0.207474	0.683994
3427500	13.0173	1	0.834036	0.126885	0.843301	0.000165017	0.944846	0.00200654	0.0363804	0.375592	0.156594	0.214446	0.566751
3435000	14.3007	1	0.707778	-0.0909439	1.09301	0.000121071	0.947869	0.00150996	0.0289649	0.347314	0.125492	0.180154	0.0950177
3442500	13.8591	1	0.613787	0.101089	0.902517	0.000140078	0.946214	0.00182062	0.0338496	0.354748	0.143052	0.197802	0.45546
3450000	13.6613	1	0.178851	0.0892245	1.0222	0.000160297	0.947012	0.00214038	0.0403934	0.356912	0.154989	0.209994	0.694787
3457500	15.32	1	0.52573	0.0241734	1.01522	0.000104335	0.950177	0.00142684	0.028638	0.32357	0.115427	0.166518	0.0565835
3465000	14.2042	1	0.318112	0.125645	0.950481	0.000126306	0.945719	0.00167319	0.0308246	0.347652	0.132577	0.186652	0.267249
3472500	13.0964	1	0.356637	0.1031	0.974673	0.000189591	0.947159	0.0024773	0.0468822	0.368311	0.168037	0.225085	0.830723
3480000	13.4012	1	-0.0895564	0.0264776	1.14701	0.000148475	0.948364	0.00172702	0.033446	0.366725	0.14697	0.203603	0.434546
3487500	9.49027	1	0.204879	0.108474	1.02978	0.000365128	0.948858	0.00309108	0.0604416	0.467222	0.22936	0.302855	0.984012
3495000	14.4553	1	0.819476	0.0183718	0.946882	0.000117896	0.950416	0.00140948	0.0284261	0.344752	0.121862	0.176429	0.0297003
3502500	14.8859	1	0.462218	-0.0609457	1.1096	0.000110955	0.949602	0.00143988	0.0285702	0.333925	0.118782	0.171547	0.0481582
3510000	10.4708	1	-0.234897	-0.320501	1.52681	0.000210177	0.927063	0.00213868	0.0293222	0.455828	0.16677	0.238294	0.133538
3517500	12.2315	1	-0.208651	-0.315403	1.52848	0.000162294	0.927547	0.00208006	0.0287089	0.403246	0.144267	0.207891	0.0652037
3525000	12.8049	1	0.234735	-0.185946	1.30714	0.00015179	0.941576	0.0017447	0.0298629	0.385096	0.143258	0.203456	0.186246
3532500	12.2318	1	0.0633782	-0.305328	1.46312	0.000183134	0.930642	0.00249	0.0359008	0.397495	0.16478	0.226016	0.547919
3540000	12.1274	1	0.472931	0.201951	0.823761	0.00024928	0.944768	0.00330751	0.0598843	0.387315	0.189654	0.250538	0.979669
3547500	13.008	1	0.291986	0.140624	0.927202	0.000170327	0.944927	0.00210673	0.0382532	0.374983	0.159562	0.217312	0.632336
3555000	14.5538	1	0.234217	0.0798932	1.02182	0.000116634	0.94854	0.0014849	0.0288552	0.341301	0.12281	0.176582	0.0824891
3562500	15.2694	1	0.464885	0.0555068	0.995041	0.000105216	0.949338	0.00145772	0.0287732	0.324454	0.116377	0.167535	0.0728812
3570000	13.7771	1	0.560457	0.147183	0.871208	0.000151485	0.944252	0.00210668	0.0377893	0.355142	0.150397	0.205089	0.617157
3577500	14.6958	1	0.41487	-0.0357318	1.09239	0.000115429	0.949501	0.00149582	0.0296209	0.336705	0.124363	0.17708	0.163408
3585000	13.9915	1	0.0209258	-0.0704842	1.21784	0.000142583	0.947294	0.00189557	0.0359651	0.350519	0.14542	0.199418	0.550498
3592500	15.3298	1	0.362508	-0.0273369	1.10035	0.000104516	0.950048	0.00144679	0.0289638	0.322701	0.116594	0.167383	0.0948977
3600000	14.7843	1	0.524461	-0.0817171	1.11801	0.000112773	0.948599	0.00147936	0.0287808	0.335876	0.12051	0.173465	0.0737888
3607500	9.19612	1	-0.769658	-0.26384	1.58175	0.00026811	0.937907	0.00204301	0.0329023	0.495553	0.196856	0.273458	0.404659
3615000	1.41389	1	-2.1863	-0.709568	2.40671	0.000760612	0.8857	0.00327227	0.0286287	0.873735	0.311566	0.449541	0.055428
3622500	8.26993	1	0.355854	-0.543912	1.64728	0.000303205	0.873826	0.00408633	0.0323865	0.529814	0.208588	0.290579	0.374275
3630000	12.8143	1	0.553537	-0.12117	1.14961	0.000182914	0.945211	0.00225438	0.0411464	0.378797	0.165575	0.223975	0.714205
3637500	13.026	1	0.134273	-0.131626	1.271	0.000179232	0.945403	0.00228431	0.0418397	0.37277	0.163889	0.221384	0.731075
3645000	11.5656	1	-0.106414	-0.0799034	1.27896	0.000208301	0.947095	0.00200778	0.0379506	0.415833	0.176396	0.240434	0.62251
3652500	14.1881	1	0.122415	-0.138657	1.27208	0.000130795	0.944801	0.00180202	0.0326455	0.347042	0.137257	0.190932	0.389795
3660000	13.1934	1	0.375129	-0.0897871	1.15131	0.000172276	0.946617	0.00217532	0.0407494	0.36887	0.160685	0.217542	0.704117
3667500	14.6672	1	0.195339	0.0386836	1.07276	0.000115973	0.94932	0.00150328	0.0296622	0.337347	0.124756	0.177558	0.167387
3675000	13.8189	1	0.250368	-0.207233	1.31407	0.000132905	0.939205	0.00185953	0.0305868	0.357532	0.135573	0.191244	0.248501
3682500	13.797	1	-0.12958	-0.107864	1.29458	0.000133659	0.947055	0.00162718	0.0307333	0.357981	0.136223	0.191926	0.260139
3690000	13.408	1	0.665456	-0.0803059	1.08061	0.000146704	0.947	0.00174006	0.0328314	0.366836	0.14555	0.202263	0.400603
3697500	11.2571	1	0.478537	-0.299472	1.35852	0.000233262	0.930746	0.00295103	0.0426117	0.422534	0.186928	0.252133	0.748815
3705000	13.3322	1	0.397145	0.0208009	1.05271	0.000174785	0.948242	0.00223508	0.0431834	0.364043	0.161772	0.217975	0.761295
3712500	14.3924	1	0.0600768	-0.100099	1.24906	0.000121036	0.947577	0.00156673	0.0298864	0.34379	0.127978	0.181711	0.188408
3720000	13.9607	1	0.476881	-0.129992	1.1902	0.000127431	0.94566	0.00158585	0.0291839	0.355469	0.129447	0.185285	0.119021
3727500	11.5507	1	-0.106299	-0.375134	1.56941	0.000201494	0.922703	0.00276701	0.0357972	0.417362	0.172796	0.237096	0.543726
3735000	13.2805	1	0.402053	0.177846	0.869465	0.000148278	0.94229	0.00187053	0.0324128	0.370403	0.145897	0.203215	0.375875
3742500	14.1363	1	0.328532	-0.136124	1.21932	0.000133164	0.944518	0.00184376	0.0332319	0.348062	0.139017	0.192787	0.423021
3750000	14.3818	1	0.195409	0.000351209	1.1036	0.000122354	0.949341	0.0015427	0.0304525	0.343543	0.129836	0.183364	0.237574
3757500	12.5175	1	0.00375549	-0.205067	1.37807	0.000177821	0.94084	0.00216417	0.0365817	0.389147	0.162625	0.222561	0.574382
3765000	8.93436	1	-0.622078	-0.548338	1.85788	0.00029825	0.90229	0.00360562	0.0369014	0.502458	0.210743	0.288125	0.586199
3772500	13.2437	1	-0.204197	-0.171698	1.3755	0.000140385	0.944163	0.00160023	0.028659	0.375246	0.133977	0.193214	0.059147
3780000	8.19331	1	-1.22489	-0.301153	1.73127	0.000378653	0.939758	0.00278184	0.0461776	0.5233	0.237625	0.318623	0.818833
3787500	11.1831	1	-0.42507	-0.22381	1.46669	0.000203034	0.940055	0.00199179	0.0332272	0.429802	0.171651	0.238049	0.422768
3795000	10.3724	1	-0.745365	-0.273344	1.60791	0.000251754	0.938533	0.00240755	0.0391682	0.45214	0.194137	0.263783	0.660464
3802500	12.6974	1	0.110747	-0.188247	1.31245	0.000197181	0.942939	0.00259392	0.0454583	0.379726	0.171578	0.230314	0.806096
3810000	12.3257	1	0.296865	0.180104	0.885022	0.000171053	0.942368	0.00188874	0.0327725	0.396351	0.157103	0.218387	0.397205
3817500	13.095	1	0.589319	0.0117599	0.996653	0.000170246	0.94809	0.00202561	0.0390213	0.3723	0.15963	0.216976	0.656099
3825000	10.0517	1	0.723023	-0.340853	1.35285	0.000251233	0.918884	0.00293491	0.0361817	0.464317	0.193133	0.264656	0.559059
3832500	11.2983	1	-0.236595	-0.159245	1.35565	0.000192187	0.944292	0.00173187	0.0310884	0.427631	0.164057	0.230501	0.287182
3840000	13.4965	1	-0.00487541	0.0105495	1.14169	0.00017695	0.948521	0.00236424	0.0459259	0.358421	0.162476	0.217941	0.814447
3847500	9.66322	1	-0.936078	-0.147554	1.49982	0.000339787	0.947817	0.00288928	0.0553686	0.464898	0.222749	0.295434	0.939606
3855000	10.8379	1	0.701658	-0.288953	1.30263	0.000226496	0.927873	0.00264725	0.0367025	0.438687	0.183582	0.251146	0.578892
3862500	12.0409	1	-0.466336	-0.105255	1.36029	0.000214372	0.947027	0.00236601	0.0446649	0.398401	0.179005	0.240587	0.791291
3870000	13.6422	1	0.360986	-0.0385884	1.12132	0.000158712	0.947822	0.00206344	0.0395461	0.357791	0.154176	0.209296	0.671436
3877500	12.7626	1	0.19159	-0.229725	1.36031	0.000153111	0.937216	0.00188524	0.0300273	0.386079	0.144289	0.204581	0.20114
3885000	12.9563	1	-0.192367	-0.200762	1.39988	0.000151899	0.941295	0.00183034	0.0311787	0.379809	0.146	0.204993	0.293817
3892500	11.1603	1	-0.381808	-0.385789	1.63579	0.000281951	0.934047	0.00384044	0.0582302	0.416011	0.202145	0.26741	0.966052
3900000	10.8947	1	-0.637432	-0.184659	1.49328	0.000234352	0.943682	0.00221693	0.0393645	0.435471	0.187329	0.254412	0.666206
3907500	12.4845	1	0.557978	0.132879	0.875563	0.000214322	0.946275	0.00267983	0.0498809	0.383107	0.178105	0.237629	0.875663
3915000	11.4843	1	0.491264	-0.3256	1.38648	0.000180169	0.916837	0.00235679	0.0283394	0.426587	0.150189	0.217782	0.0181903
3922500	11.0878	1	-0.524358	-0.208146	1.49712	0.000215153	0.941877	0.00207874	0.0357646	0.431412	0.178541	0.245007	0.5424
3930000	10.2723	1	-0.182977	-0.421405	1.64706	0.000253433	0.919296	0.00312105	0.038673	0.455667	0.194712	0.264893	0.645524
3937500	14.4183	1	0.39235	-0.029843	1.08957	0.000123405	0.94886	0.00159769	0.0312414	0.342109	0.131687	0.184812	0.298359
3945000	14.1412	1	0.172766	-0.0306746	1.14362	0.00014709	0.947927	0.00204299	0.0392334	0.345401	0.148399	0.201604	0.662382
3952500	14.2991	1	0.858052	0.044427	0.91637	0.000123199	0.948827	0.00154328	0.0301582	0.345827	0.129706	0.183672	0.212665
3960000	11.2423	1	0.645767	0.00553798	1.02659	0.000244299	0.948532	0.00236575	0.0459653	0.421015	0.190902	0.256055	0.815139
3967500	6.61689	1	2.17793	0.394903	0.26738	0.000375162	0.886899	0.00351682	0.0310945	0.597431	0.22923	0.322055	0.287636
3975000	10.8701	1	0.600559	0.0345723	0.955582	0.000252184	0.948191	0.00229498	0.0442971	0.433373	0.194199	0.261165	0.784142
3982500	13.0603	1	-0.044817	-0.151562	1.32639	0.000188351	0.945314	0.00251201	0.0459354	0.36976	0.167627	0.224847	0.814615
3990000	13.5133	1	0.472066	-0.041878	1.10168	0.000155352	0.947759	0.00193383	0.0370176	0.362238	0.152129	0.207915	0.590401
3997500	13.7194	1	0.314301	-0.10465	1.20221	0.000139502	0.946376	0.00174314	0.0325066	0.358924	0.141611	0.197141	0.381536
4005000	12.867	1	-0.129437	-0.220353	1.42058	0.000148923	0.93963	0.00175994	0.0291527	0.384408	0.139833	0.200234	0.115676
4012500	13.6328	1	-0.14164	-0.181646	1.37396	0.00013311	0.943137	0.00164385	0.0289088	0.364397	0.131389	0.18877	0.0886525
4020000	9.77921	1	-0.744682	-0.309364	1.65255	0.000260211	0.935008	0.00233675	0.0359546	0.473572	0.196445	0.269401	0.550076
4027500	12.7358	1	-0.185116	-0.139436	1.3486	0.000168671	0.945037	0.00194004	0.0352973	0.383717	0.157869	0.217004	0.522849
4035000	12.9595	1	0.175431	-0.158987	1.26811	0.000184815	0.9441	0.0024245	0.0433723	0.373768	0.166334	0.224047	0.765303
4042500	13.8965	1	0.0490086	-0.00252862	1.13807	0.000136794	0.948604	0.00168694	0.0328221	0.354263	0.140539	0.195309	0.400071
4050000	14.2814	1	0.429181	0.0311746	1.01744	0.000131765	0.948224	0.00175011	0.0338015	0.344228	0.138709	0.191839	0.453022
4057500	14.5784	1	0.76489	0.131866	0.850051	0.000115836	0.945059	0.00156128	0.0284173	0.341759	0.120756	0.174856	0.028549
4065000	11.734	1	0.94878	0.326441	0.592992	0.000192558	0.925594	0.00258044	0.0346804	0.412483	0.168321	0.231921	0.495479
4072500	8.77373	1	1.59116	0.280538	0.524282	0.000301078	0.92711	0.00263041	0.0360874	0.508754	0.211378	0.289749	0.555355
4080000	10.2992	1	1.02778	0.158358	0.78168	0.000279028	0.944047	0.00256379	0.0458209	0.450446	0.204045	0.273744	0.812595
4087500	11.6164	1	0.333034	0.265133	0.795682	0.000178702	0.934269	0.00193412	0.0294247	0.419843	0.15412	0.219946	0.144007
4095000	12.2229	1	1.26556	0.123306	0.741719	0.000168288	0.944129	0.0017347	0.0310484	0.400332	0.153447	0.215659	0.284213
4102500	13.6218	1	0.441555	0.159305	0.880873	0.000141791	0.943431	0.00184617	0.0326354	0.361373	0.1429	0.198792	0.389195
4110000	14.8415	1	0.554627	0.0653498	0.968731	0.000111532	0.949246	0.00143882	0.0283487	0.335602	0.118207	0.171378	0.019444
4117500	13.2277	1	0.215457	-0.147308	1.25828	0.000187437	0.945398	0.00259285	0.0474863	0.36456	0.166984	0.223484	0.840484
4125000	6.44178	1	1.15841	-0.259444	1.2006	0.000556973	0.937774	0.00366899	0.0589624	0.582127	0.283838	0.375244	0.972218
4132500	13.4359	1	-0.188159	-0.0392501	1.23702	0.000139237	0.949264	0.00152721	0.0301012	0.367877	0.137764	0.19519	0.207682
4140000	13.1779	1	0.524654	-0.219629	1.26145	0.000141499	0.935786	0.00182551	0.0284285	0.377679	0.133515	0.193293	0.0300169
4147500	14.9442	1	0.41834	0.0532194	1.0044	0.000113424	0.948515	0.00158154	0.0307183	0.329825	0.125464	0.17679	0.258962
4155000	10.6496	1	0.197835	0.165986	0.955235	0.000203797	0.943916	0.00162015	0.0288877	0.450991	0.162482	0.233513	0.0862386
4162500	10.7511	1	-0.063276	-0.372796	1.53961	0.000250637	0.92556	0.00316959	0.0425791	0.438105	0.193767	0.261373	0.748087
4170000	11.8098	1	-0.487742	-0.225355	1.49894	0.000187456	0.940389	0.00201308	0.0337705	0.410707	0.16542	0.228814	0.451443
4177500	13.4931	1	0.0592561	0.0260585	1.11856	0.000160084	0.948021	0.00201258	0.038719	0.362	0.154757	0.210512	0.646941
4185000	15.4103	1	0.541352	0.0494657	0.980567	0.000102815	0.949833	0.00141984	0.028302	0.322383	0.113303	0.164409	0.0131377
4192500	14.8908	1	0.432233	-0.0394165	1.10296	0.000113127	0.949183	0.0015302	0.0301116	0.331557	0.124199	0.175951	0.208601
4200000	14.0059	1	0.225235	0.0598589	1.04595	0.000138708	0.947698	0.00180346	0.0344819	0.350779	0.142749	0.196846	0.486265
4207500	14.8923	1	0.337551	0.0632115	1.01409	0.000112576	0.948602	0.00153271	0.0298206	0.331796	0.123279	0.175159	0.182335
4215000	14.011	1	0.0180256	0.0108306	1.14597	0.000125575	0.950623	0.00139868	0.0283263	0.356189	0.125328	0.181776	0.0164342
4222500	13.3681	1	-0.028874	0.000646786	1.16121	0.000177067	0.948404	0.00229831	0.0445439	0.362427	0.1627	0.218715	0.788959
4230000	12.6849	1	-0.0456284	-0.221333	1.38352	0.000190238	0.940592	0.00253185	0.0426182	0.381562	0.168811	0.227693	0.748961
4237500	13.009	1	0.253041	-0.276576	1.38782	0.000145002	0.92941	0.00201116	0.0284907	0.382067	0.13544	0.195868	0.0380753
4245000	11.1094	1	-0.580582	-0.0260228	1.29607	0.000255338	0.948671	0.0024656	0.0480349	0.423776	0.19479	0.260504	0.849021
4252500	12.9123	1	0.0811609	-0.239861	1.38013	0.000174884	0.937965	0.00242385	0.0390722	0.377165	0.161796	0.219892	0.657618
4260000	12.15	1	0.598053	-0.132248	1.17324	0.000173716	0.944539	0.00178791	0.0322374	0.401653	0.157702	0.219882	0.365084
4267500	11.0408	1	1.20437	-0.0989658	0.987079	0.00020212	0.945616	0.00173204	0.0318484	0.43502	0.169549	0.236967	0.340182
4275000	13.5935	1	0.462508	0.143155	0.91079	0.000134875	0.944729	0.00163048	0.0294997	0.364445	0.134103	0.191212	0.151525
4282500	14.3982	1	0.603485	0.000450435	1.02269	0.000126643	0.948672	0.00166925	0.0325211	0.341931	0.134942	0.18784	0.382403
4290000	14.7392	1	0.077676	-0.0930668	1.23287	0.000113511	0.948458	0.00148387	0.0287895	0.336942	0.120933	0.174052	0.0748103
4297500	14.8582	1	0.399783	-0.0624061	1.12685	0.000114866	0.948367	0.00158708	0.0307376	0.331846	0.12629	0.177926	0.260477
4305000	14.5314	1	0.357457	-0.0757396	1.15849	0.00012092	0.94788	0.00161596	0.0310047	0.339504	0.130005	0.182773	0.280954
4312500	12.3174	1	1.09235	0.0654449	0.846973	0.000176624	0.947227	0.00182103	0.0345069	0.395731	0.161098	0.222126	0.487433
4320000	14.0368	1	0.555055	0.151271	0.875141	0.000134242	0.943801	0.00184838	0.03289	0.350698	0.139284	0.193496	0.403959
4327500	12.8847	1	0.285723	-0.026292	1.10036	0.000196173	0.948544	0.00242875	0.0472009	0.373754	0.170878	0.228787	0.83592
4335000	10.937	1	0.058849	0.1223	0.991983	0.000207036	0.945907	0.0017504	0.0323589	0.437929	0.172327	0.240103	0.372585
4342500	12.3909	1	-0.1955	-0.0858727	1.26927	0.000190163	0.946959	0.00210466	0.0396802	0.391176	0.168773	0.229039	0.675242
4350000	11.5341	1	1.0248	0.0260936	0.900475	0.000226871	0.948196	0.00225225	0.0434761	0.413768	0.184281	0.248175	0.767481
4357500	12.9115	1	0.856219	-0.0190708	0.975376	0.000163209	0.948184	0.00180549	0.0348443	0.379136	0.155057	0.213507	0.502934
4365000	14.1016	1	0.421607	-0.172742	1.24269	0.00012509	0.942118	0.00169622	0.0293049	0.351723	0.128608	0.183805	0.131748
4372500	11.9782	1	-0.144572	-0.185024	1.39292	0.00018425	0.942476	0.00196469	0.0341541	0.405609	0.164295	0.226871	0.470578
4380000	14.8747	1	0.392407	0.0309435	1.03116	0.000115634	0.94879	0.00160034	0.0312506	0.33113	0.127486	0.178905	0.299024
4387500	14.6664	1	0.459079	0.121774	0.927233	0.000115143	0.946112	0.00157015	0.0291372	0.338068	0.12291	0.176037	0.114012
4395000	10.158	1	0.777138	0.274938	0.670134	0.000233165	0.931576	0.00224279	0.032778	0.462724	0.183429	0.254974	0.397523
4402500	15.0093	1	0.562535	0.0115571	1.01728	0.00011179	0.949306	0.00154181	0.0304143	0.328514	0.124037	0.175232	0.234413
4410000	15.2908	1	0.331461	-0.0670685	1.14976	0.000104989	0.949244	0.00146512	0.028866	0.323776	0.116553	0.167558	0.0837428
4417500	11.9913	1	0.230893	0.279421	0.809932	0.000232315	0.939674	0.00306409	0.0507922	0.396318	0.185236	0.246874	0.887739
4425000	14.2912	1	0.576672	0.17513	0.84647	0.000120628	0.94195	0.00163962	0.028245	0.349412	0.122465	0.177898	0.00529268
4432500	13.6404	1	0.2793	0.0435784	1.04847	0.000174368	0.948324	0.00239754	0.0463954	0.35452	0.161221	0.216106	0.822569
4440000	9.2493	1	-0.406791	0.0471221	1.21697	0.000280012	0.94792	0.00186523	0.0358147	0.491923	0.203709	0.279496	0.544438
4447500	14.2873	1	0.563214	0.152323	0.866419	0.000121169	0.943802	0.00162201	0.0288626	0.347844	0.125201	0.179999	0.0833462
4455000	10.9292	1	0.880861	0.283603	0.672278	0.000285603	0.937982	0.00347923	0.0561002	0.424248	0.204023	0.27041	0.946748
4462500	14.1791	1	0.150292	-0.130901	1.25474	0.000133865	0.945041	0.00186143	0.0338695	0.346722	0.139857	0.193367	0.456466
4470000	13.4991	1	-0.103555	-0.07325	1.25688	0.000149708	0.947381	0.00182623	0.0347063	0.363612	0.14843	0.204494	0.496665
4477500	10.6543	1	-0.485296	-0.351744	1.63757	0.000205868	0.92592	0.00220032	0.0297021	0.449265	0.166344	0.236646	0.171199
4485000	14.1583	1	-0.0132945	-0.113147	1.27888	0.000125185	0.947042	0.0015836	0.0299028	0.349571	0.13019	0.184822	0.189912
4492500	11.4571	1	-0.217005	0.189221	0.992907	0.000247405	0.945019	0.00272681	0.0495958	0.412451	0.191419	0.255483	0.871745
4500000	13.3075	1	0.124552	0.0856697	1.03045	0.000139704	0.948243	0.0015048	0.0290743	0.372639	0.135178	0.193769	0.107173
4507500	12.7637	1	0.597168	-0.197864	1.23203	0.000158677	0.938813	0.00196275	0.0320779	0.384515	0.150525	0.210078	0.35504
4515000	14.9187	1	0.749076	0.00477782	0.978659	0.00011032	0.950613	0.00140144	0.0283769	0.33367	0.117681	0.170526	0.0232132
4522500	9.70953	1	1.19231	0.243346	0.656992	0.000266307	0.935114	0.00238435	0.0367468	0.475482	0.199081	0.272311	0.580531
4530000	12.7867	1	0.450301	0.130174	0.921167	0.000219544	0.947437	0.00296131	0.0563383	0.371406	0.178823	0.236958	0.949014
4537500	14.6721	1	0.193551	-0.0122933	1.12842	0.000116443	0.949556	0.00151161	0.0299663	0.336912	0.125701	0.178334	0.195672
4545000	9.88757	1	-0.694191	-0.304799	1.63805	0.00023191	0.933758	0.00200702	0.0302985	0.473758	0.178346	0.25222	0.224706
4552500	12.6091	1	-0.115375	-0.242641	1.42582	0.000204006	0.940495	0.00280768	0.0471835	0.381193	0.174259	0.233319	0.83564
4560000	13.0438	1	-0.095053	-0.214143	1.39756	0.000174266	0.940862	0.0023702	0.0400793	0.373159	0.161589	0.219089	0.686324
4567500	12.108	1	0.533287	0.321736	0.70033	0.000180572	0.929685	0.00239513	0.0340627	0.40191	0.162581	0.224592	0.466097
4575000	9.80672	1	0.382234	0.38455	0.678886	0.000231913	0.92024	0.00235864	0.0295716	0.477517	0.176105	0.250894	0.158611
4582500	14.7105	1	0.668701	0.0384395	0.970044	0.000114741	0.94941	0.00148488	0.0293512	0.33669	0.1233	0.176119	0.136531
4590000	13.2189	1	0.764968	0.0645845	0.916538	0.000170834	0.947387	0.00212688	0.0404252	0.368355	0.160004	0.216772	0.695632
4597500	13.5145	1	0.97051	0.0254184	0.90347	0.000134784	0.950423	0.00140054	0.0282497	0.369327	0.129474	0.188063	0.00593851
4605000	14.1234	1	0.556195	0.0540621	0.97535	0.000141821	0.947609	0.0019267	0.0367756	0.346893	0.145289	0.198714	0.581593
4612500	11.7657	1	0.436936	0.340829	0.698503	0.00022537	0.932823	0.00305644	0.0454985	0.405835	0.183427	0.246204	0.806825
4620000	12.5332	1	0.133637	-0.0813102	1.18955	0.000219076	0.948423	0.0027094	0.0525309	0.380305	0.179503	0.238767	0.909046
4627500	13.1656	1	0.88161	-0.0827822	1.03593	0.000141713	0.948492	0.00146131	0.0283704	0.378204	0.133347	0.19325	0.0223409
4635000	14.9505	1	0.441721	0.0048101	1.0572	0.000109878	0.95052	0.0014095	0.028486	0.332605	0.117882	0.17049	0.0374698
4642500	13.6199	1	-0.05582	-0.0866733	1.24847	0.000144426	0.947087	0.00178036	0.0336471	0.360951	0.145108	0.200831	0.445097
4650000	14.1208	1	0.369518	-0.0494663	1.12626	0.00014295	0.947628	0.00195022	0.0372377	0.346763	0.145983	0.199385	0.598236
4657500	15.0573	1	0.154644	-0.0319497	1.15301	0.000108301	0.950282	0.0014224	0.0286097	0.329765	0.117498	0.169583	0.053084
4665000	13.906	1	0.179349	-0.0315897	1.13652	0.000147052	0.947927	0.00193139	0.0370903	0.352188	0.148027	0.202266	0.593007
4672500	10.7331	1	1.06634	-0.103356	1.03768	0.00021249	0.945601	0.00175087	0.0321856	0.444463	0.174344	0.243161	0.36185
4680000	15.1754	1	0.506054	-0.0657683	1.11175	0.00010665	0.949268	0.00146034	0.0287856	0.326613	0.117208	0.168701	0.0743474
4687500	12.4948	1	0.814929	0.122189	0.830085	0.00017908	0.944989	0.00202506	0.0368122	0.389671	0.163273	0.223287	0.582939
4695000	14.107	1	0.0270631	-0.0930914	1.24291	0.000136283	0.946761	0.00182608	0.0342994	0.348332	0.141389	0.195119	0.477605
4702500	13.1937	1	-0.113511	-0.0678019	1.23867	0.000182754	0.94779	0.00235262	0.0450611	0.366704	0.165231	0.221933	0.798786
4710000	11.32	1	0.25665	-0.10595	1.23036	0.00024713	0.947097	0.00252962	0.0478165	0.41758	0.191675	0.256415	0.845659
4717500	13.51	1	0.332007	-0.0406953	1.10841	0.00015177	0.947863	0.00185563	0.0355913	0.362945	0.149882	0.205806	0.535264
4725000	13.754	1	-0.109552	-0.0929034	1.27283	0.000139645	0.947062	0.00173834	0.0328371	0.357881	0.14201	0.197338	0.400931
4732500	10.3842	1	-0.451546	0.161414	1.07047	0.000272575	0.945661	0.00244186	0.0449375	0.448277	0.201809	0.271117	0.796471
4740000	14.0898	1	0.133511	0.0907797	1.03046	0.000124157	0.948483	0.00145731	0.0282877	0.354321	0.124442	0.180622	0.0111816
4747500	12.9292	1	0.777753	0.0110115	0.980424	0.000160149	0.948379	0.00175048	0.0339099	0.379082	0.153002	0.211503	0.4585
4755000	14.4271	1	0.758272	0.128262	0.856916	0.000118308	0.94542	0.00154107	0.0282351	0.346072	0.121235	0.176146	0.00391025
4762500	12.8732	1	-0.185796	-0.216616	1.42786	0.000150162	0.940171	0.00178274	0.0297972	0.3833	0.142319	0.202261	0.180157
4770000	12.6271	1	0.408812	-0.21779	1.27952	0.000159216	0.937115	0.00196069	0.0311792	0.388848	0.149476	0.209873	0.293851
4777500	13.493	1	0.0794967	-0.0623459	1.18852	0.000149339	0.947586	0.00180904	0.0345144	0.363855	0.148137	0.204249	0.487784
4785000	12.137	1	-0.431316	-0.173353	1.42854	0.000228418	0.945803	0.00277204	0.0511476	0.392013	0.183599	0.244591	0.892272
4792500	13.2076	1	0.229518	-0.173164	1.27575	0.000173073	0.942869	0.00235422	0.0412077	0.368274	0.161059	0.217839	0.715735
4800000	11.1685	1	0.396348	-0.0509807	1.09103	0.000227024	0.947586	0.00208868	0.0398494	0.426775	0.184419	0.250174	0.679986
4807500	13.7055	1	0.0596094	-0.177459	1.32597	0.00014586	0.942387	0.00201095	0.0349042	0.358206	0.146615	0.201835	0.505624
4815000	13.3589	1	0.192667	-0.0342831	1.14393	0.000200337	0.949522	0.00279304	0.0553315	0.357057	0.171046	0.226868	0.939237
4822500	14.8566	1	0.575672	0.0521849	0.969354	0.000115377	0.948412	0.00159815	0.0309789	0.331723	0.126951	0.178515	0.279012
4830000	11.8996	1	0.997063	0.196995	0.721431	0.000215185	0.940976	0.00256323	0.0434273	0.40313	0.179477	0.241726	0.766459
4837500	13.0862	1	0.832085	0.158819	0.792485	0.000155023	0.942559	0.00191524	0.0333426	0.375119	0.150089	0.208028	0.429018
4845000	13.1556	1	0.364705	0.12444	0.92947	0.00015182	0.945463	0.00178515	0.0327327	0.373558	0.147968	0.205732	0.394896
4852500	12.6709	1	0.10033	0.16329	0.955348	0.000156334	0.943928	0.00170973	0.0304916	0.388166	0.146844	0.207312	0.24078
4860000	11.3499	1	-0.38508	0.0979793	1.13621	0.00025645	0.948146	0.00266809	0.0514536	0.414496	0.194467	0.25898	0.8961
4867500	14.0641	1	0.386204	0.0998737	0.964973	0.000143726	0.946443	0.00198551	0.0370729	0.34824	0.14634	0.19997	0.592385
4875000	15.1059	1	0.564761	0.00715091	1.01931	0.000109309	0.949581	0.00150693	0.0298879	0.326707	0.121624	0.172687	0.188547
4882500	12.9337	1	0.375519	0.0164846	1.03501	0.000179309	0.948129	0.00212408	0.0409493	0.375679	0.163935	0.221848	0.709238
4890000	14.9309	1	0.173257	-0.0190088	1.13442	0.000111218	0.949857	0.00147285	0.0293728	0.331402	0.12145	0.17343	0.138742
4897500	13.2957	1	0.378839	0.130764	0.940588	0.000166738	0.945464	0.00215609	0.0395349	0.366763	0.158026	0.214528	0.671115
4905000	12.4185	1	0.598224	-0.250267	1.2842	0.000158413	0.931011	0.00199797	0.0289608	0.3973	0.143531	0.206062	0.0945524
4912500	13.0885	1	-0.113118	-0.125644	1.29825	0.000179287	0.945871	0.00230043	0.0424994	0.370781	0.163886	0.2211	0.7463
4920000	12.9147	1	0.0402907	0.0828079	1.06436	0.000188554	0.947537	0.00232925	0.0443976	0.374433	0.16791	0.225774	0.786114
4927500	14.0516	1	0.25643	-0.0589812	1.16678	0.00013115	0.948192	0.00164308	0.031715	0.350913	0.136409	0.190814	0.33132
4935000	13.1423	1	0.455476	-0.132613	1.18034	0.000163154	0.94439	0.00204501	0.0367738	0.372075	0.155833	0.213137	0.581527
4942500	15.1249	1	0.324928	0.061593	1.01796	0.000107097	0.949512	0.00142936	0.0283109	0.328996	0.115675	0.167824	0.0143459
4950000	11.3149	1	-0.587718	-0.0945605	1.38114	0.00019818	0.947248	0.00173701	0.0329276	0.425941	0.169275	0.235113	0.406094
4957500	13.2673	1	0.00109548	-0.122925	1.28974	0.000160015	0.945555	0.00199696	0.0366784	0.368811	0.154298	0.2111	0.577995
4965000	13.6093	1	0.933945	0.133887	0.813029	0.000133461	0.944433	0.00160251	0.0288394	0.365154	0.131314	0.188852	0.080657
4972500	10.9178	1	-0.45492	0.0566103	1.20261	0.00019993	0.948832	0.00154662	0.0302266	0.440224	0.165411	0.234082	0.218575
4980000	12.7167	1	0.0705697	0.0508652	1.07383	0.000153786	0.948966	0.0015255	0.0298921	0.387498	0.144271	0.204834	0.188925
4987500	12.6943	1	-0.300681	-0.0715674	1.29243	0.000199896	0.947939	0.00242154	0.0465138	0.379244	0.172601	0.231321	0.824577
4995000	10.3843	1	-0.547243	-0.262337	1.56301	0.000232767	0.937962	0.00214022	0.0344988	0.454328	0.184932	0.254996	0.487056
5002500	10.9678	1	0.395843	-0.207872	1.30328	0.000259541	0.94184	0.0027746	0.0477063	0.428287	0.196451	0.262843	0.843944
5010000	14.2911	1	0.526617	-0.0826694	1.12434	0.000128655	0.947093	0.00172193	0.0325466	0.344544	0.136034	0.189334	0.383927
5017500	14.6329	1	0.643138	0.023795	0.982199	0.00011975	0.948861	0.00159937	0.0312747	0.336886	0.129769	0.182077	0.300755
5025000	14.4376	1	0.669899	-0.0330924	1.03309	0.000119329	0.949665	0.00147816	0.0293667	0.343297	0.125784	0.179632	0.138117
5032500	12.3292	1	0.813961	0.125506	0.825332	0.000180303	0.944757	0.00197783	0.0358021	0.394786	0.163459	0.224281	0.543926
5040000	10.2057	1	-0.255672	0.0242229	1.20692	0.000262647	0.948083	0.00209753	0.0404018	0.456828	0.198393	0.268796	0.695009
5047500	10.4157	1	0.686897	0.0877606	0.935565	0.000317311	0.948997	0.00303593	0.0595242	0.437914	0.214077	0.282886	0.976798
5055000	13.7859	1	0.474863	0.039757	0.99499	0.000134808	0.948661	0.00159821	0.0311306	0.357988	0.137467	0.193081	0.290296
5062500	12.4891	1	0.421338	-0.064293	1.14365	0.000174179	0.947408	0.00184684	0.0351166	0.390622	0.160334	0.220541	0.515021
5070000	12.5182	1	0.356409	0.0304288	1.02431	0.00022226	0.949282	0.00272423	0.0537132	0.380055	0.180536	0.239841	0.922366
5077500	12.6077	1	0.411734	0.136496	0.901848	0.000172519	0.944773	0.00196312	0.0355463	0.387129	0.159779	0.21943	0.533386
5085000	12.7371	1	0.335286	-0.210978	1.30101	0.000187348	0.940204	0.00251463	0.0420535	0.380434	0.167551	0.226237	0.736095
5092500	11.5475	1	-0.474134	-0.00454762	1.26326	0.000201605	0.94819	0.00185495	0.0358027	0.417455	0.172846	0.237161	0.54395
5100000	15.247	1	0.385226	-0.0585124	1.13044	0.000106063	0.949263	0.00148153	0.0292	0.324242	0.11814	0.169067	0.120729
5107500	13.482	1	0.501974	-0.111803	1.1684	0.000139454	0.946279	0.00164305	0.030585	0.366242	0.13887	0.195898	0.24836
5115000	12.4862	1	0.304372	-0.16101	1.25908	0.000224638	0.946009	0.00293226	0.0543106	0.380591	0.181361	0.240791	0.928768
5122500	12.965	1	0.0586574	-0.197106	1.34822	0.000193719	0.943031	0.00268375	0.0471087	0.371666	0.169821	0.227401	0.834429
5130000	13.7541	1	0.308807	0.146109	0.927582	0.000146333	0.944532	0.00196891	0.0354962	0.356713	0.147133	0.202099	0.531288
5137500	13.2722	1	0.748006	0.0720335	0.899877	0.000149331	0.947336	0.00172419	0.0327392	0.370459	0.146756	0.204041	0.395273
5145000	14.4099	1	0.540804	-0.0666998	1.1101	0.000118885	0.949291	0.00145547	0.0287025	0.345153	0.123452	0.177913	0.0644326
5152500	6.59792	1	1.59693	-0.0553888	0.828736	0.000390503	0.947272	0.00174915	0.0331731	0.596398	0.237977	0.330121	0.419802
5160000	11.8449	1	0.805771	-0.0729614	1.06418	0.000172117	0.948659	0.00149142	0.0290494	0.413727	0.149949	0.215014	0.104429
5167500	11.9978	1	0.913121	0.284902	0.647933	0.000206585	0.933527	0.0027585	0.0414981	0.401359	0.175959	0.237851	0.72288
5175000	10.5749	1	1.5958	0.205149	0.586075	0.000208735	0.933476	0.00198661	0.029863	0.451591	0.167995	0.238587	0.186257
5182500	11.1958	1	0.364236	0.298479	0.74909	0.000196538	0.931571	0.00215705	0.0315224	0.430451	0.166676	0.233454	0.3182
5190000	13.9868	1	0.382434	0.000466077	1.07886	0.000126321	0.950341	0.00142661	0.0287284	0.355683	0.127351	0.183459	0.0675556
5197500	12.051	1	0.965896	-0.125989	1.07425	0.000174002	0.944228	0.00175927	0.0315438	0.404929	0.156863	0.219677	0.31968
5205000	12.2619	1	-0.410366	-0.127957	1.3773	0.000207232	0.94632	0.00238817	0.0444891	0.392255	0.17602	0.236642	0.787898
5212500	12.2957	1	0.0494549	-0.102339	1.2651	0.000203881	0.946765	0.00232223	0.0436219	0.391781	0.174681	0.235187	0.770514
5220000	11.3048	1	-0.506347	-0.064274	1.33008	0.000185327	0.949694	0.00144605	0.0287452	0.43074	0.154328	0.222265	0.0695542
5227500	12.9278	1	0.59088	0.169338	0.850829	0.000190481	0.9441	0.00253385	0.045328	0.373597	0.168654	0.226436	0.80372
5235000	14.6923	1	0.203399	-0.137043	1.25323	0.000114918	0.94561	0.0015921	0.029272	0.33724	0.123177	0.176115	0.128326
5242500	12.9504	1	0.762138	0.244389	0.73656	0.000146357	0.93385	0.00189377	0.0286282	0.383271	0.136668	0.197193	0.0553739
5250000	14.4752	1	0.719287	0.156995	0.829056	0.000117904	0.94302	0.00164187	0.028815	0.343303	0.12334	0.177448	0.0778077
5257500	14.8062	1	0.823643	0.101637	0.863797	0.000112167	0.947017	0.0015094	0.0284882	0.336045	0.119113	0.172263	0.0377526
5265000	13.8132	1	0.943129	0.1235	0.811342	0.000132365	0.944868	0.00167045	0.030299	0.357915	0.134739	0.190549	0.22475
5272500	13.8481	1	0.627813	0.111439	0.890385	0.00012855	0.946692	0.00151244	0.028372	0.360204	0.127011	0.184062	0.0225663
5280000	12.4886	1	0.838237	0.104186	0.871689	0.000173354	0.945925	0.00188387	0.0348377	0.390767	0.1598	0.220043	0.502638
5287500	14.3548	1	0.41287	0.120325	0.932695	0.000120966	0.946126	0.00158895	0.0294939	0.345164	0.126986	0.181076	0.15095
5295000	14.5566	1	0.451431	0.0832047	0.966401	0.000124878	0.947123	0.00174482	0.032998	0.337869	0.134431	0.186649	0.410068
5302500	14.4306	1	0.0733811	-0.0640273	1.20101	0.000122642	0.948342	0.00160088	0.0309901	0.341966	0.130904	0.184058	0.279857
5310000	13.827	1	-0.0261702	-0.120632	1.28059	0.000129291	0.947188	0.00151954	0.0287727	0.359666	0.129004	0.185715	0.0728322
5317500	12.259	1	1.09587	0.0032343	0.909277	0.000174425	0.9485	0.00171642	0.0333285	0.397958	0.159192	0.22066	0.428263
5325000	13.2931	1	0.460054	0.120727	0.933099	0.000170917	0.945913	0.00222752	0.0411845	0.366045	0.160053	0.216488	0.715157
5332500	12.4983	1	0.517705	0.136468	0.9103	0.000189885	0.9452	0.00222564	0.0406135	0.387718	0.168695	0.228453	0.700586
5340000	13.9137	1	0.0708114	0.0551619	1.08241	0.000134737	0.948181	0.00166438	0.0321192	0.35417	0.138754	0.1936	0.357661
5347500	12.5209	1	0.5828	0.202946	0.817826	0.000213309	0.943083	0.00284137	0.0499214	0.382091	0.177675	0.237044	0.876213
5355000	14.0019	1	0.492981	0.0449614	0.998085	0.000150741	0.947794	0.00206407	0.0395374	0.348718	0.150254	0.203976	0.671187
5362500	12.2607	1	0.752803	-0.0226243	1.01656	0.000211619	0.948444	0.00237754	0.0461156	0.391394	0.177653	0.238231	0.81776
5370000	13.3278	1	0.0231166	0.0814261	1.05643	0.000149696	0.947344	0.00175435	0.0333171	0.368713	0.147466	0.204418	0.427646
5377500	10.6592	1	-0.498301	-0.120194	1.4043	0.000249851	0.946331	0.00222313	0.041423	0.441673	0.193511	0.261616	0.721047
5385000	12.1056	1	-0.338388	-0.245645	1.48874	0.000205193	0.939865	0.00253222	0.042109	0.397956	0.175347	0.236738	0.737385
5392500	13.2278	1	0.0435529	0.0679855	1.06152	0.000183734	0.947939	0.00238773	0.0458642	0.365401	0.16557	0.222111	0.81336
5400000	14.325	1	0.461745	0.0733733	0.982815	0.00012091	0.948516	0.00150054	0.0291459	0.346398	0.125977	0.180408	0.114944
5407500	14.449	1	0.560191	-0.0688927	1.09511	0.000120242	0.948404	0.00154688	0.0299805	0.342311	0.127766	0.181238	0.196954
5415000	13.6014	1	0.948253	0.201112	0.733788	0.000134726	0.937986	0.00182946	0.0295009	0.364239	0.134033	0.191109	0.151643
5422500	11.9072	1	1.03635	0.30083	0.611309	0.000192326	0.929086	0.00255683	0.0360552	0.406745	0.16893	0.231587	0.554081
5430000	10.0275	1	0.210063	0.438696	0.65027	0.000309818	0.928028	0.00370407	0.0514655	0.45555	0.213743	0.284647	0.896248
5437500	10.5576	1	0.531502	0.391207	0.638853	0.0002759	0.928958	0.0034042	0.0479181	0.440888	0.202505	0.270865	0.847229
5445000	10.3178	1	0.932834	0.180446	0.7798	0.000302293	0.944181	0.0029616	0.0530567	0.445163	0.21072	0.280132	0.915079
5452500	14.4882	1	0.635508	-0.019084	1.03415	0.000123209	0.948812	0.00162319	0.0317105	0.34014	0.132209	0.184945	0.33102
5460000	12.1085	1	0.822864	-0.119953	1.10082	0.000191388	0.944672	0.00207511	0.0375058	0.400234	0.168984	0.23062	0.607557
5467500	14.4933	1	0.417036	-0.0652677	1.13199	0.000125457	0.947702	0.0017129	0.0327524	0.33951	0.134527	0.187024	0.396044
5475000	10.0942	1	-0.235437	0.0278926	1.19994	0.000272522	0.948132	0.00217095	0.0418551	0.459597	0.202088	0.272976	0.731441
5482500	14.512	1	0.815602	0.0447052	0.920369	0.000116908	0.949851	0.0014215	0.0283457	0.343605	0.121009	0.17545	0.0190388
5490000	14.8041	1	0.453032	0.106799	0.940101	0.000112216	0.947203	0.00150532	0.0285114	0.336033	0.11923	0.172364	0.0407259
5497500	13.8283	1	0.27331	-0.0880561	1.1869	0.000157242	0.94677	0.00216683	0.0407071	0.352537	0.153513	0.207852	0.703023
5505000	11.5693	1	0.303769	-0.325039	1.43213	0.000201542	0.926199	0.0026545	0.0359684	0.416723	0.172893	0.23709	0.550628
5512500	12.0869	1	-0.363517	-0.114599	1.36531	0.00016532	0.948227	0.00146849	0.0283639	0.408521	0.143993	0.208703	0.021475
5520000	12.9242	1	0.335964	-0.0785705	1.17515	0.000161923	0.947087	0.00182517	0.0344941	0.378951	0.15424	0.212681	0.486836
5527500	12.7363	1	0.143442	-0.0216772	1.15882	0.000174297	0.948027	0.00193686	0.0372667	0.382796	0.161204	0.220155	0.599257
5535000	12.9019	1	-0.0192672	-0.13077	1.28215	0.000212668	0.947548	0.00287288	0.0547717	0.369207	0.176359	0.234043	0.933569
5542500	14.8034	1	0.410732	-0.133576	1.19937	0.000112119	0.945903	0.00152834	0.0282516	0.336838	0.118096	0.171529	0.00620733
5550000	12.8143	1	0.554562	-0.12178	1.14533	0.000149587	0.946072	0.00155784	0.0288874	0.386383	0.139203	0.200059	0.0862046
5557500	8.2964	1	0.987613	0.589737	0.323786	0.000297931	0.880052	0.00379314	0.0316232	0.529414	0.205418	0.287521	0.325113
5565000	12.5782	1	1.06292	-0.0553086	0.966773	0.000154132	0.949662	0.00142912	0.0283906	0.39434	0.139166	0.201609	0.0250305
5572500	14.1965	1	0.843077	0.0550228	0.911623	0.000125563	0.948428	0.00156871	0.0304182	0.348149	0.131463	0.185717	0.234735
5580000	12.7991	1	0.528246	0.271949	0.749848	0.00016149	0.934331	0.00218903	0.0333342	0.382897	0.15318	0.212321	0.428566
5587500	13.3909	1	0.705592	-0.0629095	1.0658	0.000154101	0.947287	0.00187063	0.0354871	0.366092	0.150984	0.207395	0.530905
5595000	10.9466	1	0.414529	-0.329449	1.40271	0.000253274	0.928775	0.0032391	0.0454771	0.430298	0.194454	0.261014	0.806437
5602500	12.5699	1	0.583263	0.00878558	1.02255	0.00021572	0.949149	0.00262267	0.0515754	0.37984	0.178331	0.237458	0.897605
5610000	13.9289	1	0.612978	-0.0423006	1.05207	0.000129144	0.949243	0.00151251	0.0297992	0.355456	0.131988	0.187575	0.180348
5617500	12.4067	1	-0.109694	0.0718961	1.10626	0.000244145	0.949859	0.00311256	0.0620757	0.378472	0.18714	0.246793	0.996098
5625000	12.5657	1	0.489798	0.17216	0.878311	0.000165866	0.942738	0.0018877	0.0329662	0.389517	0.154899	0.215102	0.408277
5632500	10.5567	1	0.457812	0.0495924	0.968221	0.000310154	0.94972	0.00297799	0.0592277	0.433711	0.211733	0.279856	0.974396
5640000	15.2951	1	0.509726	0.0535662	0.987683	0.000104689	0.949487	0.00144552	0.0286168	0.324195	0.115548	0.166749	0.0539633
5647500	13.9744	1	0.745601	0.0391583	0.949324	0.000137702	0.948069	0.00175599	0.033814	0.351853	0.141808	0.196115	0.453658
5655000	12.2459	1	1.21124	0.182233	0.697343	0.000169939	0.939278	0.00192964	0.0317784	0.399182	0.155368	0.217245	0.335555
5662500	13.2467	1	0.762225	0.250946	0.726217	0.000140389	0.933	0.00192378	0.0287132	0.375028	0.134196	0.193365	0.0657281
5670000	12.1918	1	0.760196	0.226045	0.736051	0.000208754	0.93978	0.00266673	0.0442831	0.394338	0.176688	0.237622	0.783865
5677500	14.4068	1	0.476991	-0.000552399	1.04205	0.000129876	0.948392	0.00175456	0.0339977	0.341076	0.137841	0.19047	0.462882
5685000	13.3876	1	0.244747	-0.0988928	1.21334	0.000151269	0.946426	0.00184231	0.0343884	0.366658	0.149016	0.205567	0.481851
5692500	12.8049	1	-0.154378	-0.151507	1.33314	0.000174142	0.944344	0.00210496	0.0378206	0.380666	0.161259	0.219882	0.618205
5700000	12.4413	1	-0.228298	-0.191035	1.39132	0.000176499	0.942046	0.00205679	0.0354899	0.391783	0.161585	0.221955	0.531024
5707500	13.482	1	0.319626	-0.0818847	1.17772	0.000155589	0.946841	0.0019582	0.036837	0.36313	0.152195	0.208121	0.583849
5715000	13.9177	1	0.643851	0.195244	0.804878	0.000129642	0.939981	0.00179711	0.0299422	0.355588	0.132579	0.188137	0.193492
5722500	14.6379	1	0.363845	0.119294	0.950509	0.000114836	0.946672	0.00151329	0.0283773	0.340429	0.120067	0.173982	0.0232641
5730000	13.9919	1	0.572635	-0.0317426	1.05315	0.000140547	0.948019	0.00182583	0.0351251	0.350859	0.144029	0.198107	0.515396
5737500	13.5929	1	-0.0817881	-0.0650847	1.24737	0.00013563	0.948868	0.00152694	0.0298627	0.364022	0.135417	0.192321	0.186227
5745000	12.2385	1	0.382179	-0.018715	1.06881	0.000170607	0.948754	0.00163668	0.0319374	0.399297	0.155895	0.21776	0.346008
5752500	13.0422	1	-0.00848263	0.109626	1.03931	0.00014661	0.947076	0.00157766	0.02981	0.378686	0.140658	0.199874	0.181353
5760000	11.193	1	-0.120308	0.22149	0.953987	0.000266615	0.944146	0.00296041	0.0530023	0.41822	0.197908	0.263115	0.914463
5767500	15.0902	1	0.74439	0.0347009	0.954726	0.00010763	0.950188	0.00141058	0.0283182	0.329788	0.115994	0.168263	0.0153318
5775000	14.2712	1	0.214142	0.0797199	1.02199	0.000128276	0.947475	0.00169265	0.0322259	0.345189	0.135503	0.188944	0.364366
5782500	12.4618	1	1.01981	0.151457	0.779472	0.00015881	0.942716	0.00169646	0.0296148	0.394966	0.145854	0.207696	0.162818
5790000	10.1088	1	1.11288	0.418738	0.478219	0.000279912	0.918368	0.00358858	0.0439607	0.457805	0.204638	0.27536	0.777436
5797500	3.82452	1	0.0495901	0.779597	0.283047	0.000704385	0.887011	0.00518679	0.0459051	0.715225	0.324173	0.43485	0.814081
5805000	11.3347	1	0.760859	0.219448	0.773017	0.000193243	0.938031	0.00196354	0.0316857	0.426091	0.165536	0.231602	0.329348
5812500	13.5309	1	0.528596	0.028638	0.994074	0.000156686	0.947974	0.00196141	0.0377005	0.361483	0.152939	0.208608	0.614177
5820000	12.1524	1	1.09512	0.125424	0.788861	0.000175815	0.944412	0.00183008	0.0329222	0.40121	0.159432	0.221448	0.405788
5827500	9.35929	1	0.983893	0.0530605	0.849392	0.000294469	0.947522	0.00209708	0.0399608	0.485577	0.210043	0.284861	0.683071
5835000	12.9626	1	0.240312	0.0296192	1.05886	0.000146149	0.950082	0.00143107	0.0286684	0.382832	0.136739	0.197167	0.0603037
5842500	10.8055	1	-0.0658536	0.294056	0.863239	0.000281896	0.940287	0.00316708	0.0530385	0.429935	0.203492	0.270528	0.914873
5850000	13.6031	1	0.0283801	-0.104745	1.25028	0.000168869	0.946627	0.00232173	0.0434999	0.35691	0.158987	0.214102	0.767978
5857500	12.4828	1	0.608529	0.135471	0.891509	0.000182797	0.944895	0.00209273	0.037977	0.38945	0.165249	0.225225	0.623377
5865000	13.5592	1	0.156165	-0.0906878	1.20374	0.000135415	0.948075	0.00152852	0.0294369	0.365424	0.134196	0.191485	0.145243
5872500	13.1986	1	0.502544	0.0352527	1.01756	0.00016094	0.947943	0.00189666	0.036434	0.370734	0.154666	0.211768	0.568797
5880000	13.5306	1	0.552939	-0.169365	1.20199	0.000137429	0.94173	0.00175561	0.0301291	0.36537	0.136929	0.193954	0.210128
5887500	13.3298	1	-0.0324565	-0.204958	1.38207	0.000139181	0.940764	0.00171943	0.0290267	0.372135	0.134765	0.1933	0.101927
5895000	10.4219	1	0.179628	-0.424087	1.55089	0.000210803	0.900261	0.00289273	0.0290028	0.458102	0.165752	0.237826	0.0992686
5902500	10.3043	1	-0.105194	-0.467431	1.66654	0.000232625	0.905534	0.00319443	0.0338157	0.457312	0.184317	0.254899	0.453743
5910000	15.0885	1	0.415776	-0.00755467	1.07244	0.000109563	0.949614	0.00150543	0.0298779	0.327122	0.121744	0.172875	0.187632
5917500	13.9494	1	0.451836	0.0412996	1.01833	0.000139042	0.948037	0.00177503	0.0341593	0.352334	0.142726	0.197082	0.470834
5925000	13.4942	1	0.52833	0.141089	0.894302	0.000160538	0.944765	0.00214928	0.0389116	0.361885	0.155	0.21074	0.652804
5932500	13.9384	1	0.632912	-0.0508386	1.06587	0.000140548	0.9477	0.00181398	0.0346841	0.352389	0.143805	0.198139	0.495648
5940000	15.2949	1	0.484025	0.0192295	1.02314	0.000104523	0.950539	0.00139951	0.0282955	0.325072	0.114212	0.165749	0.0122491
5947500	13.0226	1	0.379064	-0.0572241	1.13989	0.000184654	0.94779	0.00229624	0.0439811	0.371774	0.166208	0.22364	0.777846
5955000	12.8075	1	-0.00539591	0.0198614	1.11709	0.000178762	0.948071	0.00205265	0.0395277	0.379781	0.163624	0.222131	0.670908
5962500	9.00775	1	-0.0650432	0.442135	0.69854	0.000321112	0.926088	0.0031404	0.0424883	0.496262	0.21933	0.295906	0.746051
5970000	10.8957	1	0.406503	0.384861	0.648129	0.000236679	0.92652	0.00294131	0.0400289	0.43507	0.188312	0.25535	0.684944
5977500	9.47138	1	1.29769	0.444352	0.412797	0.000280758	0.90801	0.00348723	0.0379088	0.482954	0.204779	0.279155	0.62113
5985000	10.046	1	1.72334	0.150834	0.611433	0.000222255	0.939529	0.00174953	0.0289318	0.470746	0.169881	0.243992	0.0912686
5992500	13.0183	1	0.56337	-0.0994778	1.14036	0.0001704	0.946047	0.00207041	0.0383745	0.37465	0.159616	0.217316	0.636199
6000000	14.7079	1	0.752865	0.0814701	0.904142	0.000114755	0.947861	0.00152938	0.0293328	0.336778	0.123258	0.176097	0.13464
6007500	10.9754	1	1.02547	-0.136988	1.05535	0.00019393	0.94357	0.00160997	0.0285302	0.44166	0.156836	0.226656	0.0431189
6015000	13.7467	1	0.251998	0.00419504	1.10075	0.00015309	0.948104	0.00198136	0.0381797	0.355742	0.151261	0.206047	0.629972
6022500	10.1726	1	-0.192888	0.27699	0.91051	0.00025104	0.938337	0.00229275	0.0371817	0.459769	0.193439	0.264244	0.596259
6030000	11.4477	1	1.06389	0.0134876	0.910555	0.000219037	0.948102	0.00208226	0.0401223	0.418199	0.181163	0.245604	0.687496
6037500	12.8489	1	0.487327	0.256853	0.780714	0.000148227	0.933731	0.00187109	0.0282346	0.38737	0.1357	0.197163	0.00384447
6045000	14.1877	1	0.649854	-0.073467	1.08239	0.000127467	0.947702	0.00163222	0.0312102	0.34781	0.133791	0.187808	0.296105
6052500	13.0893	1	0.268426	-0.160185	1.24969	0.000170134	0.943244	0.00220926	0.0389254	0.372498	0.159567	0.216942	0.653222
6060000	12.6665	1	0.294827	0.232872	0.842709	0.000155791	0.938073	0.00187317	0.0302482	0.388512	0.146064	0.206661	0.220426
6067500	11.6372	1	-0.103298	0.173947	1.00115	0.000199202	0.943906	0.00201102	0.0358508	0.414766	0.171834	0.235733	0.545901
6075000	12.8742	1	0.911644	0.196738	0.754481	0.000151029	0.938965	0.00184114	0.0301651	0.382872	0.143627	0.203371	0.213265
6082500	14.4263	1	0.268874	0.039789	1.04794	0.000130067	0.948067	0.00177812	0.0342388	0.340501	0.138091	0.190617	0.47469
6090000	13.7715	1	0.56971	0.207266	0.812802	0.000131404	0.93914	0.00179267	0.0294555	0.359899	0.132245	0.18866	0.147114
6097500	10.8975	1	0.812526	0.306133	0.670263	0.000227191	0.931319	0.00256946	0.0374114	0.436448	0.184087	0.2513	0.604301
6105000	4.68442	1	2.13942	0.69652	-0.0294358	0.000654811	0.850092	0.0075118	0.0501095	0.668563	0.311234	0.415136	0.878754
6112500	12.5392	1	0.856567	0.0887677	0.877232	0.000191908	0.946761	0.00222294	0.041754	0.386005	0.169588	0.229121	0.729041
6120000	14.7399	1	0.432751	-0.00269757	1.05823	0.000121629	0.948568	0.00169663	0.032988	0.333478	0.132662	0.184202	0.409509
6127500	13.2073	1	0.583639	0.200677	0.816172	0.000170874	0.941517	0.00235853	0.0403283	0.368708	0.160019	0.216839	0.69305
6135000	12.0296	1	-0.321706	0.034698	1.19284	0.000176267	0.948569	0.00165055	0.0320926	0.405206	0.158669	0.221423	0.355975
6142500	15.2992	1	0.559345	0.0247597	1.00452	0.000105202	0.949812	0.00146274	0.0291453	0.323116	0.117507	0.16828	0.114877
6150000	13.5654	1	0.108422	0.119061	1.00514	0.00013548	0.946601	0.00157694	0.0295314	0.365136	0.134492	0.191696	0.154666
6157500	12.1155	1	0.932515	0.162713	0.789294	0.00018485	0.9425	0.00203963	0.0354719	0.401015	0.165355	0.227149	0.530268
6165000	13.3686	1	1.05536	0.191321	0.715899	0.000138162	0.938205	0.0017836	0.0288629	0.371434	0.133693	0.192207	0.0833826
6172500	13.1213	1	0.392547	0.13172	0.940512	0.000147484	0.945368	0.00168496	0.0308422	0.375599	0.143293	0.20171	0.268604
6180000	13.9033	1	0.635326	0.111803	0.886877	0.000130978	0.946051	0.0016421	0.0304378	0.355501	0.134306	0.189701	0.236357
6187500	10.8683	1	0.551208	-0.00736076	1.01652	0.000201089	0.949478	0.00152313	0.030148	0.441874	0.165684	0.234643	0.211775
6195000	10.9775	1	-0.115849	-0.132207	1.2863	0.000266407	0.946682	0.00267029	0.0500825	0.426521	0.198525	0.264809	0.878392
6202500	8.74852	1	1.64424	-0.0375467	0.834287	0.000272271	0.948937	0.00154014	0.0301617	0.514092	0.192834	0.273056	0.212973
6210000	13.6514	1	0.313773	0.0382869	1.05529	0.000135325	0.949051	0.00154068	0.0302398	0.362127	0.136114	0.192599	0.219711
6217500	13.6462	1	0.540803	0.133403	0.904021	0.000133468	0.945262	0.00160316	0.0292878	0.363378	0.132795	0.189828	0.129974
6225000	13.5647	1	0.426566	-0.0601346	1.11353	0.000165031	0.947488	0.00217646	0.0414468	0.358886	0.157271	0.212611	0.72163
6232500	12.2189	1	0.668827	-0.108871	1.11427	0.000210582	0.946179	0.00243561	0.0452542	0.393041	0.17734	0.238125	0.802366
6240000	13.1915	1	0.640457	-0.128312	1.15321	0.000145365	0.944994	0.00168245	0.0305866	0.373918	0.141786	0.200008	0.248485
6247500	12.0506	1	-0.31613	-0.118762	1.33602	0.000175071	0.946391	0.00170911	0.0318811	0.404727	0.157842	0.22056	0.342334
6255000	14.338	1	0.331175	-0.0467636	1.13754	0.000121125	0.949439	0.00148739	0.0294177	0.345678	0.126866	0.181067	0.143304
6262500	13.7725	1	0.460459	-0.168396	1.22598	0.000137026	0.942018	0.00185163	0.0319347	0.357859	0.139709	0.195155	0.345832
6270000	13.8808	1	-0.0764619	-0.163338	1.34376	0.000129813	0.944206	0.00165643	0.0296884	0.356807	0.132056	0.187895	0.169892
6277500	14.2523	1	0.132104	0.0487268	1.07077	0.00012549	0.948641	0.00158426	0.030847	0.346445	0.132185	0.186067	0.268976
6285000	13.4742	1	0.774597	-0.0205224	0.992809	0.000135955	0.950251	0.00143069	0.0287584	0.368876	0.132233	0.190404	0.0711264
6292500	14.4713	1	0.675861	0.0619673	0.93697	0.000124868	0.947784	0.00168749	0.0323177	0.340246	0.133788	0.186451	0.370057
6300000	12.7637	1	0.774188	0.210596	0.767495	0.000178344	0.940057	0.00233569	0.0389652	0.381243	0.163376	0.222099	0.654417
6307500	13.9122	1	0.145488	0.0592869	1.05526	0.000151099	0.947599	0.00203604	0.0388551	0.351264	0.150368	0.204471	0.651096
6315000	11.4074	1	0.785121	0.380869	0.584007	0.000217233	0.923749	0.00298851	0.039193	0.419905	0.180339	0.245021	0.661193
6322500	10.1807	1	0.489628	-0.127672	1.20556	0.000252282	0.944891	0.00206978	0.0375578	0.459294	0.194028	0.264759	0.609338
6330000	11.4898	1	1.00421	-0.0254275	0.945551	0.000209618	0.947925	0.00196154	0.0376675	0.418235	0.176889	0.241297	0.613066
6337500	11.3104	1	0.354484	-0.263382	1.33956	0.000260862	0.938567	0.00322647	0.0525204	0.415022	0.195878	0.260551	0.908923
6345000	14.5588	1	0.145495	0.0339206	1.08684	0.000118124	0.949317	0.00151288	0.0298498	0.339766	0.126347	0.179464	0.185044
6352500	11.6653	1	0.72333	-0.135962	1.1448	0.000221621	0.944561	0.00239115	0.0431313	0.410102	0.182166	0.245477	0.760179
6360000	13.2951	1	0.00648309	-0.0192623	1.17909	0.000168955	0.948069	0.0020987	0.0404132	0.366361	0.159121	0.215582	0.695314
6367500	14.3076	1	0.705464	-0.0540979	1.04839	0.000122211	0.948957	0.00151749	0.0297296	0.346046	0.128231	0.182371	0.17381
6375000	13.5883	1	0.744983	0.107126	0.886018	0.000133373	0.946962	0.00149882	0.028259	0.367351	0.12884	0.187108	0.00723498
6382500	13.6895	1	0.640979	-0.0663938	1.07333	0.000142853	0.947398	0.00176692	0.0335906	0.359186	0.144273	0.199729	0.442157
6390000	14.8261	1	0.0703065	-0.0847821	1.22639	0.00011177	0.949165	0.0014397	0.0283212	0.33606	0.118216	0.171478	0.0157333
6397500	12.1424	1	-0.317001	-0.167413	1.38524	0.000185541	0.943665	0.00202342	0.0359174	0.400035	0.165866	0.227493	0.548586
6405000	14.8703	1	0.243584	0.000546093	1.10416	0.000111902	0.950016	0.00145868	0.0291833	0.333109	0.121301	0.173628	0.118955
6412500	11.4975	1	-0.298025	-0.352404	1.59272	0.000179818	0.922045	0.00220754	0.0283181	0.426269	0.149928	0.217489	0.0153156
6420000	14.656	1	0.129824	-0.13901	1.27275	0.000114849	0.945849	0.00155797	0.0287708	0.33899	0.121579	0.175031	0.0726078
6427500	12.2491	1	0.249309	-0.146817	1.23445	0.000223868	0.945885	0.00274762	0.0507739	0.389096	0.181841	0.242354	0.887502
6435000	14.0449	1	0.672714	-0.0395287	1.03899	0.000131486	0.948488	0.0016383	0.0318042	0.351032	0.136696	0.191105	0.337264
6442500	9.27947	1	0.792016	-0.383499	1.38181	0.000262326	0.904981	0.00307416	0.0323533	0.492977	0.193968	0.270265	0.372241
6450000	13.1252	1	-0.282668	-0.100504	1.32114	0.000142514	0.948768	0.00145117	0.0283253	0.379457	0.133508	0.193644	0.016295
6457500	12.4386	1	0.561097	0.016423	1.02796	0.000189005	0.948085	0.00206247	0.0397279	0.38982	0.168262	0.22832	0.676586
6465000	13.0054	1	1.01997	-0.0258209	0.945488	0.00014495	0.95063	0.00139382	0.028232	0.383074	0.134178	0.194962	0.00348014
6472500	10.912	1	0.809062	0.199827	0.740774	0.000245547	0.940982	0.00252351	0.0427586	0.432992	0.191777	0.258603	0.752074
6480000	13.4029	1	0.0759051	0.042126	1.08314	0.000185636	0.948607	0.00250738	0.0487885	0.359351	0.165957	0.221725	0.860271
6487500	12.4715	1	0.309493	-0.154077	1.26031	0.000167958	0.943588	0.00185677	0.0329145	0.392174	0.155821	0.216442	0.405354
6495000	12.1469	1	0.166727	-0.134566	1.27273	0.000228524	0.946746	0.00273304	0.0513205	0.391636	0.183603	0.244549	0.894444
6502500	6.87619	1	0.71152	-0.527142	1.55083	0.000518537	0.900668	0.00575471	0.0579343	0.565184	0.274244	0.36288	0.963495
6510000	12.446	1	-0.00593518	0.150952	0.986381	0.000180099	0.94477	0.00202881	0.0367337	0.391067	0.163713	0.223942	0.580049
6517500	14.1094	1	0.188245	-0.0629852	1.18003	0.000143558	0.947382	0.00196786	0.0373992	0.346977	0.14633	0.199764	0.603878
6525000	13.3014	1	1.0557	0.2012	0.707981	0.000140537	0.937348	0.00184557	0.0294573	0.372188	0.136769	0.195109	0.147289
6532500	11.7124	1	0.205865	0.305239	0.787715	0.000217429	0.935959	0.00270473	0.0422341	0.409222	0.180494	0.243628	0.74027
6540000	12.744	1	0.0830969	0.16762	0.950199	0.000180383	0.944147	0.0022076	0.039525	0.381508	0.164364	0.223137	0.670832
6547500	13.363	1	0.433508	0.0385525	1.0229	0.000181572	0.948375	0.0023987	0.0464641	0.361581	0.164508	0.22049	0.823735
6555000	13.5286	1	0.32136	-0.134734	1.22207	0.000165181	0.944894	0.00226769	0.0411511	0.359953	0.157344	0.212839	0.714323
6562500	14.8629	1	0.139276	-0.0413043	1.1694	0.000111947	0.949755	0.00146371	0.0291313	0.333365	0.121175	0.173565	0.113366
6570000	12.517	1	-0.0686728	0.126312	1.02914	0.00023394	0.948265	0.00305283	0.0590095	0.377164	0.183941	0.243167	0.972607
6577500	12.2321	1	0.339324	0.254848	0.819288	0.000163426	0.93561	0.00188813	0.0293235	0.401941	0.147062	0.21013	0.133678
6585000	13.3432	1	-0.0338528	0.0507718	1.10389	0.000174218	0.947973	0.00224033	0.0430608	0.363816	0.161519	0.217681	0.758665
6592500	10.4343	1	1.38507	0.116496	0.710009	0.000221118	0.944198	0.00178708	0.0320253	0.45416	0.177612	0.247961	0.351683
6600000	14.3313	1	0.459878	0.0710188	0.977478	0.000135509	0.947273	0.00188904	0.0358265	0.34217	0.141716	0.194432	0.544919
6607500	14.8159	1	0.193285	-0.114425	1.228	0.000112309	0.94724	0.00152059	0.028821	0.335038	0.120398	0.1732	0.078512
6615000	11.0955	1	0.535095	0.14725	0.90416	0.000250671	0.945461	0.0025278	0.0463484	0.425222	0.193312	0.25914	0.821767
6622500	14.1087	1	0.677518	-0.0539569	1.0536	0.000128456	0.948403	0.00159996	0.0310089	0.349908	0.134001	0.188385	0.281264
6630000	13.4755	1	0.696544	0.0267663	0.975683	0.000158754	0.947984	0.001978	0.0380268	0.36277	0.154008	0.209875	0.625011
6637500	13.5616	1	0.325642	-0.00213113	1.06956	0.000147659	0.948331	0.00177891	0.0344288	0.362112	0.147251	0.203099	0.483761
6645000	13.7189	1	0.321385	-0.224743	1.31657	0.00013149	0.936667	0.00183124	0.0289146	0.36215	0.130607	0.187631	0.0893221
6652500	11.5808	1	-0.302462	-0.343984	1.57826	0.000261725	0.936678	0.00359032	0.0566998	0.404603	0.195154	0.258513	0.952399
6660000	13.7102	1	0.0248594	-0.152428	1.30702	0.00015101	0.944064	0.00206983	0.0370036	0.357187	0.149984	0.204993	0.589897
6667500	11.3369	1	-0.510805	-0.157342	1.43895	0.000272814	0.947678	0.00300335	0.0574014	0.411294	0.199062	0.263522	0.958792
6675000	12.3731	1	0.292838	-0.177527	1.26818	0.000230998	0.945406	0.00302949	0.0554913	0.383017	0.183631	0.243523	0.940824
6682500	13.1083	1	-0.258288	-0.129886	1.34331	0.000149311	0.94597	0.00169831	0.0314326	0.375544	0.145145	0.203422	0.311956
6690000	12.1131	1	-0.0825221	-0.316296	1.49499	0.000177211	0.928792	0.00235341	0.0330497	0.402271	0.160192	0.222358	0.412967
6697500	14.5693	1	0.736247	0.0794238	0.906983	0.000119711	0.94749	0.00161417	0.0307403	0.338761	0.128931	0.181642	0.260692
6705000	11.6039	1	0.808848	0.277213	0.66941	0.000188021	0.931127	0.00222456	0.0322993	0.417593	0.164147	0.228785	0.368921
6712500	15.0674	1	0.575659	0.00993122	1.01949	0.000108672	0.950025	0.00145387	0.0290919	0.328594	0.119275	0.170932	0.109091
6720000	14.5452	1	0.676279	0.141025	0.856034	0.000117921	0.94432	0.00164873	0.0296107	0.340358	0.125673	0.178966	0.162421
6727500	13.8524	1	0.543393	-0.098033	1.12833	0.000137831	0.946318	0.00176572	0.0328923	0.355346	0.141136	0.196066	0.40409
6735000	14.3358	1	0.200198	0.0552644	1.05884	0.000119972	0.94963	0.00143554	0.0284998	0.347495	0.123234	0.178188	0.0392384
6742500	11.3384	1	0.772145	0.0472855	0.909978	0.000220346	0.947687	0.00206529	0.0394796	0.421826	0.181656	0.24664	0.669529
6750000	12.3654	1	0.508904	0.0146598	1.00804	0.00016281	0.949325	0.001536	0.0303108	0.396897	0.14946	0.211345	0.225752
6757500	15.3049	1	0.221166	-0.0792181	1.18948	0.000104366	0.949361	0.00143042	0.0282471	0.324999	0.11392	0.165479	0.00558436
6765000	13.8018	1	0.410081	0.174301	0.879436	0.000139267	0.942642	0.00189661	0.0330662	0.356554	0.142025	0.197124	0.413887
6772500	13.9785	1	0.510291	0.0738726	0.97286	0.000128172	0.948198	0.00154209	0.0297687	0.354234	0.131417	0.186824	0.177494
6780000	12.0943	1	0.341465	-0.15583	1.25643	0.000172173	0.943591	0.00176553	0.0312985	0.403847	0.155643	0.218342	0.302465
6787500	14.1493	1	0.0723374	-0.18624	1.33356	0.000124028	0.94205	0.00169063	0.0291738	0.350729	0.127676	0.182774	0.11794
6795000	13.3815	1	-0.166022	-0.0835439	1.27439	0.000159926	0.946985	0.0019958	0.0376463	0.365385	0.154501	0.21077	0.612347
6802500	12.4148	1	-0.323632	-0.0916534	1.32638	0.000180715	0.946862	0.0019486	0.0366704	0.391971	0.163972	0.224342	0.5777
6810000	13.5406	1	0.0144871	-0.108089	1.25928	0.000175248	0.946805	0.00242878	0.0456579	0.357431	0.161728	0.217026	0.809693
6817500	13.0095	1	0.823237	0.250445	0.70418	0.000148326	0.933348	0.00201565	0.0302412	0.379117	0.142505	0.20164	0.219828
6825000	13.4827	1	0.759332	0.045229	0.947951	0.000135786	0.949576	0.00144996	0.0287554	0.368659	0.132139	0.190278	0.0707768
6832500	13.8182	1	0.215614	0.0449096	1.04815	0.000145965	0.947855	0.00187134	0.0358875	0.354918	0.147106	0.201784	0.547385
6840000	13.7693	1	0.559962	-0.0855685	1.11428	0.000146127	0.946574	0.00189886	0.0355417	0.356305	0.147049	0.20195	0.533197
6847500	12.7813	1	0.50408	0.253445	0.769114	0.000178216	0.937647	0.00243692	0.0390823	0.380707	0.163331	0.221973	0.657919
6855000	12.1263	1	0.710221	0.305302	0.679422	0.000205988	0.933472	0.00283401	0.042599	0.397105	0.175661	0.236941	0.748533
6862500	14.7224	1	0.656286	-0.00377296	1.01008	0.00011706	0.949236	0.00155899	0.0307104	0.335098	0.127446	0.179594	0.258339
6870000	10.7875	1	-0.117059	-0.117081	1.27232	0.000241362	0.945912	0.00218013	0.0403071	0.438287	0.19018	0.257723	0.692482
6877500	12.7072	1	-0.309488	-0.0309156	1.26075	0.000151585	0.950275	0.00142578	0.0286733	0.389865	0.139279	0.200815	0.0608959
6885000	14.8355	1	0.465812	0.0850921	0.962189	0.000114659	0.94754	0.00159711	0.0304447	0.332594	0.125673	0.177497	0.236924
6892500	15.1032	1	0.656272	0.00296792	1.00545	0.000108237	0.950009	0.00145874	0.0291802	0.327619	0.119289	0.170755	0.118628
6900000	12.155	1	-0.467425	-0.137406	1.40433	0.000165934	0.946473	0.00158536	0.029618	0.403714	0.149099	0.212309	0.163129
6907500	12.4437	1	-0.353941	-0.147077	1.37946	0.000164166	0.945201	0.00172218	0.0314275	0.393804	0.152186	0.213298	0.311597
6915000	12.8286	1	0.868015	0.0159518	0.948476	0.000173305	0.948067	0.00195946	0.0377309	0.380065	0.160853	0.219382	0.615201
6922500	11.8756	1	0.662382	0.298488	0.684983	0.000234796	0.936142	0.0032095	0.05026	0.399916	0.186337	0.248499	0.880767
6930000	11.8078	1	0.419343	-0.274498	1.33764	0.000197125	0.931689	0.00250581	0.0366823	0.409334	0.171259	0.234303	0.57814
6937500	15.1832	1	0.400019	-0.0784343	1.14747	0.000106858	0.948657	0.00149248	0.0290688	0.325923	0.118208	0.169456	0.10657
6945000	14.6167	1	0.691351	0.0823976	0.915158	0.00011912	0.947379	0.00162309	0.0308447	0.337546	0.128783	0.181282	0.268798
6952500	11.7662	1	0.485674	0.316754	0.703207	0.000195576	0.930965	0.00247519	0.0358543	0.41096	0.170265	0.233577	0.546044
6960000	14.0167	1	0.324192	0.11003	0.969337	0.000139445	0.946128	0.00187878	0.0348746	0.350344	0.14334	0.19735	0.504296
6967500	13.3268	1	0.597452	-0.117101	1.15078	0.000147262	0.945405	0.00176878	0.0323982	0.369188	0.14538	0.202511	0.374985
6975000	14.5023	1	0.343188	0.0820648	0.993741	0.000123423	0.947393	0.00167912	0.0319184	0.33969	0.132574	0.185207	0.344772
6982500	13.621	1	0.0677648	0.0393982	1.08922	0.00013987	0.948518	0.00164089	0.0318732	0.361787	0.141074	0.197139	0.341818
6990000	13.4764	1	0.718089	-0.0673399	1.06578	0.000150197	0.947207	0.00183231	0.0347075	0.364201	0.148673	0.204827	0.496719
6997500	13.0799	1	0.878618	-0.0995394	1.06508	0.000146633	0.946591	0.00161057	0.0301555	0.377298	0.1415	0.200378	0.212431
7005000	14.658	1	0.422944	0.10434	0.949517	0.000117231	0.946774	0.00161038	0.0302553	0.336992	0.126718	0.179278	0.221032
7012500	13.8417	1	0.612447	0.0484104	0.958819	0.000146641	0.947709	0.00190147	0.0363636	0.354119	0.147613	0.202157	0.566103
7020000	11.1932	1	0.244633	-0.193512	1.27727	0.000256013	0.943023	0.00280839	0.0492897	0.420484	0.194787	0.260077	0.867461
7027500	12.5226	1	0.0774812	0.00221662	1.14771	0.000206041	0.948637	0.0024132	0.0469829	0.383667	0.175159	0.234591	0.832377
7035000	14.7246	1	0.492485	-0.0377494	1.08705	0.000117793	0.948792	0.00159175	0.0310839	0.334802	0.128431	0.180452	0.286852
7042500	15.2362	1	0.505504	0.0375069	1.00063	0.00010629	0.949515	0.00147646	0.0292458	0.324426	0.118392	0.169329	0.125579
7050000	13.9313	1	0.184929	0.0568169	1.06003	0.000133338	0.948225	0.0016402	0.0316795	0.353961	0.137496	0.19238	0.328929
7057500	13.9622	1	0.00328968	0.0279953	1.12571	0.000129558	0.949216	0.00153828	0.0302905	0.354133	0.133286	0.188509	0.224029
7065000	13.6288	1	-0.0286721	-0.155498	1.32964	0.00013446	0.944717	0.00163821	0.0296331	0.363356	0.134256	0.191141	0.164581
7072500	14.5244	1	0.896019	0.0986519	0.853018	0.000116881	0.947055	0.00151546	0.0286231	0.342528	0.122114	0.176208	0.0547454
7080000	13.9239	1	0.957449	0.0708652	0.865818	0.000129978	0.947858	0.00157239	0.0301558	0.355225	0.133222	0.188656	0.212462
7087500	13.4705	1	-0.0319953	-0.149689	1.30984	0.00013767	0.944968	0.00163432	0.0296978	0.367408	0.136018	0.193512	0.170787
7095000	12.6094	1	0.274196	-0.152202	1.26498	0.000179556	0.943827	0.00213396	0.0379892	0.385939	0.16378	0.223215	0.623779
7102500	14.9777	1	0.568679	0.0991582	0.927062	0.000109696	0.947392	0.0015139	0.0287768	0.331277	0.118841	0.171073	0.0733107
7110000	13.5752	1	0.0745119	-0.155476	1.29069	0.000148478	0.943684	0.00196299	0.0348567	0.361576	0.147901	0.203642	0.503492
7117500	14.7117	1	0.178522	-0.0835659	1.20701	0.000114051	0.948743	0.00147985	0.028871	0.337441	0.121495	0.17465	0.0843166
7125000	14.4843	1	0.402742	-0.0965521	1.17207	0.000117347	0.948426	0.00145682	0.028247	0.344619	0.120797	0.175468	0.00556903
7132500	13.1545	1	0.648451	-0.0535173	1.05459	0.000160952	0.947503	0.00189312	0.0360613	0.372071	0.15454	0.211856	0.554323
7140000	13.5379	1	0.290821	0.0190383	1.07141	0.000182625	0.948813	0.0025103	0.0490418	0.355773	0.164561	0.219788	0.863933
7147500	14.5578	1	0.295598	-0.071062	1.15668	0.000122213	0.947791	0.00166086	0.0318116	0.338401	0.131797	0.184247	0.337759
7155000	14.2389	1	0.424317	-0.0594294	1.11683	0.000136631	0.947467	0.00186678	0.0355351	0.344555	0.142188	0.195279	0.53292
7162500	11.2267	1	0.970778	0.343731	0.588935	0.00020554	0.923766	0.00261237	0.0342677	0.427916	0.173614	0.239622	0.476081
7170000	14.3932	1	0.874175	0.0869387	0.866162	0.000120106	0.947432	0.00154434	0.0293781	0.34437	0.126224	0.180236	0.139279
7177500	12.9213	1	0.802359	0.192064	0.765116	0.000166861	0.940591	0.0021521	0.036225	0.378246	0.157412	0.215676	0.56075
7185000	11.4657	1	0.844239	0.191156	0.758541	0.000265316	0.944011	0.00315817	0.056407	0.408116	0.196564	0.26045	0.949662
7192500	13.7413	1	0.400277	0.0365445	1.03473	0.000151105	0.947908	0.00194384	0.0373153	0.356259	0.150108	0.204972	0.600959
7200000	11.5207	1	-0.296725	-0.341505	1.58194	0.000181398	0.925419	0.0022013	0.0295155	0.422579	0.155572	0.221783	0.153094
7207500	13.9981	1	0.293723	-0.202231	1.29766	0.000126666	0.939505	0.00176226	0.0291307	0.354607	0.128894	0.184622	0.113303
7215000	12.9942	1	0.175094	-0.161616	1.28474	0.000201169	0.945425	0.00276863	0.0507311	0.368953	0.172384	0.229763	0.88695
7222500	14.0847	1	0.170823	-0.0878514	1.21665	0.000124383	0.948824	0.00146049	0.0285385	0.353676	0.125637	0.181544	0.0441734
7230000	11.7834	1	0.25774	0.189433	0.879538	0.000192377	0.942039	0.00203056	0.035033	0.410858	0.168454	0.231784	0.511348
7237500	13.7266	1	0.618639	0.121236	0.88492	0.000154718	0.945464	0.002109	0.0386716	0.356034	0.152135	0.206971	0.645482
7245000	10.3097	1	0.495832	-0.342106	1.41358	0.000252282	0.923526	0.00296139	0.0387239	0.454422	0.194277	0.264267	0.647091
7252500	13.3686	1	0.148157	-0.186154	1.31241	0.000167384	0.942164	0.00234185	0.0404911	0.364407	0.158381	0.214544	0.697374
7260000	13.1842	1	0.191057	-0.202982	1.32661	0.000166531	0.9406	0.00228219	0.0384207	0.370216	0.157801	0.214818	0.637658
7267500	14.3569	1	0.674603	-0.000175535	0.997502	0.000123305	0.94924	0.00155815	0.0306964	0.343971	0.130777	0.18431	0.257239
7275000	15.2001	1	0.368692	0.0426598	1.02921	0.00010655	0.949557	0.00146432	0.0290291	0.325594	0.11792	0.169134	0.102187
7282500	14.0571	1	0.12522	0.0847822	1.04279	0.000124778	0.948695	0.00145662	0.0283913	0.354806	0.125218	0.1814	0.025118
7290000	11.1222	1	1.16525	0.128311	0.745315	0.000190443	0.94401	0.00161608	0.0288636	0.43608	0.156966	0.225664	0.0834604
7297500	13.409	1	0.992254	0.218834	0.702017	0.000136886	0.935037	0.0018449	0.0283994	0.371589	0.131189	0.190024	0.0261923
7305000	13.5266	1	-0.0547544	0.0165509	1.15564	0.000135845	0.949832	0.00147143	0.0293299	0.366432	0.134098	0.191591	0.134339
7312500	13.6396	1	0.645254	0.114796	0.879861	0.000141887	0.945593	0.00178532	0.0328142	0.360827	0.143124	0.19891	0.399616
7320000	13.2146	1	0.441125	0.0676167	0.973302	0.000141951	0.948624	0.00150455	0.0292848	0.374761	0.136941	0.195762	0.129664
7327500	9.03838	1	-0.896451	0.0102511	1.33007	0.000320261	0.948251	0.00220518	0.0426127	0.495094	0.21903	0.295433	0.748837
7335000	12.8466	1	0.187791	-0.138903	1.25436	0.000220627	0.947676	0.00302222	0.0577603	0.369055	0.178928	0.236793	0.961973
7342500	10.694	1	0.306442	-0.402911	1.50331	0.000223639	0.91186	0.00306216	0.0347419	0.444258	0.181439	0.249934	0.498291
7350000	13.2952	1	0.0425119	-0.231693	1.38079	0.00014238	0.937442	0.00189153	0.0302362	0.371461	0.139609	0.197551	0.219401
7357500	14.8162	1	0.202397	-0.118757	1.23273	0.000113123	0.946682	0.00156837	0.0294156	0.334072	0.122598	0.17498	0.143095
7365000	13.0503	1	0.68016	0.17428	0.824735	0.000177996	0.943096	0.00236705	0.0415969	0.372243	0.163329	0.220734	0.725273
7372500	15.3189	1	0.610643	0.00734158	1.01165	0.000104471	0.950272	0.00143071	0.0287707	0.323312	0.115956	0.166936	0.0725873
7380000	14.688	1	0.485181	0.0539631	0.991471	0.000120959	0.948074	0.00167571	0.0322711	0.335041	0.131629	0.183493	0.367178
7387500	15.391	1	0.48379	-0.0693878	1.12013	0.000103091	0.949578	0.00142466	0.0282547	0.322981	0.113255	0.164488	0.00663695
7395000	13.822	1	0.641282	0.00328237	1.0144	0.000141841	0.948353	0.00176929	0.0342575	0.355513	0.144218	0.199058	0.475591
7402500	14.0854	1	0.295638	0.0712247	1.00562	0.00013012	0.947817	0.00164609	0.0315448	0.350163	0.13565	0.189968	0.319751
7410000	13.3606	1	0.263718	0.0952929	0.985107	0.00018566	0.947537	0.00253304	0.0482821	0.360703	0.166057	0.222005	0.852771
7417500	5.69819	1	2.19045	0.232305	0.436105	0.000507183	0.929595	0.0029129	0.0413734	0.629544	0.275708	0.37278	0.719831
7425000	13.4861	1	0.240169	0.140093	0.95909	0.000145978	0.944953	0.00182621	0.0331753	0.364634	0.145503	0.201839	0.419926
7432500	10.5752	1	0.900208	-0.0459611	0.979066	0.000223382	0.947851	0.00175804	0.0337119	0.448605	0.180524	0.249773	0.448442
7440000	13.1634	1	0.169586	0.12393	0.994265	0.000152771	0.945798	0.00179632	0.0331412	0.373153	0.14882	0.206475	0.418045
7447500	12.2635	1	0.220782	-0.0797172	1.1664	0.000185912	0.946884	0.00196959	0.037081	0.396032	0.166438	0.227429	0.592674
7455000	12.8014	1	-0.0409705	-0.116653	1.27258	0.0002299	0.949172	0.00313298	0.0616391	0.368181	0.181705	0.239705	0.992961
7462500	11.17	1	1.07745	-0.0771966	1.0049	0.000206082	0.946708	0.00180967	0.0339576	0.429815	0.173601	0.239927	0.460887
7470000	12.5959	1	0.297255	0.252421	0.820371	0.000187926	0.939017	0.00249167	0.0408584	0.3849	0.167827	0.227158	0.706919
7477500	12.276	1	0.976898	-0.0970001	1.02854	0.00016309	0.946747	0.00157729	0.0296188	0.400236	0.147819	0.210483	0.163204
7485000	10.3606	1	0.0673364	-0.393804	1.5599	0.000212826	0.910907	0.00258994	0.0290702	0.459955	0.166828	0.23915	0.106714
7492500	12.5126	1	-0.0691437	-0.299386	1.47798	0.000156569	0.929018	0.0020661	0.0291074	0.394348	0.143221	0.205208	0.110775
7500000	11.2851	1	0.393824	-0.265514	1.3579	0.000222337	0.93455	0.00258991	0.0395709	0.423385	0.182484	0.247709	0.672142
