# Supplementary material for: Complexity of biological scaling suggests an absence of systematic trade-offs between sensory modalities in Drosophila
Source: Nat Commun. 2022 May 26;13:2944. doi: 10.1038/s41467-022-30579-y (PMC9135755; doi:10.1038/s41467-022-30579-y)
Supplement: Supplementary file 3 — Supplementary Code 1 [file 41467_2022_30579_MOESM3_ESM.zip › Farnworth-Montgomery_STATS-CODE/Fig2_Brain-Disc/Disc/PhyloCorr_Species_DISCs/BayesTraits/BT_Keesey_Disc_species-avg_eye-ant.xlsx]

## Sheet: BT_Keesey_Disc_species-avg_eye-
Options:
Model: Continuous: Regression
Tree File Name: Keesey_ultramet_Disc_prune.nexus
Data File Name: BT_Keesey_Disc_species-avg_eye-ant.txt
Log File Name: BT_Keesey_Disc_species-avg_eye-ant.txt.Log.txt
Save Initial Trees: False
Save Trees: False
Summary: False
Seed: 1894651577
Precision: 64 bits
Cores: 1
Analysis Type: MCMC
Sample Period: 7500
Iterations: 7500000
Burn in: 750000
MCMC ML Start: False
Schedule File: BT_Keesey_Disc_species-avg_eye-ant.txt.Schedule.txt
Rate Dev: AutoTune
No of Rates: 2
Test for trait correlation: True
Kappa: Not in use										Ci lwr	CI upr
Delta: Not in use								0.348707	1.07523	1.06985	1.08062
Lambda: Estimate									0.00538485
OU: Not in use
Min Trans Taxa No: 10										1.06985	1.08062
RJ Local Kappa: False
RJ Local Lambda: False
RJ Local Delta: False
RJ Local OU: False
Restrictions:
Alpha None
Beta-2 None
Prior Information:
Priors
Alpha - uniform -100.00 100.00									eye
Beta-2 - uniform -100.00 100.00						Lh	Tree No	Alpha	Beta 1	Var	R^2	SSE	SST	s.e. Alpha	s.e. Beta-1	Lambda	T_beta1	P_beta1
Lambda - uniform 0.00 1.00					mean	13.5503	1	0.348707	1.07523	0.00015329	0.949095	0.0017786	0.0348936	0.324686	0.0725066	0.404766	14.8294	1.2854e-08
Tree Information								Cis	0.00538485
Trees: 1
Taxa: 14								eye insignificant
Sites: 1
Iteration	Lh	Tree No	Alpha	Beta 1	Var	R^2	SSE	SST	s.e. Alpha	s.e. Beta-1	Lambda
757500	12.5407	1	-0.2779	1.21378	0.000204457	0.948593	0.00239373	0.0465646	0.340956	0.074886	0.825434
765000	14.3881	1	0.72685	0.993038	0.000124089	0.949014	0.00159634	0.0313096	0.306167	0.068661	0.303255
772500	13.2723	1	-0.0030088	1.16519	0.000140109	0.950225	0.00143775	0.0288847	0.332667	0.075283	0.0858971
780000	12.3983	1	-0.215819	1.20628	0.000229474	0.949621	0.00278025	0.0551863	0.338185	0.073875	0.937783
787500	13.4911	1	0.263243	1.08102	0.000148163	0.948384	0.00175751	0.0340499	0.325534	0.07254	0.465464
795000	14.1453	1	0.323277	1.07267	0.00012588	0.949487	0.00152201	0.0301314	0.311882	0.070208	0.210327
802500	13.8661	1	0.0448666	1.1493	0.000136019	0.948734	0.0016542	0.0322671	0.31752	0.071027	0.36693
810000	14.2694	1	0.342372	1.06969	0.000135533	0.948235	0.00182823	0.0353177	0.30745	0.068355	0.523722
817500	14.6908	1	0.647826	1.01108	0.000117977	0.949161	0.00157085	0.0308985	0.299732	0.0673	0.272918
825000	12.818	1	0.0202789	1.16139	0.00016163	0.948466	0.00172813	0.033534	0.341766	0.076235	0.439195
832500	13.7811	1	0.603495	1.02555	0.000147186	0.948176	0.00186914	0.0360672	0.318037	0.070625	0.554558
840000	13.3379	1	0.301742	1.07162	0.000170946	0.948196	0.00215736	0.0416445	0.32523	0.071733	0.726418
847500	14.5433	1	0.273152	1.08761	0.000116534	0.950457	0.00141626	0.0285864	0.304097	0.068926	0.0501837
855000	14.1212	1	0.14568	1.11864	0.000146325	0.948103	0.00200889	0.0387092	0.309141	0.068403	0.646641
862500	12.3219	1	-0.0435532	1.17654	0.000201435	0.948282	0.00222419	0.043006	0.348807	0.076835	0.75748
870000	14.1257	1	0.253074	1.09196	0.000148786	0.948121	0.00206705	0.039844	0.30844	0.068158	0.679835
877500	14.5009	1	0.535869	1.03969	0.000123137	0.948867	0.00162494	0.0317789	0.303581	0.067993	0.335587
885000	13.9143	1	0.21405	1.09527	0.000141923	0.948261	0.00181332	0.0350475	0.315457	0.070167	0.51199
892500	12.7788	1	0.294376	1.09635	0.000225379	0.950122	0.00294395	0.0590232	0.326407	0.071161	0.97272
900000	12.9454	1	0.646172	0.994805	0.000156738	0.948601	0.00168768	0.0328352	0.338917	0.075712	0.40082
907500	14.8519	1	0.434789	1.05443	0.000117491	0.948817	0.00163565	0.0319567	0.296017	0.066268	0.347258
915000	14.8186	1	0.307259	1.08147	0.000116324	0.949075	0.00158549	0.0311337	0.296944	0.066627	0.290524
922500	14.2364	1	0.521988	1.03338	0.000137806	0.948179	0.00186655	0.0360194	0.30788	0.068374	0.552662
930000	13.8915	1	-0.00600732	1.1614	0.000129239	0.949826	0.00147972	0.029492	0.317861	0.071732	0.150753
937500	12.1103	1	0.42254	1.07566	0.000164727	0.950755	0.00139126	0.0282517	0.36241	0.082305	0.00622224
945000	14.9753	1	0.380506	1.07598	0.000109408	0.950705	0.00139529	0.0283047	0.295249	0.06703	0.013498
952500	14.3431	1	0.310705	1.08639	0.000136735	0.948153	0.00189059	0.0364647	0.305348	0.067766	0.569965
960000	12.8025	1	-0.244462	1.2081	0.000149218	0.950746	0.001392	0.0282614	0.344906	0.078325	0.00756359
967500	12.5279	1	0.847751	0.964595	0.000191691	0.948191	0.00215321	0.0415609	0.344658	0.076024	0.724402
975000	13.0294	1	0.868181	0.962584	0.000164306	0.948166	0.00187773	0.036226	0.335503	0.074485	0.560785
982500	14.2194	1	0.35418	1.08469	0.000122367	0.950231	0.0014371	0.0288756	0.310915	0.070364	0.0848513
990000	14.042	1	0.0202235	1.15147	0.000132053	0.948799	0.00163944	0.0320197	0.313628	0.0702	0.351323
997500	12.7311	1	0.647823	1.00854	0.000204674	0.948849	0.00250293	0.0489324	0.334692	0.073387	0.862358
1005000	15.2502	1	0.358526	1.07302	0.000106267	0.949894	0.00147205	0.0293787	0.288517	0.065142	0.139347
1012500	14.586	1	0.609197	1.02219	0.000120167	0.94909	0.00158294	0.0310925	0.30193	0.067754	0.287489
1020000	13.7936	1	0.567267	1.01642	0.000138879	0.948599	0.0016883	0.0328458	0.318991	0.071259	0.401427
1027500	14.1423	1	0.498391	1.04603	0.00014103	0.948146	0.00189787	0.0366002	0.309698	0.068718	0.575077
1035000	13.1068	1	0.0386253	1.15333	0.000180791	0.948303	0.00223852	0.043301	0.329599	0.072584	0.763798
1042500	13.5867	1	0.114171	1.11783	0.000173217	0.948467	0.00233235	0.0452595	0.317254	0.069751	0.802462
1050000	14.2113	1	0.919511	0.952006	0.000122029	0.950693	0.0013962	0.0283168	0.311788	0.07078	0.0151399
1057500	12.6118	1	0.687971	1.01508	0.000170753	0.948268	0.00180963	0.0349808	0.346245	0.077024	0.50904
1065000	10.8791	1	0.617851	0.989364	0.000260522	0.948635	0.00241253	0.0469682	0.383604	0.084228	0.832136
1072500	12.0817	1	1.24957	0.875064	0.000168069	0.94967	0.00149836	0.0297706	0.361576	0.081505	0.177668
1080000	13.0787	1	0.454408	1.06688	0.000150938	0.948861	0.00162626	0.0318008	0.336035	0.075258	0.337039
1087500	12.8624	1	0.898794	0.953995	0.000169334	0.948146	0.00189805	0.0366036	0.339344	0.075296	0.575205
1095000	13.7575	1	0.607745	1.00973	0.00014698	0.948196	0.00185377	0.0357844	0.318699	0.070803	0.543206
1102500	12.7322	1	-0.265217	1.21103	0.000159286	0.948794	0.00164069	0.0320407	0.344382	0.077079	0.352668
1110000	13.9373	1	0.735879	0.99768	0.000129452	0.949539	0.00151507	0.0300247	0.316589	0.071295	0.200913
1117500	11.2458	1	0.577949	1.04768	0.000256976	0.949007	0.00256427	0.0502867	0.371087	0.081295	0.881122
1125000	12.8807	1	0.206374	1.08901	0.000174669	0.948103	0.00200843	0.0387003	0.337787	0.074742	0.646367
1132500	13.0625	1	-0.0732037	1.15786	0.00016042	0.948256	0.00181595	0.035095	0.335226	0.074559	0.514078
1140000	12.5724	1	-0.273546	1.20508	0.000208925	0.948828	0.00249457	0.048749	0.338641	0.074262	0.859693
1147500	15.4138	1	0.422782	1.06135	0.000103231	0.950192	0.0014409	0.0289293	0.285446	0.064583	0.0909851
1155000	12.086	1	0.0604991	1.15675	0.000229964	0.949105	0.00260067	0.0510985	0.348868	0.076389	0.891652
1162500	11.8102	1	-0.3975	1.24512	0.00019571	0.948164	0.00188009	0.0362696	0.366008	0.081252	0.562481
1170000	13.4371	1	0.0256452	1.13617	0.000170205	0.948237	0.00219176	0.0423422	0.322511	0.071086	0.742742
1177500	13.1071	1	0.954445	0.940982	0.000153819	0.948552	0.00170162	0.0330745	0.334943	0.074785	0.414347
1185000	14.2177	1	0.255347	1.098	0.000142985	0.948104	0.00197809	0.0381166	0.307315	0.068049	0.627933
1192500	11.6913	1	0.327911	1.05499	0.000250555	0.949453	0.00272349	0.0538799	0.356708	0.077977	0.924173
1200000	14.5554	1	0.769215	0.982908	0.00011831	0.949593	0.0015081	0.0299183	0.302956	0.068252	0.191318
1207500	14.096	1	0.0154769	1.15419	0.000127026	0.94943	0.00152994	0.0302539	0.312939	0.070415	0.220911
1215000	11.1666	1	1.45003	0.825986	0.000188531	0.950678	0.00139744	0.0283331	0.387499	0.087959	0.0173477
1222500	15.2595	1	0.629157	1.01088	0.000105047	0.950742	0.00139231	0.0282655	0.289381	0.065714	0.00812895
1230000	13.5847	1	0.54652	1.02851	0.000167101	0.94825	0.00220126	0.0425361	0.319008	0.070301	0.747123
1237500	13.7898	1	0.376597	1.06585	0.000166799	0.948406	0.00230013	0.0445818	0.313113	0.068878	0.789692
1245000	13.9482	1	0.00987269	1.15291	0.000137167	0.948493	0.0017196	0.0333856	0.315309	0.070355	0.431325
1252500	15.1861	1	0.390045	1.07135	0.000106722	0.950145	0.00144555	0.0289953	0.290077	0.065609	0.0984267
1260000	14.4792	1	0.208235	1.10332	0.000128135	0.948419	0.00174444	0.0338196	0.303431	0.067645	0.453939
1267500	11.854	1	0.931643	0.940552	0.000214267	0.948256	0.00220615	0.0426361	0.360917	0.079529	0.749359
1275000	15.0193	1	0.180352	1.11574	0.000109051	0.950301	0.00143043	0.0287822	0.293728	0.066506	0.0739482
1282500	14.4257	1	0.623067	1.01836	0.000125479	0.948744	0.00165184	0.0322275	0.30509	0.068253	0.364466
1290000	12.4204	1	0.805582	0.988231	0.000160158	0.949664	0.00149912	0.0297821	0.352927	0.079552	0.17875
1297500	14.3604	1	0.716315	0.987444	0.000119527	0.950562	0.0014071	0.0284621	0.308259	0.069918	0.0343918
1305000	13.4276	1	0.738123	0.986121	0.00015864	0.948113	0.00194858	0.0375541	0.325448	0.072117	0.609209
1312500	13.2919	1	0.000717371	1.16332	0.000143562	0.94924	0.00155804	0.0306945	0.331292	0.074434	0.257084
1320000	11.9719	1	-0.173367	1.20453	0.000212508	0.948301	0.00223679	0.0432652	0.357455	0.078721	0.763038
1327500	13.8986	1	0.471992	1.05948	0.000129312	0.949764	0.00148695	0.0295994	0.317647	0.071652	0.16132
1335000	11.224	1	-0.497289	1.26822	0.000200731	0.948584	0.00169245	0.0329169	0.383229	0.085596	0.405488
1342500	14.0215	1	0.280312	1.08548	0.00015465	0.948186	0.00214853	0.0414665	0.309835	0.06835	0.722111
1350000	13.8562	1	0.185489	1.10348	0.000158507	0.94819	0.00215209	0.0415382	0.313473	0.069147	0.723853
1357500	14.7786	1	0.60762	1.01706	0.000116956	0.949081	0.00158445	0.0311169	0.297798	0.066822	0.289286
1365000	13.7245	1	0.738117	0.981883	0.000140976	0.948541	0.00170486	0.0331303	0.320476	0.071546	0.417447
1372500	13.2862	1	0.403953	1.04885	0.000148509	0.948667	0.00167063	0.0325447	0.33086	0.073962	0.383814
1380000	13.1271	1	0.699245	0.991845	0.000173961	0.948153	0.00211367	0.0407677	0.330698	0.073004	0.70459
1387500	14.4044	1	0.349651	1.06842	0.000128535	0.948491	0.00172015	0.0333952	0.305197	0.068097	0.431841
1395000	14.073	1	0.789204	0.985108	0.000124501	0.950614	0.00140271	0.0284033	0.314741	0.071413	0.0267076
1402500	14.9753	1	0.446491	1.05265	0.000113838	0.949059	0.00158822	0.0311779	0.293627	0.065874	0.293753
1410000	15.2773	1	0.624769	1.01725	0.000104925	0.950465	0.0014155	0.028576	0.288576	0.065412	0.0488914
1417500	14.5955	1	0.609468	1.01153	0.000116075	0.950169	0.00144325	0.0289626	0.302602	0.068453	0.0947574
1425000	13.637	1	0.0386928	1.13595	0.000163982	0.9482	0.00216129	0.0417239	0.31831	0.070201	0.728322
1432500	14.3265	1	0.207032	1.11103	0.000131842	0.948363	0.00176593	0.034199	0.306624	0.068307	0.472761
1440000	14.799	1	0.178271	1.11706	0.000113886	0.949705	0.00149407	0.0297061	0.297814	0.067149	0.17158
1447500	13.4985	1	0.0223038	1.15106	0.000172272	0.948347	0.00226618	0.0438735	0.320146	0.070467	0.775671
1455000	14.8383	1	0.321994	1.08326	0.000117516	0.948844	0.00162988	0.0318607	0.296331	0.066355	0.340992
1462500	12.5918	1	-0.110361	1.16326	0.000171863	0.948247	0.00182127	0.0351914	0.346645	0.077086	0.518281
1470000	14.1542	1	0.534755	1.0269	0.000135175	0.94836	0.00176706	0.0342189	0.310414	0.069148	0.473728
1477500	15.2959	1	0.260429	1.0977	0.000104636	0.950477	0.00141444	0.0285616	0.288209	0.065334	0.0470817
1485000	13.5321	1	-0.0152356	1.14753	0.000155488	0.948121	0.00193175	0.0372358	0.323188	0.071647	0.598167
1492500	14.3809	1	0.238917	1.09719	0.000135641	0.948162	0.00188206	0.0363062	0.304596	0.067615	0.563895
1500000	15.0333	1	0.660208	1.00798	0.000109536	0.949925	0.00146862	0.0293285	0.293049	0.066179	0.134193
1507500	14.3892	1	0.532165	1.04381	0.000119744	0.950071	0.00145307	0.0291029	0.30699	0.069399	0.110296
1515000	14.0396	1	-0.000644034	1.15585	0.000130085	0.949065	0.00158731	0.0311632	0.313927	0.070431	0.292685
1522500	14.944	1	0.299299	1.08369	0.000109892	0.950735	0.00139289	0.0282731	0.295964	0.067206	0.00917692
1530000	12.5943	1	-0.058427	1.14955	0.000176675	0.948135	0.00191148	0.0368546	0.345777	0.076695	0.584491
1537500	12.6749	1	-0.216913	1.19419	0.000160794	0.948775	0.00164479	0.0321091	0.345772	0.077377	0.357027
1545000	14.5798	1	0.732071	0.992432	0.000118438	0.949455	0.00152647	0.0302002	0.302327	0.06804	0.216301
1552500	14.9221	1	0.546218	1.02757	0.00011173	0.949761	0.00148731	0.0296048	0.29525	0.066598	0.161843
1560000	13.7747	1	0.801968	0.966848	0.000132136	0.949625	0.00150393	0.0298549	0.320355	0.07219	0.18551
1567500	14.3205	1	0.0472456	1.1445	0.000123387	0.94935	0.0015414	0.0304324	0.307903	0.069239	0.235909
1575000	13.3169	1	0.72475	1.0033	0.000144161	0.949074	0.00158561	0.0311356	0.330565	0.07417	0.290663
1582500	10.1931	1	-0.543303	1.24594	0.000293312	0.948822	0.00249208	0.0486945	0.401418	0.088032	0.858896
1590000	14.0951	1	0.393597	1.07621	0.000125707	0.949772	0.00148604	0.0295858	0.313226	0.070659	0.159997
1597500	14.4134	1	0.509727	1.04803	0.000121387	0.949432	0.00152968	0.0302499	0.305925	0.068838	0.22057
1605000	13.1209	1	0.25566	1.09791	0.000214951	0.950144	0.00295093	0.059189	0.318414	0.069413	0.974081
1612500	12.7253	1	0.269843	1.08066	0.000151827	0.950089	0.00145127	0.029077	0.345753	0.078171	0.107466
1620000	11.9559	1	0.160529	1.137	0.00020091	0.948108	0.00203466	0.0392096	0.360543	0.079729	0.661681
1627500	11.7818	1	0.567173	1.00456	0.000202758	0.948104	0.00198232	0.0381976	0.365672	0.080963	0.630551
1635000	13.165	1	0.101122	1.11779	0.000149929	0.948774	0.00164498	0.0321124	0.333875	0.074714	0.357237
1642500	13.9836	1	0.349315	1.06625	0.000146714	0.948111	0.00195274	0.037633	0.312739	0.069293	0.611896
1650000	14.9006	1	0.220488	1.10235	0.00011057	0.950784	0.00138897	0.0282219	0.296977	0.067458	0.002065
1657500	12.7378	1	0.974802	0.945563	0.000154602	0.949365	0.00153921	0.0303983	0.344769	0.077538	0.233081
1665000	12.8764	1	0.21141	1.09355	0.00014978	0.94973	0.00149106	0.0296609	0.341676	0.077053	0.167262
1672500	6.18078	1	1.0325	0.887401	0.000390692	0.949651	0.00150074	0.0298067	0.5511	0.124209	0.18104
1680000	13.7567	1	0.148232	1.11226	0.000166529	0.948366	0.002277	0.0440985	0.314156	0.069136	0.780203
1687500	13.0841	1	0.145049	1.12843	0.000204626	0.949409	0.00270848	0.0535365	0.323166	0.070659	0.920431
1695000	14.1311	1	0.0227745	1.15379	0.000124931	0.949813	0.00148126	0.0295148	0.312456	0.070506	0.153016
1702500	13.5077	1	0.794254	0.986137	0.000136641	0.949792	0.00148374	0.0295516	0.326664	0.073701	0.156652
1710000	14.1769	1	0.0349879	1.14601	0.000129146	0.948846	0.00162946	0.0318537	0.310669	0.069567	0.340533
1717500	11.3441	1	0.526112	1.0123	0.000200618	0.948415	0.00174586	0.0338445	0.379579	0.084616	0.455202
1725000	14.3351	1	0.471335	1.04159	0.000119884	0.950712	0.00139467	0.0282966	0.309078	0.070173	0.012397
1732500	15.4039	1	0.354117	1.07884	0.000102933	0.950638	0.00140078	0.0283775	0.286235	0.064955	0.0232906
1740000	12.7177	1	0.670994	0.998313	0.000199556	0.948602	0.00239758	0.0466472	0.336616	0.073929	0.826819
1747500	12.9106	1	-0.224629	1.20811	0.00014996	0.949527	0.00151664	0.0300488	0.340669	0.076711	0.203056
1755000	15.0766	1	0.388559	1.06422	0.000109735	0.949618	0.00150489	0.0298694	0.291902	0.065774	0.186845
1762500	14.619	1	0.198415	1.1065	0.000121429	0.948821	0.00163463	0.0319397	0.300988	0.067384	0.346153
1770000	12.7858	1	0.730881	1.00296	0.000170429	0.94816	0.00188346	0.0363323	0.341342	0.075769	0.564901
1777500	10.7891	1	0.779812	0.999462	0.000291497	0.949745	0.00282144	0.0561425	0.378597	0.08266	0.947153
1785000	13.2408	1	-0.0686235	1.17373	0.000163652	0.948108	0.00196306	0.0378294	0.329677	0.073027	0.618496
1792500	14.3175	1	0.369882	1.08015	0.000122645	0.94953	0.00151631	0.0300436	0.3081	0.069378	0.202594
1800000	13.6316	1	0.077999	1.14697	0.00013261	0.950604	0.00140354	0.0284143	0.324804	0.073692	0.028162
1807500	10.3454	1	-0.649472	1.29952	0.000214796	0.94977	0.00148633	0.0295902	0.409426	0.092358	0.160422
1815000	13.4246	1	0.211583	1.11857	0.00014275	0.948969	0.00160473	0.0314465	0.32794	0.073515	0.312928
1822500	12.4966	1	0.907588	0.954533	0.000185111	0.948105	0.00201904	0.038906	0.347064	0.076776	0.652634
1830000	13.4624	1	0.647007	1.01783	0.000154722	0.94816	0.00188338	0.0363307	0.325238	0.072195	0.564839
1837500	14.817	1	0.682547	1.00675	0.000112119	0.950405	0.00142093	0.0286505	0.298137	0.067551	0.0581119
1845000	11.7798	1	-0.331133	1.20769	0.000227808	0.948589	0.00239161	0.0465192	0.360034	0.079079	0.824668
1852500	14.1174	1	0.335753	1.06981	0.00012595	0.949592	0.00150814	0.0299189	0.312584	0.070421	0.191376
1860000	13.0966	1	0.591874	1.00859	0.000145014	0.949763	0.00148711	0.0296019	0.336373	0.075875	0.16156
1867500	13.0322	1	0.983124	0.934346	0.000154282	0.948643	0.00167662	0.0326463	0.336887	0.075291	0.389841
1875000	11.9121	1	1.12842	0.911203	0.000169454	0.950775	0.00138968	0.0282311	0.367623	0.0835	0.00336223
1882500	13.8747	1	0.222969	1.10288	0.00016497	0.948414	0.00230419	0.0446668	0.311166	0.068445	0.791327
1890000	8.54193	1	-0.616377	1.26287	0.000304208	0.948293	0.00179711	0.0347554	0.463188	0.10308	0.498907
1897500	14.7112	1	0.185526	1.10933	0.000115073	0.949786	0.00148434	0.0295606	0.299752	0.067626	0.157529
1905000	13.0732	1	0.920786	0.938632	0.000144431	0.950102	0.00144988	0.0290572	0.337282	0.076263	0.105286
1912500	12.0739	1	-0.367089	1.23699	0.000182595	0.948333	0.00177832	0.0344191	0.360056	0.080177	0.483306
1920000	12.8335	1	0.478226	1.03147	0.000190445	0.94838	0.00228538	0.0442733	0.335455	0.073812	0.783672
1927500	14.2816	1	0.108956	1.12451	0.000124531	0.94926	0.00155498	0.030646	0.308696	0.069368	0.253245
1935000	14.5999	1	0.808703	0.976857	0.000115649	0.950407	0.00142075	0.0286479	0.302799	0.068609	0.0577986
1942500	13.1222	1	-0.106717	1.16605	0.000174437	0.948159	0.00212064	0.0409069	0.33073	0.073	0.708158
1950000	14.0997	1	0.732627	0.996343	0.000128499	0.94914	0.00157437	0.0309547	0.312642	0.070187	0.277192
1957500	13.6019	1	-0.0384204	1.15866	0.000161871	0.948142	0.00209925	0.0404807	0.319837	0.070627	0.697099
1965000	12.3523	1	1.11347	0.898259	0.000164012	0.949265	0.00155415	0.0306329	0.354311	0.079622	0.252199
1972500	14.2316	1	0.248127	1.09028	0.000134161	0.948333	0.00177832	0.0344192	0.30863	0.068725	0.483307
1980000	14.2594	1	0.0165627	1.14939	0.000121183	0.950737	0.00139271	0.0282708	0.310802	0.070576	0.00886367
1987500	14.9209	1	0.314161	1.08755	0.000112931	0.949424	0.00153079	0.0302671	0.295029	0.066382	0.222038
1995000	14.2676	1	0.0128009	1.15545	0.000121435	0.950287	0.00143177	0.0288009	0.309913	0.070164	0.076151
2002500	12.5129	1	0.460023	1.06829	0.000175076	0.948209	0.00184454	0.0356152	0.348408	0.077424	0.536254
2010000	13.8164	1	-0.0159706	1.16512	0.000129318	0.950428	0.0014188	0.0286211	0.32026	0.072575	0.0545012
2017500	13.4898	1	0.679355	0.990832	0.000139655	0.949225	0.0015605	0.0307335	0.32663	0.073378	0.260155
2025000	14.763	1	0.237658	1.1041	0.000116433	0.949224	0.00156056	0.0307346	0.298236	0.066999	0.260239
2032500	11.92	1	0.0585197	1.15793	0.000253777	0.950064	0.00292536	0.0585826	0.347387	0.075751	0.969047
2040000	15.6471	1	0.45555	1.053	9.93855e-05	0.950768	0.00139021	0.028238	0.281527	0.063942	0.00432432
2047500	15.2421	1	0.33216	1.07764	0.000105308	0.950747	0.00139188	0.0282598	0.289752	0.065801	0.00734787
2055000	7.41838	1	1.32481	0.894008	0.000411924	0.948367	0.00227771	0.0441133	0.49403	0.108719	0.780498
2062500	14.0757	1	0.145106	1.1306	0.000124798	0.950295	0.00143101	0.0287902	0.314202	0.071139	0.0748922
2070000	12.9084	1	-0.15157	1.19372	0.00015974	0.948455	0.00173184	0.0335988	0.339541	0.075728	0.442584
2077500	13.4405	1	0.691014	1.0101	0.000144919	0.948699	0.00166264	0.0324094	0.327279	0.073185	0.375667
2085000	14.3341	1	0.167534	1.12404	0.000121022	0.949933	0.00146773	0.0293155	0.308065	0.069575	0.132852
2092500	9.77676	1	1.00214	0.952629	0.000235346	0.94944	0.00152848	0.0302313	0.426048	0.095873	0.218976
2100000	12.6975	1	0.136616	1.13716	0.000186362	0.948177	0.00213946	0.0412839	0.340682	0.075168	0.717627
2107500	14.655	1	0.573407	1.02464	0.000121635	0.948721	0.00165724	0.0323183	0.300109	0.067124	0.370095
2115000	14.3484	1	0.589821	1.03067	0.000120497	0.950047	0.00145559	0.0291392	0.30786	0.069584	0.114226
2122500	14.6138	1	0.327871	1.08304	0.000124759	0.94849	0.00172043	0.0334	0.300667	0.067085	0.432096
2130000	13.5395	1	0.188126	1.09815	0.000157817	0.948103	0.00198406	0.038231	0.32251	0.071403	0.631622
2137500	13.1517	1	0.512793	1.05217	0.000162708	0.948142	0.00190262	0.036689	0.332362	0.073737	0.578389
2145000	13.0501	1	0.640656	0.996623	0.000151668	0.948849	0.00162874	0.0318418	0.33671	0.075401	0.339754
2152500	12.3466	1	-0.0990878	1.18752	0.00019062	0.948112	0.00204552	0.0394217	0.350493	0.077487	0.667863
2160000	14.2229	1	0.182331	1.12231	0.000121884	0.950581	0.00140552	0.0284409	0.311332	0.070624	0.0316315
2167500	13.4323	1	-0.104797	1.17164	0.000152834	0.948232	0.00183003	0.0353505	0.326377	0.072559	0.525126
2175000	13.6351	1	0.0312613	1.13821	0.000165525	0.948239	0.00219321	0.0423719	0.317962	0.070081	0.743417
2182500	14.1013	1	0.0442017	1.13958	0.00013101	0.948791	0.00164121	0.0320494	0.312296	0.069896	0.353224
2190000	14.4622	1	0.694734	1.00588	0.000117852	0.950499	0.0014126	0.0285365	0.305926	0.06936	0.0439135
2197500	14.3427	1	0.377207	1.06834	0.00013874	0.948118	0.00193775	0.037349	0.304953	0.067594	0.602133
2205000	14.5424	1	0.226301	1.09802	0.000122374	0.948872	0.00162394	0.0317623	0.302689	0.067796	0.334481
2212500	14.1966	1	0.0316016	1.1444	0.000122999	0.95011	0.00144911	0.0290461	0.311282	0.070388	0.104072
2220000	13.1304	1	-0.147596	1.18937	0.00015939	0.948238	0.00182641	0.0352846	0.333521	0.074156	0.522305
2227500	14.2926	1	0.514233	1.03058	0.000123155	0.949512	0.00151863	0.0300793	0.308637	0.06949	0.205754
2235000	13.701	1	0.257962	1.08351	0.000145224	0.948309	0.00178934	0.0346161	0.320475	0.071337	0.492515
2242500	12.2604	1	0.856712	0.948018	0.000164721	0.949498	0.00152063	0.0301101	0.356839	0.080334	0.208463
2250000	13.7491	1	-0.0303009	1.1551	0.000140869	0.948511	0.00171378	0.0332846	0.31986	0.071385	0.425888
2257500	12.8219	1	0.749608	0.999354	0.000149385	0.950241	0.00143621	0.0288631	0.343563	0.077757	0.0834057
2265000	15.2838	1	0.553495	1.03007	0.000105534	0.949994	0.00146121	0.0292206	0.287913	0.065051	0.122916
2272500	14.7067	1	0.420528	1.0653	0.000118057	0.949099	0.00158131	0.0310663	0.299345	0.067179	0.285546
2280000	14.854	1	0.341353	1.07295	0.00011302	0.949697	0.00149508	0.0297212	0.296638	0.06688	0.173012
2287500	15.2534	1	0.287481	1.0922	0.000105574	0.950224	0.0014378	0.0288854	0.288771	0.065349	0.0859778
2295000	13.4989	1	0.71911	0.998684	0.000153841	0.948162	0.00188176	0.0363007	0.324406	0.072013	0.563684
2302500	13.4202	1	-0.0988091	1.16968	0.000158013	0.948121	0.00193216	0.0372434	0.325778	0.07222	0.598435
2310000	15.3359	1	0.426858	1.05672	0.000104231	0.950299	0.00143061	0.0287847	0.287159	0.065018	0.0742435
2317500	15.0284	1	0.341796	1.07578	0.000111702	0.949309	0.00154752	0.0305285	0.292693	0.065797	0.243791
2325000	13.644	1	0.100853	1.1359	0.000161776	0.948157	0.00211784	0.040851	0.318664	0.070341	0.706728
2332500	13.0543	1	0.435878	1.04655	0.000199035	0.949038	0.00257579	0.0505431	0.325939	0.071393	0.884503
2340000	13.2999	1	0.263412	1.10361	0.000181645	0.948515	0.00235665	0.0457738	0.323484	0.071092	0.811761
2347500	14.4575	1	0.486723	1.0377	0.000122355	0.949096	0.00158186	0.0310751	0.304718	0.068383	0.286202
2355000	11.7805	1	-0.419526	1.23445	0.000219254	0.948322	0.00225081	0.0435548	0.36217	0.07974	0.769122
2362500	14.5766	1	0.215604	1.10328	0.000125113	0.948516	0.00171246	0.0332617	0.301511	0.067293	0.424647
2370000	15.2882	1	0.375751	1.06773	0.000104639	0.950659	0.00139899	0.0283536	0.288646	0.065512	0.0201071
2377500	12.4606	1	0.954183	0.929611	0.000165187	0.948831	0.00163264	0.0319066	0.35117	0.078626	0.344
2385000	13.17	1	0.00619712	1.15042	0.000213058	0.950117	0.0029424	0.0589864	0.317438	0.069207	0.972416
2392500	12.6805	1	-0.222465	1.19417	0.000167082	0.948349	0.00177148	0.0342974	0.34484	0.076806	0.47751
2400000	11.2539	1	-0.377163	1.21437	0.000243223	0.948513	0.00235531	0.0457454	0.374409	0.082285	0.811255
2407500	14.8184	1	0.740289	0.985244	0.000112095	0.950406	0.00142078	0.0286483	0.298109	0.067546	0.0578435
2415000	14.4281	1	0.420822	1.06475	0.00012863	0.948451	0.00173338	0.0336257	0.304607	0.067933	0.443985
2422500	14.0094	1	0.456899	1.04937	0.000151965	0.94813	0.0020824	0.0401469	0.310848	0.068667	0.688162
2430000	14.5086	1	0.580798	1.01992	0.000124432	0.948697	0.00166319	0.0324187	0.303236	0.067807	0.376231
2437500	14.4322	1	0.584652	1.02784	0.000125524	0.948726	0.00165606	0.0322983	0.30493	0.068206	0.368861
2445000	15.2405	1	0.404734	1.06178	0.000106393	0.949903	0.00147106	0.0293643	0.288725	0.065193	0.137876
2452500	14.751	1	0.770962	0.981333	0.000113829	0.950017	0.00145877	0.0291852	0.299104	0.06759	0.119156
2460000	13.3245	1	0.271945	1.07784	0.000153532	0.948296	0.00179525	0.0347219	0.329167	0.073258	0.49738
2467500	14.8069	1	0.714581	0.992251	0.000113326	0.949852	0.00147679	0.0294487	0.297763	0.067209	0.146426
2475000	14.8172	1	0.226287	1.1001	0.000112625	0.950079	0.00145227	0.0290914	0.297753	0.067314	0.109041
2482500	12.4328	1	0.428411	1.07558	0.000187032	0.948105	0.00202306	0.0389839	0.348604	0.077109	0.65498
2490000	14.5617	1	0.397481	1.05939	0.000125025	0.948546	0.00170333	0.0331041	0.301881	0.067399	0.415992
2497500	15.3831	1	0.567559	1.02507	0.000103212	0.950721	0.00139395	0.0282871	0.286802	0.06512	0.0110935
2505000	13.7407	1	0.0658772	1.13402	0.00016719	0.948376	0.00228309	0.0442255	0.314436	0.06919	0.782727
2512500	11.5483	1	-0.142559	1.20197	0.00023942	0.948733	0.00245536	0.0478939	0.364994	0.080089	0.846855
2520000	13.8462	1	0.849215	0.968277	0.00013327	0.949135	0.00157523	0.0309686	0.31835	0.071465	0.278234
2527500	14.9348	1	0.211532	1.10653	0.00011189	0.949645	0.00150148	0.0298177	0.294893	0.066461	0.182069
2535000	14.3851	1	0.546827	1.03836	0.00012477	0.948924	0.00161354	0.0315908	0.306157	0.068605	0.322904
2542500	8.46152	1	-1.00618	1.37546	0.000380542	0.948953	0.00254359	0.0498281	0.45318	0.099309	0.874942
2550000	11.7541	1	-0.454741	1.24443	0.000258832	0.950008	0.00290715	0.0581521	0.351852	0.076742	0.965381
2557500	12.8541	1	0.848312	0.963837	0.00017509	0.948103	0.00200376	0.0386102	0.338482	0.074904	0.643585
2565000	13.6195	1	-0.0687367	1.17332	0.000137904	0.949097	0.00158157	0.0310705	0.323516	0.072602	0.285858
2572500	10.1698	1	-0.420748	1.26506	0.000266724	0.948168	0.00213055	0.0411052	0.408229	0.090088	0.713174
2580000	14.2704	1	0.43619	1.06285	0.000131627	0.948446	0.00173505	0.0336549	0.308046	0.068696	0.445501
2587500	11.0164	1	0.993664	0.947785	0.000240126	0.94823	0.00218597	0.0422244	0.38347	0.084531	0.740046
2595000	13.3165	1	0.96519	0.933392	0.000142955	0.949258	0.00155536	0.0306521	0.330724	0.074317	0.25373
2602500	13.9181	1	0.0769918	1.14241	0.000135879	0.948649	0.00167516	0.0326216	0.316235	0.07068	0.388385
2610000	13.8072	1	0.00450971	1.14966	0.000151604	0.948104	0.00197772	0.0381094	0.316463	0.070075	0.627701
2617500	14.3702	1	0.36272	1.06602	0.000132224	0.948297	0.00179519	0.0347208	0.305476	0.067986	0.497331
2625000	13.8699	1	0.137112	1.12497	0.000157467	0.948174	0.00213604	0.0412154	0.313354	0.069143	0.715926
2632500	14.9078	1	0.227676	1.10874	0.000110683	0.950398	0.00142157	0.0286592	0.296201	0.06711	0.059178
2640000	12.7806	1	1.11629	0.902178	0.000152818	0.949518	0.00151785	0.0300674	0.343841	0.07742	0.204701
2647500	14.6734	1	0.238424	1.09849	0.000121929	0.948654	0.00167378	0.0325982	0.299633	0.066973	0.386997
2655000	14.3313	1	0.205574	1.1063	0.000137267	0.948146	0.00189771	0.0365972	0.305547	0.067797	0.574964
2662500	13.4969	1	0.0273577	1.13954	0.000181525	0.948748	0.00246135	0.048024	0.317482	0.069657	0.848855
2670000	14.5019	1	0.340573	1.08296	0.000125008	0.948649	0.00167519	0.032622	0.30332	0.067793	0.388408
2677500	14.9676	1	0.364799	1.07621	0.000112228	0.949412	0.00153243	0.0302925	0.294039	0.066153	0.224201
2685000	14.5308	1	0.555803	1.02624	0.000125268	0.948574	0.00169532	0.0329662	0.302592	0.067578	0.408278
2692500	12.7314	1	-0.258785	1.20813	0.000177055	0.948104	0.00198267	0.0382043	0.341688	0.075652	0.630765
2700000	14.4914	1	0.707723	0.99361	0.00012165	0.949115	0.00157855	0.0310218	0.303997	0.068232	0.282235
2707500	14.0734	1	0.396556	1.06265	0.000151241	0.948141	0.00209729	0.0404418	0.309268	0.068296	0.69607
2715000	15.1906	1	0.415301	1.06185	0.000108201	0.949548	0.00151396	0.0300076	0.289485	0.065196	0.199387
2722500	13.9965	1	0.210313	1.09713	0.000143224	0.948163	0.00188041	0.0362757	0.313088	0.069504	0.562717
2730000	15.2174	1	0.403689	1.06636	0.000107039	0.949788	0.00148412	0.0295572	0.289108	0.065226	0.157203
2737500	13.7235	1	0.761446	0.991928	0.000135969	0.949083	0.00158409	0.0311112	0.321111	0.072054	0.288867
2745000	13.7616	1	0.102758	1.13323	0.000160702	0.948191	0.00215294	0.0415552	0.315587	0.069612	0.724265
2752500	12.8575	1	0.745143	0.99866	0.000169435	0.948146	0.0018977	0.036597	0.339467	0.075324	0.574957
2760000	14.2845	1	0.231718	1.10907	0.000126302	0.948962	0.00160617	0.03147	0.308398	0.06913	0.314566
2767500	14.7793	1	0.348873	1.0707	0.000114915	0.949504	0.00151973	0.0300962	0.298086	0.067111	0.207243
2775000	13.3026	1	0.818744	0.980794	0.000143543	0.949209	0.00156309	0.0307748	0.331013	0.074353	0.263381
2782500	13.2721	1	0.498839	1.04828	0.000182389	0.948516	0.00235711	0.0457836	0.324119	0.071231	0.811934
2790000	14.6091	1	0.317821	1.07669	0.000119494	0.949137	0.00157476	0.0309611	0.301469	0.067677	0.277674
2797500	15.3273	1	0.432946	1.05506	0.000104245	0.950396	0.00142168	0.0286607	0.287455	0.065127	0.0593647
2805000	13.687	1	0.485623	1.04701	0.000165562	0.948276	0.00222029	0.0429258	0.316448	0.069712	0.755737
2812500	14.6253	1	0.60683	1.01253	0.000116791	0.949691	0.00149571	0.0297306	0.301521	0.067978	0.173905
2820000	12.8872	1	0.0839076	1.14401	0.000208851	0.949315	0.00267593	0.0527953	0.328268	0.071805	0.912103
2827500	12.0301	1	-0.0932246	1.18852	0.000217193	0.948495	0.00234671	0.045563	0.354347	0.077887	0.807989
2835000	10.6592	1	0.954063	0.93284	0.000287222	0.949319	0.0026774	0.0528287	0.384867	0.084183	0.912485
2842500	14.8015	1	0.47531	1.05481	0.000112768	0.950136	0.00144649	0.0290087	0.298147	0.06743	0.0999234
2850000	12.6804	1	0.0896583	1.11493	0.000174394	0.948136	0.00190921	0.0368121	0.343679	0.076235	0.582935
2857500	13.7893	1	0.0167571	1.14632	0.0001558	0.948118	0.00206031	0.0397114	0.316016	0.069842	0.676124
2865000	13.2544	1	0.0149515	1.13787	0.000153436	0.948375	0.0017612	0.0341152	0.33106	0.073762	0.468677
2872500	13.0802	1	1.0306	0.926119	0.00014829	0.949192	0.00156581	0.0308179	0.336301	0.07553	0.266733
2880000	14.0635	1	0.38575	1.07585	0.000135904	0.948424	0.0017428	0.0337908	0.312585	0.069689	0.452477
2887500	12.7842	1	-0.15836	1.19142	0.000207843	0.949089	0.00259499	0.0509714	0.331985	0.072698	0.890037
2895000	13.5206	1	1.02625	0.92154	0.000135455	0.950116	0.00144846	0.0290368	0.326689	0.073875	0.103042
2902500	12.5642	1	0.258894	1.079	0.00016121	0.948993	0.00160027	0.0313736	0.34875	0.078197	0.307807
2910000	13.393	1	0.262155	1.10771	0.000145241	0.948763	0.00164763	0.0321568	0.328468	0.073496	0.360036
2917500	15.3406	1	0.559475	1.02733	0.000104078	0.950369	0.00142415	0.0286949	0.287148	0.065046	0.0635164
2925000	10.561	1	0.281088	1.12037	0.000295859	0.949512	0.00274383	0.0543465	0.386312	0.084427	0.929146
2932500	14.6322	1	0.419173	1.06834	0.000115496	0.950153	0.00144476	0.0289841	0.301793	0.068263	0.0971761
2940000	14.6163	1	0.244741	1.09739	0.000124841	0.94848	0.0017237	0.0334569	0.300595	0.067061	0.435127
2947500	13.2757	1	-0.0696115	1.17231	0.000169464	0.94814	0.00209664	0.040429	0.327407	0.072303	0.695731
2955000	12.9527	1	0.438329	1.03879	0.000170092	0.94811	0.00195468	0.03767	0.336615	0.07458	0.613147
2962500	14.1152	1	-0.00983158	1.1556	0.000126009	0.949587	0.00150877	0.0299284	0.312629	0.070429	0.192239
2970000	12.9488	1	0.649233	0.994966	0.000166957	0.948151	0.00189222	0.036495	0.337311	0.074856	0.571113
2977500	12.2572	1	-0.316161	1.21059	0.00021385	0.94863	0.00241047	0.0469239	0.347674	0.076342	0.831409
2985000	12.9327	1	-0.11757	1.17408	0.000225089	0.950428	0.0030418	0.0613613	0.321223	0.069953	0.99093
2992500	13.33	1	0.303102	1.07969	0.000197406	0.949399	0.00270511	0.0534597	0.317593	0.069443	0.919583
3000000	12.9206	1	0.197243	1.09484	0.00015294	0.949026	0.00159426	0.0312757	0.340014	0.076259	0.300832
3007500	14.6507	1	0.348314	1.07029	0.000120196	0.948914	0.00161554	0.0316238	0.300394	0.067308	0.325154
3015000	8.82152	1	1.18245	0.909263	0.00039522	0.950069	0.002927	0.0586214	0.433405	0.094507	0.969374
3022500	13.9675	1	0.472693	1.03835	0.000140322	0.948284	0.00180133	0.0348312	0.314346	0.069946	0.50234
3030000	12.5128	1	1.24638	0.874336	0.000155609	0.950584	0.00140528	0.0284376	0.351786	0.079802	0.0312104
3037500	15.2482	1	0.575798	1.02497	0.000106083	0.949988	0.00146177	0.0292286	0.288641	0.065213	0.123769
3045000	13.855	1	0.70035	0.98993	0.00013754	0.94861	0.00168534	0.0327952	0.31761	0.070959	0.39852
3052500	14.4499	1	0.791189	0.97636	0.00012029	0.949545	0.00151436	0.0300138	0.305211	0.068736	0.199937
3060000	14.3433	1	0.0677836	1.14308	0.000121472	0.949727	0.00149138	0.0296657	0.307684	0.069386	0.167721
3067500	12.8409	1	0.386537	1.0819	0.000181788	0.948163	0.00212439	0.0409819	0.337397	0.074466	0.710063
3075000	14.0165	1	0.289652	1.09222	0.00015165	0.948128	0.00207879	0.0400755	0.31073	0.068646	0.686218
3082500	12.7315	1	0.290193	1.10412	0.000183749	0.948148	0.00210756	0.0406459	0.340252	0.075122	0.701432
3090000	11.9264	1	1.08585	0.92247	0.000173087	0.949445	0.00152781	0.0302208	0.365409	0.082231	0.218077
3097500	14.7558	1	0.531119	1.03132	0.000117803	0.949004	0.00159818	0.0313395	0.298224	0.066874	0.305389
3105000	14.976	1	0.527364	1.03231	0.000111199	0.949655	0.00150018	0.0297982	0.294034	0.066273	0.180249
3112500	14.9042	1	0.185017	1.11325	0.000111955	0.949782	0.00148482	0.0295677	0.295645	0.066698	0.158233
3120000	14.1139	1	0.306271	1.08041	0.000149819	0.948132	0.00208483	0.0401948	0.308509	0.068147	0.689462
3127500	14.1122	1	0.297586	1.07904	0.000125054	0.949885	0.00147309	0.0293941	0.312941	0.070651	0.140911
3135000	15.1308	1	0.26258	1.10013	0.000107092	0.950529	0.00140996	0.0285007	0.291703	0.066148	0.0393629
3142500	13.9484	1	0.0743434	1.12953	0.000138316	0.948414	0.00174648	0.0338555	0.315143	0.070251	0.455757
3150000	11.6794	1	0.0237472	1.16633	0.000180241	0.949308	0.00154762	0.0305301	0.371793	0.083579	0.243917
3157500	12.6738	1	0.215184	1.11857	0.000213207	0.949199	0.00263484	0.051866	0.333975	0.073093	0.901152
3165000	11.3717	1	0.65309	0.984501	0.000221132	0.948127	0.00207663	0.0400328	0.375369	0.08293	0.685052
3172500	15.3183	1	0.432098	1.06228	0.000104232	0.950573	0.00140619	0.0284498	0.287888	0.065303	0.0327972
3180000	10.3397	1	0.10701	1.11382	0.000212155	0.950705	0.00139525	0.0283042	0.411142	0.093342	0.0134311
3187500	13.5623	1	0.43973	1.05722	0.000175207	0.948526	0.0023619	0.0458855	0.317404	0.06975	0.813736
3195000	13.0345	1	0.872652	0.962174	0.000163272	0.948188	0.0018597	0.0358933	0.335538	0.074531	0.547617
3202500	14.2752	1	0.574197	1.0179	0.000126669	0.948934	0.00161152	0.0315577	0.308579	0.069154	0.320634
3210000	10.9034	1	-0.554925	1.26276	0.000238115	0.948143	0.00210078	0.0405112	0.387807	0.085634	0.697903
3217500	13.086	1	0.473154	1.0478	0.000201938	0.949252	0.00265391	0.0522963	0.323986	0.070889	0.906295
3225000	14.3316	1	0.102924	1.12681	0.000125487	0.948957	0.00160706	0.0314846	0.307357	0.068894	0.315583
3232500	14.21	1	0.459218	1.04487	0.000138557	0.948173	0.00187193	0.0361188	0.308417	0.068483	0.556592
3240000	15.2429	1	0.306983	1.08444	0.00010578	0.950194	0.00144079	0.0289277	0.288953	0.065377	0.0908069
3247500	11.2227	1	0.450341	1.07382	0.000189296	0.949811	0.00148153	0.0295188	0.384599	0.086783	0.15342
3255000	12.2724	1	0.0268455	1.16311	0.000179863	0.948247	0.00182083	0.0351835	0.354649	0.078867	0.517937
3262500	13.7971	1	0.970184	0.932156	0.000129477	0.950668	0.00139831	0.0283447	0.3211	0.072882	0.0189062
3270000	13.5547	1	0.0822207	1.12972	0.000184326	0.948981	0.00255443	0.0500683	0.314814	0.068977	0.8782
3277500	13.4474	1	0.0997595	1.12007	0.000182111	0.948712	0.00244646	0.0477008	0.318821	0.069967	0.843859
3285000	11.2933	1	-0.283945	1.2309	0.000203669	0.948351	0.00177099	0.0342887	0.380762	0.084808	0.477092
3292500	11.2172	1	-0.172301	1.20942	0.000202216	0.948513	0.00171314	0.0332736	0.383272	0.085539	0.425292
3300000	13.3957	1	0.578926	1.01256	0.000156854	0.948147	0.00189682	0.0365806	0.326673	0.072487	0.574341
3307500	14.9202	1	0.201262	1.10784	0.000111458	0.949871	0.00147468	0.0294175	0.29538	0.06668	0.143285
3315000	13.5117	1	0.842075	0.974734	0.000135219	0.950326	0.00142811	0.0287498	0.327161	0.074088	0.0701031
3322500	14.2491	1	0.237532	1.10945	0.000123219	0.949697	0.00149497	0.0297196	0.309738	0.069834	0.172863
3330000	15.0347	1	0.582947	1.0208	0.000109799	0.949814	0.0014811	0.0295125	0.292928	0.0661	0.152789
3337500	14.9267	1	0.392875	1.0667	0.00011554	0.948915	0.00161531	0.03162	0.29453	0.065994	0.324899
3345000	15.4518	1	0.554416	1.0311	0.000102405	0.950398	0.00142154	0.0286589	0.284911	0.064552	0.0591388
3352500	14.3945	1	0.301711	1.07879	0.000123264	0.949129	0.00157624	0.0309848	0.306117	0.068716	0.279461
3360000	13.2127	1	0.692651	0.988114	0.000158729	0.9482	0.0018508	0.0357298	0.33137	0.073624	0.540977
3367500	12.5265	1	-0.136304	1.16935	0.000173078	0.94826	0.00181393	0.0350584	0.348327	0.077477	0.51247
3375000	13.5321	1	0.824277	0.963107	0.000142852	0.948716	0.00165847	0.0323389	0.325165	0.072724	0.371361
3382500	13.8607	1	-0.0809753	1.17282	0.00012888	0.95019	0.00144116	0.028933	0.318933	0.072158	0.0914132
3390000	13.4153	1	1.09415	0.90973	0.00013682	0.950542	0.00140884	0.0284856	0.32975	0.074783	0.0374261
3397500	14.8635	1	0.587426	1.02288	0.000115159	0.94915	0.00157262	0.0309268	0.29605	0.066468	0.275074
3405000	14.6508	1	0.251715	1.09835	0.000123081	0.948579	0.00169382	0.0329405	0.300016	0.067006	0.406824
3412500	11.8647	1	-0.227	1.18509	0.000199891	0.948105	0.00197441	0.0380461	0.363602	0.08052	0.625638
3420000	13.1291	1	0.224535	1.11002	0.000204696	0.949494	0.00273746	0.0542002	0.321669	0.070305	0.927601
3427500	13.5644	1	-0.0946691	1.17135	0.000139285	0.949056	0.00158886	0.0311882	0.324758	0.072856	0.294508
3435000	11.05	1	-0.328252	1.24101	0.000231956	0.948131	0.00208286	0.0401559	0.38401	0.084828	0.688408
3442500	14.8422	1	0.314785	1.0838	0.000117721	0.948808	0.00163755	0.0319882	0.296213	0.066307	0.349295
3450000	15.4494	1	0.564986	1.02981	0.000102352	0.950497	0.00141272	0.0285382	0.285095	0.064636	0.044132
3457500	14.7779	1	0.54124	1.02752	0.000112566	0.95063	0.00140145	0.0283864	0.299311	0.067919	0.0244687
3465000	11.515	1	0.495812	1.02346	0.000276061	0.950452	0.00304949	0.0615464	0.355316	0.077371	0.992286
3472500	10.7649	1	-0.517253	1.27715	0.000215746	0.948512	0.0017136	0.0332816	0.395855	0.088346	0.425724
3480000	14.0905	1	0.510968	1.03211	0.000139267	0.948226	0.00183343	0.0354123	0.311364	0.069215	0.527753
3487500	14.7228	1	0.371274	1.06908	0.000122625	0.948507	0.00171505	0.0333066	0.298364	0.066585	0.427079
3495000	13.4577	1	0.414594	1.05147	0.00017565	0.948435	0.00231581	0.0449107	0.320417	0.070466	0.795967
3502500	14.1448	1	0.00587965	1.1586	0.00012334	0.950475	0.00141462	0.028564	0.312904	0.070931	0.0473797
3510000	14.5949	1	0.539308	1.02699	0.000115747	0.950394	0.0014219	0.0286639	0.302891	0.068623	0.0597458
3517500	14.0425	1	0.039026	1.144	0.000138514	0.948299	0.0017941	0.0347013	0.312718	0.0696	0.496438
3525000	14.5636	1	0.438823	1.05962	0.000125074	0.948539	0.00170548	0.0331411	0.301828	0.067382	0.418042
3532500	14.4797	1	0.264525	1.09877	0.000126425	0.948552	0.00170147	0.0330718	0.303665	0.067802	0.414202
3540000	15.1564	1	0.48052	1.04326	0.000107185	0.95014	0.00144607	0.0290028	0.290687	0.065745	0.0992619
3547500	14.1989	1	-0.0380007	1.16586	0.000122228	0.95077	0.00139008	0.0282364	0.312211	0.070912	0.00409425
3555000	14.6287	1	0.691018	0.998	0.000118604	0.949241	0.001558	0.0306939	0.301122	0.067656	0.257041
3562500	11.7151	1	0.668239	0.988635	0.000241951	0.949081	0.0025918	0.0509002	0.358385	0.078482	0.889127
3570000	13.9223	1	0.610876	1.00784	0.000128858	0.949769	0.00148637	0.0295908	0.317114	0.071534	0.160481
3577500	14.574	1	0.199547	1.10516	0.000121848	0.948869	0.00162463	0.0317738	0.302003	0.067641	0.335249
3585000	13.5981	1	0.50569	1.04777	0.000160997	0.948128	0.00207893	0.0400783	0.320155	0.070728	0.686295
3592500	14.2685	1	0.259336	1.09005	0.000139547	0.948127	0.00192209	0.0370538	0.306712	0.068012	0.591701
3600000	12.867	1	0.0914199	1.1185	0.000156365	0.948782	0.00164318	0.0320824	0.341068	0.07633	0.355326
3607500	14.1662	1	0.128151	1.13145	0.000127636	0.949083	0.00158409	0.0311111	0.311116	0.069811	0.288861
3615000	13.6496	1	0.1311	1.11243	0.000151072	0.948151	0.00189266	0.0365032	0.320837	0.0712	0.571425
3622500	13.3653	1	0.167638	1.10345	0.000144924	0.948856	0.00162723	0.0318168	0.329221	0.073729	0.3381
3630000	11.6584	1	0.156575	1.13961	0.00025237	0.949484	0.00273433	0.0541284	0.357354	0.078107	0.926838
3637500	14.2168	1	0.683094	1.00953	0.000122493	0.950186	0.00144149	0.0289376	0.310918	0.070343	0.0919334
3645000	12.1434	1	1.26256	0.872347	0.000165259	0.950001	0.00146042	0.0292091	0.360322	0.081415	0.121699
3652500	13.2619	1	0.123025	1.11507	0.000142946	0.949461	0.00152569	0.030188	0.332175	0.074761	0.215254
3660000	12.9401	1	0.161831	1.09971	0.000194812	0.948668	0.00242703	0.0472805	0.330875	0.072634	0.837203
3667500	12.1874	1	-0.075992	1.18255	0.000247031	0.950228	0.0029778	0.0598286	0.339902	0.074074	0.979228
3675000	13.7712	1	0.675084	0.995983	0.000143914	0.948302	0.00179244	0.0346715	0.31885	0.070969	0.495068
3682500	9.76905	1	-0.250845	1.23535	0.000293328	0.948344	0.00226417	0.0438317	0.417902	0.091988	0.774821
3690000	15.0822	1	0.22531	1.1043	0.000108519	0.95004	0.00145632	0.0291497	0.292132	0.066026	0.115351
3697500	15.1713	1	0.489976	1.04192	0.000107563	0.949858	0.00147614	0.029439	0.290118	0.065486	0.145452
3705000	14.6227	1	0.72404	0.990097	0.000117566	0.949491	0.00152151	0.0301235	0.301428	0.067856	0.209641
3712500	14.233	1	0.376849	1.06155	0.000122598	0.950006	0.00145994	0.0292021	0.310366	0.07013	0.120955
3720000	15.3374	1	0.452385	1.05332	0.000104867	0.949931	0.00146799	0.0293194	0.286758	0.064761	0.133248
3727500	14.8081	1	0.6148	1.01417	0.00011545	0.949272	0.00155315	0.0306171	0.297311	0.066816	0.250938
3735000	13.9121	1	0.529747	1.03053	0.000150884	0.948103	0.00201163	0.0387623	0.313763	0.069421	0.648269
3742500	13.6841	1	0.54983	1.03478	0.000159591	0.948136	0.00209091	0.0403153	0.318058	0.070247	0.692702
3750000	13.919	1	-0.0572878	1.1665	0.000128786	0.949809	0.00148168	0.029521	0.317221	0.071579	0.153636
3757500	14.7356	1	0.322481	1.07971	0.000121662	0.948573	0.00169551	0.0329694	0.298195	0.066595	0.408458
3765000	14.5478	1	0.412686	1.06978	0.000117733	0.949806	0.00148212	0.0295275	0.303287	0.068433	0.154278
3772500	12.7904	1	0.155208	1.13196	0.000193074	0.94843	0.00231304	0.0448527	0.336098	0.073918	0.79487
3780000	13.7832	1	-0.0047606	1.14969	0.000132159	0.94958	0.00150973	0.0299431	0.320124	0.072113	0.193571
3787500	13.3645	1	0.671429	1.01478	0.000149109	0.948492	0.00171988	0.0333905	0.328733	0.073349	0.431589
3795000	12.4009	1	1.20412	0.880299	0.000159003	0.950098	0.00145038	0.0290643	0.353867	0.080011	0.106073
3802500	14.901	1	0.235151	1.09933	0.000112729	0.949559	0.00151241	0.029984	0.295545	0.066566	0.197263
3810000	13.0114	1	0.741377	0.993699	0.000175454	0.948133	0.00208632	0.0402243	0.33377	0.073724	0.690257
3817500	14.866	1	0.198589	1.10745	0.000111822	0.95009	0.00145118	0.0290758	0.296729	0.067088	0.107337
3825000	13.8171	1	0.362328	1.07735	0.000159848	0.948201	0.00216198	0.0417378	0.314233	0.069301	0.728653
3832500	14.2171	1	0.250832	1.09192	0.000142428	0.948107	0.00196495	0.0378655	0.307452	0.068101	0.619695
3840000	13.4748	1	0.927909	0.941195	0.000139455	0.94931	0.00154739	0.0305264	0.327045	0.07352	0.243622
3847500	15.0815	1	0.510955	1.04203	0.000110085	0.949497	0.00152069	0.030111	0.291715	0.065673	0.208546
3855000	14.9645	1	0.555486	1.03042	0.000113002	0.94925	0.0015565	0.0306701	0.293991	0.066059	0.255158
3862500	13.4813	1	-0.0922807	1.17644	0.000147243	0.948452	0.00173305	0.0336201	0.32592	0.072687	0.443692
3870000	13.4988	1	-0.0503004	1.15744	0.000143758	0.948695	0.00166357	0.0324251	0.325914	0.072877	0.376618
3877500	14.2213	1	0.169737	1.11193	0.000141062	0.948119	0.00193533	0.0373033	0.30763	0.068192	0.600538
3885000	13.5045	1	-0.0396621	1.15418	0.00014696	0.948439	0.00173752	0.0336981	0.325352	0.072549	0.447732
3892500	11.5995	1	1.04521	0.931927	0.000202632	0.948148	0.00189515	0.0365496	0.371407	0.082417	0.573175
3900000	11.7963	1	-0.423359	1.23539	0.000224347	0.948488	0.00234301	0.0454847	0.360372	0.079217	0.806574
3907500	14.0335	1	0.167591	1.12122	0.000141073	0.948203	0.00184869	0.0356912	0.312516	0.069439	0.539392
3915000	14.4948	1	0.628717	1.0119	0.000124828	0.94868	0.00166715	0.0324856	0.303515	0.067858	0.380274
3922500	10.9922	1	0.915939	0.957684	0.000275746	0.949402	0.00270617	0.0534838	0.37529	0.082058	0.91985
3930000	12.973	1	0.741504	1.00102	0.000152925	0.948894	0.00161947	0.0316885	0.338617	0.075859	0.329537
3937500	13.9374	1	-0.0324277	1.15907	0.000127942	0.949984	0.00146226	0.0292357	0.316967	0.071611	0.124518
3945000	14.383	1	0.28629	1.08226	0.000125641	0.948816	0.00163588	0.0319604	0.3061	0.068525	0.347501
3952500	14.3787	1	0.649128	1.00322	0.000124118	0.949036	0.00159248	0.0312469	0.306391	0.068724	0.298761
3960000	12.9779	1	0.151573	1.12887	0.000205355	0.949268	0.00265949	0.0524225	0.326409	0.071414	0.90778
3967500	14.212	1	0.431862	1.06091	0.000139859	0.948141	0.00190309	0.0366976	0.308118	0.068358	0.578709
3975000	14.6404	1	0.498791	1.03597	0.000116054	0.949852	0.00147679	0.0294486	0.301326	0.068013	0.146419
3982500	14.3879	1	0.158117	1.1268	0.000118996	0.950671	0.00139805	0.0283412	0.307837	0.069873	0.0184333
3990000	13.8227	1	0.617554	1.00576	0.000135329	0.948908	0.00161658	0.0316409	0.31869	0.071404	0.326319
3997500	11.2754	1	1.14087	0.887841	0.000202614	0.948414	0.00174619	0.0338503	0.381442	0.085031	0.455493
4005000	13.9363	1	0.0809926	1.12852	0.000131176	0.949199	0.00156467	0.0307998	0.316357	0.071055	0.265325
4012500	13.9889	1	0.265955	1.0955	0.000156211	0.948207	0.00216734	0.0418463	0.310336	0.068434	0.731233
4020000	14.2441	1	0.889759	0.955487	0.000122459	0.949983	0.00146235	0.029237	0.310098	0.070058	0.124649
4027500	14.4569	1	0.489147	1.05356	0.000118011	0.950429	0.00141875	0.0286205	0.30594	0.06933	0.0544253
4035000	15.2004	1	0.631716	1.01676	0.000106002	0.950575	0.00140602	0.0284476	0.290326	0.065856	0.0325067
4042500	14.6396	1	0.228938	1.09834	0.000115237	0.950232	0.00143706	0.028875	0.301722	0.068284	0.0847788
4050000	14.5013	1	0.323366	1.07538	0.000126479	0.948515	0.0017128	0.0332676	0.303134	0.067655	0.424968
4057500	14.6921	1	0.472826	1.04545	0.000122277	0.948587	0.00169172	0.0329043	0.299143	0.066817	0.40477
4065000	12.0151	1	-0.141214	1.19854	0.000183299	0.948368	0.00176372	0.0341597	0.361685	0.080578	0.470851
4072500	14.0962	1	0.174713	1.12289	0.000127869	0.949261	0.00155486	0.0306442	0.312811	0.070293	0.2531
4080000	14.0382	1	0.325732	1.07158	0.000143721	0.948135	0.00191094	0.0368445	0.311897	0.069182	0.584124
4087500	14.986	1	0.410553	1.05795	0.000110442	0.94986	0.00147586	0.0294349	0.293985	0.06636	0.14504
4095000	14.1198	1	0.195998	1.11741	0.000130345	0.948829	0.00163306	0.0319136	0.311922	0.069837	0.344455
4102500	13.157	1	0.115101	1.12982	0.000213847	0.950144	0.00295096	0.0591897	0.317593	0.069234	0.974086
4110000	13.4107	1	-0.00565026	1.1463	0.000184622	0.948791	0.00247927	0.0484145	0.319182	0.070011	0.854755
4117500	14.4089	1	0.55915	1.03244	0.000128416	0.948494	0.00171925	0.0333796	0.305104	0.068078	0.431003
4125000	13.8619	1	0.364629	1.0765	0.000157941	0.94818	0.00214251	0.0413454	0.313456	0.069157	0.719142
4132500	9.87424	1	0.747614	1.00776	0.000226794	0.950634	0.00140105	0.0283811	0.424865	0.096412	0.023773
4140000	14.1587	1	0.143686	1.11443	0.000129573	0.948835	0.0016318	0.0318926	0.311062	0.069648	0.343085
4147500	12.6135	1	-0.142061	1.19484	0.000164516	0.948589	0.00169097	0.0328915	0.347028	0.077515	0.404041
4155000	13.569	1	0.662093	0.99546	0.00014436	0.948524	0.00170976	0.0332149	0.324025	0.072325	0.422097
4162500	13.4036	1	0.587065	1.01303	0.000163685	0.94811	0.00204104	0.039334	0.325054	0.071871	0.665322
4170000	14.3788	1	0.876801	0.960757	0.000119384	0.950387	0.00142252	0.0286723	0.307593	0.069686	0.0607726
4177500	12.7409	1	0.731232	1.00441	0.000152785	0.949711	0.0014933	0.0296944	0.344981	0.077788	0.170465
4185000	14.6728	1	0.45909	1.045	0.000115344	0.949918	0.00146945	0.0293407	0.300686	0.067901	0.135448
4192500	13.287	1	0.000340092	1.16008	0.000166189	0.948109	0.00203605	0.0392367	0.327829	0.072492	0.662479
4200000	13.7396	1	0.13508	1.12785	0.000159649	0.948158	0.00211929	0.04088	0.316478	0.069857	0.707471
4207500	13.9676	1	0.072824	1.14087	0.0001401	0.948294	0.00179629	0.0347406	0.314381	0.069965	0.498232
4215000	13.9718	1	0.247554	1.09106	0.000155019	0.94817	0.00213219	0.041138	0.311126	0.068657	0.713997
4222500	13.9336	1	0.14014	1.1179	0.000158415	0.948233	0.00218873	0.0422805	0.31131	0.068621	0.741334
4230000	11.2598	1	1.38535	0.840258	0.000187664	0.949957	0.00146515	0.0292778	0.383745	0.086681	0.128929
4237500	12.3081	1	1.23805	0.879419	0.000160896	0.950184	0.00144172	0.028941	0.356329	0.080615	0.0923122
4245000	13.0132	1	0.507137	1.0246	0.000166672	0.948131	0.00191656	0.0369498	0.335536	0.074414	0.587955
4252500	14.5104	1	0.316302	1.08249	0.000131176	0.948226	0.00183389	0.0354207	0.30216	0.067168	0.528105
4260000	14.088	1	0.0338783	1.14339	0.000133995	0.948528	0.00170856	0.0331943	0.31224	0.069698	0.420966
4267500	12.6351	1	-0.277173	1.21044	0.000173568	0.948172	0.00187289	0.0361364	0.345132	0.076633	0.557284
4275000	13.1191	1	0.0961267	1.11609	0.000186421	0.948516	0.00235712	0.0457839	0.327682	0.072014	0.811939
4282500	12.1149	1	0.640624	1.02874	0.000193801	0.948103	0.00199027	0.0383502	0.356986	0.079024	0.635428
4290000	14.1166	1	0.109284	1.13144	0.000138386	0.94824	0.00182505	0.03526	0.310845	0.069117	0.521245
4297500	11.7131	1	0.987663	0.947317	0.000194015	0.948272	0.00180751	0.0349424	0.369219	0.08214	0.507333
4305000	14.7889	1	0.820024	0.969202	0.000112391	0.950625	0.00140185	0.0283918	0.299067	0.067861	0.0251834
4312500	14.1034	1	0.235455	1.09379	0.000124776	0.950053	0.00145495	0.02913	0.313302	0.070817	0.11323
4320000	14.2307	1	0.823755	0.969675	0.000124951	0.949356	0.00154047	0.0304178	0.309891	0.069689	0.234706
4327500	13.2815	1	0.345209	1.06653	0.000191499	0.948972	0.00255103	0.0499929	0.321069	0.070351	0.877183
4335000	13.7842	1	0.663993	1.00085	0.000147654	0.948163	0.00188083	0.0362835	0.317868	0.070564	0.563017
4342500	11.2875	1	1.05742	0.904107	0.000207692	0.94823	0.001831	0.0353682	0.380403	0.084568	0.525877
4350000	14.4023	1	0.649129	1.01159	0.000126087	0.948723	0.00165673	0.0323097	0.305578	0.068348	0.369564
4357500	13.9659	1	0.857508	0.968698	0.000126773	0.950295	0.00143107	0.0287911	0.316675	0.071698	0.0749986
4365000	7.83833	1	-0.870559	1.33052	0.000316011	0.949032	0.0015932	0.0312586	0.488833	0.109642	0.299599
4372500	15.0273	1	0.646356	1.01221	0.00010954	0.949964	0.00146444	0.0292675	0.293209	0.066233	0.127857
4380000	13.7148	1	0.290875	1.09459	0.000163337	0.94823	0.00218643	0.0422337	0.316241	0.069711	0.740261
4387500	15.1208	1	0.363067	1.07548	0.000109085	0.949606	0.00150644	0.029893	0.290973	0.065559	0.189007
4395000	13.1426	1	-0.0904749	1.18019	0.00015644	0.948348	0.00177217	0.0343097	0.333637	0.074309	0.478098
4402500	14.4695	1	0.130841	1.12148	0.000122951	0.94897	0.0016046	0.0314443	0.304356	0.068229	0.312778
4410000	13.1419	1	0.510142	1.0246	0.000156261	0.948358	0.00176813	0.0342379	0.333684	0.074329	0.474645
4417500	14.8817	1	0.242331	1.09678	0.00011099	0.950507	0.0014119	0.028527	0.296906	0.067318	0.0427135
4425000	13.9111	1	0.281429	1.08007	0.000134516	0.948803	0.00163867	0.0320069	0.31658	0.070863	0.350498
4432500	13.606	1	0.0664196	1.14745	0.00014046	0.948808	0.00163758	0.0319888	0.323558	0.072428	0.349333
4440000	12.3942	1	0.565247	1.04455	0.000186913	0.948103	0.00200259	0.0385877	0.349797	0.07741	0.642885
4447500	14.1192	1	0.419564	1.05276	0.000142794	0.948123	0.00192754	0.0371564	0.309952	0.06872	0.595362
4455000	13.2804	1	0.287032	1.10078	0.000169204	0.948138	0.00209369	0.0403703	0.327333	0.072291	0.694171
4462500	14.6126	1	0.534527	1.02957	0.000121367	0.948844	0.00162985	0.0318603	0.301147	0.067434	0.340966
4470000	12.2554	1	0.239223	1.07717	0.000216573	0.94874	0.00245815	0.0479545	0.346973	0.076131	0.847788
4477500	13.0408	1	-0.184924	1.20057	0.000147013	0.949566	0.00151158	0.0299713	0.337548	0.07603	0.196119
4485000	14.7043	1	0.285847	1.08487	0.000116525	0.949413	0.00153228	0.0302902	0.299622	0.06741	0.224006
4492500	10.6863	1	-0.423844	1.26139	0.00023886	0.948103	0.00200676	0.0386681	0.395128	0.087433	0.645374
4500000	14.7802	1	0.508148	1.03724	0.000118277	0.948873	0.00162366	0.0317577	0.297593	0.066656	0.334175
4507500	11.7728	1	0.940246	0.949948	0.00021946	0.948321	0.00225021	0.0435425	0.362379	0.079786	0.768866
4515000	15.2883	1	0.407054	1.06102	0.000105107	0.950187	0.00144144	0.0289369	0.288011	0.06516	0.0918534
4522500	14.2283	1	0.230804	1.10803	0.000132134	0.948467	0.00172805	0.0335327	0.309016	0.068929	0.439129
4530000	10.1237	1	0.522122	1.01413	0.000221502	0.949806	0.00148209	0.0295271	0.416001	0.093866	0.154235
4537500	12.4428	1	-0.109162	1.16039	0.000183411	0.948108	0.00196304	0.037829	0.349014	0.077311	0.618483
4545000	14.5811	1	0.570882	1.02864	0.000123235	0.948687	0.00166548	0.0324574	0.301657	0.067448	0.378573
4552500	11.336	1	0.974364	0.944468	0.000239934	0.948498	0.00234826	0.0455958	0.372334	0.081839	0.80858
4560000	14.0607	1	0.3098	1.08276	0.000154037	0.948192	0.00215423	0.0415813	0.308902	0.068136	0.724897
4567500	15.0214	1	0.718043	0.993496	0.000109139	0.95022	0.00143823	0.0288915	0.293591	0.066438	0.0866794
4575000	14.456	1	0.267235	1.10235	0.000118821	0.949978	0.00146289	0.0292449	0.305436	0.069003	0.12548
4582500	15.0581	1	0.551822	1.02922	0.000110445	0.9495	0.00152036	0.0301058	0.292205	0.065784	0.208089
4590000	12.4745	1	0.896246	0.966202	0.000165373	0.948783	0.00164298	0.0320789	0.350767	0.078501	0.355103
4597500	14.7875	1	0.504675	1.03814	0.000118203	0.948867	0.00162509	0.0317813	0.29743	0.066615	0.335746
4605000	13.3587	1	-0.0839249	1.17976	0.000140588	0.949543	0.00151453	0.0300164	0.329951	0.074307	0.200167
4612500	10.0547	1	0.397716	1.03538	0.000238364	0.948531	0.00170794	0.0331835	0.416497	0.092972	0.420375
4620000	7.61074	1	1.21235	0.850823	0.000394551	0.948278	0.00222157	0.0429521	0.488398	0.107589	0.75631
4627500	11.7955	1	1.11152	0.894045	0.000176344	0.949447	0.00152761	0.0302178	0.368842	0.083004	0.21782
4635000	13.5793	1	0.0778661	1.12684	0.000174552	0.948516	0.00235696	0.0457806	0.317087	0.069686	0.81188
4642500	15.0917	1	0.667167	1.0056	0.000108346	0.950053	0.00145497	0.0291302	0.291948	0.06599	0.113252
4650000	11.0511	1	-0.202439	1.21706	0.000238021	0.948213	0.00217243	0.0419494	0.382722	0.084389	0.733661
4657500	14.2304	1	0.443045	1.05645	0.000141012	0.948117	0.00193837	0.0373608	0.307405	0.068136	0.602544
4665000	13.7902	1	0.798867	0.982973	0.000132691	0.949432	0.0015297	0.0302502	0.319851	0.071971	0.2206
4672500	13.226	1	0.813868	0.974057	0.000161074	0.94814	0.00190429	0.03672	0.330589	0.073341	0.579542
4680000	13.9997	1	0.552173	1.02136	0.000136402	0.948475	0.00172528	0.0334844	0.314119	0.070075	0.436581
4687500	14.7444	1	0.74405	0.989849	0.000114205	0.949905	0.00147089	0.0293618	0.299142	0.067546	0.137618
4695000	14.0052	1	0.0697232	1.13452	0.000146263	0.948111	0.00195274	0.037633	0.312257	0.069187	0.611897
4702500	15.0726	1	0.760115	0.984796	0.000107918	0.950645	0.00140015	0.0283691	0.293102	0.066517	0.0221705
4710000	14.4204	1	0.24957	1.09137	0.000121159	0.949457	0.00152624	0.0301966	0.30579	0.06882	0.215996
4717500	14.8839	1	0.684966	1.00493	0.00011143	0.950146	0.00144549	0.0289944	0.296408	0.067041	0.0983314
4725000	14.351	1	0.0868352	1.13148	0.000124378	0.949072	0.00158602	0.0311423	0.307026	0.068887	0.291152
4732500	12.1055	1	0.711824	1.00292	0.000229808	0.949128	0.00260929	0.0512916	0.348239	0.076242	0.894082
4740000	14.1919	1	0.229871	1.09589	0.000141987	0.948115	0.00194298	0.0374479	0.308208	0.068306	0.605562
4747500	14.7086	1	0.135044	1.12235	0.000114528	0.950013	0.00145918	0.029191	0.300006	0.067792	0.119779
4755000	14.0029	1	0.333063	1.09003	0.000127294	0.949796	0.00148321	0.0295438	0.315316	0.071142	0.155881
4762500	14.2364	1	0.627222	1.01056	0.000133121	0.948389	0.00175562	0.0340164	0.30867	0.068786	0.463811
4770000	13.5429	1	0.0145494	1.14165	0.000172165	0.948383	0.002287	0.0443072	0.318857	0.070158	0.78434
4777500	9.10723	1	0.985917	0.906393	0.000340702	0.948771	0.00247114	0.0482373	0.434208	0.095253	0.852095
4785000	14.0363	1	-0.0209032	1.15751	0.000125108	0.950726	0.00139357	0.028282	0.315772	0.0717	0.0103991
4792500	14.1864	1	0.0028708	1.1559	0.000124086	0.949769	0.00148635	0.0295905	0.311187	0.070197	0.160451
4800000	12.6864	1	-0.100251	1.18496	0.000180435	0.948106	0.00202414	0.039005	0.342333	0.07572	0.655611
4807500	15.1269	1	0.48715	1.04199	0.000108185	0.949882	0.00147338	0.0293984	0.291059	0.06571	0.141349
4815000	11.8678	1	0.685829	0.98159	0.000209724	0.948176	0.00213801	0.0412549	0.3615	0.079764	0.716908
4822500	12.2831	1	0.739679	0.974597	0.000161168	0.950323	0.00142843	0.0287542	0.357163	0.080881	0.0706293
4830000	13.7176	1	0.662883	0.998618	0.000147075	0.94822	0.00183755	0.0354874	0.319736	0.071067	0.530922
4837500	13.7015	1	-0.0581893	1.1626	0.000137327	0.948955	0.00160756	0.0314927	0.321505	0.072064	0.316144
4845000	13.1585	1	-0.102432	1.16608	0.000185696	0.94853	0.00236364	0.0459225	0.326666	0.071783	0.814387
4852500	12.4332	1	0.807882	0.987788	0.000169808	0.948523	0.00171006	0.0332202	0.351407	0.078437	0.422384
4860000	13.9871	1	0.867961	0.954337	0.000126694	0.95013	0.00144712	0.0290177	0.315998	0.071464	0.100918
4867500	12.5955	1	0.0589314	1.15493	0.000160061	0.949044	0.00159101	0.0312231	0.348019	0.078066	0.297042
4875000	13.9692	1	0.0166105	1.14861	0.000140061	0.948295	0.00179611	0.0347374	0.314346	0.069958	0.498085
4882500	9.81783	1	-0.615676	1.30261	0.000261429	0.948148	0.00189594	0.0365642	0.421805	0.093598	0.573725
4890000	14.8085	1	0.0964709	1.13457	0.000112062	0.950658	0.00139907	0.0283547	0.298705	0.067794	0.020248
4897500	13.4013	1	0.0907938	1.13865	0.000179197	0.948522	0.00236011	0.0458473	0.3211	0.070564	0.813062
4905000	13.2315	1	-0.121949	1.17353	0.000151339	0.948535	0.00170652	0.033159	0.331951	0.074103	0.419029
4912500	13.2808	1	-0.111644	1.17044	0.000166453	0.948109	0.00203843	0.0392832	0.327946	0.072514	0.663838
4920000	12.2275	1	0.862325	0.975953	0.000170476	0.948859	0.00162665	0.0318072	0.3571	0.079974	0.337467
4927500	15.325	1	0.571606	1.02964	0.00010423	0.950447	0.00141714	0.0285985	0.287569	0.065175	0.0516931
4935000	13.4725	1	0.636693	1.02233	0.000146938	0.948484	0.00172231	0.0334327	0.326193	0.072776	0.433841
4942500	12.8562	1	1.00195	0.92133	0.00014993	0.949802	0.00148254	0.0295337	0.342235	0.077219	0.154889
4950000	14.5371	1	0.651728	1.00212	0.000116662	0.950432	0.00141849	0.0286169	0.304195	0.068936	0.0539755
4957500	14.099	1	0.350258	1.06737	0.000143953	0.948114	0.00194452	0.0374771	0.310246	0.068755	0.606568
4965000	14.1619	1	0.603123	1.02055	0.000137502	0.94824	0.00182523	0.0352632	0.309841	0.068893	0.521386
4972500	11.7131	1	-0.449253	1.24733	0.000205276	0.948103	0.00199067	0.038358	0.367376	0.081323	0.635673
4980000	11.7961	1	0.11521	1.10161	0.000217254	0.948284	0.00222592	0.0430416	0.362131	0.079767	0.758249
4987500	13.9637	1	0.484221	1.03521	0.000135602	0.948594	0.00168966	0.0328691	0.315131	0.070393	0.402763
4995000	13.7599	1	0.504271	1.05235	0.000135615	0.949032	0.00159313	0.0312575	0.320234	0.071827	0.299523
5002500	9.337	1	1.16703	0.918133	0.000305249	0.94823	0.00218613	0.0422277	0.432341	0.095304	0.740124
5010000	13.3726	1	0.00712119	1.15882	0.000157892	0.948138	0.00190751	0.0367803	0.327116	0.072564	0.581768
5017500	13.2381	1	0.0840393	1.14618	0.000148376	0.948774	0.00164506	0.0321137	0.332137	0.074325	0.357316
5025000	15.0319	1	0.514604	1.03535	0.00010999	0.949762	0.00148724	0.0296037	0.292944	0.066079	0.161741
5032500	13.3259	1	0.00161493	1.14082	0.000175459	0.948311	0.00224341	0.043402	0.324417	0.071437	0.765927
5040000	15.2833	1	0.288797	1.09135	0.000105083	0.950251	0.00143519	0.0288488	0.288183	0.065228	0.0817482
5047500	14.0798	1	0.132413	1.11659	0.00013827	0.948276	0.00180552	0.0349066	0.311805	0.069372	0.505733
5055000	13.3295	1	0.19044	1.12358	0.000144514	0.948993	0.00160024	0.0313731	0.330198	0.074037	0.307771
5062500	11.9635	1	0.997998	0.918371	0.000168312	0.950583	0.00140532	0.0284382	0.365861	0.082995	0.0312802
5070000	12.6564	1	1.02389	0.931467	0.000161133	0.948783	0.00164305	0.0320801	0.346237	0.077487	0.355184
5077500	15.4978	1	0.497114	1.04454	0.000101719	0.950414	0.00142005	0.0286384	0.283999	0.064352	0.0566272
5085000	13.8964	1	0.430723	1.06826	0.000132961	0.949037	0.00159222	0.0312427	0.317132	0.071134	0.298452
5092500	14.6804	1	0.389635	1.0678	0.000123765	0.948475	0.00172535	0.0334856	0.299211	0.066749	0.436646
5100000	12.8923	1	1.1197	0.908762	0.000147315	0.95075	0.00139162	0.0282564	0.342711	0.077829	0.00687707
5107500	14.6768	1	0.26451	1.09278	0.000122816	0.948561	0.00169889	0.0330275	0.299432	0.066863	0.411727
5115000	14.4173	1	0.252281	1.09868	0.000132863	0.948228	0.00183219	0.0353897	0.304189	0.067622	0.526793
5122500	14.8148	1	0.422298	1.0659	0.00011355	0.94973	0.00149101	0.0296601	0.297498	0.06709	0.167183
5130000	13.7873	1	0.158171	1.11989	0.00016557	0.948357	0.00227189	0.0439923	0.313537	0.069006	0.778072
5137500	13.076	1	0.74307	0.986573	0.000175307	0.948154	0.00211501	0.0407945	0.331893	0.073266	0.70528
5145000	14.4017	1	0.265141	1.09183	0.000135523	0.948154	0.00188888	0.0364328	0.304088	0.06749	0.56875
5152500	11.7217	1	-0.414592	1.2369	0.000194402	0.948253	0.00181785	0.0351294	0.368902	0.082044	0.515581
5160000	11.523	1	-0.397089	1.23233	0.000189681	0.948765	0.00164699	0.032146	0.375412	0.084002	0.359356
5167500	15.1125	1	0.451255	1.05703	0.000108728	0.949762	0.00148716	0.0296025	0.291262	0.065699	0.161623
5175000	13.8157	1	0.140324	1.11412	0.000131336	0.949632	0.00150303	0.0298412	0.319424	0.071984	0.184243
5182500	14.8061	1	0.506405	1.03571	0.000114754	0.949435	0.00152927	0.0302435	0.297467	0.066936	0.220021
5190000	14.578	1	0.502015	1.03702	0.000123896	0.948624	0.00168152	0.0327298	0.301643	0.067402	0.394729
5197500	14.0943	1	0.625388	1.00587	0.000124442	0.950312	0.00142945	0.0287685	0.313806	0.071057	0.0723298
5205000	13.4687	1	0.0606595	1.14731	0.000157378	0.948116	0.00194165	0.0374227	0.324561	0.071933	0.604694
5212500	14.1033	1	0.328277	1.07072	0.000129456	0.948984	0.001602	0.0314017	0.312435	0.070048	0.309789
5220000	13.0034	1	0.202528	1.09753	0.000220263	0.950255	0.00298668	0.0600404	0.32051	0.069841	0.980897
5227500	13.1687	1	0.86752	0.957577	0.000158311	0.948245	0.00182213	0.035207	0.332646	0.073971	0.518956
5235000	14.6415	1	0.445903	1.05575	0.000124427	0.948477	0.00172462	0.033473	0.300047	0.066937	0.435978
5242500	13.0387	1	0.0627915	1.15041	0.000168585	0.948107	0.00196581	0.0378818	0.334442	0.074078	0.620236
5250000	13.0381	1	-0.0498331	1.15226	0.000158165	0.948379	0.00175945	0.0340841	0.336227	0.074918	0.467151
5257500	14.5021	1	0.513722	1.03192	0.000118387	0.949846	0.00147744	0.0294583	0.304314	0.068685	0.147388
5265000	14.8305	1	0.634128	1.01823	0.000111923	0.950388	0.00142245	0.0286713	0.297828	0.067474	0.0606553
5272500	13.8225	1	0.978069	0.935303	0.000129998	0.950008	0.00145974	0.0291992	0.319605	0.072218	0.120645
5280000	14.3839	1	0.167461	1.11172	0.000119503	0.950245	0.00143581	0.0288575	0.307299	0.069552	0.0827556
5287500	11.7485	1	0.972326	0.944654	0.000213556	0.948179	0.00214169	0.0413289	0.364544	0.080429	0.718737
5295000	13.9377	1	-0.0717802	1.17158	0.000127285	0.950293	0.00143119	0.0287927	0.31731	0.071841	0.0751939
5302500	14.5555	1	0.268528	1.09299	0.000128336	0.94832	0.00178437	0.0345271	0.301532	0.067131	0.488381
5310000	11.6871	1	0.368353	1.04636	0.000205304	0.948104	0.00197888	0.0381316	0.368192	0.081527	0.628421
5317500	12.8513	1	-0.11074	1.1637	0.000179845	0.948137	0.00209261	0.0403489	0.337534	0.074546	0.693602
5325000	11.7974	1	0.223665	1.12449	0.000215549	0.948246	0.00219863	0.0424824	0.362487	0.079886	0.745917
5332500	12.2989	1	-0.295955	1.20519	0.000214495	0.948709	0.00244489	0.0476668	0.346104	0.075956	0.843326
5340000	13.224	1	0.104501	1.11704	0.000196039	0.949138	0.00261281	0.0513705	0.321445	0.070372	0.895068
5347500	14.0254	1	0.0560686	1.13714	0.000141951	0.948181	0.00186494	0.0359898	0.312568	0.069418	0.551484
5355000	13.8957	1	-0.00405555	1.15751	0.000135404	0.948738	0.0016532	0.0322503	0.316855	0.070881	0.365885
5362500	9.47843	1	1.05558	0.944682	0.000265693	0.948303	0.00179205	0.0346645	0.433267	0.096436	0.494749
5370000	15.2772	1	0.457407	1.0495	0.000105318	0.95016	0.00144413	0.0289751	0.28821	0.065193	0.0961608
5377500	9.87963	1	1.41057	0.842789	0.000260343	0.948135	0.00191107	0.0368469	0.419772	0.093109	0.584212
5385000	15.5878	1	0.507346	1.04295	0.00010024	0.950709	0.00139492	0.0282998	0.282618	0.064165	0.0128382
5392500	13.4148	1	0.383197	1.0803	0.000152815	0.948246	0.00182161	0.0351974	0.326851	0.072683	0.518544
5400000	12.4545	1	0.0215068	1.16344	0.00016205	0.949206	0.00156347	0.0307808	0.351685	0.078994	0.26385
5407500	14.5981	1	0.180661	1.11401	0.000122192	0.948772	0.0016455	0.0321211	0.301388	0.067443	0.357786
5415000	15.545	1	0.397926	1.06634	0.000100923	0.950554	0.00140785	0.0284722	0.283236	0.064239	0.035699
5422500	13.8943	1	0.470955	1.05708	0.000142271	0.948263	0.00181202	0.0350239	0.315917	0.070273	0.510948
5430000	15.3147	1	0.660566	1.00878	0.000104242	0.950666	0.00139841	0.0283459	0.288113	0.065394	0.0190722
5437500	13.2438	1	0.0586052	1.15243	0.000140846	0.950148	0.00144533	0.0289922	0.333249	0.075375	0.0980778
5445000	12.1808	1	-0.0701291	1.14958	0.000186978	0.948141	0.00190369	0.0367089	0.356221	0.079028	0.579128
5452500	11.8351	1	-0.205696	1.18276	0.00018709	0.948412	0.00174693	0.0338634	0.36649	0.081695	0.456158
5460000	14.2942	1	0.367062	1.06835	0.00014068	0.948108	0.00196055	0.0377816	0.305805	0.067744	0.6169
5467500	14.3234	1	0.488254	1.03742	0.00012969	0.948518	0.00171167	0.033248	0.307018	0.068524	0.423902
5475000	10.5018	1	-0.292318	1.18825	0.000261271	0.948282	0.00222447	0.0430117	0.397229	0.087501	0.757603
5482500	12.0423	1	0.300952	1.10561	0.000177124	0.948686	0.00166572	0.0324614	0.361633	0.080857	0.37882
5490000	14.1086	1	0.496704	1.0477	0.000140618	0.948172	0.00187284	0.0361355	0.310652	0.068977	0.55725
5497500	13.8307	1	0.30926	1.08045	0.000166816	0.948447	0.00232201	0.0450413	0.311911	0.068588	0.798417
5505000	13.6494	1	-0.0759062	1.16759	0.000142603	0.948533	0.00170731	0.0331726	0.322184	0.071921	0.419775
5512500	15.0467	1	0.508128	1.04096	0.000111483	0.949293	0.00154991	0.030566	0.292301	0.065701	0.246829
5520000	15.1771	1	0.32582	1.07955	0.000107272	0.949941	0.00146684	0.0293025	0.29007	0.065514	0.131506
5527500	13.4841	1	0.72164	0.985463	0.000152575	0.948204	0.00184831	0.0356841	0.325028	0.07222	0.539102
5535000	14.9059	1	0.282668	1.09241	0.000114419	0.949158	0.00157127	0.0309051	0.295159	0.066272	0.273424
5542500	14.7758	1	0.169964	1.11512	0.000114916	0.949519	0.0015178	0.0300666	0.29817	0.067137	0.204631
5550000	13.6549	1	-0.074635	1.16832	0.000143811	0.94844	0.00173692	0.0336877	0.321881	0.071777	0.447196
5557500	13.5939	1	-0.0724936	1.17071	0.000146667	0.948348	0.00177201	0.0343068	0.323057	0.071953	0.477957
5565000	14.6895	1	0.620031	1.02107	0.000115604	0.949729	0.00149114	0.029662	0.30017	0.067692	0.167368
5572500	13.513	1	0.130798	1.13004	0.000172144	0.948356	0.00227102	0.0439741	0.319751	0.070374	0.777705
5580000	13.5839	1	0.0445941	1.13346	0.000165155	0.948198	0.00215971	0.041692	0.319538	0.070474	0.727558
5587500	14.5521	1	0.772644	0.97822	0.000117479	0.94987	0.00147477	0.0294188	0.303249	0.068456	0.143418
5595000	13.2424	1	0.0488068	1.14954	0.000179738	0.948384	0.00228744	0.0443163	0.325769	0.071678	0.784519
5602500	15.2247	1	0.545944	1.03379	0.000106696	0.949878	0.00147389	0.0294059	0.28903	0.06525	0.142112
5610000	14.8074	1	0.385365	1.06276	0.000115366	0.949292	0.00155011	0.0305692	0.297338	0.066833	0.247088
5617500	14.1396	1	0.217128	1.09666	0.000136556	0.948301	0.00179294	0.0346805	0.310564	0.069123	0.495481
5625000	14.9987	1	0.170719	1.11567	0.000109067	0.950638	0.00140077	0.0283773	0.29464	0.066863	0.0232686
5632500	11.8601	1	-0.163507	1.16811	0.00020712	0.948136	0.00209126	0.0403222	0.362315	0.080021	0.692888
5640000	14.8411	1	0.240738	1.0987	0.000115653	0.949127	0.00157643	0.0309879	0.296507	0.066558	0.27969
5647500	14.2388	1	0.0440565	1.14132	0.00012369	0.949617	0.00150495	0.0298704	0.309904	0.06983	0.186934
5655000	13.6062	1	0.300594	1.07762	0.000133221	0.950461	0.00141585	0.0285808	0.325155	0.073701	0.0494842
5662500	15.3829	1	0.665777	1.00696	0.000103209	0.950766	0.00139037	0.0282402	0.286886	0.065158	0.00462304
5670000	14.8138	1	0.432815	1.06467	0.000112199	0.95038	0.0014232	0.0286817	0.298172	0.067548	0.0619134
5677500	13.9022	1	0.856721	0.957355	0.000130192	0.949518	0.00151783	0.0300669	0.317368	0.07146	0.204662
5685000	12.9367	1	0.392319	1.05133	0.000150471	0.949331	0.0015442	0.0304764	0.339878	0.076418	0.239533
5692500	13.2991	1	-0.126346	1.17535	0.000156579	0.948206	0.00184666	0.0356539	0.329364	0.073187	0.537857
5700000	14.3908	1	0.488496	1.03899	0.000130347	0.948381	0.00175883	0.0340732	0.305264	0.06802	0.466614
5707500	12.9247	1	0.72842	1.00412	0.000157256	0.948597	0.00168877	0.0328538	0.339413	0.07582	0.401887
5715000	11.9344	1	0.484628	1.02379	0.000225827	0.948703	0.00244261	0.0476173	0.355272	0.077971	0.842551
5722500	15.3192	1	0.52571	1.03805	0.000104936	0.950026	0.00145783	0.0291716	0.287215	0.064908	0.117705
5730000	14.169	1	0.52167	1.0301	0.000135851	0.948308	0.0017898	0.0346243	0.309934	0.06899	0.492895
5737500	14.5108	1	0.759628	0.980017	0.000118009	0.949931	0.00146797	0.0293189	0.304198	0.0687	0.133204
5745000	13.4976	1	-0.0533256	1.16043	0.000169347	0.948254	0.00220446	0.0426016	0.320959	0.070727	0.748589
5752500	12.6141	1	1.17651	0.890127	0.000155053	0.949842	0.00147794	0.0294656	0.348242	0.078597	0.148125
5760000	13.1055	1	0.419058	1.05426	0.000203457	0.949376	0.00269715	0.0532781	0.322851	0.0706	0.917567
5767500	13.4944	1	0.0750864	1.13251	0.000189575	0.949196	0.00263387	0.0518439	0.314975	0.068936	0.900885
5775000	14.7955	1	0.491537	1.03909	0.000115521	0.9493	0.00154881	0.0305487	0.297597	0.066895	0.245426
5782500	14.167	1	0.0610619	1.13931	0.000133601	0.948445	0.0017354	0.0336611	0.310327	0.069204	0.44582
5790000	13.3658	1	-0.0856098	1.17105	0.000172795	0.94826	0.00220916	0.0426976	0.323936	0.071376	0.750726
5797500	14.4939	1	0.27939	1.08532	0.000125994	0.948568	0.00169697	0.0329944	0.303381	0.06775	0.409869
5805000	12.9626	1	0.133912	1.13171	0.000212049	0.949642	0.00278742	0.0553524	0.324709	0.070924	0.939445
5812500	14.8197	1	0.259782	1.10255	0.000112101	0.950382	0.00142299	0.0286789	0.298048	0.067521	0.0615769
5820000	11.4529	1	-0.226356	1.21881	0.000194383	0.948578	0.00169427	0.0329482	0.377003	0.084199	0.407261
5827500	12.2859	1	-0.34359	1.22937	0.000172762	0.948565	0.0016978	0.0330087	0.355203	0.07932	0.41067
5835000	15.3454	1	0.400967	1.06727	0.000104285	0.950167	0.00144341	0.0289649	0.286818	0.064882	0.095022
5842500	12.4066	1	0.472215	1.06593	0.000185157	0.948104	0.0019772	0.0380996	0.349767	0.077451	0.62738
5850000	12.9649	1	-0.131974	1.17397	0.000213965	0.949767	0.00282858	0.0563088	0.323987	0.070731	0.948735
5857500	13.9703	1	0.309758	1.0952	0.00012836	0.949661	0.00149952	0.0297881	0.315938	0.071213	0.179306
5865000	11.2676	1	-0.101961	1.14626	0.000252472	0.948857	0.00250614	0.0490028	0.371519	0.081458	0.863373
5872500	13.7693	1	0.233056	1.11091	0.000142956	0.948352	0.00177023	0.0342752	0.319045	0.071063	0.476441
5880000	14.4855	1	0.18881	1.1168	0.000121348	0.949186	0.00156675	0.030833	0.304177	0.068312	0.267895
5887500	14.4063	1	0.608024	1.02032	0.000127839	0.948546	0.00170349	0.0331067	0.305251	0.068151	0.416138
5895000	15.0732	1	0.447864	1.04986	0.000108074	0.95042	0.00141957	0.0286317	0.292751	0.066338	0.0558016
5902500	14.2812	1	0.807596	0.971249	0.000123742	0.949423	0.00153089	0.0302686	0.308823	0.069485	0.222168
5910000	12.135	1	0.629317	1.00864	0.000242789	0.949874	0.00286362	0.057128	0.343166	0.074886	0.956328
5917500	13.0772	1	-0.111491	1.16665	0.000176054	0.948168	0.00213027	0.0410996	0.33168	0.073195	0.713033
5925000	13.3985	1	0.733406	0.979856	0.0001373	0.950408	0.00142058	0.0286456	0.329934	0.074758	0.0575138
5932500	13.5805	1	0.329233	1.06949	0.000134966	0.949871	0.00147467	0.0294173	0.325041	0.073376	0.143264
5940000	14.2281	1	0.0584147	1.14544	0.000124238	0.949526	0.00151684	0.0300519	0.310071	0.06982	0.203327
5947500	13.3204	1	0.206465	1.11798	0.000166768	0.94812	0.00206383	0.0397807	0.32674	0.072207	0.67807
5955000	15.1016	1	0.505624	1.04135	0.000110117	0.949408	0.001533	0.0303014	0.291236	0.065521	0.224953
5962500	14.1313	1	0.222474	1.11138	0.000131606	0.948668	0.00167027	0.0325385	0.311481	0.069631	0.383444
5970000	13.919	1	0.333042	1.06856	0.00013296	0.948977	0.00160328	0.0314228	0.316569	0.070971	0.311268
5977500	14.8835	1	0.307143	1.0916	0.000111413	0.950159	0.00144419	0.028976	0.29643	0.067052	0.096262
5985000	13.9106	1	0.284639	1.09974	0.000135854	0.948665	0.00167107	0.0325521	0.316426	0.070734	0.384258
5992500	14.6962	1	0.268408	1.10193	0.000113846	0.950791	0.00138841	0.0282145	0.301359	0.068456	0.00103836
6000000	14.1715	1	0.167044	1.12387	0.000126747	0.949216	0.00156195	0.0307565	0.3111	0.069884	0.261961
6007500	14.1914	1	0.509131	1.04777	0.000130507	0.948665	0.00167089	0.0325491	0.310145	0.06933	0.384079
6015000	12.3017	1	0.0383306	1.1236	0.000190691	0.948106	0.00202525	0.0390266	0.351857	0.077825	0.656257
6022500	13.9882	1	-0.00268316	1.15101	0.000130547	0.949142	0.00157397	0.0309484	0.315143	0.070749	0.276713
6030000	13.5461	1	0.550477	1.02323	0.000163838	0.948153	0.0021133	0.0407604	0.320953	0.070853	0.704399
6037500	14.6562	1	0.43423	1.05065	0.000115047	0.950182	0.00144189	0.0289433	0.301307	0.068166	0.092579
6045000	12.5138	1	0.909276	0.960366	0.000174418	0.948227	0.00183285	0.0354018	0.348485	0.077468	0.527308
6052500	14.4653	1	0.28257	1.09185	0.000131539	0.948245	0.00182205	0.0352055	0.303222	0.067428	0.518891
6060000	10.764	1	0.0853435	1.16016	0.000250189	0.948253	0.00220357	0.0425832	0.390181	0.085982	0.748179
6067500	12.6973	1	0.323268	1.06193	0.000179036	0.948103	0.00200341	0.0386035	0.342296	0.075749	0.643376
6075000	12.8083	1	-0.252467	1.20869	0.000157243	0.948825	0.00163391	0.0319277	0.34255	0.076691	0.345376
6082500	14.1804	1	0.877403	0.957449	0.000124331	0.949728	0.0014913	0.0296645	0.311287	0.070199	0.167609
6090000	14.6703	1	0.721594	0.994593	0.000116525	0.949554	0.00151309	0.0299943	0.300452	0.067669	0.198195
6097500	13.6406	1	-0.0630902	1.17109	0.000139743	0.948811	0.00163695	0.0319783	0.322765	0.072252	0.348655
6105000	13.455	1	0.0325091	1.15628	0.000138786	0.949517	0.00151799	0.0300694	0.327669	0.073778	0.204883
6112500	13.5564	1	0.878073	0.953684	0.000141379	0.948817	0.00163566	0.0319568	0.324718	0.072694	0.347267
6120000	13.2993	1	0.798314	0.977155	0.000159413	0.94814	0.00190467	0.0367272	0.328858	0.072956	0.579807
6127500	14.9115	1	0.580509	1.02101	0.000112765	0.949504	0.0015198	0.0300973	0.295282	0.066479	0.207338
6135000	13.8382	1	0.106988	1.12088	0.000153222	0.948106	0.00202771	0.0390743	0.315258	0.069726	0.657681
6142500	13.9032	1	0.639251	1.02027	0.000132618	0.949068	0.00158664	0.0311523	0.317002	0.071123	0.291888
6150000	14.6389	1	0.476126	1.0417	0.000114782	0.950776	0.00138957	0.0282296	0.302565	0.068724	0.00315153
6157500	13.4115	1	-0.023577	1.14809	0.000160127	0.948105	0.00197167	0.0379937	0.325596	0.072108	0.623925
6165000	14.0002	1	0.356618	1.06717	0.00015234	0.948133	0.00208633	0.0402246	0.311009	0.068697	0.690265
6172500	13.7472	1	0.362931	1.08455	0.000131575	0.949944	0.00146657	0.0292985	0.321264	0.072561	0.131088
6180000	12.4249	1	0.348271	1.09321	0.000162988	0.949172	0.00156904	0.0308695	0.352399	0.079133	0.2707
6187500	13.6312	1	-0.0799487	1.16886	0.000143816	0.948472	0.00172618	0.0335001	0.322491	0.07194	0.437409
6195000	12.1499	1	-0.372017	1.23866	0.000164869	0.950077	0.00145248	0.0290945	0.360244	0.081441	0.109375
6202500	13.2508	1	0.348097	1.08427	0.000186235	0.948662	0.00242452	0.0472265	0.323651	0.071051	0.836334
6210000	9.46508	1	1.02519	0.907351	0.000347353	0.949562	0.00276071	0.0547351	0.417417	0.091205	0.933192
6217500	13.8202	1	0.107003	1.13305	0.000154496	0.948112	0.00204685	0.0394478	0.315463	0.069741	0.668614
6225000	13.7896	1	0.167557	1.12478	0.000140771	0.94846	0.00173015	0.0335693	0.318838	0.071115	0.441044
6232500	13.2952	1	-0.138447	1.18436	0.000156299	0.948217	0.0018391	0.0355157	0.329518	0.073238	0.532109
6240000	13.0868	1	0.870584	0.954319	0.00015929	0.948278	0.00180442	0.0348868	0.334733	0.074476	0.504846
6247500	13.7869	1	0.105057	1.13953	0.000132427	0.949502	0.00152005	0.0301011	0.319979	0.072038	0.207678
6255000	13.3659	1	0.0174523	1.15621	0.000162812	0.948103	0.00200514	0.0386368	0.326316	0.072209	0.644408
6262500	12.4293	1	-0.108312	1.1897	0.000167632	0.948684	0.00166638	0.0324726	0.35177	0.07865	0.379493
6270000	11.7222	1	0.706012	0.975673	0.000192484	0.948315	0.00178634	0.0345623	0.369151	0.082181	0.490021
6277500	8.43433	1	-0.966874	1.36527	0.000299284	0.948574	0.00169538	0.0329672	0.467707	0.104453	0.408338
6285000	13.8732	1	0.0991902	1.13792	0.000138891	0.948475	0.00172531	0.0334849	0.31697	0.070711	0.43661
6292500	13.3842	1	0.213918	1.1072	0.000196707	0.949451	0.00272301	0.0538689	0.316086	0.069097	0.924054
6300000	9.95094	1	1.22958	0.888014	0.000291451	0.948474	0.0023358	0.0453323	0.411272	0.090416	0.803799
6307500	13.8627	1	0.617675	1.02029	0.000146252	0.948157	0.00188627	0.0363843	0.316045	0.070149	0.566897
6315000	14.6156	1	0.328683	1.07538	0.000123616	0.948587	0.00169158	0.032902	0.300782	0.067183	0.404641
6322500	15.2998	1	0.623606	1.01689	0.000104638	0.950413	0.00142014	0.0286395	0.288043	0.065268	0.0567652
6330000	13.9582	1	0.452525	1.05696	0.000150218	0.948104	0.00201879	0.0389011	0.312661	0.069166	0.652488
6337500	14.4223	1	0.249855	1.09945	0.000132299	0.948247	0.00182083	0.0351833	0.304163	0.06764	0.517932
6345000	14.7161	1	0.384462	1.06395	0.000121212	0.948652	0.00167442	0.0326089	0.298718	0.066767	0.387634
6352500	14.7101	1	0.143166	1.12603	0.000114518	0.950007	0.00145981	0.0292002	0.299969	0.067781	0.120758
6360000	13.0453	1	-0.19447	1.19337	0.000167493	0.948113	0.00194754	0.0375344	0.334468	0.074118	0.608536
6367500	12.18	1	-0.298902	1.22994	0.000163339	0.950454	0.00141654	0.0285903	0.360013	0.081598	0.0506705
6375000	14.5459	1	0.257763	1.0916	0.000116334	0.950693	0.00139624	0.0283173	0.304425	0.069108	0.0152046
6382500	11.2815	1	-0.196585	1.21443	0.000238844	0.948411	0.00230269	0.0446353	0.374511	0.082381	0.790723
6390000	14.1482	1	0.496904	1.03414	0.000133555	0.948474	0.00172567	0.0334912	0.310802	0.069334	0.436943
6397500	14.4153	1	0.657299	1.01362	0.00012089	0.949544	0.00151449	0.0300158	0.305966	0.068905	0.200112
6405000	13.1425	1	0.0925085	1.11687	0.000178992	0.948277	0.00222099	0.0429402	0.328991	0.072474	0.756051
6412500	13.7342	1	0.146065	1.11214	0.00016659	0.948348	0.00226667	0.0438837	0.314795	0.069289	0.775876
6420000	13.2612	1	0.194377	1.09612	0.000149193	0.948654	0.00167393	0.0326007	0.331436	0.074081	0.387146
6427500	14.3613	1	0.648686	1.00194	0.00012098	0.949784	0.00148468	0.0295656	0.307336	0.069336	0.158025
6435000	14.0516	1	0.377878	1.08001	0.000125895	0.949975	0.00146324	0.02925	0.314384	0.071022	0.126015
6442500	13.5602	1	0.0694818	1.13614	0.000182531	0.948888	0.00251853	0.0492751	0.315219	0.069102	0.867256
6450000	13.4611	1	0.81691	0.961962	0.000137301	0.949867	0.00147513	0.0294241	0.327821	0.074001	0.143955
6457500	12.5265	1	0.0395782	1.12362	0.000204786	0.94859	0.00239214	0.0465306	0.341326	0.07497	0.82486
6465000	13.5625	1	0.00672488	1.1425	0.000147756	0.948327	0.00178135	0.0344733	0.323716	0.072077	0.485858
6472500	9.75897	1	1.59551	0.800331	0.000234757	0.949591	0.00150829	0.0299212	0.426744	0.096139	0.191581
6480000	12.7474	1	0.968526	0.947266	0.000153352	0.949557	0.00151279	0.0299897	0.344689	0.077633	0.197781
6487500	15.0072	1	0.318305	1.08094	0.000111916	0.949337	0.00154331	0.0304623	0.293157	0.065917	0.238377
6495000	9.73737	1	-0.422975	1.26758	0.000252287	0.948418	0.00174471	0.0338243	0.425749	0.094912	0.454177
6502500	13.1556	1	0.189714	1.09467	0.000169424	0.948109	0.00203774	0.0392698	0.330901	0.073169	0.663448
6510000	13.7497	1	0.222508	1.10957	0.00016035	0.948177	0.00213942	0.0412832	0.316015	0.069726	0.71761
6517500	13.0804	1	0.19094	1.12008	0.000197308	0.948984	0.00255564	0.0500952	0.325644	0.071349	0.878563
6525000	12.3501	1	-0.29691	1.22632	0.000162433	0.949533	0.00151592	0.0300377	0.35459	0.079849	0.202069
6532500	13.3604	1	0.256782	1.10939	0.000138572	0.950125	0.00144759	0.0290244	0.33046	0.074732	0.101666
6540000	13.98	1	-0.0109496	1.15344	0.000127796	0.949771	0.0014862	0.0295883	0.315811	0.071241	0.160236
6547500	13.0281	1	0.282255	1.07616	0.00014966	0.949153	0.00157208	0.0309182	0.337524	0.075781	0.274421
6555000	12.3826	1	0.955783	0.951676	0.000158586	0.950527	0.00141013	0.0285031	0.354967	0.080494	0.0396604
6562500	12.8297	1	0.24293	1.11455	0.000163524	0.948351	0.00177084	0.034286	0.341188	0.075994	0.47696
6570000	11.1276	1	0.818669	0.950019	0.000228377	0.948122	0.00206766	0.0398561	0.382092	0.084432	0.680172
6577500	14.1194	1	0.105836	1.13811	0.00012466	0.949983	0.00146232	0.0292366	0.312874	0.070686	0.124605
6585000	10.4312	1	-0.646803	1.28618	0.000245621	0.948104	0.00197848	0.038124	0.402755	0.089181	0.628173
6592500	14.5834	1	0.651432	1.01012	0.000120979	0.948968	0.00160495	0.03145	0.301888	0.067675	0.313176
6600000	11.031	1	-0.56414	1.27403	0.000220702	0.948137	0.00190876	0.0368036	0.386657	0.085769	0.582625
6607500	11.5826	1	0.968085	0.925278	0.000209608	0.948103	0.00199809	0.0385009	0.370729	0.082051	0.640177
6615000	8.96903	1	0.0843217	1.16032	0.000258307	0.9505	0.00141244	0.0285343	0.452922	0.102688	0.0436402
6622500	14.6668	1	0.842413	0.963239	0.000114334	0.950723	0.00139384	0.0282856	0.301862	0.06854	0.0108915
6630000	15.4811	1	0.525975	1.03824	0.000101941	0.950436	0.00141807	0.0286112	0.284367	0.064445	0.0532699
6637500	13.4374	1	0.680936	1.01311	0.000141373	0.949121	0.00157746	0.0310044	0.327772	0.073572	0.28093
6645000	12.9478	1	0.793821	0.967173	0.000166105	0.948169	0.00187521	0.0361794	0.337488	0.074931	0.558968
6652500	15.2469	1	0.231024	1.10256	0.000105233	0.950772	0.00138994	0.0282345	0.289697	0.065799	0.00382751
6660000	13.0137	1	0.107439	1.13324	0.000222573	0.950433	0.00304343	0.0614005	0.319342	0.069542	0.991218
6667500	13.7379	1	0.636939	1.00123	0.000133047	0.949573	0.00151064	0.029957	0.321156	0.072342	0.194835
6675000	15.4979	1	0.499649	1.04535	0.000101584	0.950588	0.00140492	0.0284328	0.284242	0.064482	0.0305859
6682500	13.0186	1	-0.160826	1.19797	0.000145241	0.950244	0.0014359	0.0288588	0.338776	0.076675	0.0829069
6690000	15.1597	1	0.704155	0.994985	0.000106589	0.950634	0.00140107	0.0283813	0.291266	0.066095	0.0238023
6697500	14.4984	1	0.30216	1.08127	0.000128997	0.948342	0.00177473	0.0343553	0.302826	0.067441	0.480274
6705000	14.5842	1	0.390975	1.07477	0.00011645	0.950073	0.00145291	0.0291006	0.302743	0.06844	0.110045
6712500	13.821	1	0.218322	1.09354	0.000146845	0.948164	0.00188009	0.0362698	0.317039	0.070381	0.562488
6720000	13.2093	1	-0.00365143	1.14319	0.000199651	0.949327	0.00268001	0.0528881	0.320736	0.070153	0.913164
6727500	13.8552	1	0.823719	0.977236	0.000129601	0.94993	0.00146813	0.0293213	0.318782	0.071993	0.133451
6735000	13.3217	1	0.8227	0.97855	0.000147106	0.948726	0.00165611	0.0322992	0.330101	0.073836	0.368916
6742500	13.2434	1	1.01352	0.932368	0.000142087	0.949741	0.00148972	0.0296408	0.332845	0.075067	0.165324
6750000	12.1234	1	-0.200665	1.18887	0.000167226	0.949638	0.00150231	0.0298303	0.360472	0.081237	0.183237
6757500	12.2512	1	0.808206	0.988281	0.000164045	0.949671	0.00149827	0.0297692	0.357226	0.080525	0.177539
6765000	14.6397	1	0.830256	0.968924	0.000115165	0.950277	0.00143273	0.0288143	0.301774	0.068316	0.0777276
6772500	14.7606	1	0.376903	1.07296	0.000118991	0.948822	0.00163445	0.0319366	0.29796	0.066707	0.345953
6780000	13.3515	1	-0.0482155	1.16025	0.000188229	0.948898	0.00252218	0.0493556	0.3199	0.070124	0.86839
6787500	12.2073	1	0.717577	0.977778	0.000197581	0.948142	0.00209966	0.0404889	0.353332	0.078023	0.697316
6795000	14.4601	1	0.59054	1.03025	0.000118014	0.95038	0.00142318	0.0286814	0.305801	0.069276	0.0618847
6802500	14.4471	1	0.283837	1.08581	0.000132034	0.948239	0.00182577	0.0352731	0.303588	0.067502	0.521809
6810000	14.3022	1	0.16192	1.11341	0.000135005	0.948231	0.00183076	0.0353638	0.30671	0.068185	0.525692
6817500	14.8611	1	0.260548	1.09602	0.000115807	0.949043	0.00159111	0.0312247	0.29602	0.066402	0.297151
6825000	10.3768	1	0.396618	1.09464	0.000260446	0.948188	0.00215048	0.0415058	0.40194	0.088664	0.723067
6832500	12.4839	1	0.493173	1.02587	0.000203155	0.948481	0.00233935	0.0454072	0.343152	0.075436	0.805168
6840000	15.2269	1	0.547228	1.03683	0.000105559	0.950664	0.00139864	0.0283491	0.289921	0.065803	0.0194932
6847500	13.6919	1	0.00401718	1.14488	0.000152272	0.948118	0.00193806	0.0373549	0.319461	0.070809	0.602339
6855000	13.4854	1	-0.109513	1.17975	0.000144017	0.948696	0.00166324	0.0324195	0.326226	0.072948	0.376277
6862500	13.939	1	0.0480073	1.13949	0.000126857	0.950743	0.00139222	0.0282644	0.318008	0.072216	0.00797375
6870000	10.4945	1	1.06019	0.900668	0.000207493	0.950772	0.00138995	0.0282346	0.406789	0.092394	0.00384866
6877500	14.6539	1	0.45101	1.04968	0.000123622	0.948526	0.00170939	0.0332086	0.299868	0.066934	0.421751
6885000	14.5949	1	0.616821	1.0127	0.000121026	0.948932	0.00161187	0.0315634	0.30161	0.067591	0.321031
6892500	14.2009	1	0.0521608	1.14456	0.000127758	0.94897	0.00160454	0.0314433	0.310252	0.069551	0.312707
6900000	13.529	1	0.320732	1.08986	0.000169025	0.948267	0.00221362	0.0427889	0.320125	0.070531	0.752742
6907500	15.5199	1	0.381541	1.07154	0.000101242	0.950636	0.00140089	0.028379	0.283871	0.064418	0.0234923
6915000	14.8943	1	0.428383	1.0535	0.000110684	0.950694	0.00139619	0.0283166	0.296942	0.06741	0.0151166
6922500	13.0695	1	0.258816	1.10974	0.000159206	0.948297	0.00179482	0.0347142	0.33522	0.074607	0.497028
6930000	15.1606	1	0.569838	1.03184	0.00010659	0.950604	0.00140356	0.0284146	0.291199	0.066067	0.0282014
6937500	10.7669	1	-0.599325	1.28696	0.000236875	0.948104	0.00201731	0.0388724	0.392726	0.08688	0.651618
6945000	14.4145	1	0.0524597	1.14112	0.00011902	0.950221	0.00143807	0.0288893	0.306599	0.069382	0.0864239
6952500	14.4167	1	0.545815	1.03137	0.000130857	0.948322	0.0017832	0.0345062	0.304543	0.067804	0.487401
6960000	13.5727	1	0.276153	1.08365	0.000133706	0.950646	0.00140011	0.0283685	0.326248	0.074039	0.0220988
6967500	14.8615	1	0.275069	1.09199	0.000116276	0.948967	0.00160526	0.031455	0.295949	0.066342	0.313523
6975000	13.716	1	0.16064	1.11024	0.000131436	0.950262	0.00143421	0.028835	0.322335	0.072963	0.0801403
6982500	14.3661	1	0.667132	1.0112	0.000122385	0.949393	0.00153517	0.0303351	0.306932	0.069044	0.227797
6990000	13.115	1	-0.163886	1.1852	0.000178453	0.948243	0.00219637	0.0424363	0.329958	0.072721	0.744877
6997500	14.43	1	0.690438	1.00542	0.000120657	0.949538	0.00151519	0.0300265	0.305641	0.068829	0.201069
7005000	14.973	1	0.134879	1.12574	0.000109442	0.950712	0.00139468	0.0282967	0.295311	0.067048	0.0124053
7012500	14.3013	1	0.222252	1.09844	0.000120691	0.950405	0.00142094	0.0286505	0.309324	0.070086	0.0581132
7020000	15.0066	1	0.351763	1.07884	0.000111333	0.94948	0.00152298	0.0301462	0.293267	0.066014	0.211626
7027500	14.9605	1	0.287192	1.09321	0.000111782	0.949557	0.00151267	0.0299879	0.29429	0.066283	0.197617
7035000	13.8469	1	0.106429	1.13047	0.000159204	0.948202	0.00216274	0.0417532	0.313556	0.069151	0.729022
7042500	13.8514	1	0.180736	1.10397	0.000132342	0.949275	0.00155273	0.0306105	0.318338	0.071543	0.250406
7050000	14.4771	1	0.420947	1.05301	0.000125765	0.948618	0.00168329	0.03276	0.303817	0.067883	0.396485
7057500	14.0824	1	0.486712	1.03573	0.000126218	0.949689	0.001496	0.0297351	0.313442	0.070665	0.174328
7065000	13.1545	1	-0.177843	1.19087	0.000158265	0.948258	0.00181473	0.035073	0.333039	0.074075	0.51311
7072500	14.1478	1	0.94952	0.940047	0.000123283	0.95048	0.00141425	0.0285589	0.312844	0.070919	0.0467464
7080000	15.3576	1	0.383124	1.07092	0.000104088	0.950176	0.00144249	0.0289519	0.286577	0.064831	0.0935499
7087500	13.245	1	0.528979	1.04455	0.000174445	0.948224	0.00218178	0.0421391	0.327093	0.072109	0.738081
7095000	13.7289	1	-0.0412124	1.15896	0.000132801	0.949677	0.00149748	0.0297574	0.321446	0.072463	0.176427
7102500	11.0516	1	-0.106661	1.16102	0.000194874	0.949642	0.00150188	0.0298238	0.389154	0.087703	0.182638
7110000	10.4692	1	-0.258246	1.17535	0.000303089	0.949656	0.00279186	0.0554551	0.387923	0.084727	0.940465
7117500	12.847	1	0.769127	0.99446	0.000148484	0.950461	0.00141591	0.0285816	0.343275	0.077808	0.0495921
7125000	11.9626	1	0.172613	1.09775	0.000172696	0.949367	0.00153898	0.0303945	0.364398	0.081954	0.232771
7132500	12.8214	1	1.02054	0.920916	0.000156395	0.948881	0.00162209	0.0317318	0.342291	0.076673	0.332443
7140000	14.5912	1	0.363675	1.07082	0.000127915	0.948307	0.00179018	0.0346311	0.300725	0.066939	0.493211
7147500	12.9611	1	0.146365	1.13407	0.000165784	0.948169	0.00187513	0.0361779	0.337168	0.07486	0.558909
7155000	14.4648	1	0.370497	1.06387	0.000119117	0.949812	0.00148135	0.029516	0.305095	0.068844	0.153143
7162500	15.2174	1	0.233034	1.10301	0.00010584	0.950451	0.00141674	0.0285929	0.289794	0.065682	0.0510004
7170000	13.3641	1	0.45286	1.0382	0.000152898	0.948286	0.00180014	0.0348098	0.3282	0.073032	0.501377
7177500	13.0608	1	0.825457	0.958783	0.000152095	0.948782	0.00164316	0.032082	0.33638	0.07528	0.355303
7185000	11.6514	1	1.06647	0.902152	0.000178074	0.949805	0.00148214	0.0295279	0.372995	0.084162	0.154316
7192500	13.8344	1	0.732995	0.985513	0.000140717	0.948406	0.00174944	0.0339075	0.3177	0.070814	0.458376
7200000	14.6708	1	0.629807	1.01421	0.000119364	0.948986	0.00160168	0.0313966	0.300024	0.067267	0.309426
7207500	14.2254	1	-0.0259946	1.16334	0.000121801	0.950651	0.00139966	0.0283626	0.311398	0.070672	0.0213119
7215000	12.9816	1	-0.0949761	1.16369	0.000214654	0.949843	0.00285362	0.0568938	0.323192	0.070536	0.95419
7222500	14.5716	1	0.295275	1.09525	0.000117613	0.949715	0.00149283	0.0296874	0.302698	0.068256	0.169795
7230000	14.5152	1	0.325448	1.07424	0.000122195	0.948964	0.00160581	0.0314641	0.30336	0.068002	0.31416
7237500	14.6099	1	0.252631	1.09304	0.000122902	0.948669	0.00167009	0.0325355	0.301015	0.067292	0.383267
7245000	14.2408	1	0.606954	1.01023	0.000124112	0.949502	0.00152	0.0301004	0.309773	0.069741	0.207609
7252500	12.8621	1	-0.186331	1.19648	0.000186901	0.948294	0.00223235	0.0431737	0.335494	0.073891	0.761088
7260000	12.1244	1	-0.115123	1.19134	0.000237921	0.949582	0.00276722	0.0548854	0.345092	0.075396	0.934733
7267500	13.5817	1	0.396249	1.07727	0.000141921	0.948709	0.00166028	0.0323695	0.324005	0.07246	0.373234
7275000	15.0988	1	0.519601	1.03521	0.000109127	0.9497	0.00149471	0.0297156	0.291499	0.065723	0.172484
7282500	13.359	1	0.0189022	1.15836	0.000147184	0.948648	0.0016753	0.0326239	0.32912	0.073559	0.388519
7290000	12.1622	1	-0.0117395	1.13258	0.000248384	0.950255	0.00298657	0.0600377	0.340362	0.074167	0.980876
7297500	14.9851	1	0.341335	1.07427	0.000111321	0.949577	0.00151015	0.0299495	0.293787	0.066179	0.194155
7305000	13.2594	1	0.890707	0.959615	0.000150785	0.948532	0.00170754	0.0331767	0.331284	0.073952	0.420002
7312500	12.5877	1	0.00147913	1.16529	0.000197405	0.948385	0.00228826	0.0443335	0.341354	0.075106	0.784858
7320000	14.5297	1	0.221032	1.11127	0.000118294	0.949723	0.00149189	0.0296734	0.303612	0.068466	0.168455
7327500	12.2742	1	1.03438	0.914683	0.000173214	0.948555	0.00170083	0.033061	0.355481	0.079373	0.413596
7335000	13.4855	1	-0.116331	1.18021	0.000144033	0.948695	0.00166365	0.0324265	0.326222	0.072945	0.376702
7342500	13.0222	1	0.638939	1.02483	0.000154038	0.948682	0.00166681	0.0324798	0.337181	0.075386	0.379927
7350000	14.0892	1	0.332491	1.07718	0.000152157	0.948164	0.00212579	0.0410099	0.308599	0.068108	0.710772
7357500	13.924	1	0.835749	0.968201	0.000133292	0.94892	0.00161422	0.031602	0.316404	0.070899	0.323672
7365000	14.3384	1	0.33529	1.07724	0.000139394	0.948112	0.00195114	0.0376026	0.304926	0.067565	0.610863
7372500	14.8575	1	0.576945	1.02531	0.000115538	0.949099	0.00158122	0.031065	0.296138	0.06646	0.285446
7380000	15.3313	1	0.524578	1.03436	0.000104068	0.950529	0.00140993	0.0285003	0.287556	0.065208	0.0393062
7387500	14.3065	1	0.46479	1.056	0.000130811	0.948456	0.00173162	0.033595	0.307273	0.068532	0.442387
7395000	12.194	1	0.264285	1.07434	0.000248885	0.950353	0.00301769	0.0607823	0.339047	0.073855	0.98661
7402500	14.0415	1	0.0221713	1.14782	0.000135745	0.948464	0.00172894	0.0335482	0.313161	0.069852	0.43994
7410000	14.5893	1	0.461468	1.05535	0.000122855	0.948713	0.00165918	0.032351	0.301512	0.067432	0.372103
7417500	13.2973	1	0.169576	1.12569	0.00016929	0.948145	0.00210368	0.0405687	0.326821	0.072163	0.699414
7425000	15.3563	1	0.473343	1.05179	0.000103897	0.950324	0.00142836	0.0287532	0.28677	0.06494	0.0705181
7432500	10.8728	1	0.70353	1.02008	0.00027422	0.949135	0.00261173	0.0513463	0.380246	0.083246	0.894766
7440000	13.3568	1	0.874765	0.966623	0.000141983	0.949283	0.00155147	0.0305907	0.329793	0.074122	0.248814
7447500	14.4551	1	0.351041	1.06892	0.000128445	0.948428	0.00174116	0.0337621	0.303973	0.067773	0.451011
7455000	14.382	1	0.124881	1.12155	0.000121324	0.94958	0.0015097	0.0299426	0.306722	0.069094	0.193528
7462500	14.8527	1	0.368787	1.06736	0.000115472	0.949125	0.00157679	0.0309936	0.296259	0.066501	0.280118
7470000	13.9988	1	0.0631345	1.13396	0.000128363	0.949529	0.00151645	0.0300459	0.315193	0.070975	0.202798
7477500	14.4014	1	0.460953	1.05835	0.000123811	0.949021	0.00159512	0.0312897	0.305883	0.068601	0.301837
7485000	14.9493	1	0.59505	1.02596	0.000110586	0.950046	0.00145567	0.0291404	0.294925	0.06666	0.114353
7492500	15.4378	1	0.386758	1.07119	0.000102471	0.950569	0.00140652	0.0284544	0.285436	0.064745	0.0333889
7500000	13.9959	1	0.325449	1.08733	0.000145532	0.948121	0.00193203	0.037241	0.312654	0.069311	0.598352
