# Supplementary material for: Complexity of biological scaling suggests an absence of systematic trade-offs between sensory modalities in Drosophila
Source: Nat Commun. 2022 May 26;13:2944. doi: 10.1038/s41467-022-30579-y (PMC9135755; doi:10.1038/s41467-022-30579-y)
Supplement: Supplementary file 3 — Supplementary Code 1 [file 41467_2022_30579_MOESM3_ESM.zip › Farnworth-Montgomery_STATS-CODE/Fig2_Brain-Disc/Disc/PhyloCorr_Species_DISCs/BayesTraits/BT_Keesey_Disc_species-avg_eye-bl-ant.xlsx]

## Sheet: BT_Keesey_Disc_species-avg_eye-
Options:
Model: Continuous: Regression
Tree File Name: Keesey_ultramet_Disc_prune.nexus
Data File Name: BT_Keesey_Disc_species-avg_eye-bl-ant.txt
Log File Name: BT_Keesey_Disc_species-avg_eye-bl-ant.txt.Log.txt
Save Initial Trees: False
Save Trees: False
Summary: False
Seed: 1429160599
Precision: 64 bits
Cores: 1
Analysis Type: MCMC
Sample Period: 7500
Iterations: 7500000
Burn in: 750000
MCMC ML Start: False
Schedule File: BT_Keesey_Disc_species-avg_eye-bl-ant.txt.Schedule.txt
Rate Dev: AutoTune
No of Rates: 3
Test for trait correlation: True
Kappa: Not in use
Delta: Not in use
Lambda: Estimate
OU: Not in use
Min Trans Taxa No: 10
RJ Local Kappa: False
RJ Local Lambda: False
RJ Local Delta: False
RJ Local OU: False
Restrictions:
Alpha None
Beta-2 None
Beta-3 None
Prior Information:
Priors
Alpha - uniform -100.00 100.00
Beta-2 - uniform -100.00 100.00									bl	ant
Beta-3 - uniform -100.00 100.00						Lh	Tree No	Alpha	Beta 1	Beta 2	Var	R^2	SSE	SST	s.e. Alpha	s.e. Beta-1	s.e. Beta-2	Lambda	T_beta1	T_beta2	P_beta1	P_beta2
Lambda - uniform 0.00 1.00					mean	13.7493	1	-0.973242	0.423406	1.04095	0.000151087	0.949843	0.00178105	0.0354395	1.34617	0.416965	0.078376	0.427261	1.01545	13.2815	0.336412	3.22997e-07
Tree Information								Cis	0.0291549	0.00555368									1.01545
Trees: 1
Taxa: 14								rod insignificant. ant significant
Sites: 2
Iteration	Lh	Tree No	Alpha	Beta 1	Beta 2	Var	R^2	SSE	SST	s.e. Alpha	s.e. Beta-1	s.e. Beta-2	Lambda
757500	14.1995	1	0.677929	-0.16816	1.13448	0.000123812	0.945322	0.00161672	0.0295681	1.30567	0.403936	0.076759	0.15827
765000	13.9661	1	0.0163299	0.174551	1.02534	0.000137522	0.951892	0.00161994	0.0336731	1.33099	0.411613	0.076804	0.446439
772500	13.9506	1	-1.4608	0.476868	1.10776	0.000190301	0.95527	0.00263143	0.0588286	1.23044	0.384949	0.072988	0.971108
780000	13.8912	1	-1.36083	0.407062	1.13673	0.000180197	0.954396	0.00238977	0.0524021	1.26791	0.395281	0.074165	0.907541
787500	15.3373	1	-1.88233	0.667573	1.05435	0.000110751	0.953784	0.00150316	0.0325246	1.20767	0.373424	0.069877	0.382615
795000	12.9171	1	-1.80521	0.874713	0.867876	0.000156699	0.948099	0.00169184	0.0325972	1.43553	0.443884	0.083044	0.386942
802500	14.4362	1	0.686731	-0.126898	1.09893	0.000123453	0.945657	0.00170671	0.0314061	1.28773	0.398181	0.07481	0.310098
810000	13.5587	1	-0.720162	0.550496	0.881529	0.00013972	0.954154	0.00143579	0.0313177	1.37095	0.423916	0.079676	0.303835
817500	13.0938	1	0.0983498	0.12435	1.05071	0.000158965	0.950849	0.00171176	0.0348268	1.41459	0.437572	0.081486	0.502143
825000	14.6533	1	-2.75124	0.970897	1.01049	0.00012446	0.948967	0.0017138	0.0335824	1.26733	0.391922	0.073143	0.441729
832500	14.7491	1	-0.787465	0.349385	1.05085	0.000136169	0.953314	0.00186152	0.039873	1.24333	0.385247	0.071541	0.680641
840000	14.0458	1	-1.53076	0.497987	1.10255	0.000182997	0.955012	0.00252425	0.0561097	1.23586	0.386065	0.072849	0.946839
847500	10.2703	1	-1.2164	0.610754	0.925841	0.000218422	0.954334	0.00136901	0.0299791	1.73057	0.53528	0.101383	0.196821
855000	15.3456	1	-1.77933	0.720671	0.993161	0.000110071	0.952965	0.00151682	0.0322491	1.20701	0.373215	0.069898	0.365813
862500	14.4022	1	-1.27919	0.505996	1.0333	0.000133599	0.953926	0.00163967	0.0355875	1.28683	0.398129	0.074071	0.535106
870000	15.1864	1	-0.148929	0.286056	0.970291	0.000106159	0.95565	0.00125548	0.0283084	1.2108	0.375035	0.072362	0.0139975
877500	15.0251	1	-0.127529	0.126327	1.07964	0.000114425	0.951401	0.00154848	0.0318623	1.23492	0.381844	0.07161	0.341097
885000	14.0245	1	-0.624578	0.471254	0.927397	0.000138667	0.954007	0.00159214	0.0346169	1.324	0.409528	0.076287	0.492553
892500	13.7194	1	-0.32029	0.197279	1.08442	0.00014852	0.951784	0.00173965	0.0360802	1.34996	0.41772	0.077678	0.55507
900000	13.8895	1	-0.589838	0.496017	0.905779	0.000130344	0.955058	0.0013495	0.0300275	1.33648	0.413379	0.078267	0.201163
907500	14.206	1	-0.461565	0.167664	1.13054	0.000139786	0.951222	0.00178598	0.0366147	1.3025	0.403099	0.074928	0.575622
915000	14.9055	1	-0.125851	0.169633	1.04476	0.000122286	0.951627	0.00167491	0.0346248	1.24324	0.384549	0.071633	0.492916
922500	15.5774	1	-0.506108	0.376268	0.9712	0.000101753	0.955298	0.00132362	0.0296101	1.18344	0.366111	0.069546	0.16236
930000	13.4911	1	0.218234	-0.0723006	1.15477	0.000140405	0.9474	0.00163321	0.0310496	1.37728	0.425885	0.080147	0.284304
937500	12.2135	1	-0.376577	0.387331	0.952962	0.000164679	0.955328	0.00132541	0.0296699	1.50511	0.46561	0.088401	0.168121
945000	13.1136	1	-0.0585315	0.0335152	1.15094	0.000169777	0.948805	0.00199736	0.0390146	1.40051	0.433802	0.080559	0.655898
952500	15.0465	1	-0.265717	0.21674	1.03739	0.00010965	0.953834	0.00136354	0.0295358	1.22891	0.380194	0.072268	0.155098
960000	14.3603	1	-0.553678	0.355091	1.01245	0.000122406	0.954788	0.00136971	0.0302954	1.293	0.399892	0.075575	0.224444
967500	13.8331	1	-1.36372	0.606873	0.974669	0.00015828	0.95331	0.00192398	0.0412075	1.32251	0.410012	0.076157	0.715731
975000	13.1908	1	-3.30196	1.24835	0.921339	0.000158198	0.938311	0.00218072	0.03535	1.40369	0.434257	0.080814	0.525104
982500	16.0722	1	-1.61952	0.610299	1.04136	9.37391e-05	0.955575	0.00127424	0.0286829	1.13851	0.352472	0.067626	0.0620653
990000	13.7441	1	-2.44125	0.957502	0.965138	0.000135196	0.948755	0.00158628	0.0309549	1.35248	0.418224	0.078742	0.277201
997500	11.649	1	-2.15745	0.903505	0.952662	0.000250723	0.949657	0.00268614	0.0533569	1.4827	0.46248	0.086892	0.918444
1005000	13.9974	1	-1.61547	0.726479	0.953956	0.000150955	0.951943	0.00190248	0.0395881	1.31289	0.406754	0.075534	0.672633
1012500	15.4887	1	-1.03081	0.477771	1.00769	0.000107328	0.954536	0.00145414	0.0319842	1.19473	0.369415	0.069249	0.349034
1020000	15.3602	1	-0.969366	0.427486	1.0314	0.00010407	0.95576	0.00128159	0.0289692	1.19933	0.371197	0.070964	0.095496
1027500	15.0316	1	-1.54902	0.571495	1.04966	0.000124966	0.953721	0.00171097	0.0369711	1.22701	0.379783	0.070577	0.588727
1035000	14.4365	1	-0.543184	0.278815	1.06189	0.000149154	0.952843	0.00203358	0.0431236	1.25952	0.39082	0.072649	0.760015
1042500	14.1183	1	-1.96303	0.646435	1.09884	0.000128163	0.954503	0.00140848	0.0309574	1.31681	0.407192	0.076664	0.277388
1050000	13.869	1	-0.785722	0.218099	1.16401	0.000134441	0.952629	0.00149891	0.0316423	1.34114	0.414689	0.077836	0.32641
1057500	14.4366	1	-1.44584	0.475631	1.10734	0.000149386	0.953865	0.00199484	0.0432395	1.25906	0.390697	0.072631	0.762492
1065000	13.069	1	0.49994	-0.0579511	1.07419	0.00014676	0.948035	0.00156486	0.0301137	1.41742	0.438398	0.082954	0.208782
1072500	12.1021	1	1.43798	-0.151275	0.94725	0.000188213	0.94341	0.00206146	0.0364279	1.51427	0.468612	0.087117	0.568563
1080000	11.717	1	1.33184	-0.174358	0.994474	0.000233629	0.94354	0.0027022	0.0478606	1.50579	0.468322	0.087384	0.846342
1087500	14.2495	1	1.29348	-0.263395	1.07058	0.000122735	0.941671	0.00171826	0.0294579	1.30059	0.402389	0.07654	0.147348
1095000	15.2943	1	-0.218456	0.262383	1.0011	0.000109187	0.953645	0.00145529	0.0313943	1.21116	0.374505	0.070366	0.309263
1102500	12.3522	1	-0.420413	0.142632	1.11197	0.000242049	0.952852	0.00283761	0.0601847	1.37137	0.429361	0.081619	0.982025
1110000	13.3661	1	1.76034	-0.362065	1.04834	0.000138671	0.937409	0.00182457	0.0291509	1.38387	0.428249	0.081706	0.115482
1117500	5.60596	1	2.69846	-0.261913	0.730354	0.000431816	0.936066	0.00197428	0.0308802	2.41851	0.747877	0.140862	0.271518
1125000	12.6209	1	1.85688	-0.437645	1.07143	0.000154883	0.934099	0.00194122	0.0294565	1.46103	0.452028	0.085983	0.147217
1132500	14.9244	1	0.432133	0.10777	0.971311	0.000111377	0.952336	0.00140175	0.0294091	1.23918	0.383404	0.072962	0.142435
1140000	10.8565	1	2.05434	-0.421848	1.00797	0.000246426	0.932615	0.00286004	0.0424431	1.6299	0.505588	0.093952	0.74503
1147500	9.49226	1	2.52013	-0.809309	1.20318	0.000370066	0.920027	0.00496033	0.0620249	1.66886	0.523033	0.099793	0.995736
1155000	7.45879	1	1.5381	-0.749052	1.39957	0.000329812	0.926582	0.00224694	0.0306047	2.11794	0.654969	0.123549	0.249939
1162500	13.6101	1	1.87666	-0.381178	1.03099	0.000133239	0.936496	0.00182079	0.028672	1.35735	0.420228	0.080638	0.0607378
1170000	14.439	1	1.00306	-0.13165	1.02851	0.000119933	0.945928	0.00160735	0.029726	1.2841	0.39723	0.075384	0.173463
1177500	12.5321	1	-1.18107	0.473427	1.0688	0.000165853	0.954344	0.00149275	0.0326957	1.47551	0.456249	0.085334	0.392737
1185000	14.4688	1	-0.108045	0.160247	1.05246	0.00014373	0.95127	0.0019892	0.0408207	1.26518	0.392173	0.072837	0.705953
1192500	13.9475	1	-0.464349	0.2321	1.0672	0.000127085	0.954453	0.00131057	0.0287737	1.32561	0.410358	0.078638	0.0729517
1200000	13.2289	1	0.857742	-0.101846	1.03397	0.000173128	0.945466	0.00225999	0.0414415	1.3799	0.427849	0.079475	0.721501
1207500	15.2202	1	-1.77461	0.662223	1.03757	0.000116374	0.953437	0.00160004	0.0343627	1.21602	0.376107	0.07009	0.480627
1215000	13.5173	1	-3.22135	1.17918	0.948242	0.000134738	0.942525	0.00162554	0.0282826	1.36395	0.422488	0.081554	0.0104757
1222500	13.6413	1	-3.22071	1.04557	1.06616	0.000140294	0.948755	0.00165019	0.0322019	1.36327	0.42153	0.078959	0.36287
1230000	14.6263	1	-2.17548	0.830558	0.987704	0.000130909	0.950897	0.00178144	0.0362799	1.26481	0.391394	0.07277	0.562877
1237500	13.5465	1	-2.97246	1.09178	0.958994	0.000134597	0.945606	0.00156598	0.0287898	1.36422	0.422303	0.08091	0.0748463
1245000	12.4072	1	-4.1217	1.3613	1.00844	0.000200468	0.938647	0.00267192	0.0435503	1.45406	0.451273	0.083907	0.769029
1252500	12.7547	1	-3.00126	1.10733	0.9768	0.000178146	0.944732	0.00214496	0.0388099	1.43762	0.445261	0.082689	0.649721
1260000	15.3718	1	-1.02418	0.444071	1.03128	0.000110229	0.95436	0.00148496	0.0325364	1.20469	0.372503	0.069703	0.38332
1267500	9.25291	1	2.40573	-0.509291	0.987534	0.000270616	0.927209	0.00246591	0.0338764	1.86335	0.576267	0.107483	0.456813
1275000	14.4669	1	0.346609	0.108704	0.995026	0.000126286	0.950992	0.0016128	0.0329089	1.28493	0.397329	0.074271	0.405034
1282500	13.0782	1	0.637707	-0.00538959	1.00202	0.000163104	0.948032	0.0018814	0.0362032	1.41291	0.437213	0.081295	0.559899
1290000	8.6573	1	1.26488	-0.618353	1.34546	0.000289306	0.930472	0.00228421	0.032853	1.94587	0.6017	0.112489	0.40184
1297500	12.9334	1	1.75953	-0.267943	0.968741	0.000150203	0.939983	0.00182113	0.0303435	1.43186	0.44283	0.083664	0.228502
1305000	14.4344	1	0.969024	-0.043122	0.969291	0.000118629	0.949054	0.00146953	0.0288451	1.28069	0.396422	0.075899	0.0813175
1312500	14.4901	1	-1.24058	0.577152	0.986258	0.00013949	0.953501	0.00181455	0.0390237	1.26934	0.393174	0.073014	0.656171
1320000	12.615	1	-1.19907	0.376963	1.10358	0.000223381	0.954646	0.00252152	0.0555968	1.37167	0.428371	0.080764	0.941864
1327500	13.5916	1	-3.78821	1.31019	0.979681	0.000137051	0.939224	0.00185271	0.0304844	1.36643	0.422579	0.079769	0.240188
1335000	14.407	1	-1.40533	0.546576	1.03037	0.00013871	0.953728	0.00175405	0.0379075	1.28034	0.396417	0.073635	0.621088
1342500	14.6352	1	-1.37773	0.558001	1.01835	0.000136503	0.95366	0.00180565	0.038965	1.25643	0.389166	0.072271	0.654412
1350000	15.7257	1	0.0281516	0.128169	1.05263	9.8309e-05	0.953303	0.00132524	0.0283795	1.16543	0.360946	0.069562	0.0235575
1357500	14.531	1	-1.48907	0.623538	0.990714	0.000128453	0.9535	0.00159866	0.0343796	1.27735	0.395079	0.073623	0.481434
1365000	14.3023	1	-0.780332	0.335486	1.0557	0.000124418	0.954374	0.00140368	0.0307646	1.29932	0.401799	0.075725	0.26259
1372500	14.9154	1	-0.414774	0.394059	0.935376	0.000111734	0.955431	0.00131667	0.0295425	1.24049	0.383776	0.072944	0.155759
1380000	14.3308	1	-1.51872	0.469883	1.12524	0.000144405	0.953716	0.00184236	0.0398055	1.28126	0.396989	0.073721	0.678762
1387500	13.7246	1	-1.46406	0.684762	0.954961	0.000160154	0.95248	0.00194596	0.0409503	1.33377	0.413456	0.076792	0.709262
1395000	14.1526	1	-2.14988	0.766669	1.04858	0.000125675	0.953523	0.00139873	0.0300952	1.3118	0.405734	0.076783	0.207154
1402500	13.9857	1	-1.9074	0.675712	1.06564	0.000143779	0.953279	0.00170134	0.0364149	1.32368	0.40963	0.076153	0.568069
1410000	14.2776	1	-2.36715	0.89207	0.997946	0.000127575	0.950515	0.00158217	0.0319729	1.30268	0.402793	0.075509	0.348309
1417500	14.525	1	-1.57438	0.538558	1.08724	0.000150214	0.953975	0.00205294	0.0446048	1.24574	0.386815	0.071971	0.790136
1425000	13.4056	1	-1.95164	0.558819	1.15664	0.000181478	0.954153	0.00215101	0.0469174	1.33907	0.416269	0.0776	0.831303
1432500	12.6855	1	-2.63262	0.930241	1.03541	0.000168182	0.950043	0.0017342	0.0347139	1.45669	0.45058	0.083922	0.497012
1440000	14.0092	1	-2.07907	0.65043	1.11119	0.000170074	0.953986	0.00224122	0.0487077	1.27455	0.396575	0.074064	0.859089
1447500	15.6455	1	-2.02105	0.710159	1.05323	9.9811e-05	0.954722	0.00130739	0.0288747	1.17469	0.363602	0.06959	0.0847379
1455000	13.2603	1	-2.27005	0.667922	1.13402	0.00014293	0.954791	0.00136385	0.0301678	1.39834	0.432488	0.081805	0.213501
1462500	15.2591	1	-0.0612572	0.194418	1.01767	0.000110682	0.952613	0.00151029	0.0318717	1.21445	0.375515	0.070421	0.341715
1470000	12.5614	1	0.183677	-0.0985778	1.17515	0.000220525	0.947179	0.00282868	0.0535518	1.3881	0.433017	0.08138	0.920599
1477500	12.9041	1	-0.0556415	0.120266	1.08524	0.000212338	0.951869	0.00263031	0.0546487	1.34871	0.420983	0.079251	0.9323
1485000	12.7884	1	0.218349	0.063108	1.06624	0.000217858	0.950992	0.00272338	0.0555702	1.35493	0.423136	0.079774	0.941603
1492500	14.2811	1	0.140171	0.191475	0.981974	0.000123811	0.953247	0.0014167	0.030302	1.30035	0.402162	0.076001	0.225003
1500000	12.1546	1	0.613324	0.137083	0.904441	0.000187717	0.95127	0.0017894	0.036721	1.50772	0.466629	0.08673	0.579579
1507500	13.2442	1	1.34309	-0.38341	1.15238	0.000141921	0.937797	0.00183933	0.0295701	1.39789	0.432465	0.082178	0.158461
1515000	12.4812	1	0.87802	-0.312661	1.20476	0.000161506	0.940534	0.00183197	0.0308073	1.4799	0.457635	0.086228	0.265906
1522500	15.0162	1	-0.793489	0.434487	0.98539	0.000108816	0.956191	0.0012452	0.0284235	1.22627	0.379763	0.073138	0.029359
1530000	14.7946	1	-2.52909	0.987754	0.952084	0.000115698	0.947788	0.00159926	0.0306302	1.25419	0.387854	0.073151	0.251981
1537500	10.3773	1	-4.09738	1.4912	0.904098	0.000325024	0.928526	0.00440522	0.0616339	1.5693	0.491723	0.093744	0.992923
1545000	13.6403	1	-2.02412	0.919671	0.896502	0.000138543	0.947879	0.00164165	0.0314971	1.36313	0.421492	0.079159	0.316453
1552500	14.493	1	-1.21543	0.454583	1.08066	0.000129689	0.953971	0.00159336	0.0346163	1.28043	0.396051	0.073777	0.492523
1560000	14.8805	1	0.371364	0.0239887	1.05684	0.000114845	0.949717	0.00155423	0.0309096	1.24697	0.385601	0.072617	0.273762
1567500	11.657	1	0.734092	-0.20522	1.12572	0.000253919	0.944179	0.00305433	0.0547161	1.47398	0.4601	0.086624	0.932996
1575000	16.1089	1	-1.08287	0.530444	0.982571	9.35615e-05	0.95561	0.00128793	0.0290139	1.13708	0.351915	0.067243	0.1005
1582500	13.6092	1	-0.453404	0.139354	1.13765	0.000189516	0.951918	0.00256622	0.0533718	1.2889	0.402035	0.075537	0.91861
1590000	14.9428	1	0.294523	0.175275	0.949191	0.000110237	0.954007	0.00132325	0.0287706	1.23463	0.382193	0.073244	0.0725765
1597500	14.5756	1	-0.339016	0.277562	1.0213	0.000127954	0.953056	0.00162055	0.034521	1.27306	0.393763	0.073361	0.488093
1605000	14.2469	1	-0.934263	0.527638	0.94315	0.000130744	0.954097	0.00151895	0.0330905	1.30515	0.403588	0.075406	0.41524
1612500	14.2214	1	-0.836423	0.566372	0.896498	0.000125064	0.954408	0.00138567	0.0303932	1.30612	0.403938	0.076293	0.232658
1620000	14.6358	1	-2.02778	0.80696	0.987712	0.000115051	0.952923	0.00134834	0.0286415	1.26129	0.390502	0.074965	0.0570066
1627500	14.6482	1	-1.06989	0.339677	1.12528	0.000118823	0.954173	0.00141878	0.0309592	1.2679	0.392068	0.073816	0.277529
1635000	13.4532	1	-0.182959	0.0517937	1.14381	0.000183437	0.949833	0.00242725	0.0483839	1.32771	0.413047	0.077113	0.854297
1642500	15.3833	1	-0.0245658	0.0901682	1.09111	0.000104229	0.951813	0.0014144	0.0293523	1.19901	0.370987	0.070637	0.136646
1650000	12.7799	1	0.327042	0.0137705	1.07942	0.000218924	0.950021	0.00279611	0.0559458	1.35371	0.422842	0.079767	0.945264
1657500	16.002	1	-0.145669	0.252513	0.991761	9.45037e-05	0.955209	0.00127113	0.0283789	1.14265	0.353891	0.068203	0.0234739
1665000	14.896	1	-1.75805	0.606327	1.0816	0.000113549	0.954855	0.00137152	0.0303802	1.24465	0.384927	0.072708	0.231576
1672500	14.9829	1	-1.20206	0.645416	0.918068	0.000110953	0.954003	0.00136695	0.0297181	1.23514	0.382084	0.072514	0.17272
1680000	15.333	1	-0.256239	0.240729	1.01803	0.00010593	0.953953	0.0013793	0.0299539	1.20535	0.372829	0.070628	0.194548
1687500	15.5542	1	-0.25824	0.224532	1.03999	0.000103789	0.95339	0.0014274	0.0306241	1.18795	0.367368	0.06929	0.251497
1695000	11.4606	1	1.3997	-0.35159	1.09919	0.000184226	0.938217	0.00185138	0.0299656	1.58946	0.491637	0.093126	0.195606
1702500	11.3697	1	2.37666	-0.387244	0.923837	0.000187504	0.933227	0.00201985	0.0302494	1.60078	0.495088	0.093595	0.220529
1710000	11.6843	1	2.19727	-0.515079	1.0567	0.000210304	0.928774	0.00282503	0.0396631	1.54845	0.47975	0.089089	0.67476
1717500	11.2855	1	1.42774	-0.502568	1.21527	0.000236157	0.932991	0.00293631	0.0438195	1.57402	0.488565	0.090855	0.774571
1725000	10.1216	1	2.32789	-0.397833	0.957691	0.000249918	0.932525	0.00246052	0.0364659	1.74425	0.539787	0.100346	0.570009
1732500	11.9162	1	1.69168	-0.492315	1.15656	0.000217718	0.932445	0.00300528	0.0444864	1.50148	0.4662	0.086734	0.787845
1740000	9.83207	1	1.36723	-0.52813	1.24784	0.000231403	0.933232	0.0019808	0.0296668	1.78418	0.551944	0.104796	0.167825
1747500	13.1242	1	0.131539	-0.00153949	1.13501	0.00018399	0.948393	0.0023127	0.0448141	1.37589	0.427272	0.079511	0.794139
1755000	15.2985	1	-0.565019	0.26914	1.07195	0.000112631	0.953064	0.00155603	0.0331524	1.21066	0.374371	0.069936	0.418661
1762500	13.4321	1	-3.00215	1.06291	1.00873	0.000140127	0.947438	0.00160053	0.0304501	1.38201	0.4274	0.080696	0.237372
1770000	13.4168	1	-2.20141	0.66625	1.1153	0.00020509	0.954772	0.0026537	0.0586736	1.27909	0.400135	0.075845	0.969813
1777500	14.1776	1	-0.530123	0.342102	1.00283	0.000155748	0.953521	0.00202589	0.0435877	1.28118	0.397627	0.073934	0.769805
1785000	15.2932	1	-1.79267	0.780115	0.947568	0.000107067	0.952166	0.00144739	0.0302587	1.20956	0.37409	0.070716	0.221327
1792500	14.0649	1	-0.666566	0.437513	0.97033	0.000141851	0.953865	0.00167393	0.0362833	1.31655	0.407408	0.075748	0.563009
1800000	13.834	1	-0.117379	0.186214	1.04737	0.00014278	0.951852	0.00167232	0.0347329	1.34192	0.415083	0.077308	0.497881
1807500	12.9552	1	-0.893718	0.196348	1.20274	0.000157092	0.951903	0.00158905	0.0330387	1.43134	0.442607	0.082707	0.412351
1815000	14.0207	1	0.487836	-0.0690884	1.1004	0.00014569	0.946433	0.0020102	0.037527	1.31731	0.407806	0.075762	0.608285
1822500	11.1365	1	0.944878	0.100557	0.871668	0.000209437	0.950821	0.00170179	0.0346042	1.62736	0.50336	0.093768	0.491966
1830000	13.7376	1	-1.35113	0.530679	1.03803	0.000199543	0.955365	0.00271073	0.0607313	1.23925	0.388114	0.073857	0.986224
1837500	13.3317	1	-2.57321	0.759242	1.13402	0.000139811	0.954499	0.0013376	0.0293976	1.38844	0.429587	0.08176	0.141262
1845000	15.15	1	0.561608	0.0399748	0.998885	0.000107411	0.951045	0.00142474	0.0291031	1.21809	0.37696	0.071958	0.110309
1852500	13.4404	1	-1.88865	0.526654	1.16445	0.000166675	0.953801	0.00188968	0.0409027	1.3613	0.421983	0.078374	0.70805
1860000	15.0733	1	-2.307	0.789572	1.06031	0.000108086	0.954008	0.00131757	0.0286479	1.22252	0.378497	0.072654	0.0577935
1867500	14.9857	1	-0.795887	0.516978	0.929102	0.00011179	0.954941	0.00136139	0.0302136	1.23631	0.382369	0.072303	0.217455
1875000	14.8852	1	-0.612448	0.36174	1.01172	0.000126917	0.95353	0.00170273	0.0366416	1.24075	0.383994	0.071375	0.576625
1882500	13.5008	1	-1.97791	0.880779	0.903047	0.000149611	0.948555	0.00178427	0.0346827	1.37434	0.425106	0.079181	0.495585
1890000	13.1436	1	-2.49605	0.728477	1.14104	0.000142433	0.955178	0.00128551	0.0286805	1.4034	0.434481	0.083363	0.0617684
1897500	14.4006	1	-1.7612	0.660292	1.04323	0.000134311	0.953323	0.00167508	0.0358869	1.28631	0.398001	0.074025	0.547358
1905000	11.7038	1	-1.20237	0.290877	1.16697	0.000268794	0.954601	0.0027957	0.0615806	1.42776	0.447362	0.085277	0.992535
1912500	13.4626	1	-0.540038	0.1829	1.14216	0.000157849	0.951376	0.00182601	0.0375536	1.3708	0.42437	0.078839	0.609192
1920000	13.634	1	-1.39585	0.718072	0.916288	0.000138879	0.952381	0.0015039	0.0315817	1.3638	0.421698	0.079171	0.322285
1927500	12.4412	1	-1.85885	0.548402	1.15683	0.000223311	0.954714	0.00240492	0.053105	1.40249	0.437402	0.08215	0.915625
1935000	15.5414	1	-1.65089	0.683778	0.985937	0.000102764	0.954023	0.0013755	0.0299175	1.18744	0.367295	0.069598	0.191252
1942500	15.953	1	-1.42571	0.522342	1.06919	9.51415e-05	0.956275	0.00123654	0.0282797	1.14613	0.35502	0.068534	0.0100882
1950000	14.2776	1	-0.409761	0.196419	1.1015	0.000130779	0.952074	0.00159832	0.0333498	1.30206	0.402647	0.075183	0.429407
1957500	12.8463	1	-1.49074	0.822817	0.853299	0.000148661	0.950029	0.00143514	0.0287194	1.43375	0.44386	0.085118	0.0664713
1965000	14.3774	1	-0.720294	0.279054	1.09082	0.000155372	0.952951	0.00214507	0.0455919	1.25488	0.389839	0.072588	0.808509
1972500	15.5498	1	-1.48449	0.621342	0.999999	0.000106876	0.953935	0.00148487	0.0322339	1.18953	0.367809	0.068889	0.364869
1980000	14.1733	1	-1.70862	0.820931	0.89308	0.000126552	0.950338	0.00152378	0.0306829	1.3112	0.40548	0.076453	0.256171
1987500	12.8178	1	0.164412	0.00944507	1.12461	0.000153643	0.949449	0.00155202	0.0307019	1.44455	0.446714	0.084219	0.257668
1995000	14.5281	1	0.52897	-0.040355	1.07081	0.000124258	0.947685	0.00170004	0.0324962	1.27953	0.395644	0.074041	0.380911
2002500	13.3066	1	-0.526589	0.516015	0.875115	0.000141154	0.954946	0.00134263	0.0298008	1.39255	0.430762	0.081698	0.180491
2010000	14.7397	1	-0.375186	0.357229	0.958042	0.000121314	0.954097	0.00150757	0.0328423	1.26018	0.389673	0.072852	0.401228
2017500	14.2486	1	-0.509482	0.442018	0.924496	0.000129365	0.954402	0.00148263	0.0325153	1.30533	0.403622	0.07553	0.382059
2025000	15.6313	1	-1.30608	0.569577	0.997435	0.000101474	0.954992	0.00134712	0.029931	1.17988	0.364954	0.069148	0.192479
2032500	14.5453	1	0.190769	0.0796717	1.04074	0.000120823	0.950864	0.00152678	0.0310723	1.2774	0.394999	0.074326	0.285991
2040000	11.3734	1	1.47299	-0.20078	0.997349	0.000207902	0.941932	0.00209926	0.0361517	1.59602	0.49387	0.091833	0.557885
2047500	15.9171	1	-0.152772	0.208868	1.02379	9.59862e-05	0.954221	0.00132058	0.0288469	1.152	0.356587	0.068271	0.0815305
2055000	14.7184	1	-0.0775508	0.13088	1.07805	0.000115039	0.952412	0.0014091	0.02961	1.25832	0.389279	0.073947	0.162354
2062500	14.3377	1	0.866736	-0.194457	1.10969	0.00011995	0.94505	0.00156686	0.0285141	1.2877	0.398742	0.076686	0.0410747
2070000	14.5755	1	-0.0562842	0.089661	1.10358	0.000120249	0.95097	0.00152218	0.0310462	1.27462	0.394142	0.074174	0.284055
2077500	14.4134	1	-0.388625	0.170051	1.1066	0.000146434	0.951323	0.00202323	0.0415647	1.2675	0.393019	0.073008	0.724495
2085000	14.1464	1	-1.53969	0.524646	1.10026	0.000124888	0.955414	0.0013215	0.0296392	1.3109	0.405539	0.077016	0.165175
2092500	14.8988	1	0.49369	-0.0358481	1.07319	0.000114288	0.948325	0.0015906	0.0307809	1.24515	0.385047	0.072561	0.263859
2100000	15.4791	1	-0.329843	0.341242	0.964345	0.000102668	0.955354	0.0013058	0.0292481	1.19042	0.368355	0.070208	0.125823
2107500	10.5959	1	1.94833	-0.667287	1.24426	0.000216784	0.926195	0.0023771	0.032208	1.69454	0.523961	0.098144	0.363252
2115000	14.0016	1	0.26957	-0.0877049	1.16518	0.000126001	0.948277	0.00148338	0.0286792	1.31997	0.408652	0.078409	0.0616144
2122500	11.1933	1	-1.09198	0.398945	1.05721	0.000219609	0.95358	0.00176073	0.0379301	1.61064	0.498686	0.092631	0.621835
2130000	15.2191	1	-1.7439	0.737847	0.975921	0.000105883	0.953837	0.00132375	0.0286754	1.21001	0.37461	0.071881	0.0611495
2137500	11.9114	1	-4.9009	1.62839	0.981749	0.000172315	0.92722	0.00216964	0.0298108	1.53852	0.475912	0.090254	0.18143
2145000	12.1717	1	-4.24435	1.33809	1.06022	0.000214254	0.941467	0.00269769	0.0460886	1.46656	0.455714	0.084889	0.817291
2152500	11.9829	1	-3.76967	1.31893	0.956979	0.000169073	0.937947	0.00181192	0.0291998	1.52785	0.472786	0.090157	0.120709
2160000	12.8927	1	-2.65302	1.04797	0.944205	0.000167491	0.945369	0.00197795	0.0362056	1.43174	0.443043	0.082378	0.559994
2167500	15.851	1	-0.932269	0.451983	1.01117	9.97645e-05	0.954906	0.00138837	0.0307882	1.16329	0.35973	0.067788	0.26443
2175000	14.7841	1	-0.243984	0.134106	1.09848	0.000117016	0.95171	0.00150617	0.0311903	1.25593	0.388354	0.073035	0.294659
2182500	14.9119	1	-0.300869	0.143326	1.11148	0.000115679	0.951707	0.00152457	0.0315691	1.24482	0.384909	0.072267	0.32142
2190000	14.6893	1	0.183553	0.111779	1.02005	0.000123143	0.950924	0.001633	0.0332748	1.26439	0.390994	0.07302	0.425357
2197500	13.4435	1	-0.144121	0.105299	1.09278	0.000198937	0.951755	0.00269444	0.0558489	1.29155	0.403403	0.076088	0.944327
2205000	15.439	1	-0.0993293	0.274826	0.962061	0.000103074	0.954955	0.00131117	0.0291078	1.19323	0.369266	0.070485	0.11082
2212500	14.7361	1	-1.15069	0.563983	0.963411	0.000113415	0.955605	0.00127161	0.0286431	1.25229	0.387717	0.074429	0.0572023
2220000	12.1219	1	-2.21691	0.909282	0.940807	0.000254715	0.949738	0.00313005	0.0622742	1.38157	0.433054	0.082668	0.997504
2227500	15.0367	1	-2.03937	0.680968	1.08348	0.000110415	0.954633	0.00135646	0.0298995	1.23097	0.380763	0.07216	0.189609
2235000	12.2486	1	-3.09922	0.966086	1.1085	0.000169868	0.950955	0.00155848	0.0317765	1.50578	0.465594	0.087345	0.335425
2242500	15.0399	1	-1.34912	0.495183	1.07689	0.000112368	0.95485	0.00139807	0.0309649	1.23292	0.381253	0.071777	0.277959
2250000	12.034	1	-1.97946	0.539186	1.18869	0.00025009	0.955273	0.00262838	0.0587644	1.41134	0.441529	0.083706	0.970573
2257500	14.7943	1	-2.72834	1.04102	0.949572	0.000112522	0.946792	0.00152668	0.0286926	1.24737	0.386171	0.074082	0.0632336
2265000	14.6491	1	-0.765377	0.243981	1.13732	0.000117425	0.953523	0.00140724	0.0302785	1.26656	0.391716	0.074038	0.223008
2272500	15.3098	1	-2.27186	0.84491	1.00852	0.000105519	0.952207	0.00140895	0.0294804	1.20581	0.373062	0.070947	0.149605
2280000	15.2075	1	-1.64096	0.722026	0.952516	0.000105909	0.95392	0.00131205	0.0284737	1.20991	0.374672	0.072101	0.0358855
2287500	14.3636	1	-1.88661	0.69178	1.02524	0.000129486	0.953259	0.00156497	0.0334815	1.29394	0.400145	0.074694	0.436429
2295000	15.5538	1	-1.57727	0.593431	1.04146	0.000105789	0.954374	0.00144629	0.0316986	1.1891	0.367677	0.068996	0.330217
2302500	10.165	1	0.232951	-0.187563	1.26422	0.000217971	0.945889	0.0015518	0.0286779	1.7361	0.537485	0.10313	0.0614592
2310000	11.1417	1	0.218825	-0.212513	1.26678	0.000202831	0.943526	0.00185473	0.0328423	1.62946	0.503862	0.094201	0.401231
2317500	13.6802	1	0.3631	-0.0862123	1.13161	0.000140507	0.946561	0.00174179	0.0325938	1.35939	0.42034	0.07864	0.386734
2325000	13.2735	1	0.580541	-0.119221	1.11779	0.000186793	0.945779	0.00258883	0.0477457	1.34789	0.419188	0.078207	0.844558
2332500	7.49682	1	0.57793	-0.389015	1.28727	0.000399044	0.938067	0.00263783	0.0425919	2.07103	0.642468	0.119396	0.748374
2340000	14.2715	1	-0.782982	0.414	0.99567	0.000140322	0.953738	0.0017312	0.0374215	1.29421	0.400643	0.074435	0.60465
2347500	15.0731	1	-0.804555	0.351821	1.06864	0.000108161	0.955562	0.00127651	0.0287257	1.22296	0.378599	0.072597	0.0672308
2355000	14.393	1	-1.53246	0.658869	0.994428	0.000121849	0.954181	0.00138844	0.0303024	1.29	0.398962	0.075396	0.225041
2362500	14.0595	1	-2.12556	0.651835	1.1247	0.000138416	0.953749	0.00160955	0.0348006	1.32035	0.408417	0.07606	0.500958
2370000	12.9636	1	-1.2378	0.730141	0.864036	0.000157513	0.95113	0.00162516	0.0332545	1.43028	0.442292	0.082604	0.424253
2377500	14.3495	1	-0.10735	0.106124	1.09191	0.000147789	0.950326	0.00206495	0.0415699	1.27328	0.394814	0.073342	0.72462
2385000	11.5536	1	0.0847611	-0.0591255	1.15768	0.000207592	0.946762	0.00200334	0.03763	1.57079	0.486295	0.09034	0.611794
2392500	13.0214	1	-0.0784098	0.03142	1.13692	0.000146285	0.950525	0.00145768	0.029463	1.41986	0.439289	0.083555	0.147866
2400000	12.7458	1	-2.78632	0.798561	1.15455	0.000216904	0.953635	0.00252761	0.0545151	1.36477	0.425964	0.080172	0.930912
2407500	13.1064	1	-1.31771	0.718683	0.899667	0.000146171	0.952566	0.0014322	0.0301936	1.41387	0.437289	0.082699	0.215737
2415000	14.7207	1	-1.24576	0.469495	1.07659	0.000114019	0.955798	0.00128029	0.0289646	1.25536	0.38854	0.074284	0.0949834
2422500	14.1703	1	-0.0285508	0.122061	1.06525	0.000157209	0.950821	0.00217428	0.0442116	1.27932	0.397166	0.073877	0.782452
2430000	14.9843	1	0.699117	-0.0654681	1.05133	0.000110578	0.948112	0.00153092	0.0295042	1.23426	0.381858	0.072604	0.151973
2437500	13.8005	1	0.0182603	0.229025	0.961794	0.000141754	0.952756	0.00160856	0.0340483	1.34631	0.416378	0.077636	0.465385
2445000	12.0314	1	0.130878	0.163021	1.01369	0.000239918	0.952659	0.00257507	0.0543938	1.43691	0.44845	0.084388	0.929643
2452500	14.696	1	-2.47041	0.827166	1.06773	0.000115527	0.953109	0.00139166	0.0296787	1.26058	0.389963	0.074034	0.168966
2460000	14.7321	1	-2.01748	0.658024	1.08885	0.000124522	0.953682	0.00158618	0.0342458	1.25934	0.389497	0.072599	0.475027
2467500	15.269	1	0.0961744	0.229754	0.953672	0.000105202	0.95475	0.00130113	0.0287542	1.20611	0.373372	0.071568	0.0706357
2475000	12.0414	1	0.603965	-0.0424665	1.06866	0.000230035	0.948027	0.00262712	0.0505477	1.45713	0.453821	0.084939	0.884563
2482500	13.3891	1	-0.804947	0.425981	0.993805	0.000193656	0.954628	0.00237892	0.0524309	1.31407	0.409677	0.076869	0.907878
2490000	13.4939	1	-0.662994	0.528761	0.881643	0.000136416	0.95513	0.00131444	0.0292943	1.37198	0.424523	0.080877	0.130645
2497500	13.8322	1	-1.40411	0.479936	1.07821	0.000158404	0.953803	0.0019058	0.0412537	1.32241	0.40999	0.076154	0.716878
2505000	10.8956	1	0.211415	0.211216	0.932911	0.000295982	0.954113	0.00272614	0.0594097	1.52675	0.477803	0.090692	0.975875
2512500	14.6073	1	0.648468	-0.112822	1.09521	0.000118085	0.946486	0.00161917	0.030257	1.27029	0.392873	0.074267	0.221179
2520000	15.64	1	-1.35545	0.527309	1.04759	0.000104766	0.954547	0.00144736	0.0318428	1.18185	0.365435	0.068538	0.33982
2527500	13.7314	1	-3.16434	1.13526	0.978975	0.000153728	0.944049	0.00214318	0.0383046	1.3424	0.41569	0.077206	0.633977
2535000	10.26	1	-3.46592	1.27665	0.959698	0.000233752	0.939172	0.00205182	0.0337318	1.73426	0.536333	0.100064	0.449461
2542500	13.9079	1	-1.45804	0.452519	1.13048	0.000172433	0.9542	0.00222808	0.0486475	1.28408	0.39953	0.074611	0.858206
2550000	11.8709	1	0.973422	0.0688274	0.875146	0.000177443	0.950861	0.00153313	0.0312001	1.54646	0.478191	0.089925	0.295374
2557500	15.2447	1	0.0168704	0.189728	1.00572	0.000108549	0.953001	0.00144096	0.0306596	1.21457	0.375597	0.070828	0.254325
2565000	14.9681	1	-1.62619	0.557285	1.08968	0.000112025	0.955103	0.00135532	0.0301875	1.23781	0.382836	0.072404	0.215206
2572500	11.8303	1	-1.80948	0.492188	1.1892	0.000173777	0.955382	0.00132089	0.0296044	1.5466	0.478462	0.090892	0.161804
2580000	15.681	1	-0.577504	0.290476	1.05619	0.000102617	0.95391	0.00142931	0.0310112	1.17779	0.364203	0.068552	0.28144
2587500	15.2538	1	-1.86895	0.645837	1.06714	0.0001111	0.954089	0.00147093	0.0320386	1.21494	0.375666	0.070407	0.352536
2595000	15.3361	1	-1.3032	0.634523	0.955108	0.000105715	0.954344	0.00136299	0.0298531	1.20479	0.372673	0.070652	0.185349
2602500	12.9487	1	0.251062	0.0881745	1.02041	0.000205413	0.951102	0.00254548	0.0520563	1.358	0.423287	0.079382	0.903442
2610000	12.9954	1	-1.93574	0.519757	1.18458	0.000154696	0.954382	0.00148276	0.0325039	1.42757	0.44142	0.082606	0.381372
2617500	15.1283	1	-0.459313	0.429679	0.923651	0.000107186	0.956071	0.00125554	0.028581	1.21736	0.37693	0.072421	0.0495098
2625000	14.9183	1	-0.841404	0.440217	1.00767	0.000115303	0.95467	0.00142513	0.0314388	1.24416	0.384708	0.072269	0.312391
2632500	13.6592	1	-0.933632	0.413349	1.05496	0.000157415	0.953627	0.0018163	0.0391672	1.34646	0.417085	0.077454	0.660434
2640000	14.2652	1	0.20131	0.00328209	1.11573	0.000121087	0.950787	0.0013926	0.0282973	1.29308	0.400529	0.077296	0.0124897
2647500	14.1413	1	0.190169	0.0712085	1.05237	0.000152575	0.949742	0.00209679	0.0417202	1.29179	0.40058	0.074417	0.728233
2655000	14.4169	1	-0.391156	0.271854	1.02739	0.000148447	0.952832	0.00200806	0.0425727	1.26341	0.391928	0.072835	0.747943
2662500	14.9716	1	0.307462	0.0526271	1.04333	0.000116206	0.949926	0.00161712	0.0322945	1.23968	0.383317	0.071779	0.368629
2670000	7.10238	1	2.10619	-0.63665	1.21419	0.000382579	0.926604	0.00265217	0.0361352	2.16543	0.670062	0.124597	0.557235
2677500	12.253	1	1.48578	-0.30965	1.05922	0.000213899	0.938919	0.00286432	0.0468935	1.4541	0.452023	0.084263	0.83091
2685000	14.9203	1	0.158053	0.0883629	1.05349	0.000117387	0.9506	0.00160296	0.0324487	1.2442	0.384718	0.072007	0.378049
2692500	14.8066	1	-1.08391	0.520161	1.00043	0.000116242	0.954772	0.00140192	0.0309968	1.25369	0.387672	0.072974	0.280359
2700000	14.4473	1	-2.45942	0.958706	0.950109	0.000118033	0.949096	0.00144731	0.0284323	1.27717	0.395524	0.076162	0.030511
2707500	13.029	1	-2.78453	0.812864	1.14005	0.00014583	0.954067	0.00134667	0.0293182	1.41842	0.438885	0.083593	0.133129
2715000	16.3203	1	-1.21026	0.558687	0.991078	9.03171e-05	0.955889	0.00125358	0.0284184	1.11717	0.34598	0.066637	0.0286971
2722500	15.4867	1	-1.84956	0.69609	1.02236	0.000106683	0.953587	0.00146821	0.0316335	1.19478	0.369434	0.069344	0.325818
2730000	13.8124	1	-2.51653	0.965837	0.974941	0.000130171	0.949271	0.00148082	0.0291907	1.34064	0.414857	0.079118	0.119748
2737500	12.9013	1	-1.73798	0.634999	1.06596	0.000163463	0.953659	0.00161499	0.03485	1.43413	0.443617	0.082609	0.503189
2745000	15.4793	1	-0.812125	0.346008	1.06574	0.000108808	0.953845	0.00150783	0.0326686	1.19542	0.369641	0.06914	0.391148
2752500	10.075	1	-2.03479	0.775669	0.969905	0.000267999	0.95145	0.00196644	0.0405032	1.73316	0.537162	0.099759	0.697694
2760000	15.3454	1	-2.08727	0.828078	0.977863	0.000106978	0.951661	0.00148155	0.0306488	1.20584	0.3729	0.070323	0.253468
2767500	12.0019	1	-1.44029	0.339726	1.20029	0.000176615	0.953673	0.00148163	0.0319821	1.53261	0.473891	0.088834	0.348903
2775000	12.4599	1	0.906205	-0.176012	1.07164	0.000168261	0.943634	0.00185575	0.0329234	1.48298	0.45857	0.085715	0.405855
2782500	10.1231	1	3.17921	-0.787604	1.06852	0.00023865	0.912729	0.00294957	0.0337977	1.7512	0.541577	0.101029	0.452826
2790000	13.5699	1	1.77087	-0.360814	1.0381	0.00013544	0.9371	0.00185904	0.0295554	1.36568	0.422504	0.080296	0.157021
2797500	12.5845	1	1.62715	-0.498008	1.17892	0.000154387	0.933711	0.00190665	0.0287627	1.46109	0.452302	0.086688	0.0716393
2805000	11.7873	1	1.63785	-0.416195	1.10408	0.000242148	0.93576	0.00333575	0.0519263	1.47619	0.460094	0.086269	0.90188
2812500	12.7238	1	0.815518	-0.269129	1.1767	0.000151427	0.94276	0.00164966	0.0288199	1.44697	0.447904	0.085783	0.0783841
2820000	14.8229	1	-1.39827	0.443869	1.12126	0.000115075	0.954886	0.00137826	0.0305509	1.25152	0.387034	0.07303	0.245606
2827500	13.6065	1	-1.88972	0.693437	1.04982	0.000166689	0.953074	0.00199821	0.0425819	1.33866	0.415274	0.077174	0.74815
2835000	15.7173	1	-0.608459	0.302939	1.05236	0.000101581	0.95414	0.00140911	0.0307268	1.17436	0.363159	0.068457	0.259629
2842500	12.5446	1	-0.147661	0.326642	0.947799	0.000171992	0.953609	0.00161648	0.0348447	1.47114	0.455066	0.084742	0.502953
2850000	15.7108	1	-0.257402	0.196445	1.05584	9.88582e-05	0.953969	0.00132792	0.0288482	1.1691	0.361882	0.069283	0.0816773
2857500	14.7307	1	-0.279809	0.190925	1.0631	0.000133232	0.95166	0.00185058	0.0382828	1.24998	0.38707	0.071891	0.633282
2865000	15.1124	1	-0.390615	0.344018	0.971411	0.000112914	0.954257	0.0014554	0.0318169	1.22723	0.379466	0.071176	0.33811
2872500	13.8086	1	-0.149744	0.124599	1.08117	0.000177071	0.951367	0.0024182	0.0497234	1.28822	0.401042	0.074985	0.873507
2880000	12.5454	1	0.171876	0.0254559	1.07404	0.00019981	0.948992	0.00228509	0.0447985	1.43404	0.445326	0.082869	0.793841
2887500	10.3758	1	-2.19045	0.454513	1.28575	0.000298145	0.954385	0.00239603	0.0525274	1.62905	0.507903	0.095313	0.909005
2895000	14.0795	1	-0.878389	0.352324	1.088	0.000128259	0.954451	0.00139757	0.0306825	1.32002	0.408206	0.076967	0.256139
2902500	16.0075	1	-0.72328	0.339335	1.05436	9.50218e-05	0.955251	0.00130215	0.0290988	1.1457	0.35456	0.067685	0.10984
2910000	15.3152	1	-1.3344	0.631475	0.963178	0.000108363	0.95396	0.00143357	0.0311371	1.20912	0.373883	0.070331	0.290773
2917500	14.29	1	-1.75476	0.675216	1.02433	0.000158778	0.953299	0.00216349	0.0463262	1.25963	0.391457	0.072935	0.821387
2925000	13.592	1	-3.1928	1.08421	1.01348	0.000147485	0.946444	0.00185355	0.0346093	1.36555	0.42238	0.078682	0.492203
2932500	15.147	1	-2.56245	0.875055	1.04494	0.00010719	0.952464	0.00137306	0.0288845	1.21732	0.376794	0.072106	0.0858729
2940000	11.9972	1	-1.7931	0.41799	1.22145	0.000193074	0.953416	0.00172668	0.0370658	1.52367	0.471619	0.087638	0.592132
2947500	15.3325	1	0.161254	0.0465	1.0866	0.000104085	0.951524	0.00138415	0.0285534	1.19959	0.371439	0.071394	0.0460509
2955000	14.5876	1	-0.637079	0.328457	1.02964	0.000125189	0.953653	0.00154721	0.0333834	1.27351	0.39382	0.07353	0.431208
2962500	13.3405	1	-0.908614	0.338018	1.10836	0.000146172	0.953836	0.00148166	0.0320953	1.39287	0.430683	0.080702	0.356148
2970000	11.9025	1	-1.87243	0.751606	0.971657	0.000169713	0.95378	0.00130909	0.0283232	1.53099	0.474202	0.091474	0.0160035
2977500	14.3835	1	-2.23241	0.799905	1.01976	0.000132092	0.95184	0.00167462	0.0347721	1.2902	0.39909	0.074326	0.499668
2985000	13.4522	1	-2.45926	0.761832	1.10163	0.000205183	0.954004	0.00272667	0.0592806	1.27261	0.398241	0.075572	0.974828
2992500	16.3744	1	-1.2002	0.514224	1.0232	8.96515e-05	0.956086	0.00125075	0.0284822	1.11319	0.344719	0.066329	0.0369815
3000000	12.1304	1	-4.46609	1.43944	1.02687	0.000198888	0.936815	0.00253951	0.0401919	1.49777	0.464148	0.086195	0.689383
3007500	13.0372	1	-3.97734	1.27807	1.04513	0.000149595	0.942759	0.0017726	0.0309674	1.42254	0.439888	0.082816	0.278147
3015000	12.0118	1	-2.66849	0.71415	1.19927	0.000171483	0.954662	0.00137797	0.0303933	1.52942	0.472997	0.089336	0.232665
3022500	14.4377	1	-2.84495	1.00286	1.01597	0.000118786	0.949412	0.00146761	0.0290109	1.28123	0.396529	0.075771	0.100166
3030000	13.6118	1	-3.15805	0.985942	1.08933	0.000134007	0.951079	0.00142949	0.0292201	1.36013	0.42088	0.080242	0.122865
3037500	14.1953	1	-1.89298	0.63352	1.09229	0.000137301	0.95368	0.00164233	0.0354563	1.30628	0.404133	0.075199	0.529612
3045000	14.4927	1	-2.23675	0.727566	1.0942	0.000118142	0.954638	0.0013249	0.0292074	1.27713	0.3952	0.075356	0.121519
3052500	13.5974	1	-3.11523	1.16838	0.933447	0.000140752	0.941759	0.00186578	0.0320357	1.36754	0.422849	0.079251	0.352346
3060000	13.9942	1	-2.7983	0.912788	1.06868	0.000157675	0.950696	0.00209875	0.0425673	1.30216	0.403947	0.075068	0.747823
3067500	14.3725	1	-1.23302	0.441152	1.07516	0.000125734	0.954469	0.00145329	0.0319187	1.29387	0.400069	0.075013	0.344786
3075000	13.3105	1	-0.837933	0.205071	1.18441	0.000155546	0.951712	0.00170751	0.0353614	1.39172	0.430553	0.080124	0.525589
3082500	12.5493	1	-1.47819	0.634957	1.00804	0.000158581	0.954455	0.00138035	0.0303078	1.47159	0.455124	0.086007	0.225492
3090000	14.6008	1	-2.31928	0.871309	1.00244	0.000115582	0.95203	0.00137135	0.0285876	1.26415	0.391413	0.075197	0.0503377
3097500	11.3412	1	-3.14017	0.821373	1.20513	0.000237324	0.953003	0.00210551	0.0448009	1.56284	0.485324	0.090312	0.793887
3105000	13.2664	1	-3.53182	1.16691	1.03061	0.000176784	0.944899	0.00238753	0.0433297	1.36844	0.424657	0.078948	0.764405
3112500	10.4486	1	-1.64087	0.687507	0.958272	0.000219855	0.953157	0.00149061	0.0318214	1.71239	0.52948	0.099313	0.338403
3120000	11.7593	1	-3.39334	1.11839	1.01836	0.000234388	0.946039	0.00262522	0.0486504	1.49706	0.465795	0.086986	0.858249
3127500	14.1712	1	-2.97682	0.981103	1.05211	0.000138339	0.949334	0.00180859	0.0356966	1.308	0.40469	0.075283	0.539616
3135000	13.6469	1	-2.2268	0.865767	0.99041	0.000147621	0.950433	0.00174053	0.0351146	1.35921	0.420469	0.078271	0.514937
3142500	14.6957	1	-1.39227	0.641497	0.958971	0.000123979	0.953276	0.00157482	0.0337048	1.26336	0.390701	0.072897	0.448077
3150000	12.5468	1	-1.98469	0.844882	0.923926	0.000189648	0.949608	0.00206624	0.0410033	1.45061	0.449689	0.083522	0.710608
3157500	12.0141	1	-1.78175	0.857138	0.884842	0.000221173	0.948838	0.00239636	0.0468382	1.4794	0.459875	0.085722	0.829997
3165000	13.2958	1	-3.61419	1.28332	0.957471	0.000152813	0.938823	0.00209345	0.0342197	1.39545	0.431592	0.080449	0.473766
3172500	11.1206	1	-3.90149	1.25328	1.06943	0.00026767	0.94435	0.0029157	0.0523933	1.54543	0.481798	0.090397	0.907437
3180000	14.0267	1	-3.38926	1.1382	1.02275	0.000130161	0.94581	0.0016849	0.0310927	1.32563	0.409912	0.077125	0.287502
3187500	13.3639	1	-3.58561	1.20619	1.0239	0.000138277	0.944448	0.00160421	0.0288777	1.38264	0.427967	0.081906	0.0850931
3195000	13.2155	1	-1.06042	0.381693	1.10878	0.000170252	0.953396	0.0018717	0.0401615	1.38618	0.429562	0.079772	0.68856
3202500	14.2508	1	-0.945169	0.333343	1.09386	0.000142185	0.953108	0.00178473	0.0380603	1.29425	0.400745	0.074435	0.626103
3210000	13.7145	1	0.411593	0.171708	0.924524	0.000136559	0.952723	0.00147897	0.0312831	1.35574	0.419213	0.078805	0.301362
3217500	11.9228	1	0.910418	-0.0931565	1.00493	0.000175771	0.946484	0.00166347	0.0310836	1.54059	0.476382	0.089635	0.286831
3225000	13.882	1	0.984834	-0.215349	1.09764	0.00013761	0.942458	0.00190104	0.0330376	1.33966	0.414258	0.077409	0.412289
3232500	15.9482	1	-0.257853	0.290653	0.988472	9.52135e-05	0.955639	0.00125597	0.0283127	1.1467	0.355179	0.068526	0.0145898
3240000	14.6165	1	-0.0615791	0.0694369	1.1209	0.000115637	0.951687	0.0013958	0.0288909	1.26437	0.391354	0.074887	0.0866047
3247500	14.4034	1	-2.40742	0.859369	1.01368	0.000130546	0.950953	0.00168043	0.0342619	1.28923	0.398744	0.07432	0.475804
3255000	13.8004	1	-1.67906	0.573309	1.06967	0.000186861	0.954731	0.00247489	0.0546707	1.26497	0.394847	0.074333	0.932527
3262500	15.746	1	-1.48676	0.602375	1.0235	9.79925e-05	0.955862	0.00124679	0.0282477	1.16302	0.360272	0.069586	0.00566121
3270000	14.4386	1	0.583815	-0.0670533	1.06981	0.000118524	0.948548	0.00148273	0.0288178	1.28015	0.396268	0.075895	0.078138
3277500	14.9017	1	-0.660644	0.299053	1.06028	0.000116573	0.953683	0.00147828	0.0319162	1.24587	0.385228	0.072231	0.344629
3285000	14.2087	1	0.158942	0.272123	0.910063	0.000122092	0.955632	0.00125862	0.0283675	1.29873	0.402238	0.077535	0.0219603
3292500	14.839	1	-1.34112	0.467804	1.08196	0.000119846	0.954271	0.00150695	0.0329541	1.25121	0.386901	0.072313	0.407596
3300000	14.7217	1	-0.953328	0.577301	0.911683	0.000113794	0.955158	0.00129093	0.0287883	1.25437	0.388299	0.074397	0.0746707
3307500	16.1952	1	-1.0632	0.544639	0.968063	9.19235e-05	0.955942	0.00124926	0.0283546	1.12687	0.349014	0.06729	0.0202305
3315000	13.8406	1	-2.5363	0.891026	1.01723	0.000167004	0.950468	0.00224078	0.045239	1.30545	0.405479	0.075479	0.802086
3322500	12.5881	1	-3.28313	1.12783	0.992979	0.000188402	0.944717	0.00226418	0.0409561	1.44653	0.448413	0.083284	0.709411
3330000	14.171	1	-3.27375	1.10229	1.02425	0.000125042	0.946997	0.00158719	0.029945	1.30964	0.405089	0.076744	0.193747
3337500	14.1502	1	-1.42019	0.663467	0.944204	0.00013045	0.953229	0.001506	0.0321995	1.3146	0.406481	0.076141	0.362719
3345000	14.1592	1	-0.858792	0.452806	1.00205	0.000146979	0.953776	0.00181906	0.0393528	1.2986	0.402289	0.074705	0.665868
3352500	14.3475	1	-3.13195	1.12081	0.978179	0.000123608	0.94499	0.0016921	0.0307599	1.29513	0.400503	0.075483	0.26222
3360000	13.7479	1	-2.87734	0.9731	1.04927	0.000132277	0.950474	0.00146974	0.029676	1.34889	0.417283	0.079222	0.16871
3367500	12.8345	1	-3.02238	0.988899	1.04209	0.00019568	0.949205	0.00235744	0.0464105	1.39723	0.43424	0.080912	0.822826
3375000	13.73	1	-1.49796	0.561717	1.03651	0.000137718	0.954439	0.00145235	0.0318772	1.35462	0.418854	0.078547	0.342077
3382500	15.7815	1	-0.319006	0.246079	1.0386	9.7903e-05	0.954606	0.00131129	0.0288866	1.16339	0.360101	0.06891	0.0861087
3390000	14.1769	1	-0.393454	0.154115	1.12486	0.0001473	0.950984	0.00194411	0.0396631	1.29591	0.401506	0.07456	0.674759
3397500	15.2744	1	-1.85335	0.652803	1.05872	0.000112827	0.953794	0.0015274	0.0330567	1.21282	0.375036	0.070077	0.413355
3405000	15.1162	1	-2.62437	0.913687	1.03247	0.000107726	0.951579	0.00140124	0.0289387	1.22027	0.377689	0.072231	0.0920553
3412500	8.9174	1	-5.19299	1.63202	1.01744	0.000292561	0.929445	0.00251203	0.0356039	1.90394	0.589059	0.109591	0.535786
3420000	10.304	1	-5.13316	1.67399	1.0127	0.000224775	0.927511	0.00231263	0.0319031	1.7302	0.534987	0.100315	0.343772
3427500	14.7994	1	-1.43237	0.692812	0.93889	0.000116815	0.953076	0.00146483	0.031217	1.25458	0.387937	0.072947	0.296599
3435000	15.5146	1	-0.639969	0.283265	1.07761	0.000105208	0.953763	0.0014369	0.0310768	1.19196	0.368578	0.069353	0.286328
3442500	14.3289	1	-1.20768	0.615534	0.950208	0.000133532	0.953295	0.00163225	0.0349483	1.29491	0.400561	0.074581	0.507595
3450000	15.3465	1	-1.91571	0.679122	1.05922	0.000104065	0.955096	0.00129218	0.0287765	1.19956	0.371336	0.071158	0.0732736
3457500	13.7927	1	-3.59619	1.26872	0.968844	0.000133833	0.940102	0.00184324	0.030773	1.3475	0.416697	0.078529	0.263248
3465000	14.4519	1	-3.26035	1.17947	0.962723	0.000117936	0.943097	0.00161565	0.0283929	1.27652	0.395344	0.076175	0.0253386
3472500	14.0909	1	-3.1162	1.21557	0.90225	0.000124128	0.939043	0.0017201	0.0282185	1.30879	0.405446	0.078352	0.00159186
3480000	12.7143	1	-2.61056	1.13873	0.853495	0.000159155	0.939188	0.00193707	0.0318533	1.45654	0.45037	0.084464	0.340505
3487500	11.9531	1	-4.25764	1.56166	0.88438	0.000174467	0.922783	0.00238655	0.0309069	1.53697	0.475277	0.089506	0.273562
3495000	10.3399	1	-5.16702	1.7571	0.928383	0.000216027	0.917034	0.0024816	0.0299111	1.72171	0.532556	0.100918	0.190667
3502500	12.1498	1	-3.76933	1.31662	0.983301	0.000210137	0.939033	0.00270261	0.0443287	1.47739	0.458683	0.085327	0.784764
3510000	12.7529	1	-2.21591	0.774135	1.06455	0.000174917	0.952368	0.00179257	0.037634	1.44182	0.446369	0.082923	0.61193
3517500	15.4763	1	-1.23278	0.590952	0.965758	0.00010465	0.954531	0.00138481	0.0304561	1.19427	0.369338	0.069731	0.237863
3525000	15.1364	1	-0.350894	0.261535	1.02325	0.000115089	0.953132	0.00154967	0.0330645	1.22483	0.378749	0.070769	0.413795
3532500	11.4166	1	1.42834	-0.224742	1.02541	0.000226192	0.941382	0.00246421	0.0420384	1.56786	0.486256	0.090344	0.735743
3540000	13.2704	1	0.671027	-0.180638	1.1348	0.000155036	0.943538	0.00196703	0.0348384	1.39684	0.43208	0.080462	0.502665
3547500	13.5759	1	-1.30857	0.473943	1.05958	0.000156753	0.953781	0.00176242	0.0381318	1.35794	0.420477	0.078099	0.628424
3555000	13.1072	1	-0.752882	0.279402	1.08621	0.000219372	0.954642	0.00277898	0.0612682	1.29334	0.405171	0.077186	0.990244
3562500	12.6421	1	-0.0998837	0.144875	1.04363	0.0001656	0.951412	0.00162702	0.0334857	1.46324	0.452499	0.084466	0.436652
3570000	15.0373	1	-0.576282	0.23221	1.10074	0.000116756	0.95259	0.00156816	0.0330768	1.23352	0.381438	0.07127	0.414478
3577500	14.319	1	0.279993	0.0299251	1.07454	0.000131719	0.949056	0.00173645	0.0340855	1.2973	0.401223	0.074806	0.46722
3585000	14.516	1	-1.9543	0.641956	1.09138	0.000142319	0.953501	0.00188821	0.0406071	1.26167	0.391051	0.072625	0.700419
3592500	14.3523	1	-3.17226	1.15819	0.963335	0.000121593	0.943558	0.00168276	0.029814	1.29238	0.399772	0.075813	0.181722
3600000	14.9235	1	-2.68119	0.949466	1.01884	0.000110968	0.950575	0.00143929	0.0291205	1.23804	0.383129	0.073121	0.112204
3607500	12.7587	1	-0.672439	0.517033	0.903613	0.000182122	0.953573	0.00187129	0.0403058	1.43159	0.443662	0.082392	0.692448
3615000	13.5653	1	0.879549	-0.222943	1.12772	0.000150112	0.942111	0.00204986	0.0354102	1.36651	0.422761	0.078669	0.527662
3622500	12.6756	1	0.84416	-0.275858	1.18144	0.000177175	0.940669	0.00223946	0.0377449	1.44944	0.448746	0.083361	0.615673
3630000	14.9001	1	0.279652	0.108198	1.01216	0.000113913	0.951654	0.0014795	0.0306022	1.24473	0.384931	0.072612	0.249743
3637500	12.347	1	-1.15788	0.368558	1.11112	0.000161448	0.955005	0.00133276	0.02962	1.49062	0.46114	0.08759	0.163323
3645000	9.35651	1	-1.2721	0.257343	1.21021	0.000266644	0.952465	0.00161034	0.0338772	1.84961	0.572018	0.106691	0.456852
3652500	15.0437	1	-1.32817	0.645036	0.943387	0.000111357	0.953913	0.00140448	0.0304748	1.23178	0.380939	0.071913	0.239402
3660000	14.1632	1	-1.63412	0.552826	1.07599	0.000139854	0.95384	0.00167447	0.0362755	1.30736	0.404561	0.075219	0.56271
3667500	14.8987	1	-1.80597	0.679182	1.02029	0.000118	0.953509	0.001514	0.0325656	1.24609	0.385305	0.072092	0.38506
3675000	14.0301	1	-1.95361	0.64621	1.09337	0.000164392	0.95376	0.00213328	0.0461347	1.28406	0.399012	0.07433	0.81809
3682500	14.2691	1	-1.06177	0.460717	1.0367	0.000161262	0.95418	0.00216957	0.04735	1.2571	0.390873	0.072896	0.838316
3690000	13.2443	1	-1.28274	0.565761	1.01649	0.000171395	0.95365	0.00189555	0.0408967	1.38053	0.427942	0.079481	0.707897
3697500	13.2143	1	-3.23731	1.04039	1.07677	0.000144933	0.9494	0.00154851	0.030603	1.40401	0.434187	0.081903	0.249804
3705000	12.7554	1	-1.86904	0.494322	1.1918	0.000160177	0.954324	0.001486	0.0325335	1.45224	0.449048	0.084026	0.383149
3712500	13.1449	1	-0.956799	0.456028	0.999384	0.000204371	0.954831	0.00245113	0.0542662	1.32772	0.414343	0.077955	0.9283
3720000	16.3904	1	-0.822375	0.404011	1.02478	8.94371e-05	0.956078	0.0012501	0.0284615	1.11182	0.344302	0.066269	0.0343137
3727500	14.7307	1	0.120337	0.0666033	1.07346	0.000126757	0.949683	0.00177402	0.0352571	1.25767	0.389074	0.072414	0.521124
3735000	11.2205	1	0.279347	0.242464	0.920126	0.000191387	0.954132	0.00138523	0.0302003	1.61778	0.500352	0.094621	0.216309
3742500	9.61545	1	0.502029	-0.0447864	1.11106	0.000318322	0.947785	0.00253946	0.0486348	1.74489	0.542901	0.101383	0.858019
3750000	13.3492	1	-0.526692	0.160668	1.14873	0.000210494	0.953077	0.00283868	0.0604964	1.2754	0.399382	0.075966	0.984433
3757500	15.2444	1	-0.27003	0.296681	0.985269	0.000109749	0.954051	0.00143739	0.0312825	1.2154	0.375818	0.070647	0.301315
3765000	14.973	1	-1.88441	0.738546	1.0044	0.000121357	0.952462	0.00165151	0.034741	1.23706	0.382647	0.071266	0.498251
3772500	14.617	1	-2.19345	0.805858	1.0078	0.00012175	0.952041	0.00153807	0.0320703	1.27148	0.39315	0.073676	0.354556
3780000	13.3878	1	-3.01012	0.910258	1.12185	0.000140744	0.952328	0.00144617	0.0303356	1.38611	0.428684	0.080996	0.22784
3787500	13.2849	1	-2.32828	0.773155	1.08591	0.000150096	0.952947	0.0015586	0.0331242	1.39796	0.432289	0.080761	0.417105
3795000	16.1425	1	-1.13854	0.448296	1.06174	9.26412e-05	0.956176	0.00124536	0.0284175	1.13145	0.350402	0.067489	0.0285732
3802500	15.9506	1	-1.47926	0.583111	1.02986	9.68727e-05	0.955039	0.00134347	0.0298811	1.15313	0.356689	0.067607	0.187922
3810000	12.4331	1	-0.454522	0.260255	1.03166	0.000169989	0.953052	0.00156238	0.0332791	1.48549	0.459366	0.085788	0.425588
3817500	13.2659	1	-2.26923	0.975822	0.89936	0.00016126	0.945958	0.00200704	0.0371382	1.39146	0.430705	0.080032	0.594716
3825000	14.9862	1	-2.58657	0.866594	1.05682	0.000109697	0.95275	0.00136549	0.0288994	1.23146	0.381164	0.07293	0.0875744
3832500	12.4215	1	-3.1231	0.902669	1.13991	0.000170152	0.951934	0.00159767	0.0332394	1.48677	0.45976	0.08587	0.423432
3840000	12.8381	1	-1.15809	0.655036	0.890036	0.000158659	0.95276	0.00154287	0.0326606	1.44362	0.446389	0.083498	0.390679
3847500	10.201	1	-0.735717	0.138869	1.2315	0.00024318	0.950675	0.00175181	0.0355158	1.7374	0.53752	0.100012	0.532114
3855000	13.7673	1	0.631483	-0.13491	1.1196	0.00014932	0.944701	0.00203585	0.0368151	1.34341	0.415788	0.077276	0.583045
3862500	14.0732	1	-1.79449	0.54492	1.1363	0.000129416	0.954786	0.00140814	0.0311437	1.32129	0.408569	0.076853	0.291254
3870000	15.6796	1	-0.717042	0.418849	0.983195	9.90547e-05	0.95607	0.00125469	0.0285609	1.17025	0.362352	0.06964	0.0469937
3877500	14.784	1	0.18721	0.184381	0.968917	0.000116668	0.952883	0.00146165	0.0310217	1.25574	0.388305	0.073084	0.282227
3885000	13.9537	1	-0.173605	0.226327	1.0046	0.000145682	0.952323	0.00176091	0.0369343	1.32532	0.410205	0.076232	0.587394
3892500	14.6605	1	-1.43944	0.471915	1.11344	0.000120124	0.954575	0.00143855	0.0316689	1.26743	0.391897	0.07355	0.328214
3900000	14.4804	1	-1.33326	0.590716	0.98766	0.000143758	0.953455	0.00190593	0.040948	1.26368	0.391729	0.072756	0.709204
3907500	12.8454	1	-2.52401	0.988924	0.961918	0.000149918	0.948324	0.00152036	0.029421	1.43762	0.444797	0.084636	0.143636
3915000	14.2144	1	-2.8936	1.12932	0.923996	0.000123773	0.942984	0.00169274	0.0296889	1.30473	0.403619	0.07662	0.16994
3922500	14.525	1	-2.4942	0.932632	0.982429	0.00013246	0.948984	0.0018426	0.0361181	1.27439	0.394339	0.073328	0.556565
3930000	15.2379	1	-1.13633	0.549494	0.976768	0.00011301	0.95413	0.00150715	0.0328572	1.21612	0.376047	0.070302	0.402081
3937500	13.1648	1	-2.49796	0.760581	1.13005	0.000144914	0.95413	0.00138419	0.0301761	1.40794	0.435456	0.082362	0.214223
3945000	15.6511	1	-1.98094	0.791157	0.977544	9.96099e-05	0.952996	0.00135135	0.0287494	1.17361	0.363314	0.069645	0.0700652
3952500	14.3689	1	-1.31184	0.627202	0.969005	0.000121912	0.954385	0.0013742	0.030126	1.29177	0.399535	0.075593	0.209857
3960000	14.9761	1	-1.63143	0.69971	0.966552	0.000113148	0.953355	0.00143853	0.0308396	1.23839	0.38295	0.072144	0.268406
3967500	13.042	1	0.578066	-0.100533	1.11507	0.000159636	0.945804	0.00187756	0.0346438	1.4202	0.439286	0.081827	0.493794
3975000	14.2504	1	0.535814	-0.0845404	1.0937	0.000123834	0.947379	0.00158112	0.0300473	1.30253	0.402873	0.076267	0.202923
3982500	14.6152	1	0.553215	0.0894222	0.961609	0.00011678	0.951858	0.00142644	0.0296296	1.2677	0.392174	0.074484	0.164249
3990000	15.1174	1	-0.546556	0.249022	1.07739	0.000115582	0.952832	0.00156372	0.033152	1.22642	0.379245	0.070847	0.418644
3997500	14.558	1	0.279792	0.00761344	1.09069	0.000122596	0.948983	0.00163187	0.0319868	1.27685	0.394808	0.074008	0.349206
4005000	14.1582	1	-1.17152	0.49082	1.02731	0.000169084	0.954426	0.00228148	0.0500607	1.2549	0.390737	0.073088	0.878098
4012500	15.4888	1	-0.849108	0.390752	1.0339	0.00010191	0.955829	0.00126816	0.0287103	1.18709	0.367503	0.070484	0.0653749
4020000	15.4333	1	-1.37904	0.586216	1.01213	0.000104877	0.954826	0.00136512	0.0302192	1.19743	0.370343	0.070026	0.217941
4027500	16.3929	1	-0.624035	0.364164	1.01003	8.93571e-05	0.956055	0.00124507	0.0283325	1.11095	0.344095	0.066366	0.0172697
4035000	15.7398	1	-1.0181	0.41869	1.05589	0.000101959	0.954674	0.00141062	0.0311214	1.17299	0.362711	0.068234	0.289618
4042500	14.0559	1	0.590807	-0.0625176	1.07481	0.000141088	0.946634	0.00191507	0.0358858	1.31837	0.407922	0.07587	0.547315
4050000	14.6627	1	0.0269716	0.163414	1.01216	0.000116929	0.952819	0.00142207	0.0301406	1.26498	0.391246	0.074018	0.211135
4057500	14.4528	1	-1.1487	0.341047	1.14502	0.000117879	0.955711	0.00125199	0.0282686	1.2757	0.395161	0.076297	0.00855258
4065000	12.3515	1	-0.577002	0.506793	0.875358	0.00015918	0.95585	0.00125156	0.0283481	1.48284	0.459271	0.088557	0.0193629
4072500	12.6856	1	0.357422	0.177963	0.946108	0.000172302	0.95187	0.00173892	0.0361301	1.45329	0.449699	0.083622	0.557036
4080000	13.8155	1	0.210952	0.193379	0.954655	0.000144805	0.952135	0.0016942	0.0353955	1.34234	0.415281	0.077279	0.527041
4087500	14.5078	1	0.445693	-0.0471315	1.09175	0.000126548	0.947358	0.00175561	0.0333498	1.28083	0.39608	0.073957	0.429408
4095000	14.3626	1	0.46275	0.0679297	0.990082	0.000119536	0.952116	0.00136618	0.0285311	1.28551	0.398054	0.076535	0.0432365
4102500	13.4517	1	0.294583	-0.0510405	1.1294	0.00018089	0.947494	0.00247788	0.0471921	1.33341	0.414566	0.077303	0.835778
4110000	13.3037	1	-0.751672	0.2821	1.08332	0.000165724	0.952682	0.00185535	0.0392099	1.38093	0.427771	0.079438	0.661692
4117500	13.2146	1	-2.91651	1.10067	0.939486	0.000164975	0.94373	0.00214396	0.0381012	1.39354	0.431495	0.080146	0.627434
4125000	15.0121	1	-1.50296	0.566237	1.04086	0.000117094	0.954165	0.00151429	0.0330381	1.23577	0.38213	0.071406	0.412319
4132500	13.4709	1	-2.25475	0.963749	0.903358	0.000152968	0.946444	0.00191328	0.0357245	1.37502	0.425431	0.079139	0.54076
4140000	12.2268	1	-1.41835	0.727836	0.897564	0.000212865	0.951546	0.00223844	0.0461975	1.46027	0.453784	0.084538	0.819177
4147500	12.6875	1	-2.68172	0.797508	1.11464	0.000190199	0.952554	0.00202266	0.0426304	1.42927	0.443391	0.082401	0.749232
4155000	14.625	1	-2.8032	0.961561	1.03166	0.000124304	0.949578	0.00167835	0.0332861	1.2702	0.392791	0.073354	0.425971
4162500	14.4901	1	-1.40987	0.440919	1.12895	0.000124497	0.954301	0.00147617	0.0323016	1.28306	0.396731	0.07429	0.369064
4170000	14.8949	1	-2.38128	0.770901	1.08861	0.000110701	0.954629	0.00128797	0.0283877	1.23673	0.383024	0.073807	0.0246427
4177500	12.882	1	-3.77473	1.20649	1.04996	0.000176191	0.944335	0.00218623	0.0392751	1.42293	0.440792	0.081856	0.663602
4185000	15.368	1	-2.3374	0.887521	0.982096	0.000103786	0.951265	0.0014044	0.028817	1.19792	0.370814	0.071021	0.0780415
4192500	12.3709	1	-1.06617	0.610625	0.933316	0.000187472	0.953051	0.00181064	0.0385657	1.47846	0.457868	0.085034	0.6422
4200000	13.9681	1	-2.58266	1.07582	0.894248	0.000129285	0.943465	0.00170816	0.0302142	1.32953	0.4112	0.077754	0.217507
4207500	13.2095	1	-3.8908	1.30713	1.00339	0.000156183	0.939991	0.00208604	0.0347619	1.40308	0.434003	0.080829	0.499204
4215000	13.1395	1	-2.95449	0.890539	1.11002	0.000181863	0.951548	0.00213636	0.0440926	1.37759	0.427649	0.079541	0.780084
4222500	14.3092	1	-2.78334	1.05385	0.953494	0.000129956	0.945695	0.00180562	0.0332493	1.29922	0.401762	0.075036	0.423971
4230000	15.773	1	-1.80155	0.650382	1.05237	9.82765e-05	0.955096	0.00130729	0.0291127	1.16512	0.360565	0.068821	0.111357
4237500	15.3964	1	-0.305702	0.173658	1.09206	0.00010351	0.953482	0.00134665	0.0289488	1.19614	0.370216	0.070793	0.0931979
4245000	13.6351	1	-0.737805	0.268993	1.11845	0.000177069	0.952962	0.00223878	0.0475953	1.31421	0.408681	0.076235	0.842204
4252500	15.4196	1	-0.692665	0.264329	1.10349	0.000103498	0.954411	0.00133184	0.0292143	1.19534	0.369888	0.070525	0.122253
4260000	12.7774	1	0.915252	-0.225614	1.11713	0.000205945	0.942858	0.00286031	0.0500565	1.385	0.431246	0.080665	0.878041
4267500	11.4747	1	1.3161	-0.0968267	0.93914	0.00022118	0.945303	0.0022452	0.0410482	1.56587	0.485426	0.090161	0.71174
4275000	14.1004	1	-0.399461	0.343153	0.977463	0.000149008	0.95343	0.00184894	0.0397024	1.30288	0.403672	0.074962	0.675869
4282500	13.5734	1	-1.17451	0.320215	1.17047	0.000148532	0.953031	0.00163746	0.0348626	1.36688	0.422818	0.078735	0.503759
4290000	13.8562	1	-1.94951	0.763077	0.98428	0.000160566	0.951839	0.00204473	0.042456	1.31549	0.408064	0.07583	0.745322
4297500	11.9614	1	0.177432	-0.0795533	1.16483	0.000169694	0.948089	0.00151817	0.0292459	1.53045	0.473572	0.090265	0.125591
4305000	14.0099	1	-0.021521	0.069985	1.09384	0.000131088	0.950498	0.00155219	0.0313562	1.32751	0.410481	0.077138	0.306569
4312500	14.8798	1	-2.32197	0.84058	1.01195	0.000115239	0.9518	0.00149892	0.031098	1.24727	0.385683	0.072564	0.287896
4320000	12.8005	1	-1.48227	0.750463	0.88769	0.000150708	0.952134	0.00140425	0.029337	1.44185	0.446131	0.084957	0.135073
4327500	11.5514	1	-4.26393	1.3656	1.034	0.000179202	0.939941	0.00173625	0.028909	1.57394	0.487166	0.093201	0.0886828
4335000	11.6934	1	-3.15945	1.11732	0.968421	0.000197946	0.944244	0.00200455	0.0359521	1.56053	0.482858	0.089802	0.549979
4342500	14.0324	1	-2.52912	0.86189	1.05162	0.000163732	0.951397	0.00222791	0.045839	1.28513	0.399285	0.074362	0.812916
4350000	15.2657	1	-0.849656	0.32748	1.09555	0.000105183	0.955375	0.00127979	0.0286787	1.206	0.373369	0.071639	0.0615533
4357500	15.1031	1	-0.679311	0.449377	0.949455	0.000107416	0.956341	0.00123245	0.0282288	1.21757	0.377179	0.072876	0.0030397
4365000	13.5333	1	0.161632	0.224662	0.949642	0.00014806	0.952693	0.0016251	0.0343524	1.37175	0.424273	0.079067	0.48014
4372500	14.2999	1	-2.13749	0.755773	1.03322	0.00014758	0.952322	0.00195375	0.0409785	1.27997	0.396785	0.073696	0.709978
4380000	14.8743	1	-2.5771	0.845476	1.07177	0.000110988	0.953585	0.00131137	0.0282534	1.23777	0.383422	0.07405	0.00646121
4387500	12.7332	1	-0.231654	0.139414	1.07513	0.000201162	0.951382	0.0023088	0.0474889	1.40218	0.436014	0.081326	0.840526
4395000	13.1754	1	-0.00474703	0.180188	1.00295	0.000186751	0.952084	0.00223149	0.0465711	1.36288	0.423599	0.078941	0.825543
4402500	14.1815	1	-0.400763	0.22765	1.06132	0.000164746	0.952701	0.0022747	0.0480921	1.26171	0.392456	0.073246	0.849895
4410000	15.7286	1	-0.42903	0.271511	1.03912	0.000101481	0.953865	0.00141927	0.0307638	1.17346	0.362879	0.06839	0.262528
4417500	14.0803	1	0.599156	-0.0152302	1.03156	0.000143039	0.947757	0.00192884	0.0369206	1.31343	0.406523	0.075548	0.586896
4425000	13.9475	1	-1.50892	0.505255	1.10808	0.000141054	0.953988	0.00160888	0.0349662	1.33064	0.411616	0.076638	0.508389
4432500	14.4002	1	-0.756607	0.260746	1.12757	0.000121857	0.953693	0.00140622	0.0303673	1.28949	0.398797	0.075334	0.230498
4440000	15.2243	1	-1.19726	0.512164	1.03122	0.000106152	0.955745	0.00128358	0.0290043	1.21119	0.374857	0.071635	0.0994315
4447500	15.3462	1	-0.678134	0.256158	1.11114	0.000103767	0.954986	0.00127509	0.0283264	1.19715	0.370799	0.071523	0.0164412
4455000	15.5069	1	-0.141177	0.115089	1.09851	0.000101538	0.952814	0.00134831	0.0285745	1.18485	0.366866	0.070494	0.0487018
4462500	11.1938	1	-0.111837	0.0367571	1.16988	0.000192157	0.950218	0.00150403	0.0302125	1.6209	0.501317	0.094795	0.217367
4470000	13.7692	1	0.88683	-0.166377	1.09409	0.000132703	0.944935	0.00165601	0.0300738	1.34815	0.416981	0.078923	0.205265
4477500	15.5252	1	-1.33483	0.494431	1.07347	0.000101292	0.956059	0.00125672	0.0286001	1.18344	0.366418	0.070382	0.0518922
4485000	14.7217	1	-1.31804	0.448042	1.10069	0.000133617	0.953687	0.00177775	0.0383854	1.25047	0.387236	0.07192	0.636542
4492500	15.0109	1	-0.878053	0.380396	1.05062	0.000128652	0.953491	0.00179552	0.038606	1.22425	0.379147	0.070414	0.643453
4500000	14.7672	1	-1.74308	0.573029	1.10037	0.000121955	0.954173	0.00152858	0.033355	1.2573	0.388805	0.072598	0.429689
4507500	13.2433	1	-0.408832	0.482882	0.865217	0.000143728	0.954876	0.0013698	0.0303561	1.40054	0.433143	0.081828	0.229557
4515000	9.75698	1	1.07718	-0.124041	0.97864	0.000300086	0.944903	0.00250409	0.0454492	1.74637	0.542488	0.101	0.80593
4522500	11.9506	1	0.297584	-0.0722696	1.15894	0.000249638	0.948286	0.00296244	0.0572849	1.42852	0.446537	0.08443	0.957746
4530000	13.1336	1	-0.914108	0.286984	1.14767	0.00014587	0.95394	0.00139575	0.030303	1.41143	0.436517	0.082493	0.225087
4537500	12.8043	1	-0.560946	0.415632	0.955722	0.00020753	0.954507	0.00232449	0.0510953	1.37705	0.429005	0.080351	0.891611
4545000	11.8367	1	-2.87823	0.76285	1.19801	0.00019195	0.953341	0.00164924	0.0353464	1.54626	0.478362	0.089022	0.524949
4552500	11.347	1	-2.83321	0.858822	1.09467	0.000207373	0.951752	0.00172617	0.0357772	1.60012	0.495084	0.092091	0.542912
4560000	14.5752	1	-1.65053	0.634574	1.02039	0.000141109	0.9533	0.0018961	0.0406017	1.25636	0.389405	0.072319	0.700278
4567500	14.9523	1	-2.12771	0.792817	1.01589	0.000121409	0.951913	0.00166364	0.0345962	1.23913	0.383275	0.071399	0.491593
4575000	15.0461	1	-0.399067	0.248659	1.05657	0.00011306	0.953356	0.00146279	0.0313608	1.2328	0.381197	0.071633	0.306896
4582500	15.4909	1	0.571398	-0.00621621	1.03223	0.000101715	0.950384	0.00141351	0.0284888	1.18574	0.367181	0.070644	0.0378358
4590000	14.8323	1	0.365801	0.00998684	1.07088	0.000113177	0.949995	0.0014805	0.0296071	1.24812	0.386122	0.073349	0.162066
4597500	12.7281	1	0.845581	-0.0879298	1.02651	0.000201702	0.9464	0.00255412	0.0476513	1.4019	0.435964	0.081329	0.843084
4605000	14.0087	1	0.0539849	0.0716456	1.07427	0.000143032	0.9497	0.00182587	0.0363	1.3218	0.409033	0.076049	0.563656
4612500	14.9731	1	-0.148731	0.216684	1.01625	0.00012077	0.952386	0.00164098	0.0344641	1.23751	0.382763	0.071318	0.485426
4620000	14.0573	1	-0.86252	0.566721	0.897684	0.000125721	0.95494	0.00131605	0.0292065	1.31747	0.407681	0.077737	0.121427
4627500	14.5853	1	-2.80027	0.98435	1.0121	0.000126961	0.948661	0.00175354	0.0341563	1.27275	0.393638	0.073382	0.470687
4635000	10.2158	1	-4.96408	1.46386	1.13288	0.000242829	0.940289	0.00212306	0.0355555	1.73545	0.536921	0.099897	0.53377
4642500	12.4009	1	-2.77748	1.06837	0.956048	0.000213026	0.945541	0.0026313	0.0483169	1.43169	0.44538	0.083143	0.853294
4650000	14.7764	1	-1.93685	0.672287	1.0648	0.000133796	0.953221	0.00182318	0.038974	1.24379	0.385254	0.071544	0.654683
4657500	13.5981	1	-0.423851	0.240799	1.07186	0.000177248	0.952744	0.00223234	0.0472394	1.31932	0.410197	0.076491	0.836541
4665000	12.1928	1	1.06179	-0.374704	1.21364	0.000165506	0.938793	0.00182417	0.0298035	1.50787	0.466435	0.088462	0.180746
4672500	12.9832	1	1.78943	-0.462088	1.11389	0.000152404	0.933075	0.00211344	0.0315794	1.4287	0.441764	0.082938	0.322123
4680000	13.9871	1	0.354662	-0.034102	1.09968	0.000154287	0.947366	0.00215601	0.0409625	1.30894	0.405764	0.075363	0.709573
4687500	6.40404	1	3.45664	-0.446106	0.732189	0.00037236	0.922594	0.00219832	0.0283999	2.26828	0.702487	0.135341	0.0262535
4695000	10.0534	1	2.57674	-0.385158	0.883456	0.000227036	0.932272	0.00206189	0.0304438	1.7592	0.544051	0.102724	0.236854
4702500	14.5176	1	0.0903485	0.00341059	1.1312	0.000120483	0.949321	0.00155508	0.0306846	1.27936	0.395632	0.074595	0.256307
4710000	13.9506	1	-0.813317	0.260782	1.12232	0.000168472	0.952832	0.00222656	0.047205	1.28667	0.400037	0.074594	0.835988
4717500	14.9536	1	-1.01663	0.399094	1.07304	0.000127692	0.953563	0.00174675	0.0376152	1.23214	0.381452	0.070864	0.611292
4725000	15.1895	1	-0.580586	0.373776	0.997333	0.000112198	0.954292	0.00146608	0.0320749	1.22054	0.377397	0.070722	0.354853
4732500	14.8654	1	-0.121835	0.238795	0.989876	0.000118181	0.953125	0.00151814	0.0323874	1.24911	0.386234	0.072305	0.374326
4740000	14.1812	1	0.370656	0.0915959	0.999424	0.000138899	0.95023	0.00179273	0.03602	1.30631	0.404205	0.075169	0.552687
4747500	12.2105	1	0.510526	-0.231706	1.21787	0.000192812	0.942305	0.00224425	0.0388985	1.49427	0.462823	0.08595	0.652409
4755000	14.2761	1	0.0667709	0.0678168	1.07939	0.000145167	0.949563	0.00199912	0.0396356	1.28686	0.398696	0.074038	0.673981
4762500	12.6182	1	1.77009	-0.285505	0.974043	0.000158642	0.939069	0.00188295	0.0309027	1.46566	0.453224	0.085354	0.273244
4770000	11.5795	1	2.68404	-0.611802	1.0239	0.000185011	0.922569	0.00241642	0.0312074	1.579	0.488252	0.091814	0.295901
4777500	10.7499	1	2.7595	-0.723534	1.10858	0.000233844	0.918636	0.00308341	0.0378966	1.66259	0.514766	0.095619	0.620727
4785000	11.0841	1	0.23219	-0.210934	1.25554	0.000213543	0.94319	0.00200502	0.0352934	1.63179	0.504816	0.093951	0.522684
4792500	13.5849	1	1.11506	-0.2586	1.10056	0.000145032	0.94088	0.0019865	0.0336014	1.36781	0.422996	0.078939	0.442723
4800000	12.801	1	0.72849	-0.0611195	1.04984	0.0001874	0.946728	0.00227635	0.0427307	1.4173	0.439698	0.081719	0.751457
4807500	10.9468	1	1.65395	-0.112937	0.870274	0.000207378	0.944892	0.00179251	0.0325273	1.65251	0.510975	0.095616	0.382774
4815000	11.8917	1	1.87393	-0.501017	1.13211	0.000199654	0.931133	0.00263174	0.0382148	1.53123	0.474151	0.088066	0.631104
4822500	13.2061	1	1.47914	-0.396679	1.12938	0.000145468	0.936461	0.00195369	0.0307479	1.40512	0.434516	0.081898	0.261283
4830000	11.9847	1	2.5139	-0.599749	1.05806	0.000179386	0.924274	0.00247692	0.032709	1.53433	0.474439	0.088733	0.393518
4837500	12.9674	1	1.97588	-0.511897	1.10866	0.000146604	0.931409	0.00199205	0.0290423	1.42328	0.44048	0.084139	0.103649
4845000	10.102	1	0.821332	-0.273856	1.14741	0.000331593	0.942758	0.00340222	0.0594362	1.61562	0.505621	0.095977	0.976089
4852500	12.6238	1	1.06272	-0.256879	1.12242	0.000198682	0.941293	0.00265526	0.0452287	1.42403	0.442309	0.082334	0.801896
4860000	8.54944	1	2.9111	-1.00551	1.28788	0.000386085	0.911058	0.0046515	0.052298	1.85767	0.579111	0.10864	0.906315
4867500	10.9715	1	2.46191	-0.656456	1.11799	0.000249854	0.923374	0.00342484	0.0446953	1.60521	0.498456	0.092749	0.791874
4875000	12.3265	1	1.09882	-0.181965	1.03418	0.000195605	0.942894	0.00233941	0.0409661	1.47377	0.45686	0.084853	0.709665
4882500	15.0527	1	0.176955	0.0237097	1.09339	0.000108336	0.951019	0.00139898	0.0285614	1.22385	0.378948	0.072829	0.0470626
4890000	13.2057	1	0.696093	-0.218381	1.17322	0.00014561	0.943416	0.00174284	0.0308009	1.40525	0.434552	0.081882	0.265414
4897500	14.6999	1	-0.956865	0.370236	1.07057	0.000132943	0.95341	0.00176431	0.0378688	1.25395	0.388239	0.072117	0.619805
4905000	11.1841	1	-2.45294	0.813885	1.05237	0.000188345	0.95362	0.00132717	0.0286151	1.61377	0.499647	0.095953	0.0537542
4912500	12.2571	1	-3.04605	0.858233	1.16952	0.000209684	0.952494	0.00215422	0.0453459	1.46126	0.453901	0.0845	0.804049
4920000	14.6512	1	-2.71724	0.919941	1.04608	0.000123227	0.95059	0.001631	0.0330091	1.26806	0.392117	0.073277	0.410695
4927500	13.0966	1	-3.08445	1.077	0.992138	0.000147818	0.946577	0.00164382	0.0307697	1.4162	0.43794	0.082534	0.262985
4935000	13.8981	1	-2.37145	0.766134	1.07572	0.000157301	0.952544	0.00196573	0.0414224	1.31557	0.407899	0.075769	0.721033
4942500	16.1145	1	-1.41357	0.56278	1.03254	9.36701e-05	0.955495	0.00129843	0.0291747	1.1373	0.351939	0.06713	0.118036
4950000	14.4188	1	-0.952509	0.388496	1.06485	0.000159481	0.954018	0.00221696	0.0482131	1.23997	0.385718	0.071998	0.851731
4957500	13.89	1	-0.24064	0.289811	0.97492	0.000152151	0.953035	0.0018363	0.0390991	1.32467	0.410326	0.076199	0.658418
4965000	15.266	1	-0.929859	0.347351	1.08819	0.00010495	0.955871	0.00124745	0.0282684	1.20371	0.372861	0.071992	0.00852634
4972500	13.9128	1	-0.728412	0.238279	1.12183	0.000175666	0.952908	0.00237062	0.0503398	1.27579	0.3973	0.074341	0.881826
4980000	14.6151	1	-1.2589	0.579275	0.974604	0.000116303	0.95514	0.00131635	0.0293432	1.2666	0.391902	0.074626	0.135704
4987500	12.3825	1	0.860897	-0.325163	1.216	0.000159558	0.940955	0.00172019	0.0291336	1.48451	0.459396	0.087665	0.11362
4995000	12.0441	1	1.11607	-0.389904	1.20953	0.000184609	0.937057	0.00219065	0.0348038	1.52478	0.471653	0.087836	0.501103
5002500	12.2632	1	0.772692	-0.288801	1.19917	0.000204106	0.940652	0.00257322	0.0433584	1.46997	0.45617	0.084808	0.765009
5010000	12.5798	1	-0.790382	0.163922	1.18785	0.00018961	0.951053	0.00202234	0.0413167	1.4459	0.44829	0.083269	0.718435
5017500	14.6522	1	-0.58362	0.335337	1.02948	0.000132393	0.953298	0.00173673	0.0371875	1.26014	0.390065	0.072479	0.596463
5025000	16.0991	1	-0.441617	0.302679	1.01703	9.37672e-05	0.955076	0.00130644	0.0290811	1.13816	0.352231	0.067253	0.107909
5032500	12.3542	1	-0.612476	0.12897	1.20167	0.000164041	0.951638	0.00148271	0.0306589	1.49309	0.461731	0.087071	0.254265
5040000	14.2622	1	-0.66271	0.357166	1.03291	0.000144492	0.953395	0.00182687	0.0391987	1.28959	0.399474	0.074183	0.661362
5047500	13.064	1	-0.13363	0.23287	0.985467	0.000159626	0.952629	0.00164947	0.0348205	1.41762	0.438507	0.081661	0.501859
5055000	10.8772	1	1.39783	-0.203903	1.0212	0.000216809	0.942124	0.00199463	0.0344638	1.65809	0.51285	0.095556	0.485414
5062500	12.6518	1	0.765958	-0.160002	1.09303	0.000209238	0.944765	0.00275462	0.0498712	1.39843	0.435385	0.081421	0.875531
5070000	13.8123	1	0.883148	-0.0999043	1.02529	0.000133326	0.946471	0.00164418	0.0307158	1.34552	0.416088	0.078439	0.258768
5077500	13.63	1	-0.119138	0.0652377	1.13566	0.000165221	0.949552	0.00212833	0.0421883	1.33799	0.414991	0.077108	0.739216
5085000	14.8932	1	-1.46044	0.505361	1.07999	0.000116997	0.954519	0.00145768	0.03205	1.24664	0.385469	0.072241	0.353265
5092500	13.8322	1	-2.43867	0.920515	0.977842	0.000165652	0.949246	0.00225944	0.0445172	1.30931	0.406536	0.075636	0.788442
5100000	14.4638	1	-1.85455	0.740693	0.998743	0.0001371	0.952202	0.00180126	0.0376849	1.27581	0.394982	0.073375	0.613651
5107500	15.7042	1	-0.852042	0.417089	1.01792	0.000103458	0.954544	0.00143888	0.0316542	1.17638	0.363743	0.06827	0.327221
5115000	13.2178	1	-1.13086	0.639108	0.896985	0.000144128	0.953666	0.00140411	0.0303041	1.40297	0.4339	0.081998	0.225184
5122500	15.5762	1	-1.84815	0.697978	1.02962	0.000100431	0.954983	0.00127748	0.0283776	1.17794	0.364819	0.070311	0.0233034
5130000	16.035	1	-1.02472	0.518856	0.982277	9.42043e-05	0.955896	0.00126303	0.0286377	1.14131	0.353359	0.067838	0.056542
5137500	14.58	1	-1.40829	0.490882	1.0781	0.000118637	0.955106	0.0013604	0.0303025	1.27288	0.393668	0.074396	0.225046
5145000	15.5274	1	-0.241977	0.235775	1.02293	0.000105323	0.953338	0.00145777	0.0312413	1.19104	0.368287	0.069244	0.298355
5152500	13.6166	1	-0.696901	0.233801	1.11562	0.000139189	0.952963	0.00148487	0.0315679	1.36549	0.422219	0.079273	0.321333
5160000	15.2291	1	-0.106182	0.0920679	1.10885	0.000106032	0.95208	0.00138795	0.0289642	1.2106	0.374684	0.071635	0.0949367
5167500	13.4095	1	0.759443	-0.22216	1.15624	0.000148493	0.942527	0.00192643	0.033519	1.38515	0.428353	0.079953	0.438406
5175000	13.294	1	0.617298	-0.117325	1.11188	0.000177913	0.945444	0.00240592	0.0441003	1.36244	0.422949	0.078667	0.780237
5182500	13.7536	1	-0.733319	0.473013	0.959826	0.000146231	0.953936	0.00163305	0.0354515	1.34816	0.417089	0.07761	0.529407
5190000	15.5888	1	-1.46005	0.564606	1.03674	0.000104214	0.954648	0.00141224	0.0311395	1.18572	0.366648	0.068969	0.290945
5197500	13.4937	1	-1.06108	0.403637	1.05817	0.000170893	0.953713	0.00200072	0.0432245	1.34684	0.417934	0.077694	0.762173
5205000	12.9503	1	0.597457	-0.16259	1.13439	0.000187783	0.94427	0.00247843	0.0444723	1.39464	0.433022	0.080561	0.78757
5212500	13.5483	1	-0.0909022	0.124386	1.07723	0.000197342	0.952187	0.00270459	0.0565663	1.2782	0.399391	0.075422	0.951156
5220000	13.0888	1	-1.11959	0.302588	1.17693	0.00015632	0.953006	0.00158983	0.0338304	1.41684	0.438176	0.081734	0.454489
5227500	10.5104	1	-1.67566	0.905649	0.842142	0.000233636	0.946237	0.0019226	0.0357606	1.69871	0.525586	0.097767	0.542235
5235000	16.1479	1	-0.864035	0.482051	0.970156	9.25368e-05	0.956226	0.00123964	0.0283189	1.13049	0.350155	0.06755	0.0154266
5242500	15.7854	1	-1.11046	0.502916	1.01234	0.000101205	0.954793	0.00140464	0.0310711	1.16911	0.361515	0.068026	0.285906
5250000	15.0142	1	-1.47738	0.555773	1.05641	0.000121794	0.953895	0.00162705	0.03529	1.2324	0.381258	0.070956	0.522535
5257500	15.465	1	-0.0226332	0.1369	1.05133	0.000105178	0.952061	0.00146958	0.0306555	1.19559	0.369731	0.069723	0.253994
5265000	13.5573	1	0.00573455	0.0377923	1.11052	0.000173883	0.949267	0.00229472	0.045231	1.33217	0.413777	0.077023	0.801937
5272500	15.2555	1	-0.383738	0.302616	1.00975	0.000108723	0.9542	0.00141252	0.0308407	1.21392	0.375383	0.070718	0.268487
5280000	14.476	1	-0.43058	0.410169	0.932839	0.000123341	0.954603	0.00143786	0.0316728	1.28425	0.397097	0.074525	0.328479
5287500	14.7236	1	-0.688164	0.220508	1.14003	0.000113904	0.954028	0.00132905	0.0289103	1.25483	0.388395	0.074303	0.0888235
5295000	14.3339	1	-2.74057	0.895751	1.06438	0.000122474	0.951919	0.00144728	0.0301012	1.29494	0.400518	0.075793	0.207686
5302500	13.1506	1	-1.23501	0.433163	1.07307	0.000213587	0.95524	0.00263882	0.0589542	1.30212	0.407401	0.077263	0.97215
5310000	13.2473	1	-1.09435	0.679947	0.869663	0.000149155	0.952209	0.00155211	0.0324768	1.40212	0.43355	0.08114	0.379746
5317500	14.8015	1	-1.75136	0.766695	0.952277	0.000119556	0.951869	0.00156536	0.0325229	1.25478	0.387991	0.072603	0.382515
5325000	12.4261	1	-2.75772	0.778446	1.17064	0.000174276	0.953188	0.0016211	0.0346299	1.4841	0.45905	0.08551	0.493155
5332500	14.6171	1	-2.93835	1.13114	0.930398	0.000115198	0.943386	0.00160893	0.0284191	1.2617	0.39074	0.075257	0.0287846
5340000	14.8885	1	-2.16806	0.778724	1.03874	0.000116235	0.952816	0.00149337	0.0316497	1.24695	0.385565	0.072367	0.326916
5347500	13.7852	1	-0.347769	0.104292	1.14117	0.000156765	0.950156	0.00199795	0.0400842	1.33119	0.412507	0.076604	0.686457
5355000	14.5003	1	0.24225	0.17312	0.972376	0.000117169	0.954151	0.00130552	0.0284743	1.2726	0.394086	0.075837	0.0359616
5362500	14.6524	1	0.512141	-0.0486073	1.07234	0.000117522	0.94817	0.00157338	0.0303562	1.26644	0.391669	0.073992	0.229573
5370000	15.4286	1	-0.518279	0.241097	1.08448	0.000105735	0.953457	0.00142705	0.0306607	1.19871	0.370695	0.069903	0.254407
5377500	14.0542	1	-0.249338	0.243702	1.02549	0.000156196	0.952534	0.00201754	0.0425053	1.29683	0.402283	0.074757	0.746433
5385000	14.7424	1	-0.786258	0.320296	1.07223	0.000131991	0.953063	0.00177413	0.0377982	1.25035	0.387116	0.07191	0.617457
5392500	13.6326	1	-2.43964	0.934641	0.959887	0.000152683	0.948458	0.00190707	0.0369999	1.35588	0.419672	0.077988	0.589767
5400000	12.4986	1	-1.04555	0.211506	1.21813	0.000193509	0.951652	0.00202732	0.0419318	1.45172	0.450214	0.083644	0.733248
5407500	15.4764	1	-0.970164	0.350039	1.09935	0.000102803	0.955087	0.00131675	0.029318	1.19093	0.368495	0.070186	0.133111
5415000	14.2693	1	-0.724537	0.488071	0.936122	0.000133723	0.95399	0.00158921	0.0345408	1.30118	0.402463	0.07498	0.489019
5422500	15.4365	1	-1.291	0.542022	1.01711	0.000111294	0.954101	0.00154161	0.0335869	1.19837	0.370596	0.069163	0.441964
5430000	13.2557	1	-1.18823	0.592342	0.943756	0.000161597	0.953286	0.00173671	0.0371777	1.39235	0.430986	0.080083	0.596115
5437500	14.6692	1	-1.92045	0.868051	0.90786	0.000116127	0.949848	0.00149289	0.0297676	1.2633	0.390786	0.074136	0.177387
5445000	15.1941	1	-2.04218	0.823909	0.965382	0.000109686	0.951494	0.00149609	0.0308433	1.21925	0.377033	0.071028	0.268686
5452500	15.2356	1	-0.205674	0.158339	1.07213	0.000107177	0.95276	0.00140838	0.0298131	1.21335	0.375327	0.071177	0.181643
5460000	11.5831	1	-0.232088	0.0477999	1.14029	0.000233141	0.949526	0.00232786	0.04612	1.52938	0.47524	0.088529	0.817836
5467500	13.0724	1	-0.0842037	0.155934	1.03381	0.000154126	0.951729	0.00158857	0.0329097	1.41951	0.438943	0.082049	0.405077
5475000	15.6648	1	-1.90377	0.714899	1.02311	0.000102157	0.953707	0.00141749	0.0306202	1.1786	0.364478	0.068746	0.251183
5482500	14.9551	1	-0.290311	0.192352	1.06188	0.000112805	0.952963	0.00143417	0.0304901	1.23964	0.383367	0.072364	0.240656
5490000	15.2722	1	0.452664	0.0683005	0.999895	0.000105734	0.951585	0.00141559	0.0292385	1.20809	0.373828	0.071258	0.124811
5497500	14.206	1	0.461717	0.0363303	1.0307	0.00012845	0.94972	0.00159812	0.0317845	1.3093	0.404844	0.075946	0.335961
5505000	16.1581	1	-0.815428	0.386151	1.03395	9.26639e-05	0.95577	0.00127235	0.0287666	1.13195	0.35041	0.067156	0.0720992
5512500	15.8392	1	-1.34	0.544591	1.02928	0.000100216	0.954763	0.00140007	0.0309497	1.16449	0.360091	0.067799	0.27681
5520000	13.4505	1	-0.534621	0.319076	1.03942	0.000164947	0.953131	0.00188839	0.0402905	1.36263	0.422286	0.078422	0.692038
5527500	14.1815	1	-1.43005	0.584484	1.02864	0.0001485	0.953589	0.00186798	0.0402489	1.29346	0.400842	0.074439	0.690921
5535000	15.7444	1	-1.11005	0.439857	1.06449	9.8646e-05	0.955682	0.001289	0.0290856	1.16738	0.361273	0.068976	0.108401
5542500	15.6937	1	-1.98031	0.750449	1.01319	0.000100841	0.953405	0.00140231	0.0300956	1.17507	0.363442	0.068779	0.207187
5550000	12.3727	1	-1.733	0.741954	0.983945	0.000182465	0.952081	0.00176773	0.0368902	1.4839	0.459281	0.085355	0.58579
5557500	14.1508	1	-1.9349	0.620684	1.10798	0.000149207	0.953623	0.00186778	0.0402737	1.29621	0.401699	0.074599	0.691588
5565000	14.6515	1	-0.905767	0.604603	0.883304	0.00011458	0.954987	0.00127212	0.0282614	1.25768	0.389585	0.07523	0.00756674
5572500	15.4941	1	-1.34177	0.561386	1.01362	0.000109235	0.954136	0.00151364	0.0330032	1.19397	0.369205	0.068997	0.410363
5580000	15.0068	1	0.325786	0.0702649	1.02704	0.00011442	0.950479	0.00157054	0.0317145	1.23649	0.382329	0.071741	0.331287
5587500	14.8997	1	0.416718	-0.0317735	1.09138	0.000110979	0.949496	0.0014559	0.0288274	1.23872	0.38344	0.07343	0.0792603
5595000	14.0095	1	-1.3581	0.391858	1.14919	0.000145261	0.9534	0.00173566	0.0372459	1.31917	0.408344	0.075873	0.598524
5602500	14.8259	1	-1.03918	0.353548	1.11205	0.000122696	0.953513	0.00158836	0.034168	1.25104	0.386926	0.072129	0.471258
5610000	15.0337	1	-0.759947	0.398611	1.0058	0.000116515	0.954176	0.00150913	0.0329334	1.23394	0.381562	0.071319	0.406422
5617500	12.4912	1	-0.588473	0.219009	1.13187	0.000230195	0.953415	0.00264962	0.0568773	1.3767	0.430244	0.081292	0.954039
5625000	13.4767	1	-0.464655	0.0889226	1.18916	0.000135525	0.952454	0.00134558	0.0283005	1.36802	0.423737	0.08177	0.0129265
5632500	10.4627	1	-1.69056	0.498519	1.16987	0.000249917	0.953734	0.00182909	0.0395345	1.69021	0.523642	0.09724	0.671102
5640000	14.6282	1	-1.17891	0.434871	1.08868	0.000115112	0.95601	0.00125659	0.0285658	1.26155	0.390619	0.075068	0.0476041
5647500	15.4198	1	-0.726406	0.365	1.02786	0.000110112	0.954	0.00151146	0.0328577	1.20042	0.371193	0.069395	0.40211
5655000	13.5873	1	-1.28008	0.599708	0.96803	0.000178859	0.953712	0.00221562	0.0478662	1.31745	0.409747	0.076455	0.846428
5662500	14.3122	1	-0.744106	0.273254	1.11005	0.000152527	0.952689	0.00205633	0.0434637	1.26941	0.393951	0.073245	0.767223
5670000	13.9351	1	0.530571	-0.101536	1.11373	0.000147193	0.9456	0.0020349	0.0374059	1.32573	0.410398	0.076248	0.604112
5677500	13.5237	1	-0.600609	0.208776	1.11042	0.000151862	0.951899	0.00171921	0.0357418	1.3698	0.423819	0.078838	0.541469
5685000	14.17	1	0.33366	0.0735441	1.0122	0.000127223	0.950824	0.00152243	0.0309588	1.31196	0.405692	0.076381	0.277498
5692500	14.2888	1	-0.155464	0.256108	0.983709	0.000138312	0.95274	0.00173393	0.036689	1.29462	0.400672	0.074473	0.57839
5700000	11.8686	1	0.923138	-0.17959	1.06598	0.000223868	0.943586	0.00260269	0.0461352	1.49843	0.465628	0.08674	0.818099
5707500	11.2974	1	0.593487	-0.0385655	1.02602	0.000208751	0.947217	0.00188697	0.0357495	1.60588	0.496862	0.092425	0.541783
5715000	12.9423	1	0.0871746	0.317256	0.884737	0.000156012	0.954088	0.00149457	0.0325532	1.43297	0.443091	0.082907	0.384321
5722500	16.0859	1	-0.327745	0.229361	1.04748	9.3351e-05	0.954892	0.00127543	0.0282752	1.13527	0.35166	0.06789	0.00945726
5730000	14.9027	1	-0.46531	0.422998	0.928938	0.000112485	0.955306	0.00133473	0.0298637	1.2427	0.384398	0.072869	0.186318
5737500	15.4123	1	-1.14898	0.442505	1.0646	0.000111519	0.954126	0.00153703	0.0335058	1.20054	0.371261	0.069299	0.437711
5745000	14.8453	1	-0.747676	0.281833	1.09521	0.000116149	0.953638	0.00144943	0.0312635	1.25053	0.386681	0.072696	0.299955
5752500	13.9745	1	-0.753207	0.449126	0.977461	0.000155591	0.953822	0.00191277	0.0414221	1.3084	0.405677	0.075356	0.721024
5760000	13.8779	1	0.409691	0.160293	0.937494	0.000135001	0.952293	0.00152395	0.0319442	1.3404	0.414457	0.077703	0.346448
5767500	12.6285	1	0.228167	-0.0441652	1.15122	0.000159524	0.948002	0.00162748	0.0312991	1.46512	0.453034	0.085156	0.302503
5775000	16.0264	1	-0.74507	0.331806	1.06222	9.45726e-05	0.955302	0.00129275	0.0289216	1.14338	0.353895	0.067694	0.0901183
5782500	14.8901	1	-2.39807	0.973801	0.93496	0.00011111	0.948178	0.0014929	0.028808	1.23947	0.383679	0.073493	0.076993
5790000	13.2855	1	-2.38259	0.903263	0.973006	0.000188268	0.949735	0.00244075	0.0485575	1.34288	0.417805	0.078016	0.856879
5797500	15.0663	1	-2.79926	1.00687	0.995894	0.000108812	0.948801	0.00149414	0.029183	1.22576	0.379308	0.072344	0.118927
5805000	12.4072	1	-1.5048	0.720286	0.918117	0.00020961	0.95197	0.00225931	0.0470395	1.43745	0.446879	0.083316	0.833302
5812500	11.7949	1	-3.57396	1.14374	1.04302	0.00019296	0.945744	0.00191548	0.0353042	1.55098	0.479819	0.089298	0.523147
5820000	14.0036	1	-2.66726	1.02262	0.947499	0.000138726	0.946225	0.00185364	0.0344702	1.32624	0.410207	0.076431	0.485713
5827500	13.8687	1	-2.86715	1.11045	0.925147	0.00013566	0.943258	0.00182375	0.0321409	1.3413	0.414738	0.077703	0.359036
5835000	13.4603	1	-3.46776	1.11853	1.05315	0.000158362	0.946496	0.00201901	0.0377353	1.37046	0.424294	0.078819	0.61535
5842500	13.6365	1	-2.75989	0.962702	1.03121	0.000159108	0.949227	0.00201352	0.0396573	1.34693	0.417312	0.077495	0.674595
5850000	13.1919	1	-3.43041	1.17601	1.00769	0.000183113	0.944083	0.00252705	0.0451929	1.36757	0.424765	0.079067	0.801235
5857500	15.6013	1	-1.55388	0.609856	1.02167	0.000101799	0.954874	0.00134756	0.0298619	1.18221	0.365686	0.069323	0.186153
5865000	14.7336	1	-1.40294	0.551573	1.0461	0.000126962	0.953884	0.00163139	0.0353756	1.25717	0.388932	0.072377	0.526194
5872500	14.4782	1	-1.5782	0.519134	1.10821	0.000129182	0.954081	0.00157374	0.0342723	1.28235	0.396616	0.073923	0.476301
5880000	14.1529	1	-1.42487	0.674361	0.948934	0.000145237	0.952529	0.00182863	0.0385209	1.3019	0.403183	0.074879	0.640805
5887500	14.8258	1	-1.94703	0.737675	1.02328	0.000115431	0.953417	0.00143261	0.0307539	1.25161	0.387047	0.072949	0.261751
5895000	14.1638	1	-1.40342	0.640951	0.967759	0.000152419	0.953031	0.00196685	0.0418756	1.28913	0.39978	0.074272	0.731924
5902500	14.5007	1	0.297258	0.0803451	1.02925	0.000128558	0.95015	0.00170389	0.03418	1.28043	0.396014	0.073822	0.471842
5910000	15.6713	1	-0.120024	0.222622	1.00961	0.0001005	0.953904	0.00136804	0.029678	1.17575	0.363721	0.069052	0.168899
5917500	13.5428	1	-1.59872	0.480597	1.14312	0.000179242	0.954154	0.00217828	0.0475126	1.32328	0.411486	0.076752	0.8409
5925000	13.6239	1	-2.18752	0.662377	1.11721	0.000143769	0.953874	0.00154167	0.0334232	1.36422	0.421873	0.07876	0.433333
5932500	14.5771	1	-1.82792	0.610647	1.0787	0.000124565	0.954082	0.00151626	0.0330211	1.27479	0.394195	0.073664	0.411365
5940000	13.6481	1	-0.354922	0.171404	1.09032	0.000194668	0.952873	0.00266879	0.0566302	1.26879	0.396466	0.074878	0.951753
5947500	14.059	1	-1.19634	0.605848	0.948154	0.000148996	0.953165	0.00184098	0.0393077	1.30808	0.405219	0.07525	0.664555
5955000	15.0659	1	-1.74171	0.705287	0.998114	0.000118586	0.952845	0.00161176	0.0341797	1.22977	0.380346	0.070901	0.471825
5962500	15.3423	1	0.154482	0.0679768	1.06357	0.000104556	0.951551	0.00141211	0.0291462	1.20167	0.371864	0.070952	0.114976
5970000	11.7831	1	0.974976	-0.37714	1.23084	0.000183991	0.938073	0.00201367	0.0325171	1.55669	0.481346	0.090074	0.382164
5977500	13.255	1	1.07005	-0.159447	1.02867	0.00014106	0.945271	0.00160054	0.0292448	1.39536	0.431773	0.082299	0.125473
5985000	13.1079	1	-0.772977	0.322336	1.09194	0.000150291	0.953838	0.00146766	0.0317936	1.41614	0.437879	0.08214	0.336567
5992500	14.2921	1	0.211072	-0.0239593	1.13072	0.00012394	0.948788	0.00155973	0.0304563	1.29968	0.401939	0.075885	0.237888
6000000	15.4819	1	-0.0277476	0.137945	1.04901	0.000101781	0.95351	0.00131769	0.0283436	1.18571	0.367244	0.070817	0.0187665
6007500	15.3414	1	-0.769262	0.485652	0.949613	0.000105682	0.955241	0.00133746	0.0298811	1.20442	0.372553	0.070614	0.187923
6015000	12.7364	1	-1.33471	0.520194	1.06685	0.000182223	0.953789	0.00185435	0.0401282	1.43457	0.444552	0.082556	0.687654
6022500	15.0718	1	-1.03719	0.523228	0.97473	0.000117444	0.954074	0.00154684	0.0336809	1.2299	0.380352	0.070969	0.446843
6030000	13.1912	1	-1.67384	0.461189	1.15557	0.000176829	0.953747	0.00196866	0.0425626	1.37905	0.427798	0.079501	0.747717
6037500	12.9294	1	-2.8294	0.861476	1.119	0.00022232	0.953086	0.00280997	0.0598965	1.3176	0.412458	0.078362	0.979765
6045000	14.6914	1	-2.32371	0.766843	1.07159	0.000120576	0.953107	0.0015063	0.0321217	1.26475	0.391069	0.073273	0.357824
6052500	13.3553	1	-2.2888	1.00633	0.879964	0.000148628	0.944709	0.00183215	0.0331367	1.39093	0.430118	0.080353	0.417796
6060000	11.2557	1	-4.31465	1.416	0.997024	0.000226157	0.936206	0.00257921	0.04043	1.5933	0.493801	0.091705	0.695759
6067500	11.162	1	-5.21466	1.7516	0.960917	0.000188845	0.919781	0.00228962	0.0285423	1.61579	0.500318	0.096182	0.0446436
6075000	10.9113	1	-4.75755	1.43916	1.08262	0.000252213	0.939357	0.00271418	0.0447569	1.61181	0.50052	0.093137	0.793051
6082500	11.9978	1	-4.37851	1.36319	1.07537	0.000194448	0.941001	0.00221296	0.0375086	1.52214	0.471217	0.087544	0.607651
6090000	11.5769	1	-3.0598	0.925552	1.1348	0.000217968	0.951235	0.00200161	0.0410463	1.55448	0.481897	0.089505	0.711693
6097500	14.9746	1	-2.13377	0.72954	1.05793	0.000114231	0.953573	0.00145623	0.031366	1.23912	0.383149	0.071999	0.307266
6105000	13.3357	1	-1.91287	0.538176	1.159	0.000201572	0.954963	0.00250495	0.0556198	1.30273	0.406845	0.076708	0.94209
6112500	14.5011	1	-0.869219	0.363455	1.05444	0.000139725	0.953388	0.00182888	0.0392363	1.26765	0.392684	0.072922	0.662466
6120000	15.0122	1	-0.362123	0.189247	1.08203	0.000114791	0.952355	0.00152163	0.0319371	1.23608	0.3822	0.071657	0.345988
6127500	13.7865	1	-0.276611	0.150753	1.08387	0.000149683	0.951043	0.00181783	0.0371309	1.34068	0.414988	0.077112	0.594456
6135000	12.3004	1	-1.47316	0.372284	1.20344	0.00016418	0.954524	0.00137596	0.0302566	1.49785	0.46325	0.087572	0.221141
6142500	14.3701	1	-0.830097	0.251395	1.1454	0.000125414	0.953033	0.00149156	0.0317578	1.29404	0.400124	0.075068	0.334181
6150000	15.4294	1	-0.134219	0.264788	0.980911	0.000103686	0.954592	0.00133728	0.0294502	1.19544	0.369859	0.070358	0.146579
6157500	12.6683	1	-1.10729	0.421084	1.09285	0.000196031	0.953822	0.00206324	0.0446799	1.42206	0.44158	0.082165	0.791579
6165000	14.1548	1	-0.392515	0.296226	1.02252	0.000132226	0.953489	0.00153419	0.0329854	1.31385	0.406273	0.075927	0.409364
6172500	15.5456	1	-0.558554	0.322681	1.02855	0.00010693	0.95387	0.00148668	0.0322284	1.18989	0.367921	0.068911	0.364525
6180000	12.703	1	0.191516	0.108917	1.04207	0.000191635	0.950571	0.00214237	0.0433425	1.42458	0.442081	0.082188	0.764674
6187500	14.508	1	-0.840101	0.487527	0.955466	0.0001282	0.954076	0.00156514	0.0340809	1.27991	0.395845	0.073804	0.466993
6195000	14.1771	1	-0.72448	0.552462	0.887061	0.000123981	0.954889	0.00132807	0.0294399	1.30726	0.404459	0.076947	0.145549
6202500	13.4351	1	0.497693	0.0481723	0.999418	0.000166802	0.949286	0.00207436	0.040903	1.36181	0.422143	0.078404	0.708059
6210000	16.2579	1	-0.896182	0.445017	1.0069	9.13773e-05	0.955917	0.00126939	0.0287953	1.12405	0.347953	0.066661	0.0754961
6217500	12.9009	1	-1.19986	0.642087	0.935174	0.000174698	0.952765	0.00183731	0.0388969	1.42237	0.440554	0.081814	0.65236
6225000	14.1781	1	-0.990328	0.430172	1.02676	0.000143963	0.953725	0.00176724	0.0381898	1.30059	0.402727	0.074801	0.6303
6232500	15.5526	1	-1.0389	0.445278	1.03444	0.000100758	0.956246	0.00124022	0.0283452	1.17974	0.365396	0.070459	0.0189804
6240000	13.1834	1	-1.30034	0.506744	1.06709	0.000160986	0.953875	0.00167531	0.0363209	1.40201	0.433856	0.080663	0.564462
6247500	13.3255	1	-3.09129	1.01441	1.05775	0.00019373	0.949334	0.00261514	0.0516157	1.32414	0.412635	0.077338	0.8981
6255000	12.7705	1	-3.58132	1.10063	1.09216	0.000201709	0.9481	0.00249972	0.0481645	1.39515	0.433977	0.081002	0.850994
6262500	10.9802	1	-3.27899	1.01773	1.11648	0.000236911	0.949659	0.00205973	0.0409153	1.62277	0.503037	0.093429	0.708372
6270000	14.0107	1	-2.71266	1.00774	0.974142	0.00015098	0.947133	0.00210013	0.039725	1.31117	0.406244	0.07544	0.676505
6277500	13.3671	1	-3.01469	0.980531	1.05594	0.000138854	0.950591	0.0014459	0.0292639	1.38433	0.428352	0.081631	0.127477
6285000	14.6847	1	-1.34099	0.58674	0.998578	0.000137419	0.953492	0.00185425	0.0398697	1.24906	0.387024	0.071871	0.68055
6292500	12.4834	1	0.415336	0.156898	0.945514	0.0001916	0.951497	0.00199281	0.0410859	1.45685	0.451638	0.083886	0.712689
6300000	14.5084	1	-0.553631	0.163375	1.15334	0.000117111	0.953478	0.00132964	0.0285811	1.27248	0.393994	0.0757	0.0495273
6307500	13.7671	1	-0.104502	0.23742	0.980029	0.000142515	0.9528	0.00160868	0.0340818	1.34946	0.417357	0.077814	0.46704
6315000	13.4267	1	-0.57276	0.132784	1.18093	0.000151139	0.95076	0.00170657	0.0346585	1.38168	0.427373	0.079606	0.49447
6322500	12.7283	1	-0.465657	0.238456	1.05299	0.000161102	0.952887	0.00153769	0.032638	1.45501	0.449908	0.084162	0.389347
6330000	11.8381	1	-1.39745	0.466405	1.07453	0.00021366	0.953825	0.0019517	0.0422675	1.52033	0.471564	0.087622	0.741035
6337500	13.4873	1	-1.82272	0.561569	1.10787	0.000172904	0.953923	0.00202874	0.0440296	1.34405	0.417227	0.077599	0.778822
6345000	15.078	1	-2.56636	0.886288	1.04128	0.000108454	0.952151	0.00139009	0.0290519	1.22414	0.378848	0.072359	0.104704
6352500	16.0766	1	-1.52213	0.606247	1.02292	9.4334e-05	0.955172	0.00131351	0.0293014	1.14088	0.353013	0.067248	0.131382
6360000	13.9934	1	-0.61264	0.412465	0.976991	0.000148492	0.953728	0.00178064	0.038482	1.31694	0.407833	0.075743	0.639587
6367500	10.8834	1	-1.03947	0.313647	1.11095	0.000232284	0.952901	0.00182196	0.0386836	1.64371	0.509069	0.094541	0.645853
6375000	10.0039	1	0.63986	-0.361797	1.27358	0.000264771	0.938635	0.00239467	0.0390236	1.74881	0.541688	0.100594	0.656167
6382500	13.2165	1	0.115134	0.122274	1.01681	0.000151316	0.951171	0.00161286	0.0330307	1.40488	0.434426	0.081179	0.411905
6390000	16.4014	1	-0.92711	0.418361	1.03712	8.92482e-05	0.956211	0.00124056	0.0283303	1.11026	0.343884	0.066327	0.0169698
6397500	14.5611	1	0.113158	0.0557997	1.07779	0.000119113	0.950609	0.00150048	0.0303794	1.27478	0.394247	0.074469	0.231513
6405000	13.8529	1	0.323219	-0.065683	1.13276	0.000150316	0.946563	0.00202967	0.0379828	1.3318	0.412361	0.076595	0.623567
6412500	14.8053	1	1.00102	-0.131034	1.03222	0.000112709	0.946386	0.00155537	0.0290107	1.24802	0.386253	0.073807	0.100142
6420000	12.7016	1	-0.581334	0.345548	1.03363	0.000162877	0.953832	0.00152515	0.0330348	1.45751	0.4507	0.08422	0.412135
6427500	14.0084	1	-0.81432	0.433705	1.00984	0.000144623	0.953791	0.00170819	0.0369664	1.32006	0.408582	0.075929	0.588557
6435000	14.7625	1	-2.28537	0.879842	0.975457	0.000123033	0.950076	0.00168797	0.0338106	1.25722	0.388809	0.072529	0.453485
6442500	13.4321	1	-2.2413	0.893087	0.945988	0.000144191	0.949537	0.00161804	0.0320642	1.38379	0.427875	0.080185	0.354167
6450000	13.4783	1	-2.53447	1.09515	0.871925	0.000135928	0.942071	0.00166827	0.0287988	1.37094	0.424378	0.081299	0.0759062
6457500	14.6612	1	-1.43669	0.527486	1.06774	0.000142415	0.953842	0.00194329	0.0421006	1.2433	0.385608	0.071646	0.73719
6465000	14.6262	1	-3.16297	1.1144	0.996382	0.000115004	0.94628	0.00152049	0.0283042	1.26021	0.390343	0.075321	0.0134334
6472500	13.7779	1	-2.86467	0.947007	1.04808	0.000164633	0.949896	0.0021779	0.0434673	1.31878	0.409273	0.076094	0.767297
6480000	11.5798	1	-4.44258	1.63478	0.869764	0.000183979	0.917778	0.00254008	0.0308931	1.57848	0.488114	0.09193	0.272507
6487500	15.0978	1	-2.52208	0.891986	1.0208	0.000110784	0.951201	0.00149447	0.030625	1.22731	0.379542	0.071586	0.251565
6495000	12.4709	1	-3.63357	1.31575	0.930068	0.0001701	0.936376	0.0021389	0.0336179	1.48107	0.458023	0.085473	0.443582
6502500	13.0628	1	-3.79398	1.21445	1.05045	0.000159196	0.944246	0.0019322	0.034656	1.41807	0.438628	0.081703	0.494356
6510000	14.5722	1	-1.6955	0.746861	0.955869	0.000127785	0.95192	0.00165481	0.0344177	1.27354	0.393903	0.073399	0.483236
6517500	14.3288	1	-1.56251	0.724881	0.92968	0.000121666	0.953055	0.00139114	0.0296338	1.29392	0.400286	0.076022	0.164648
6525000	15.242	1	-1.33629	0.62886	0.96855	0.000107676	0.954354	0.00137667	0.0301598	1.21376	0.3754	0.071011	0.212803
6532500	13.767	1	0.34759	0.102632	0.990494	0.000152308	0.950378	0.00188755	0.0380387	1.33983	0.414854	0.077057	0.625398
6540000	15.6031	1	-0.351626	0.194018	1.08269	0.000101334	0.95339	0.00137868	0.0295789	1.18116	0.365414	0.069432	0.159319
6547500	14.0495	1	-1.26446	0.640879	0.947937	0.000127031	0.954233	0.00136597	0.0298461	1.32073	0.408537	0.077455	0.1847
6555000	14.6264	1	-1.02063	0.359745	1.09349	0.000123051	0.953861	0.0015103	0.0327335	1.27048	0.392853	0.073469	0.394941
6562500	14.1742	1	-0.574677	0.156446	1.16071	0.000123702	0.952873	0.00137825	0.0292453	1.30669	0.404336	0.077069	0.12552
6570000	15.2161	1	0.588116	0.0621789	0.973762	0.000105701	0.952256	0.00134943	0.0282636	1.20798	0.374189	0.072254	0.00786933
6577500	14.1194	1	0.638569	-0.0567328	1.055	0.000142045	0.946708	0.00196308	0.0368366	1.30999	0.405446	0.075352	0.583833
6585000	11.845	1	1.81764	-0.409678	1.05165	0.0001881	0.933938	0.00226253	0.0342484	1.54776	0.478702	0.089226	0.475152
6592500	14.9553	1	-1.19173	0.616765	0.936355	0.00011378	0.953979	0.00142606	0.0309872	1.24043	0.383573	0.072206	0.279641
6600000	16.3005	1	-1.39898	0.587101	1.01086	9.06587e-05	0.955676	0.0012668	0.0285804	1.11958	0.346654	0.066605	0.049434
6607500	15.6508	1	-0.580606	0.30971	1.04538	0.000103033	0.954112	0.00142232	0.0309954	1.18033	0.364986	0.068705	0.280252
6615000	14.6054	1	-1.24338	0.544973	1.01644	0.000129151	0.953866	0.00162872	0.0353044	1.26889	0.392548	0.073056	0.523154
6622500	11.8006	1	-0.676517	0.594381	0.853753	0.000177432	0.953733	0.00141686	0.0306237	1.55323	0.480333	0.090597	0.251465
6630000	15.164	1	-2.60162	0.897466	1.03657	0.000107215	0.951862	0.00140163	0.0291168	1.21694	0.3766	0.071878	0.111801
6637500	11.5017	1	-2.1792	0.939703	0.931042	0.000221107	0.947723	0.00215866	0.041293	1.56176	0.484203	0.08994	0.717851
6645000	14.2043	1	-2.83019	1.01483	0.988869	0.000131899	0.947597	0.00174196	0.0332419	1.30899	0.404785	0.075602	0.423566
6652500	15.3137	1	-2.28547	0.872981	0.987995	0.000106406	0.951195	0.00146712	0.0300606	1.20731	0.373419	0.070685	0.204099
6660000	13.926	1	0.238762	0.00215042	1.10965	0.000127255	0.950526	0.00141311	0.0285628	1.32642	0.410706	0.078931	0.0472284
6667500	12.9648	1	1.82259	-0.495785	1.13469	0.000147682	0.932542	0.00199416	0.0295614	1.42603	0.441174	0.08384	0.157612
6675000	15.1864	1	-1.48044	0.513182	1.08119	0.000107595	0.955432	0.00131957	0.0296077	1.21694	0.376478	0.071516	0.162122
6682500	15.0938	1	-1.59757	0.620917	1.0254	0.000124899	0.953418	0.00174614	0.037485	1.22022	0.377746	0.070179	0.606841
6690000	15.223	1	0.550533	0.0444586	0.998535	0.000105931	0.951375	0.00139988	0.0287891	1.21026	0.374642	0.07178	0.0747641
6697500	12.8335	1	0.92591	-0.215671	1.12688	0.000153929	0.943173	0.00175804	0.030937	1.44334	0.446321	0.08404	0.275848
6705000	14.6925	1	0.615594	-0.0928309	1.08903	0.000117554	0.946852	0.00163198	0.0307065	1.26351	0.39073	0.073662	0.258034
6712500	12.7897	1	0.0326967	-0.0455574	1.16919	0.000168146	0.947193	0.00187808	0.0355652	1.44398	0.446746	0.083118	0.534176
6720000	13.4339	1	-1.0384	0.265808	1.17133	0.000159022	0.952313	0.00180063	0.0377597	1.37297	0.425074	0.078963	0.616168
6727500	16.0246	1	-0.656305	0.300684	1.06735	9.44256e-05	0.955179	0.00128817	0.0287402	1.14267	0.353738	0.067817	0.068965
6735000	13.641	1	0.619447	0.036217	0.990885	0.000150914	0.949033	0.00185351	0.0363666	1.3568	0.419873	0.07806	0.566221
6742500	13.787	1	0.66544	-0.0655284	1.0557	0.000157106	0.946483	0.00215395	0.0402478	1.33042	0.412298	0.076567	0.690892
6750000	10.4699	1	-2.36694	0.540367	1.26041	0.000209851	0.955644	0.00129494	0.0291943	1.70218	0.526733	0.100451	0.120132
6757500	14.8863	1	-1.50324	0.49824	1.10328	0.000120374	0.95418	0.00153849	0.033577	1.24642	0.385455	0.071937	0.441447
6765000	13.7441	1	-1.30471	0.490353	1.04745	0.000170973	0.954088	0.00211227	0.0460066	1.31112	0.407396	0.075884	0.815861
6772500	14.5151	1	-1.50605	0.601733	1.01857	0.000150885	0.953675	0.00207722	0.0448401	1.24567	0.386836	0.071987	0.794631
6780000	14.9845	1	-1.09131	0.485719	1.02897	0.000110951	0.95537	0.00132695	0.029732	1.23504	0.382053	0.0725	0.174036
6787500	12.7634	1	-0.106348	0.232108	1.01434	0.000161203	0.952845	0.0015538	0.0329513	1.45116	0.448731	0.08387	0.407435
6795000	12.4212	1	0.806779	0.0378959	0.956337	0.000170256	0.949466	0.00168134	0.0332712	1.48677	0.459761	0.085864	0.425159
6802500	15.1735	1	0.350261	0.0594436	1.03117	0.000109398	0.950677	0.00150544	0.0305219	1.2205	0.377446	0.071233	0.243249
6810000	15.7716	1	-0.705105	0.391474	1.00633	0.000101054	0.954735	0.0013975	0.030874	1.17002	0.361808	0.068148	0.271046
6817500	14.9932	1	-2.17463	0.903048	0.941264	0.000109416	0.950129	0.00143334	0.0287408	1.23003	0.380783	0.073002	0.0690305
6825000	16.2735	1	-0.9866	0.494436	0.992556	9.08805e-05	0.95627	0.00123586	0.0282608	1.12009	0.346963	0.067	0.00748074
6832500	12.551	1	-2.32763	0.6264	1.18882	0.000186957	0.953727	0.00185426	0.0400723	1.45391	0.450534	0.083666	0.686133
6840000	12.0209	1	-2.05851	0.851878	0.970966	0.000227419	0.950699	0.00242918	0.049273	1.46607	0.4563	0.085272	0.867225
6847500	12.6194	1	-3.50632	1.03513	1.13078	0.000172029	0.949671	0.00178555	0.0354776	1.46187	0.45227	0.084154	0.530506
6855000	11.9743	1	-2.67741	1.15113	0.86472	0.000193312	0.939048	0.00225161	0.036941	1.52657	0.472497	0.087808	0.587637
6862500	14.9762	1	-2.2938	0.853048	1.00793	0.000114123	0.951487	0.00151973	0.031326	1.23894	0.383096	0.072001	0.304424
6870000	13.1938	1	-2.32549	0.968048	0.931749	0.000154849	0.947209	0.00180248	0.0341435	1.40578	0.43478	0.081054	0.470063
6877500	15.5194	1	-1.86586	0.680574	1.03983	0.00010581	0.953881	0.00144979	0.0314362	1.19187	0.368539	0.069232	0.31221
6885000	13.1414	1	-3.49678	1.28723	0.925666	0.000146877	0.937396	0.00192639	0.030771	1.41167	0.436539	0.082269	0.263088
6892500	13.0147	1	-3.51757	1.28103	0.940221	0.00016997	0.938055	0.00236513	0.0381809	1.41332	0.437633	0.081284	0.630012
6900000	12.0761	1	-3.59484	1.35102	0.896591	0.000192257	0.933099	0.00250876	0.0374994	1.51368	0.468596	0.087057	0.607335
6907500	12.4906	1	-3.48062	1.22234	0.966961	0.000197057	0.941258	0.00253545	0.0431627	1.44715	0.44905	0.083475	0.760854
6915000	11.9083	1	-4.80502	1.63471	0.954904	0.000179362	0.925104	0.00240388	0.0320962	1.54291	0.477076	0.089395	0.356204
6922500	12.8129	1	-2.44477	1.10251	0.84115	0.000153511	0.940083	0.00183419	0.0306119	1.44487	0.446822	0.084282	0.250522
6930000	14.4368	1	-0.566585	0.251949	1.07411	0.000123509	0.953321	0.00146742	0.0314366	1.2877	0.398169	0.074798	0.312237
6937500	13.3008	1	0.220006	-0.0662684	1.15894	0.000172987	0.946715	0.00224377	0.0421091	1.37016	0.424953	0.078956	0.737386
6945000	14.5659	1	-0.49505	0.306459	1.02538	0.000142731	0.953094	0.00193711	0.0412973	1.25473	0.389016	0.072259	0.717958
6952500	14.7294	1	-2.18864	0.747659	1.06719	0.00011896	0.953377	0.00147679	0.0316751	1.26121	0.389974	0.073187	0.32863
6960000	14.3692	1	-1.04643	0.404099	1.06315	0.000154254	0.953818	0.00207519	0.0449352	1.25833	0.390786	0.072727	0.796427
6967500	15.2589	1	-0.371161	0.304271	0.99401	0.000107517	0.954516	0.00137436	0.0302164	1.21243	0.374983	0.070905	0.217698
6975000	14.2585	1	-2.00306	0.813974	0.957703	0.00012402	0.951743	0.00145779	0.030209	1.30222	0.402754	0.07616	0.217063
6982500	12.1305	1	-4.39818	1.40164	1.05154	0.000181967	0.93904	0.00211435	0.0346844	1.51566	0.468819	0.087323	0.49566
6990000	13.5947	1	-3.35858	1.10117	1.04778	0.000160465	0.94676	0.00212025	0.0398245	1.35036	0.418404	0.077698	0.679293
6997500	13.4731	1	-2.91022	0.965725	1.05437	0.000192469	0.950259	0.00263568	0.0529883	1.30342	0.406479	0.07633	0.914305
7005000	10.1043	1	-2.90342	1.16253	0.926332	0.000267269	0.941426	0.00237828	0.0406027	1.72905	0.535913	0.099528	0.700303
7012500	14.1951	1	-2.60048	0.933438	1.01761	0.000122376	0.951143	0.00139015	0.0284537	1.30052	0.402743	0.077527	0.0333059
7020000	14.5515	1	-2.43239	0.831953	1.04743	0.00013902	0.951512	0.00190929	0.0393767	1.26264	0.391153	0.072637	0.666562
7027500	14.2277	1	-1.77888	0.813684	0.925682	0.000123279	0.951454	0.00143444	0.029548	1.30297	0.403106	0.076614	0.156299
7035000	14.5738	1	-2.19921	0.779016	1.03023	0.000119855	0.952954	0.00145121	0.0308464	1.27449	0.394115	0.074244	0.268931
7042500	13.6121	1	-0.899682	0.305265	1.12911	0.000139531	0.953642	0.00146805	0.0316677	1.36599	0.422373	0.07927	0.328136
7050000	13.435	1	-0.841032	0.327599	1.09596	0.000206211	0.954803	0.00269206	0.0595623	1.27266	0.398319	0.075627	0.977105
7057500	11.2011	1	1.71235	-0.140214	0.873781	0.00019241	0.944517	0.00168409	0.0303534	1.62049	0.501167	0.09468	0.229334
7065000	15.5662	1	-0.800648	0.419932	1.00589	0.000106661	0.9544	0.0014707	0.0322521	1.18813	0.367379	0.068804	0.365997
7072500	14.5278	1	0.166253	0.0833695	1.04706	0.000133583	0.94995	0.00183431	0.0366493	1.27282	0.393918	0.073219	0.576912
7080000	15.4364	1	-0.802662	0.293158	1.10477	0.000102442	0.955357	0.001265	0.0283359	1.18952	0.368431	0.071055	0.0177176
7087500	13.7837	1	0.892067	-0.231294	1.13144	0.000133197	0.942874	0.00173781	0.030421	1.34767	0.416784	0.078705	0.234965
7095000	13.9066	1	1.3503	-0.260635	1.05436	0.000132728	0.940906	0.00184525	0.0312259	1.33721	0.413486	0.077748	0.29724
7102500	11.4593	1	1.3617	-0.211824	1.02633	0.00024602	0.94258	0.00282113	0.0491319	1.52685	0.475184	0.088787	0.865222
7110000	11.9905	1	-0.889735	0.608142	0.87094	0.000201003	0.952652	0.0018733	0.0395645	1.51534	0.469473	0.087181	0.671961
7117500	14.2426	1	-2.41084	0.875999	1.01996	0.000132712	0.950816	0.00166701	0.0338933	1.30467	0.403489	0.075255	0.457661
7125000	13.3945	1	-2.08492	0.684601	1.07338	0.000142979	0.95406	0.00143773	0.0312955	1.3871	0.42891	0.080623	0.302246
7132500	15.805	1	-0.865077	0.468249	0.986487	9.80962e-05	0.955586	0.00130238	0.0293234	1.16332	0.359951	0.068555	0.13367
7140000	13.7645	1	-1.21906	0.445103	1.06538	0.000137798	0.954418	0.00146694	0.0321827	1.35132	0.417836	0.078272	0.361666
7147500	14.7749	1	0.146478	0.0213018	1.10247	0.000118059	0.949395	0.0015998	0.0316132	1.25709	0.388701	0.072966	0.324434
7155000	14.1147	1	-0.593055	0.324949	1.02705	0.00016438	0.953622	0.00218487	0.0471097	1.27209	0.395488	0.073739	0.834445
7162500	13.9246	1	-0.508885	0.415535	0.933598	0.000129708	0.955218	0.00134503	0.0300352	1.33316	0.412349	0.078068	0.201849
7170000	13.8823	1	0.296836	0.102362	0.998443	0.000127902	0.952999	0.00133095	0.0283173	1.32906	0.411661	0.079417	0.0152056
7177500	14.2289	1	-0.250754	0.210074	1.03678	0.00014802	0.952008	0.0019431	0.0404881	1.28824	0.399265	0.074149	0.697295
7185000	12.0282	1	0.631242	-0.22282	1.19728	0.000179174	0.942839	0.00188561	0.0329876	1.52938	0.47292	0.088382	0.409486
7192500	10.4067	1	3.01152	-0.905183	1.18037	0.000230361	0.910516	0.00305051	0.0340901	1.71554	0.530576	0.098922	0.467445
7200000	9.64769	1	2.23733	-0.796523	1.2601	0.000283322	0.920111	0.00320639	0.0401355	1.78866	0.55428	0.102933	0.687855
7207500	13.1794	1	0.508204	-0.138474	1.14447	0.000189412	0.945337	0.00261212	0.0477857	1.35679	0.421965	0.078729	0.845181
7215000	15.2801	1	-0.631103	0.282945	1.07228	0.0001137	0.953129	0.00157169	0.0335326	1.2119	0.374777	0.069951	0.439121
7222500	12.6559	1	0.809161	-0.100044	1.06221	0.00019524	0.945801	0.0023975	0.0442356	1.42535	0.442508	0.082313	0.782928
7230000	14.5609	1	-0.107517	0.288867	0.949816	0.000122111	0.953915	0.00146503	0.0317899	1.27653	0.39471	0.074043	0.336318
7237500	15.6345	1	-0.199557	0.188855	1.04841	0.000100556	0.953538	0.00136383	0.0293537	1.17769	0.36439	0.06938	0.136789
7245000	12.6023	1	-1.15843	0.602392	0.939618	0.000218205	0.95398	0.00244342	0.0530946	1.38649	0.432411	0.081212	0.915508
7252500	15.0162	1	-1.03502	0.455671	1.02543	0.000126431	0.953793	0.00173526	0.0375539	1.22681	0.379795	0.070558	0.609203
7260000	10.3832	1	0.119664	-0.0879605	1.21623	0.00022474	0.946692	0.00173364	0.032521	1.7204	0.531966	0.099546	0.382402
7267500	14.3673	1	1.13879	-0.15727	1.0237	0.000121373	0.944995	0.00164113	0.0298357	1.29105	0.399359	0.075722	0.183734
7275000	14.2717	1	-0.609712	0.250499	1.08373	0.000145004	0.952354	0.00188296	0.0395195	1.28765	0.398925	0.07408	0.670674
7282500	14.0818	1	-0.4894	0.395837	0.965157	0.000130214	0.954575	0.00143346	0.0315564	1.32086	0.40842	0.076686	0.320546
7290000	11.6064	1	-1.47288	0.839692	0.839972	0.000177459	0.949222	0.00145796	0.0287127	1.56648	0.484954	0.093007	0.0656662
7297500	13.4899	1	-0.166164	0.0418723	1.15178	0.000136903	0.950704	0.00145464	0.0295081	1.37332	0.424879	0.080781	0.152362
7305000	14.422	1	-0.266925	0.188771	1.05621	0.000123018	0.952686	0.00147117	0.031094	1.28873	0.398501	0.074977	0.2876
7312500	14.9576	1	-1.12192	0.629481	0.913384	0.000110971	0.954257	0.00134875	0.0294853	1.23655	0.38257	0.072752	0.150089
7320000	15.2522	1	-0.705501	0.451165	0.957916	0.000108866	0.954877	0.0013938	0.0308892	1.21427	0.375488	0.07072	0.272213
7327500	12.5768	1	1.1262	-0.100539	0.98954	0.000176349	0.945305	0.00200131	0.0365906	1.46332	0.452867	0.08418	0.574718
7335000	16.1229	1	-1.05143	0.508309	0.997503	9.2858e-05	0.956236	0.00123699	0.0282648	1.13222	0.350721	0.067721	0.0080277
7342500	14.9947	1	-1.24862	0.45502	1.08548	0.000113282	0.954762	0.00140496	0.0310574	1.23703	0.382519	0.071983	0.284886
7350000	14.1292	1	-1.98735	0.657019	1.07774	0.000168329	0.953891	0.00227314	0.0492993	1.26099	0.392478	0.073348	0.867598
7357500	13.9841	1	-1.56098	0.683969	0.964927	0.000158193	0.952626	0.00202287	0.0427003	1.30257	0.4041	0.075101	0.750785
7365000	13.1445	1	-2.17383	0.64195	1.14775	0.00017698	0.953681	0.0019521	0.0421447	1.38539	0.429684	0.079836	0.73821
7372500	14.9394	1	-1.44397	0.697832	0.934604	0.000114448	0.952975	0.00146671	0.03119	1.24208	0.384072	0.072229	0.294637
7380000	14.3486	1	-1.7426	0.719877	0.978987	0.000147023	0.952285	0.00196582	0.0411987	1.27473	0.395197	0.073405	0.715511
7387500	13.9656	1	-2.2027	0.894102	0.952228	0.00015164	0.949123	0.00201407	0.0395874	1.31588	0.40768	0.075706	0.672612
7395000	11.6974	1	-2.90058	1.22781	0.836822	0.000189202	0.934546	0.00218549	0.0333897	1.56551	0.484118	0.090388	0.431546
7402500	15.3131	1	-1.70124	0.739591	0.957833	0.000108281	0.952673	0.00147076	0.0310765	1.20924	0.373923	0.070359	0.286307
7410000	13.8639	1	-1.98604	0.733075	1.01424	0.000132076	0.953446	0.00142441	0.0305969	1.34034	0.4145	0.078192	0.249317
7417500	15.7929	1	-1.85831	0.696376	1.02446	9.73598e-05	0.954981	0.00127623	0.028349	1.15969	0.359183	0.069257	0.0194852
7425000	14.5149	1	-1.3079	0.456818	1.08023	0.000134768	0.953771	0.00171394	0.0370748	1.27287	0.393989	0.073212	0.592453
7432500	13.3249	1	-0.716365	0.499768	0.919638	0.00016333	0.953679	0.00178176	0.0384657	1.3814	0.427794	0.079451	0.639075
7440000	12.2524	1	1.29468	-0.229359	1.04347	0.0002191	0.942054	0.00283402	0.0489081	1.44392	0.449322	0.083933	0.862007
7447500	12.0494	1	0.712118	-0.267253	1.20474	0.000227904	0.942091	0.00288487	0.0498175	1.4602	0.454605	0.08501	0.874797
7455000	6.46905	1	1.03698	-0.464527	1.31728	0.000409296	0.935668	0.00223811	0.03479	2.2707	0.702383	0.130807	0.50048
7462500	15.6593	1	-1.44419	0.590689	1.01467	0.000104403	0.954283	0.00145396	0.0318036	1.18021	0.364927	0.068453	0.337227
7470000	15.5802	1	-2.02819	0.75304	1.01762	0.000100783	0.953932	0.00133173	0.0289081	1.18035	0.365342	0.069895	0.0885772
7477500	13.305	1	-2.85208	1.17745	0.874396	0.000143577	0.938883	0.00188287	0.0308079	1.39533	0.431484	0.081301	0.265955
7485000	13.8436	1	-1.17444	0.330829	1.16353	0.000133114	0.954048	0.00141904	0.0308809	1.34279	0.415232	0.078208	0.271573
7492500	13.8651	1	-0.0776313	0.0784572	1.09781	0.000143198	0.949893	0.00176167	0.0351582	1.3381	0.413944	0.077052	0.516838
7500000	12.3115	1	-1.28401	0.662769	0.911959	0.00020569	0.952522	0.00211086	0.0444594	1.4598	0.453253	0.084324	0.787319
