# Supplementary material for: Complexity of biological scaling suggests an absence of systematic trade-offs between sensory modalities in Drosophila
Source: Nat Commun. 2022 May 26;13:2944. doi: 10.1038/s41467-022-30579-y (PMC9135755; doi:10.1038/s41467-022-30579-y)
Supplement: Supplementary file 3 — Supplementary Code 1 [file 41467_2022_30579_MOESM3_ESM.zip › Farnworth-Montgomery_STATS-CODE/Fig2_Brain-Disc/Disc/PhyloCorr_Species_DISCs/Keesey_Disc_species-avg_CIs-etc.xlsx]

## Sheet: Tabelle1
Species	eyep	antp	totd	rod	log.eyep	log.antp	log.totd	log.rod	eyep_EXP	eyep_CIlwr	eyep_CIupr	eyep_res
D.mojavensis	66439.1	15635.6	112418	30343.6	4.82242	4.19411	5.05084	4.48207	4.85834	4.83576	4.88093	-0.035921
D.buzzatii	88627	20103.4	146853	38122.7	4.94757	4.30327	5.16688	4.58118	4.97571	4.95254	4.99889	-0.0281466
D.sturtevanti	58465.5	14153.4	89715.6	17096.7	4.7669	4.15086	4.95287	4.23291	4.81184	4.78949	4.83419	-0.0449372
D.virilis	101414	24389.2	162285	36481.9	5.0061	4.3872	5.21028	4.56208	5.06595	5.04233	5.08958	-0.0598556
D.lummei	92742.5	16313.9	152118	43061.8	4.96728	4.21256	5.18218	4.63409	4.87818	4.85549	4.90086	0.089102
D.willistoni	54059.7	10647.5	74852.1	10144.9	4.73287	4.02725	4.8742	4.00625	4.67892	4.65724	4.70061	0.05395
D.sucinea	68360	15323.1	97146.9	13463.8	4.8348	4.18535	4.98743	4.12917	4.84892	4.82638	4.87146	-0.0141172
D.birchii	59248.6	10610.6	75110.2	5251	4.77268	4.02574	4.8757	3.72024	4.67731	4.65563	4.69898	0.0953716
D.suzukii	477560	70248.6	625485	77676	5.67903	4.84664	5.79622	4.89029	5.55996	5.53386	5.58606	0.119069
D.pseudotalamancana	105948	17377.6	152624	29299.1	5.02509	4.23999	5.18362	4.46685	4.90767	4.88484	4.9305	0.117419
D.melanogaster	59968.8	14741.4	85950.2	11239.9	4.77793	4.16854	4.93425	4.05076	4.83085	4.8084	4.85329	-0.0529214
D.funebris	399376	97228.9	643525	146920	5.60138	4.9878	5.80857	5.16708	5.71174	5.68488	5.73859	-0.110353
D.busckii	273519	64100	526012	188393	5.43699	4.80686	5.721	5.27506	5.51719	5.4913	5.54307	-0.0801976
D.americana	563284	82758	883795	237753	5.75073	4.91781	5.94635	5.37613	5.63648	5.61	5.66297	0.114243
