# Supplementary material for: Complexity of biological scaling suggests an absence of systematic trade-offs between sensory modalities in Drosophila
Source: Nat Commun. 2022 May 26;13:2944. doi: 10.1038/s41467-022-30579-y (PMC9135755; doi:10.1038/s41467-022-30579-y)
Supplement: Supplementary file 3 — Supplementary Code 1 [file 41467_2022_30579_MOESM3_ESM.zip › Farnworth-Montgomery_STATS-CODE/Fig2_Brain-Disc/Disc/PhyloCorr_Species_DISCs/Keesey_ultramet_Disc_prune.nexus]

#NEXUS
BEGIN TREES;
	TRANSLATE
		1	D.busckii,
		2	D.sucinea,
		3	D.willistoni,
		4	D.sturtevanti,
		5	D.birchii,
		6	D.melanogaster,
		7	D.suzukii,
		8	D.funebris,
		9	D.virilis,
		10	D.americana,
		11	D.lummei,
		12	D.buzzatii,
		13	D.m.mojavensis,
		14	D.pseudotalamancana
	;
	TREE * UNTITLED = [&R] (((((4:11.896637,3:11.896637):21.527728,2:33.424366):6.115083,(5:27.678922,(6:13.345165,7:13.345165):14.333757):11.860526):10.460552,(8:47.722848,(((10:24.01881,11:24.01881):4.097598,9:28.116408):14.93837,((13:10.474216,12:10.474216):16.125784,14:26.6):16.454778):4.66807):2.277152):13.012507,1:63.012507);
END;
