# Supplementary material for: Complexity of biological scaling suggests an absence of systematic trade-offs between sensory modalities in Drosophila
Source: Nat Commun. 2022 May 26;13:2944. doi: 10.1038/s41467-022-30579-y (PMC9135755; doi:10.1038/s41467-022-30579-y)
Supplement: Supplementary file 3 — Supplementary Code 1 [file 41467_2022_30579_MOESM3_ESM.zip › Farnworth-Montgomery_STATS-CODE/Fig2_Brain-Disc/Disc/6-Species_Discvalues_MF.xlsx]

## Sheet: Sheet1
Species	Ind	eyep	antp	totd	rod	log.eyep	log.antp	log.totd	log.rod
D.americana	3	454138	72484.5	777673	251051	5.65719	4.86024	5.8908	5.39976
D.americana	7	488449	66859	812970	257661	5.68882	4.82516	5.91007	5.41105
D.americana	6	436563	58236.2	817746	322947	5.64005	4.76519	5.91262	5.50913
D.americana	4	694076	94688.3	1.01772e+06	228959	5.84141	4.9763	6.00763	5.35976
D.americana	5	783533	117719	1.13461e+06	233356	5.89406	5.07085	6.05485	5.36802
D.americana	2	633072	96367.2	906079	176640	5.80145	4.98393	5.95717	5.24709
D.americana	1	562304	83225.7	825886	180356	5.74997	4.92026	5.91692	5.25613
D.busckii	1	536727	128916	999714	334071	5.72975	5.11031	5.99988	5.52384
D.busckii	2	438231	100283	986944	448430	5.6417	5.00123	5.99429	5.6517
D.busckii	3	144251	30727	230284	55305.6	5.15912	4.48752	5.36226	4.74277
D.busckii	4	212800	49816.5	375314	112698	5.32797	4.69737	5.5744	5.05192
D.busckii	5	164856	44130.9	333534	124548	5.2171	4.64474	5.52314	5.09534
D.funebris	1	487693	128169	801363	185501	5.68815	5.10778	5.90383	5.26835
D.funebris	2	475902	117366	717445	124177	5.67752	5.06954	5.85579	5.09404
D.funebris	3	421517	94765.5	680170	163887	5.62482	4.97665	5.83262	5.21455
D.funebris	4	335753	93382.1	569241	140106	5.52602	4.97026	5.7553	5.14646
D.funebris	5	339879	88713.4	542005	113413	5.53132	4.94799	5.734	5.05466
D.funebris	6	434863	99251.1	631770	97655.7	5.63835	4.99674	5.80056	4.9897
D.funebris	7	404094	101409	710348	204845	5.60648	5.00607	5.85147	5.31142
D.funebris	8	336272	77233.7	551370	137864	5.52669	4.88781	5.74144	5.13945
D.melanogaster	1	71578.3	18687.9	100797	10530.5	4.85478	4.27156	5.00345	4.02245
D.melanogaster	3	51275.3	14294	80547.5	14978.3	4.70991	4.15515	4.90605	4.17546
D.melanogaster	4	68630	14347.9	93629.9	10652.1	4.83651	4.15679	4.97141	4.02744
D.melanogaster	5	72393.4	17526.3	102418	12498	4.8597	4.24369	5.01038	4.09684
D.melanogaster	6	52243.6	12070.7	75047.2	10733	4.71803	4.08173	4.87533	4.03072
D.melanogaster	7	48668.1	11204.3	67767.5	7895.07	4.68724	4.04938	4.83102	3.89736
D.melanogaster	8	54993.4	15059.1	81444.8	11392.3	4.74031	4.1778	4.91086	4.05661
D.pseudotalamancana	1	164513	27070.7	241808	50224.8	5.2162	4.4325	5.38347	4.70092
D.pseudotalamancana	2	105202	17384.9	148744	26156.3	5.02203	4.24017	5.17244	4.41758
D.pseudotalamancana	3	59292.6	9552.32	85481.1	16636.2	4.773	3.98011	4.93187	4.22105
D.pseudotalamancana	4	49825.1	8360.5	64615.4	6429.78	4.69745	3.92223	4.81034	3.8082
D.pseudotalamancana	5	51862.9	8389.42	78682.5	18430.2	4.71486	3.92373	4.89588	4.26553
D.pseudotalamancana	6b	156102	26299.6	226525	44123.7	5.19341	4.41995	5.35512	4.64467
D.pseudotalamancana	6c	154837	24585.8	222516	43092.9	5.18987	4.39068	5.34736	4.63441
D.suzukii	1	522192	70299.7	635845	43353.2	5.71783	4.84695	5.80335	4.63702
D.suzukii	2	543409	77721.5	700083	78952.7	5.73513	4.89054	5.84515	4.89737
D.suzukii	3	440564	80649.4	707472	186259	5.64401	4.9066	5.84971	5.27012
D.suzukii	4	519059	70825.6	676956	87070.7	5.71522	4.85019	5.83056	4.93987
D.suzukii	5	290554	36737.4	374108	46816.9	5.46323	4.56511	5.573	4.6704
D.suzukii	6	440063	69216.3	640099	130820	5.64351	4.84021	5.80625	5.11667
D.suzukii	7	511570	77981.1	608921	19370.5	5.7089	4.89199	5.78456	4.28714
