# Supplementary material for: Complexity of biological scaling suggests an absence of systematic trade-offs between sensory modalities in Drosophila
Source: Nat Commun. 2022 May 26;13:2944. doi: 10.1038/s41467-022-30579-y (PMC9135755; doi:10.1038/s41467-022-30579-y)
Supplement: Supplementary file 3 — Supplementary Code 1 [file 41467_2022_30579_MOESM3_ESM.zip › Farnworth-Montgomery_STATS-CODE/Fig2_Brain-Disc/Brain/KeeseyData_brains.txt]

Species	Individual	ME	LO	LOP	AL	ROB	log.ME	log.LO	log.LOP	log.AL	log.ROB	OL	log.OL	OL.AL.ratio
D.pseudotalamanca	D.pseudotalamanca1	3418575.055	1564592.158	942873.2033	443282.8947	7060430.587	6.533845119	6.194401149	5.974453293	5.646680973	6.848831188	5926040.416	6.772764609	13.36852941
D.pseudotalamanca	D.pseudotalamanca2	5195851.482	1797064.411	525654.9529	665861.4177	7888578.969	6.715656729	6.254563644	5.720700761	5.823383851	6.896998777	7518570.846	6.876135296	11.29149497
D.pseudotalamanca	D.pseudotalamanca3	4382736.421	1385158.523	999769.8806	387749.6791	7304109.533	6.641745353	6.141499479	5.999900049	5.588551447	6.863567277	6767664.825	6.830438842	17.45369549
D.pseudotalamanca	D.pseudotalamanca4	4562435.137	1332948.044	962863.1329	420324.4788	6363652.937	6.659196703	6.124813222	5.983564558	5.623584683	6.803706486	6858246.314	6.836213079	16.31655223
D.pseudotalamanca	D.pseudotalamanca5	3842232.122	1251751.327	609535.2728	326178.8227	5563883.993	6.584583598	6.09751806	5.784998843	5.513455761	6.745378066	5703518.722	6.756142871	17.48586458
D.funebris	D.funebris1	1062731.367	375217.1294	218147.3277	242823.5606	2650206.695	6.026423499	5.574282657	5.338749897	5.385290823	6.423279747	1656095.824	6.219085462	6.82016119
D.funebris	D.funebris2	1551729.845	461249.552	337649.3422	286708.4992	2244628.959	6.190816113	5.663935957	5.528465908	5.457440567	6.351144562	2350628.739	6.371184042	8.198671284
D.funebris	D.funebris3	1107278.014	308679.3487	158284.152	213935.9379	2612962.988	6.044256677	5.489507575	5.199437434	5.330283745	6.417133258	1574241.515	6.197071361	7.35847156
D.funebris	D.funebris4	1244141.972	342571.4249	232524.1761	220264.6044	2677845.214	6.094869942	5.534751134	5.366468114	5.342944713	6.42778547	1819237.573	6.259889417	8.259327811
D.funebris	D.funebris5	945166.3345	325493.0766	206766.8342	185410.1453	1949013.744	5.975508244	5.512541755	5.315480878	5.268133494	6.289814902	1477426.245	6.16950581	7.968421808
D.americana	D.americana1	1764352.843	494782.3887	266511.4399	166274.6832	2714896.497	6.246585442	5.694414233	5.425715856	5.220826129	6.433753277	2525646.672	6.402372594	15.18960447
D.americana	D.americana2	1492341.84	447345.0536	319526.3373	139888.0035	2558022.14	6.173868315	5.65064264	5.504506661	5.145780472	6.407904299	2259213.231	6.353957223	16.15015709
D.americana	D.americana3	1755585.052	481245.1838	251413.0659	226087.7178	2829970.209	6.244421874	5.682366396	5.400387844	5.35427697	6.451781864	2488243.302	6.395892844	11.00565447
D.americana	D.americana4	1748905.924	479430.5941	257447.2988	186997.4164	2827456.858	6.242766449	5.680725744	5.410688339	5.271835606	6.451395987	2485783.817	6.395463356	13.29314525
D.americana	D.americana5	1583641.361	474654.8332	283393.8059	126748.5706	2787905.588	6.199656836	5.676377907	5.452390354	5.10294307	6.445278062	2341690	6.369529401	18.47508015
D.busckii	D.busckii1	834504.3272	248358.4357	118424.252	114877.8637	2022750.835	5.921428593	5.395078916	5.07344065	5.060236351	6.305942389	1201287.015	6.079646783	10.45708003
D.busckii	D.busckii2	799609.6555	233583.6023	121542.9747	127840.9896	1944029.578	5.90287803	5.368442352	5.084729861	5.106670124	6.288702868	1154736.233	6.062482793	9.03259773
D.busckii	D.busckii3	718959.6514	243483.8746	123502.2312	136445.342	1787432.685	5.856704518	5.386470204	5.091674804	5.134958714	6.252229695	1085945.757	6.035808133	7.958833488
D.busckii	D.busckii4	624568.035	217891.1708	97287.77548	100276.6977	1522153.882	5.795579754	5.338239632	4.988058273	5.001200023	6.18245856	939746.9813	5.973010939	9.37153898
D.melanogaster	D.melanogaster1	632121.1465	201478.6739	90644.35352	148847.4188	1775118.304	5.800800319	5.304229084	4.957340756	5.172741308	6.249227302	924244.1739	5.965786722	6.209339613
D.melanogaster	D.melanogaster2	594173.2495	195051.1218	94078.0423	131360.0072	1783543.123	5.773913095	5.290148452	4.973488271	5.118463164	6.251283614	883302.4136	5.946109417	6.724287189
D.melanogaster	D.melanogaster3	806494.3675	266951.057	138471.5337	130644.451	1663294.603	5.906601339	5.426431645	5.141360502	5.116090968	6.220969178	1211916.958	6.083472863	9.276451843
D.melanogaster	D.melanogaster4	777624.7384	229457.6765	127482.0405	98152.74567	1738208.887	5.890770068	5.360702592	5.105449006	4.991902453	6.240101966	1134564.455	6.054829173	11.55917186
D.melanogaster	D.melanogaster5	627988.7889	202874.9587	96160.13458	125446.446	1701531.358	5.797951891	5.307228444	4.982995062	5.098458362	6.230839957	927023.8822	5.967090923	7.389797892
D.suzukii	D.suzukii1	1325009.431	334382.5369	176481.8538	132140.5429	1860238.434	6.122218969	5.524243588	5.246700057	5.121036087	6.269568613	1835873.822	6.263842829	13.89334251
D.suzukii	D.suzukii2	2270422.28	614329.1242	405024.4483	109829.3103	2656289.945	6.35610664	5.788401105	5.607481239	5.040718256	6.424275478	3289775.853	6.517166308	29.95353284
D.suzukii	D.suzukii3	2754227.066	541581.99	684426.1076	209952.3157	3958641.5	6.439999742	5.733664214	5.835326567	5.322120669	6.597546173	3980235.164	6.599908732	18.95780549
D.suzukii	D.suzukii4	1981142.793	556633.0915	322171.6334	155847.1106	3202403.152	6.296915779	5.745569021	5.508087299	5.192698755	6.505476005	2859947.518	6.456358064	18.35098198
D.suzukii	D.suzukii5	2430540.117	749347.1197	517034.5635	166698.514	3153921.678	6.385702794	5.874683042	5.713519576	5.221931728	6.498850904	3696921.8	6.567840264	22.17729308
