# Supplementary material for: Complexity of biological scaling suggests an absence of systematic trade-offs between sensory modalities in Drosophila
Source: Nat Commun. 2022 May 26;13:2944. doi: 10.1038/s41467-022-30579-y (PMC9135755; doi:10.1038/s41467-022-30579-y)
Supplement: Supplementary file 3 — Supplementary Code 1 [file 41467_2022_30579_MOESM3_ESM.zip › Farnworth-Montgomery_STATS-CODE/SupportingInfo/AlternativeAllometricControls/BayesTraits_output/Keesey_fun-ios.xlsx]

## Sheet: Keesey_fun-ies.txt.Log
Options:
Model: Continuous: Regression
Tree File Name: Keesey_Ultrametric_tree.nexus
Data File Name: Keesey_fun-ies.txt
Log File Name: Keesey_fun-ies.txt.Log.txt
Save Initial Trees: False
Save Trees: False
Summary: False
Seed: 1507160742
Precision: 64 bits
Cores: 1
Analysis Type: MCMC
Sample Period: 7500
Iterations: 7500000
Burn in: 750000
MCMC ML Start: False
Schedule File: Keesey_fun-ies.txt.Schedule.txt
Rate Dev: AutoTune
No of Rates: 2
Test for trait correlation: True
Kappa: Not in use
Delta: Not in use
Lambda: Estimate
OU: Not in use								Alpha	Beta 1
Min Trans Taxa No: 10								1.58316	1.19116
RJ Local Kappa: False
RJ Local Lambda: False
RJ Local Delta: False
RJ Local OU: False
Restrictions:
Alpha None
Beta-2 None
Prior Information:
Priors
Alpha - uniform -100.00 100.00									IOS
Beta-2 - uniform -100.00 100.00						Lh	Tree No	Alpha	Beta 1	Var	R^2	SSE	SST	s.e. Alpha	s.e. Beta-1	Lambda
Lambda - uniform 0.00 1.00					mean	63.5627	1	1.58316	1.19116	0.000145067	0.443893	0.00824897	0.0147542	0.462124	0.176839	0.456719	6.73582	9.44734e-09
Tree Information								Cis	0.0121921									P high sign
Trees: 1						FSA scales hyperallometrically with IOS
Taxa: 59
Sites: 1
Iteration	Lh	Tree No	Alpha	Beta 1	Var	R^2	SSE	SST	s.e. Alpha	s.e. Beta-1	Lambda
757500	62.3561	1	2.02933	1.0486	0.00020439	0.42502	0.0114424	0.0199005	0.497597	0.189894	0.801346
765000	62.6493	1	2.49648	0.850021	0.000124354	0.449973	0.00679233	0.0123491	0.461022	0.176621	0.291294
772500	64.143	1	1.1759	1.35056	0.000161737	0.432284	0.00944916	0.0166442	0.477617	0.182495	0.670533
780000	63.6744	1	1.14021	1.34517	0.000170052	0.430931	0.0098055	0.0172308	0.482729	0.184405	0.699642
787500	63.3068	1	1.72668	1.15169	0.000116025	0.456817	0.0064631	0.0118986	0.443426	0.170025	0.203857
795000	64.1607	1	1.12604	1.36954	0.000152545	0.434573	0.00888174	0.015708	0.474875	0.18152	0.617057
802500	63.8403	1	1.47576	1.21773	0.000117178	0.452344	0.00665747	0.0121563	0.447516	0.171498	0.257715
810000	62.9887	1	1.70491	1.16169	0.000222788	0.419678	0.012967	0.0223444	0.493981	0.188354	0.864362
817500	60.7154	1	1.60912	1.18072	0.000324153	0.40433	0.0191083	0.0320786	0.509279	0.193599	0.983854
825000	63.383	1	2.19109	0.971045	0.000137012	0.440627	0.00771496	0.0137922	0.472034	0.18061	0.468908
832500	64.0169	1	1.00162	1.41636	0.000135931	0.439908	0.00782524	0.0139713	0.468184	0.179117	0.48578
840000	64.0216	1	2.07917	0.996796	0.00013576	0.439965	0.00781622	0.0139567	0.468053	0.179069	0.484426
847500	62.9793	1	1.35986	1.30334	0.000166084	0.432792	0.00931885	0.0164293	0.486588	0.18594	0.659079
855000	63.5087	1	1.76587	1.10225	0.000174094	0.430216	0.00999807	0.0175471	0.484706	0.185137	0.714144
862500	63.2412	1	2.04181	1.01946	0.00020065	0.424484	0.0115937	0.0201448	0.490422	0.18714	0.808699
870000	64.847	1	1.5348	1.2122	0.000117724	0.447906	0.0069342	0.0125598	0.447839	0.171525	0.323953
877500	62.8724	1	1.70666	1.12509	0.000117742	0.456824	0.00646286	0.0118983	0.446691	0.171277	0.203787
885000	61.2726	1	0.782004	1.52981	0.000183457	0.431151	0.00974677	0.0171342	0.502577	0.191994	0.695055
892500	63.9315	1	1.93754	1.05246	0.000168316	0.430993	0.00978906	0.0172038	0.480575	0.183584	0.698367
900000	64.3913	1	1.31243	1.3021	0.000142203	0.437172	0.00831456	0.0147728	0.469486	0.179538	0.552697
907500	64.6077	1	2.21353	0.949437	0.000104478	0.480053	0.00604455	0.0116253	0.392694	0.150988	0.0403921
915000	64.2365	1	1.64178	1.17852	0.000159597	0.432683	0.00934666	0.0164752	0.476445	0.18206	0.661563
922500	64.1399	1	2.17251	0.969741	0.000112316	0.457642	0.00643388	0.0118628	0.435729	0.16709	0.195072
930000	65.1629	1	1.71919	1.1383	0.000102043	0.490466	0.00599812	0.0117718	0.371161	0.142871	0.00119997
937500	62.7728	1	2.36155	0.900592	0.000173855	0.431266	0.00971612	0.0170838	0.489851	0.187137	0.692629
945000	63.5005	1	1.4813	1.24895	0.000129653	0.443757	0.00731295	0.013147	0.465648	0.178246	0.400564
952500	64.4739	1	1.62264	1.17767	0.000154754	0.433579	0.0091215	0.0161038	0.473546	0.180981	0.640826
960000	64.4358	1	1.17813	1.34328	0.000118343	0.448776	0.00687135	0.0124656	0.449415	0.172147	0.309792
967500	64.3562	1	1.15249	1.35919	0.000125798	0.443839	0.007304	0.0131329	0.458801	0.175627	0.398905
975000	62.4734	1	0.737051	1.53211	0.000160273	0.434886	0.00880862	0.0155873	0.488245	0.18664	0.609432
982500	64.6868	1	1.40432	1.25646	0.000131042	0.440646	0.0077121	0.0137875	0.461686	0.176651	0.46846
990000	64.0325	1	1.84307	1.08486	0.000166493	0.431289	0.00971019	0.017074	0.479482	0.183176	0.692158
997500	63.7666	1	1.7217	1.12372	0.000177298	0.429119	0.0102978	0.0180385	0.483451	0.184623	0.73518
1005000	62.9608	1	1.18097	1.31933	0.000188456	0.427708	0.0106888	0.0186772	0.491071	0.187488	0.760097
1012500	62.8682	1	0.782087	1.49875	0.000197203	0.425859	0.0112062	0.0195181	0.492894	0.188126	0.789277
1020000	64.8208	1	1.76139	1.12719	0.000106764	0.464587	0.00624551	0.0116648	0.418449	0.160599	0.132243
1027500	62.8359	1	1.79009	1.08903	0.000208714	0.42326	0.01194	0.0207025	0.49428	0.188575	0.824522
1035000	61.5111	1	1.37742	1.27547	0.000293971	0.407055	0.0173074	0.0291888	0.505313	0.192257	0.96183
1042500	63.6189	1	1.03503	1.41128	0.000123636	0.447212	0.00698788	0.0126412	0.458514	0.175597	0.335686
1050000	63.5825	1	2.35488	0.89726	0.000118245	0.4523	0.00665975	0.0121595	0.449557	0.172279	0.258306
1057500	62.6852	1	1.24714	1.33268	0.000113978	0.467038	0.00619779	0.011629	0.429391	0.164847	0.113969
1065000	58.6996	1	0.0454788	1.7961	0.000152024	0.444007	0.0072858	0.0131041	0.504641	0.193179	0.395512
1072500	64.5217	1	1.28237	1.30025	0.000120517	0.446758	0.00702496	0.0126978	0.452361	0.173231	0.343607
1080000	63.7021	1	1.04909	1.40698	0.000132483	0.441927	0.00753331	0.0134988	0.467266	0.178819	0.439443
1087500	63.7026	1	1.61926	1.19526	0.000131577	0.442344	0.00747968	0.0134127	0.466539	0.178552	0.430314
1095000	63.3782	1	1.52114	1.22372	0.000216572	0.420474	0.0127367	0.0219778	0.490563	0.187074	0.856249
1102500	61.7083	1	1.36618	1.30463	0.00025841	0.413819	0.0147446	0.0251537	0.505287	0.192487	0.914826
1110000	63.1351	1	0.919097	1.43754	0.000115221	0.459455	0.00637553	0.0117946	0.439908	0.16873	0.176855
1117500	64.5593	1	2.05575	1.00451	0.000106785	0.467687	0.00618643	0.0116218	0.414818	0.159265	0.109419
1125000	62.2908	1	1.23639	1.33386	0.000113021	0.47998	0.00604506	0.0116247	0.408555	0.157085	0.0407174
1132500	64.3718	1	1.43916	1.25673	0.000130118	0.441649	0.00757033	0.0135584	0.462467	0.176976	0.445626
1140000	65.0498	1	1.90949	1.06449	0.000104061	0.471937	0.00612321	0.0115956	0.403932	0.155164	0.082173
1147500	64.0572	1	1.46221	1.22381	0.000164654	0.431695	0.00960292	0.0168975	0.478897	0.182966	0.683476
1155000	63.3816	1	0.893486	1.44396	0.000169785	0.431387	0.00968407	0.017031	0.484709	0.185176	0.690069
1162500	63.6171	1	1.82209	1.11858	0.000148374	0.436471	0.00845809	0.0150092	0.476711	0.18228	0.570181
1170000	63.6449	1	1.96229	1.03317	0.000163756	0.43246	0.00940376	0.0165693	0.481483	0.183978	0.666595
1177500	64.8233	1	1.7112	1.14019	0.00011982	0.446374	0.00705749	0.0127477	0.450734	0.172599	0.350438
1185000	61.9477	1	0.800361	1.50638	0.000125423	0.451832	0.00668442	0.0121941	0.463063	0.177444	0.264645
1192500	63.0342	1	0.706745	1.52221	0.00016504	0.432967	0.00927456	0.0163563	0.485943	0.185699	0.655081
1200000	63.988	1	1.68599	1.13797	0.000116694	0.452227	0.00666351	0.0121647	0.446609	0.171148	0.25928
1207500	62.8046	1	0.710297	1.53139	0.000180293	0.429767	0.0101202	0.0177476	0.490896	0.187487	0.722934
1215000	64.1128	1	1.53909	1.201	0.000105895	0.48479	0.00601736	0.0116794	0.38767	0.149135	0.0208739
1222500	63.6569	1	1.79147	1.129	0.000132386	0.442064	0.00751552	0.0134702	0.467388	0.17887	0.436437
1230000	64.4787	1	1.39091	1.26707	0.000152444	0.434169	0.00897785	0.0158667	0.472816	0.18072	0.626806
1237500	64.5258	1	1.73148	1.1278	0.000104348	0.486511	0.00601015	0.0117045	0.381982	0.146975	0.0145132
1245000	60.9749	1	1.07746	1.42698	0.000208668	0.426202	0.0111098	0.0193619	0.508783	0.194201	0.78414
1252500	63.7492	1	2.29835	0.909441	0.000108679	0.472301	0.00611862	0.0115949	0.412285	0.158379	0.0800368
1260000	64.5764	1	1.46657	1.2299	0.000140495	0.437429	0.0082639	0.0146895	0.467638	0.178838	0.546312
1267500	64.8092	1	1.51722	1.21464	0.000124519	0.443486	0.00734327	0.0131951	0.455905	0.17451	0.406137
1275000	63.4698	1	2.16781	0.955678	0.000132667	0.442322	0.00748243	0.0134171	0.468422	0.179272	0.430787
1282500	62.7469	1	2.06444	0.995247	0.000110788	0.487965	0.00600502	0.0117278	0.39109	0.150503	0.00941639
1290000	64.641	1	1.42741	1.24428	0.00011137	0.456032	0.00649258	0.0119356	0.434908	0.166743	0.212518
1297500	64.4011	1	1.81169	1.09666	0.000137203	0.438796	0.00801048	0.0142738	0.466931	0.178607	0.512552
1305000	64.2163	1	1.6575	1.14987	0.000121931	0.446642	0.00703461	0.0127126	0.454915	0.174206	0.345645
1312500	64.2941	1	1.96013	1.0379	0.000107525	0.46854	0.00617224	0.0116137	0.415172	0.159417	0.103601
1320000	63.6075	1	0.885737	1.46365	0.000135994	0.440619	0.00771615	0.0137941	0.470255	0.179929	0.469094
1327500	64.0267	1	1.10318	1.3743	0.000109316	0.465689	0.00622306	0.0116469	0.422148	0.16204	0.123808
1335000	64.5426	1	1.29989	1.30412	0.000114679	0.452042	0.00667322	0.0121783	0.442761	0.169669	0.261778
1342500	64.508	1	1.96521	1.04564	0.000121749	0.445929	0.00709663	0.0128082	0.453938	0.173815	0.358512
1350000	63.1727	1	0.989942	1.42965	0.000119933	0.452262	0.00666173	0.0121622	0.45276	0.173506	0.258818
1357500	64.2368	1	1.09235	1.37903	0.000139281	0.438348	0.00809039	0.0144046	0.468936	0.179361	0.523538
1365000	63.6658	1	1.02384	1.39229	0.000134544	0.441102	0.00764598	0.0136805	0.468971	0.17945	0.457973
1372500	64.2333	1	1.49104	1.21681	0.000109027	0.46425	0.0062527	0.0116709	0.423236	0.16243	0.134891
1380000	62.7262	1	0.844754	1.45295	0.000181645	0.429572	0.0101737	0.0178352	0.491705	0.18779	0.726688
1387500	64.3466	1	1.56856	1.20674	0.000115258	0.452258	0.00666191	0.0121625	0.443847	0.17009	0.258865
1395000	61.2777	1	2.4927	0.822564	0.000133937	0.447152	0.00699274	0.0126486	0.477188	0.182748	0.336733
1402500	62.8464	1	2.06946	0.983971	0.000145348	0.438559	0.00805237	0.0143423	0.479781	0.183515	0.518352
1410000	60.6395	1	2.56796	0.810488	0.000259373	0.415683	0.0141579	0.0242298	0.514526	0.196065	0.900255
1417500	64.4109	1	1.25706	1.3224	0.000130915	0.44122	0.00762931	0.0136535	0.462887	0.177125	0.455286
1425000	64.1735	1	1.96529	1.05359	0.000113068	0.456161	0.00648763	0.0119293	0.438137	0.167983	0.21108
1432500	65.0367	1	1.6419	1.1663	0.000106129	0.464159	0.00625468	0.0116726	0.417672	0.160293	0.135615
1440000	63.7107	1	1.58595	1.17171	0.000172163	0.43039	0.00995121	0.0174702	0.482905	0.184455	0.710689
1447500	61.4531	1	1.42105	1.2864	0.000146319	0.440611	0.00771736	0.013796	0.487758	0.186625	0.469283
1455000	63.65	1	0.872892	1.45848	0.000132495	0.442028	0.00752017	0.0134777	0.467504	0.178913	0.437226
1462500	63.4087	1	1.22093	1.30814	0.000168178	0.431727	0.00959451	0.0168836	0.484159	0.184977	0.682783
1470000	64.3867	1	1.7667	1.13006	0.00013425	0.439903	0.00782601	0.0139726	0.465266	0.178001	0.485895
1477500	64.4345	1	1.78711	1.11804	0.00010495	0.481673	0.00603395	0.0116412	0.391006	0.150367	0.0333634
1485000	64.702	1	1.69882	1.14962	0.000129497	0.441278	0.00762115	0.0136403	0.460511	0.176218	0.453962
1492500	64.135	1	1.83605	1.09119	0.000164751	0.431567	0.00963644	0.0169526	0.478389	0.182767	0.686218
1500000	63.6987	1	2.18473	0.967107	0.000139186	0.439257	0.00793146	0.0141446	0.471782	0.180475	0.501362
1507500	63.6457	1	0.958223	1.41891	0.000146039	0.437113	0.00832634	0.0147922	0.475545	0.181853	0.554165
1515000	63.0315	1	2.49824	0.839211	0.000120349	0.452442	0.00665243	0.0121493	0.453514	0.173798	0.256406
1522500	64.9306	1	2.08353	0.99583	0.000103043	0.483975	0.00602124	0.0116685	0.38374	0.14761	0.0240115
1530000	64.7911	1	1.82643	1.09182	0.00010492	0.472238	0.0061194	0.011595	0.405178	0.155648	0.0804017
1537500	63.5012	1	1.38041	1.26191	0.000211174	0.421559	0.0124249	0.02148	0.489271	0.186613	0.844543
1545000	64.5206	1	1.65405	1.17268	0.000117875	0.44889	0.00686346	0.0124539	0.448566	0.171825	0.307982
1552500	63.9781	1	1.1239	1.35693	0.000122217	0.447154	0.00699252	0.0126482	0.455835	0.17457	0.336686
1560000	64.3053	1	2.02703	1.0194	0.000126868	0.443377	0.00735559	0.0132147	0.460004	0.176077	0.408379
1567500	64.2738	1	2.09677	0.988557	0.000112967	0.455717	0.00650493	0.0119514	0.438188	0.167994	0.216088
1575000	62.8212	1	2.40883	0.873544	0.000159321	0.434651	0.00886338	0.0156777	0.48568	0.185652	0.61516
1582500	64.7993	1	1.81754	1.1056	0.000107138	0.463722	0.00626434	0.0116811	0.420129	0.161227	0.139124
1590000	63.5988	1	2.1164	0.99786	0.000151441	0.435641	0.00863728	0.0153046	0.478019	0.182754	0.590827
1597500	63.8656	1	2.03541	1.02831	0.000143416	0.437586	0.00823333	0.0146393	0.473069	0.18092	0.542402
1605000	64.4604	1	1.26809	1.30876	0.000107706	0.465738	0.00622211	0.0116462	0.41897	0.160821	0.123445
1612500	63.8183	1	1.20645	1.32805	0.000186043	0.427011	0.0108832	0.0189938	0.484403	0.18492	0.771535
1620000	61.4553	1	2.73301	0.741514	0.000132509	0.447587	0.00695848	0.0125965	0.474937	0.181896	0.329301
1627500	64.8577	1	1.90785	1.06962	0.000104673	0.47229	0.00611875	0.0115949	0.40463	0.155438	0.0800987
1635000	63.8495	1	1.13875	1.3555	0.000109649	0.466757	0.00620288	0.0116324	0.421505	0.161814	0.115982
1642500	63.2502	1	0.854825	1.45812	0.000133442	0.442423	0.00746979	0.0133969	0.469991	0.179875	0.428608
1650000	63.9299	1	1.69732	1.15714	0.000181328	0.42795	0.0106213	0.0185671	0.482917	0.184382	0.755984
1657500	63.7352	1	1.9433	1.03859	0.00013659	0.440153	0.00778677	0.0139088	0.470018	0.179825	0.479977
1665000	63.1604	1	2.17837	0.9575	0.000182118	0.42886	0.0103691	0.0181552	0.488634	0.186594	0.739928
1672500	64.1776	1	1.91637	1.07371	0.000123828	0.445464	0.00713927	0.0128743	0.457315	0.175097	0.36714
1680000	62.853	1	1.83876	1.12019	0.000189174	0.427701	0.0106906	0.01868	0.491974	0.187832	0.760203
1687500	63.8389	1	1.52769	1.2128	0.000197419	0.424294	0.0116471	0.020231	0.485556	0.185278	0.811232
1695000	64.3754	1	1.24669	1.32669	0.000122932	0.445509	0.00713508	0.0128678	0.455705	0.174482	0.366299
1702500	62.4156	1	1.40315	1.22674	0.000175542	0.431364	0.00969034	0.0170414	0.492733	0.188241	0.690572
1710000	63.5573	1	1.61328	1.15859	0.000166057	0.432028	0.00951561	0.0167537	0.482642	0.184407	0.6762
1717500	64.4329	1	1.79184	1.11968	0.000112985	0.454781	0.00654335	0.0120013	0.438683	0.168164	0.226992
1725000	63.6985	1	1.3103	1.31033	0.000182211	0.428077	0.0105861	0.0185097	0.484734	0.18508	0.753811
1732500	64.3416	1	1.77204	1.11808	0.0001566	0.433289	0.00919368	0.0162229	0.474938	0.181503	0.647634
1740000	65.0762	1	2.00652	1.0281	0.000102665	0.482026	0.00603182	0.011645	0.386165	0.148511	0.0318826
1747500	63.0168	1	1.56875	1.17228	0.000138538	0.4407	0.00770416	0.0137746	0.474848	0.181688	0.467216
1755000	61.5108	1	0.471501	1.61226	0.000222106	0.422413	0.0121811	0.0210895	0.505799	0.192944	0.834768
1762500	63.7949	1	2.10314	0.993145	0.000155068	0.434413	0.00891965	0.0157706	0.478028	0.18272	0.620939
1770000	61.8378	1	2.41498	0.89463	0.000146991	0.439684	0.00786102	0.0140296	0.486179	0.185995	0.4911
1777500	62.8279	1	1.85276	1.07928	0.000231668	0.417857	0.0135014	0.0231926	0.495618	0.188925	0.88164
1785000	60.7514	1	0.483183	1.61385	0.000262118	0.414865	0.014412	0.0246303	0.513568	0.195675	0.906786
1792500	63.9608	1	1.8034	1.09365	0.000115085	0.454392	0.00656014	0.0120235	0.442908	0.169775	0.231661
1800000	65.0201	1	1.66454	1.16124	0.000106758	0.462575	0.00629107	0.011706	0.420577	0.161377	0.148619
1807500	64.2866	1	1.27843	1.29871	0.000117151	0.450455	0.0067627	0.012306	0.447538	0.171465	0.284144
1815000	64.5904	1	1.96214	1.04919	0.000104089	0.487465	0.00600669	0.0117196	0.379917	0.146195	0.0111388
1822500	63.3784	1	1.70412	1.15824	0.000208203	0.422479	0.0121622	0.0210594	0.490019	0.186926	0.833989
1830000	64.8593	1	1.65989	1.1563	0.000105275	0.469409	0.00615859	0.011607	0.409683	0.157326	0.0978595
1837500	63.747	1	1.22024	1.31672	0.00018083	0.428327	0.0105166	0.0183961	0.484169	0.184872	0.749449
1845000	63.5061	1	1.94955	1.0689	0.00014581	0.437391	0.00827131	0.0147017	0.476255	0.182133	0.547253
1852500	61.7904	1	0.403173	1.63458	0.000159496	0.436035	0.00855108	0.0151624	0.492338	0.188241	0.581053
1860000	63.6555	1	1.05879	1.38275	0.000115728	0.455171	0.00652699	0.0119799	0.443793	0.170131	0.222385
1867500	64.6522	1	1.50794	1.22583	0.000109995	0.458362	0.0064098	0.0118341	0.430683	0.16517	0.187667
1875000	62.3591	1	0.543105	1.59331	0.000140023	0.441351	0.00761108	0.0136241	0.479039	0.183309	0.452325
1882500	62.1052	1	0.668229	1.54086	0.000116852	0.465168	0.00623346	0.011655	0.437085	0.167763	0.127748
1890000	64.4444	1	1.88563	1.08054	0.000130094	0.441516	0.00758835	0.0135874	0.462124	0.176841	0.448601
1897500	64.4359	1	1.2274	1.32123	0.000126656	0.443193	0.00737682	0.0132484	0.459308	0.175806	0.412215
1905000	64.3425	1	1.12469	1.36654	0.000129991	0.441765	0.00755475	0.0135333	0.462498	0.176991	0.443035
1912500	63.8287	1	1.58824	1.18996	0.000197295	0.42434	0.0116342	0.0202102	0.485621	0.185304	0.810622
1920000	64.7663	1	1.55988	1.19637	0.000126303	0.442649	0.00744184	0.0133522	0.457681	0.17517	0.423749
1927500	64.2276	1	1.85814	1.09393	0.000147289	0.43591	0.00857826	0.0152072	0.472586	0.180686	0.584166
1935000	64.2873	1	1.25981	1.30512	0.00012549	0.444178	0.00726756	0.0130753	0.458741	0.175613	0.392083
1942500	64.1373	1	2.04346	1.01748	0.000137179	0.43924	0.00793433	0.0141493	0.468315	0.179149	0.501774
1950000	63.9601	1	2.10419	0.999974	0.00011699	0.452014	0.00667473	0.0121805	0.447206	0.171372	0.262166
1957500	63.8822	1	2.27121	0.927125	0.00011724	0.452082	0.00667114	0.0121754	0.447674	0.171553	0.261246
1965000	63.9465	1	2.23493	0.946523	0.000110175	0.464017	0.00625779	0.0116754	0.425717	0.163377	0.13675
1972500	63.7912	1	1.8486	1.10542	0.000156777	0.433981	0.00902314	0.0159414	0.478584	0.182919	0.631297
1980000	64.0684	1	1.97466	1.03207	0.000134421	0.440403	0.00774843	0.0138465	0.466956	0.178661	0.474107
1987500	64.3612	1	1.71043	1.15193	0.000113488	0.454457	0.00655731	0.0120198	0.439796	0.168584	0.230879
1995000	63.0314	1	0.950312	1.41278	0.000157563	0.434811	0.00882608	0.0156161	0.483747	0.184918	0.61127
2002500	64.4673	1	1.75888	1.13262	0.000119326	0.447843	0.00693889	0.0125669	0.450842	0.172673	0.32499
2010000	64.203	1	1.70185	1.15608	0.000157558	0.433234	0.00920747	0.0162456	0.476117	0.181952	0.648917
2017500	63.6608	1	2.14884	0.98176	0.000149951	0.435964	0.0085664	0.0151877	0.477073	0.182403	0.582811
2025000	64.7393	1	1.65128	1.16901	0.000125343	0.443203	0.00737573	0.0132467	0.456936	0.174898	0.412019
2032500	64.3712	1	1.78873	1.12099	0.000137919	0.438596	0.0080458	0.0143316	0.467483	0.178812	0.517448
2040000	61.3993	1	1.74293	1.09336	0.000251318	0.416012	0.014057	0.0240706	0.507928	0.193561	0.897561
2047500	62.8927	1	0.650452	1.54314	0.000152235	0.436424	0.00846816	0.0150257	0.48267	0.184557	0.571375
2055000	61.9083	1	1.05756	1.39889	0.000113975	0.488247	0.00600413	0.0117325	0.39618	0.152466	0.00845531
2062500	64.8621	1	1.47733	1.22906	0.000114843	0.450502	0.0067599	0.0123019	0.44311	0.16977	0.283459
2070000	63.235	1	0.883375	1.45948	0.000190225	0.426904	0.0109132	0.0190425	0.489277	0.186778	0.773246
2077500	64.1406	1	1.51764	1.22796	0.000163795	0.431789	0.00957803	0.0168565	0.478129	0.182675	0.681421
2085000	63.3278	1	2.20572	0.940775	0.000133383	0.442287	0.00748689	0.0134243	0.469612	0.179726	0.431554
2092500	63.8726	1	1.39632	1.2788	0.000134481	0.440739	0.00769845	0.0137654	0.467945	0.179048	0.466318
2100000	63.4954	1	1.25232	1.30582	0.000202016	0.423755	0.0117998	0.0204771	0.488605	0.186425	0.818283
2107500	63.9421	1	2.12704	0.990656	0.000120093	0.448991	0.00685652	0.0124436	0.452802	0.17345	0.306381
2115000	64.234	1	1.24546	1.31627	0.000162507	0.431976	0.0095293	0.0167762	0.47719	0.182322	0.677354
2122500	64.1395	1	1.22305	1.32679	0.000169231	0.430495	0.00992265	0.0174233	0.479318	0.183088	0.708561
2130000	62.4577	1	1.15638	1.32418	0.000206502	0.424381	0.0116227	0.0201916	0.497021	0.189655	0.810078
2137500	64.5728	1	1.247	1.31833	0.000125204	0.443658	0.00732392	0.0131644	0.457434	0.1751	0.402589
2145000	63.5003	1	1.56043	1.1848	0.000200739	0.424049	0.0117166	0.020343	0.48845	0.186374	0.814471
2152500	63.889	1	1.15002	1.36673	0.000119754	0.449489	0.0068233	0.0123945	0.452311	0.173273	0.298639
2160000	63.9273	1	1.63359	1.17983	0.000107461	0.4756	0.00608187	0.0115978	0.405161	0.155702	0.0618445
2167500	64.7062	1	1.45599	1.24285	0.000130687	0.440758	0.00769557	0.0137607	0.461348	0.176524	0.465865
2175000	64.6015	1	2.07916	0.998762	0.00010847	0.462098	0.00630282	0.0117174	0.424417	0.162841	0.152701
2182500	61.5498	1	1.16564	1.38182	0.000146001	0.440551	0.00772629	0.0138105	0.487064	0.186358	0.470675
2190000	61.7676	1	2.42757	0.849098	0.000188506	0.429385	0.010225	0.0179192	0.499907	0.190916	0.73023
2197500	63.2657	1	1.9402	1.07568	0.000160328	0.4338	0.00906735	0.0160144	0.483084	0.184633	0.635617
2205000	63.7253	1	1.37685	1.25399	0.000182327	0.428011	0.0106043	0.0185394	0.484556	0.18501	0.754938
2212500	63.4824	1	1.3637	1.28663	0.000112013	0.463765	0.00626337	0.0116803	0.429533	0.164837	0.138773
2220000	64.1113	1	2.15983	0.975624	0.000111253	0.459904	0.0063622	0.0117798	0.431884	0.165662	0.172556
2227500	64.5004	1	1.27921	1.30461	0.000141233	0.437311	0.00828707	0.0147276	0.468415	0.179132	0.549246
2235000	63.7762	1	1.39382	1.27951	0.000176208	0.429359	0.0102319	0.0179306	0.483194	0.184532	0.730707
2242500	65.0326	1	1.69558	1.14972	0.000103925	0.473003	0.00611006	0.0115941	0.402184	0.154511	0.0759809
2250000	62.3294	1	1.68408	1.17822	0.000132673	0.44497	0.0071867	0.0129483	0.472773	0.181004	0.376534
2257500	63.7901	1	0.979631	1.42938	0.000131333	0.442276	0.00748833	0.0134266	0.465966	0.178331	0.4318
2265000	63.5752	1	1.80751	1.08679	0.000135866	0.44073	0.00769977	0.0137675	0.470325	0.179958	0.466527
2272500	63.3294	1	1.3691	1.29583	0.000176654	0.429873	0.0100915	0.0177004	0.486465	0.185798	0.720894
2280000	64.7941	1	1.42464	1.24801	0.000111058	0.455613	0.00650904	0.0119567	0.434525	0.166587	0.217272
2287500	63.6366	1	2.08501	1.0119	0.000135479	0.440772	0.00769361	0.0137575	0.469765	0.179745	0.465555
2295000	63.653	1	1.43431	1.2586	0.000110492	0.466391	0.00620963	0.011637	0.423569	0.162599	0.118627
2302500	63.9062	1	1.40544	1.26598	0.000189026	0.42618	0.0111161	0.0193721	0.484135	0.184792	0.784481
2310000	63.7806	1	2.01694	1.01421	0.000147808	0.436398	0.00847345	0.0150345	0.475496	0.181813	0.572002
2317500	62.5349	1	2.0162	1.03399	0.000111623	0.486779	0.00600914	0.0117087	0.394611	0.151838	0.013554
2325000	64.3455	1	1.28542	1.29937	0.000153751	0.434009	0.00901641	0.0159303	0.474076	0.181196	0.630633
2332500	64.4482	1	1.19516	1.33597	0.000128698	0.442151	0.00750431	0.0134522	0.461012	0.176432	0.434531
2340000	64.8037	1	1.66978	1.15771	0.000124082	0.44374	0.0073149	0.0131501	0.455506	0.174364	0.400926
2347500	64.6714	1	2.11434	0.98368	0.000105069	0.473786	0.006101	0.0115941	0.403275	0.154945	0.0715818
2355000	64.7762	1	1.76971	1.11972	0.000120978	0.445705	0.00711694	0.0128396	0.452275	0.173173	0.362643
2362500	64.4496	1	1.44152	1.23528	0.000124572	0.444311	0.00725357	0.0130533	0.457248	0.175044	0.389433
2370000	63.569	1	1.82013	1.08218	0.000134318	0.441385	0.00760639	0.0136165	0.469258	0.179567	0.45156
2377500	62.7262	1	1.76567	1.14403	0.000129409	0.445878	0.0071012	0.0128152	0.467949	0.179179	0.359445
2385000	64.0719	1	1.78861	1.10123	0.000109512	0.464579	0.00624568	0.011665	0.423808	0.162656	0.132306
2392500	63.2855	1	1.57804	1.21745	0.000159229	0.434046	0.00900757	0.0159157	0.482626	0.184465	0.62976
2400000	54.72	1	2.0207	0.933039	0.000328236	0.413687	0.0147873	0.0252209	0.568818	0.216684	0.91582
2407500	61.5453	1	2.35912	0.921419	0.000157152	0.43702	0.00834516	0.0148232	0.492922	0.188495	0.556499
2415000	62.6777	1	0.794522	1.49492	0.000114307	0.466071	0.00621569	0.0116414	0.431214	0.165528	0.120976
2422500	58.9985	1	2.77832	0.706449	0.000148991	0.444736	0.00720993	0.0129847	0.500685	0.191684	0.381059
2430000	64.4431	1	1.41272	1.25861	0.000156602	0.433153	0.0092277	0.016279	0.474273	0.181245	0.650789
2437500	64.2022	1	1.20428	1.34499	0.000130161	0.441971	0.0075276	0.0134896	0.463247	0.177283	0.438481
2445000	64.0918	1	1.47167	1.24613	0.000118808	0.449604	0.00681578	0.0123834	0.45055	0.172601	0.296867
2452500	62.8923	1	1.17511	1.36515	0.000123956	0.449412	0.00682833	0.0124019	0.460158	0.176277	0.299821
2460000	64.9014	1	1.67411	1.15165	0.000109116	0.458273	0.00641272	0.0118375	0.429025	0.164532	0.188573
2467500	63.8454	1	1.31751	1.30582	0.000119958	0.449464	0.00682491	0.0123968	0.45269	0.173417	0.299018
2475000	63.3037	1	1.8268	1.11824	0.000187359	0.42746	0.0107578	0.0187896	0.488379	0.186452	0.764224
2482500	63.6584	1	1.88386	1.06338	0.00017542	0.429705	0.0101373	0.0177756	0.483893	0.18481	0.72414
2490000	64.9843	1	1.85615	1.08858	0.000103425	0.477521	0.0060642	0.0116066	0.39461	0.151681	0.0521847
2497500	61.6606	1	1.92062	1.02725	0.00016839	0.434012	0.00901582	0.0159293	0.496145	0.189632	0.630575
2505000	64.1791	1	1.45829	1.23241	0.000173488	0.429437	0.0102107	0.0178958	0.479847	0.183257	0.729248
2512500	64.3385	1	1.33794	1.27735	0.00015413	0.433921	0.00903784	0.0159657	0.474236	0.181255	0.63274
2520000	63.7318	1	1.18181	1.32779	0.000149844	0.435894	0.00858179	0.0152131	0.476597	0.182218	0.584568
2527500	64.5711	1	1.2577	1.31809	0.00011713	0.449383	0.00683024	0.0124047	0.447301	0.171351	0.300268
2535000	63.3808	1	2.12365	0.974406	0.0001084	0.490048	0.00599912	0.0117641	0.38327	0.147526	0.0025281
2542500	63.6057	1	1.15131	1.34091	0.000178589	0.429045	0.0103183	0.0180719	0.484826	0.185146	0.73655
2550000	63.5276	1	2.19046	0.948667	0.000131955	0.442535	0.00745579	0.0133745	0.46759	0.178959	0.426181
2557500	61.7775	1	0.403715	1.63517	0.000175193	0.432295	0.00944643	0.0166397	0.497143	0.189957	0.670298
2565000	64.5989	1	1.8854	1.07297	0.000122823	0.444986	0.00718511	0.0129458	0.454904	0.174163	0.376223
2572500	62.7671	1	0.997496	1.41725	0.000110833	0.484879	0.00601695	0.0116807	0.396453	0.152516	0.0205328
2580000	63.5671	1	0.905886	1.45611	0.000160576	0.433335	0.00918206	0.0162037	0.481161	0.183883	0.646549
2587500	63.7056	1	1.88609	1.08374	0.00018496	0.427428	0.0107666	0.018804	0.485083	0.185193	0.764748
2595000	63.9872	1	1.25004	1.32707	0.000112363	0.458626	0.00640129	0.0118241	0.43509	0.166865	0.185011
2602500	63.4747	1	1.29477	1.32183	0.000170525	0.43109	0.00976308	0.017161	0.484221	0.18498	0.696337
2610000	63.4861	1	1.91057	1.06266	0.000198732	0.424545	0.0115764	0.020117	0.488365	0.186357	0.807875
2617500	63.3748	1	1.13767	1.37268	0.000115007	0.4581	0.00641843	0.0118443	0.440585	0.168962	0.190337
2625000	63.7596	1	2.16999	0.975064	0.000122745	0.447439	0.00696993	0.0126139	0.457012	0.175027	0.331799
2632500	65.0208	1	1.64829	1.16509	0.000108326	0.458961	0.0063907	0.0118119	0.426942	0.163747	0.181681
2640000	63.426	1	2.52232	0.826915	0.000108872	0.478876	0.00605319	0.0116157	0.402743	0.154831	0.0457443
2647500	63.1695	1	0.816276	1.49499	0.00015553	0.435147	0.00874862	0.0154883	0.482176	0.184329	0.603038
2655000	64.7421	1	1.78377	1.10778	0.000104801	0.473883	0.00609992	0.0115942	0.402622	0.154695	0.0710463
2662500	64.6541	1	1.79568	1.10933	0.000128557	0.441797	0.00755058	0.0135266	0.460009	0.176039	0.442339
2670000	64.0535	1	1.89353	1.06035	0.00013128	0.441761	0.0075553	0.0135342	0.464776	0.177862	0.443127
2677500	64.7981	1	1.61392	1.18248	0.00012238	0.444748	0.00720878	0.0129829	0.453789	0.173731	0.380837
2685000	64.5433	1	1.37659	1.26284	0.000114682	0.452035	0.00667361	0.0121789	0.44277	0.169672	0.261879
2692500	64.8089	1	1.57155	1.19397	0.000125236	0.443103	0.00738736	0.0132652	0.456569	0.174755	0.414107
2700000	65.1755	1	1.7301	1.13369	0.000102208	0.483692	0.00602266	0.0116649	0.382639	0.147182	0.0251245
2707500	63.8388	1	0.999043	1.40784	0.000158256	0.433546	0.00912973	0.0161173	0.47871	0.182953	0.641611
2715000	61.6814	1	2.40232	0.877348	0.000235421	0.419098	0.0131359	0.0226129	0.505157	0.192598	0.870049
2722500	64.0318	1	1.65717	1.14758	0.00013141	0.441746	0.00755734	0.0135374	0.464974	0.177938	0.443467
2730000	61.6622	1	1.85457	1.05288	0.000234389	0.419369	0.0130568	0.0224873	0.505272	0.19265	0.867416
2737500	64.1843	1	1.84917	1.08048	0.000146924	0.436075	0.00854249	0.0151483	0.472707	0.180737	0.580064
2745000	61.0652	1	2.83844	0.717273	0.000142406	0.443	0.00739951	0.0132846	0.486667	0.186273	0.416277
2752500	62.6495	1	0.939984	1.45975	0.000177595	0.430586	0.0098982	0.0173831	0.491497	0.187743	0.706725
2760000	64.3136	1	1.36517	1.2809	0.000159287	0.432657	0.00935337	0.0164863	0.475851	0.181832	0.662158
2767500	63.6811	1	2.34691	0.902163	0.000107575	0.482842	0.00602716	0.0116544	0.393958	0.151522	0.0285239
2775000	64.7011	1	1.71955	1.14162	0.000128357	0.441794	0.00755087	0.013527	0.459646	0.1759	0.442387
2782500	63.0081	1	2.02061	1.0036	0.000137664	0.441067	0.00765098	0.0136885	0.474289	0.181484	0.458777
2790000	64.2167	1	1.92555	1.05081	0.000106727	0.473636	0.00610269	0.0115941	0.40666	0.156243	0.0724131
2797500	61.722	1	2.10576	1.02589	0.00019219	0.42865	0.0104273	0.0182503	0.500847	0.191251	0.743729
2805000	62.6947	1	1.42548	1.27748	0.000141085	0.440306	0.0077632	0.0138704	0.47812	0.182929	0.476378
2812500	63.3337	1	2.22548	0.938016	0.000155015	0.435055	0.00876953	0.0155228	0.480956	0.183859	0.605281
2820000	63.2479	1	1.03022	1.38278	0.000155853	0.434955	0.00879267	0.015561	0.481788	0.184174	0.607745
2827500	63.7862	1	2.13704	0.987915	0.000131175	0.442359	0.00747786	0.0134098	0.465853	0.17829	0.430001
2835000	64.6614	1	1.63754	1.16252	0.000114038	0.452254	0.00666213	0.0121628	0.441492	0.169188	0.258921
2842500	63.43	1	2.14811	0.98396	0.000166852	0.43201	0.00952034	0.0167615	0.483703	0.184812	0.676599
2850000	64.224	1	1.12286	1.37088	0.000143415	0.437049	0.00833926	0.0148135	0.471	0.180113	0.55577
2857500	63.6713	1	1.47989	1.21181	0.000132823	0.441836	0.00754529	0.0135181	0.467667	0.178971	0.441453
2865000	60.6056	1	0.552762	1.60274	0.000263593	0.414827	0.0144241	0.0246493	0.514839	0.196158	0.907088
2872500	64.7928	1	1.96254	1.04769	0.000107411	0.463032	0.00628017	0.0116956	0.421393	0.161699	0.144786
2880000	63.4601	1	1.87349	1.10007	0.000157354	0.434282	0.00895089	0.0158222	0.480911	0.183818	0.624102
2887500	61.337	1	1.17586	1.30442	0.000202335	0.427018	0.0108812	0.0189905	0.505205	0.192862	0.771419
2895000	65.0532	1	1.61585	1.17652	0.000103476	0.47533	0.00608456	0.0115969	0.397974	0.152936	0.0632547
2902500	62.3598	1	1.22344	1.30425	0.000238378	0.417153	0.0137112	0.0235246	0.499643	0.190438	0.88788
2910000	64.1003	1	1.97574	1.03878	0.00015106	0.43505	0.00877083	0.015525	0.474755	0.181489	0.60542
2917500	64.4787	1	1.90666	1.06235	0.000124648	0.444195	0.00726568	0.0130724	0.457224	0.175032	0.391728
2925000	63.6901	1	1.01802	1.41712	0.000161832	0.432865	0.00930046	0.016399	0.480682	0.183685	0.657425
2932500	63.3651	1	0.787672	1.49163	0.000131614	0.443055	0.007393	0.0132742	0.467964	0.179115	0.415115
2940000	64.3829	1	1.57304	1.18703	0.00015372	0.433967	0.00902672	0.0159473	0.473825	0.181099	0.631648
2947500	61.151	1	1.49194	1.1997	0.000126459	0.454552	0.00655317	0.0120143	0.464208	0.177944	0.229729
2955000	63.4711	1	1.97123	1.05549	0.000183951	0.428001	0.0106073	0.0185442	0.486655	0.185811	0.755119
2962500	64.3147	1	1.46621	1.23393	0.000168139	0.430517	0.00991689	0.0174138	0.477879	0.182539	0.70813
2970000	64.2029	1	1.07462	1.38332	0.000119415	0.44866	0.00687941	0.0124776	0.4514	0.172905	0.311636
2977500	63.7403	1	0.954029	1.4391	0.000142119	0.438193	0.00811886	0.0144513	0.473142	0.180966	0.527373
2985000	64.3323	1	1.75479	1.13603	0.000126153	0.4437	0.00731932	0.0131571	0.45923	0.175788	0.401741
2992500	63.5843	1	2.3078	0.917855	0.000122945	0.447849	0.0069385	0.0125663	0.45763	0.175273	0.324904
3000000	63.2904	1	2.25678	0.928355	0.000156601	0.434704	0.00885098	0.0156572	0.481765	0.184157	0.613871
3007500	64.2657	1	1.86101	1.0751	0.000107838	0.46774	0.00618552	0.0116212	0.416792	0.160024	0.109048
3015000	63.3993	1	1.57825	1.17041	0.000146781	0.437258	0.00829757	0.0147449	0.477319	0.182536	0.550569
3022500	64.3003	1	1.68407	1.14133	0.00014098	0.437693	0.00821267	0.0146053	0.469435	0.179533	0.539736
3030000	64.2128	1	1.14571	1.36508	0.000126464	0.44381	0.00730719	0.0131379	0.459968	0.176074	0.399497
3037500	63.8092	1	1.21838	1.31495	0.000135407	0.440483	0.00773649	0.0138271	0.468879	0.179398	0.47226
3045000	63.8628	1	1.66457	1.16253	0.000193243	0.42525	0.0113776	0.0197957	0.484946	0.185074	0.798106
3052500	62.0581	1	1.29612	1.33466	0.000167115	0.433779	0.00907244	0.0160228	0.493098	0.18846	0.63611
3060000	64.6522	1	1.81262	1.1062	0.000124884	0.443649	0.00732494	0.013166	0.456835	0.17487	0.402777
3067500	59.9798	1	1.21064	1.3008	0.00013708	0.449206	0.00684201	0.0124221	0.483842	0.185345	0.303018
3075000	64.7946	1	1.44332	1.24619	0.000105394	0.469893	0.00615134	0.011604	0.409281	0.15718	0.0947421
3082500	64.1828	1	1.57668	1.20636	0.000153518	0.434289	0.00894914	0.0158193	0.475047	0.181577	0.623925
3090000	64.1722	1	1.33071	1.29969	0.000145249	0.436577	0.00843606	0.0149729	0.472097	0.180519	0.567555
3097500	59.8188	1	1.354	1.24539	0.00013659	0.450213	0.00677739	0.0123273	0.483212	0.185127	0.287702
3105000	64.126	1	1.12567	1.36742	0.000158859	0.433013	0.00926301	0.0163372	0.476983	0.182276	0.654028
3112500	64.8244	1	1.44575	1.24122	0.000117257	0.448373	0.00689986	0.0125082	0.447181	0.171283	0.316273
3120000	60.0052	1	0.691603	1.49413	0.000165037	0.437162	0.0083166	0.0147762	0.505734	0.193399	0.552953
3127500	64.1683	1	1.21898	1.34043	0.000136444	0.439455	0.00789848	0.0140907	0.467722	0.178928	0.496592
3135000	62.6829	1	2.10126	1.01281	0.000129839	0.445727	0.00711493	0.0128365	0.468569	0.179413	0.362237
3142500	64.4856	1	1.22292	1.32573	0.000113339	0.454002	0.00657749	0.0120467	0.439683	0.168531	0.236431
3150000	63.4061	1	0.947214	1.44633	0.000133901	0.44189	0.00753815	0.0135066	0.46968	0.179742	0.440257
3157500	62.4017	1	0.582973	1.58245	0.000165262	0.433759	0.00907731	0.0160308	0.490258	0.187373	0.636582
3165000	63.2029	1	0.910922	1.46286	0.000150046	0.436592	0.00843283	0.0149675	0.479894	0.183501	0.567168
3172500	63.9551	1	1.90053	1.05675	0.000135935	0.440015	0.00780834	0.0139438	0.468498	0.17924	0.483241
3180000	59.4055	1	0.105527	1.77685	0.000209634	0.428301	0.0105239	0.0184081	0.52116	0.198996	0.749913
3187500	62.3994	1	1.21839	1.29813	0.000197728	0.426449	0.0110405	0.0192495	0.496513	0.189525	0.780366
3195000	64.6745	1	1.54239	1.20193	0.000104174	0.480786	0.00603957	0.0116321	0.390968	0.150337	0.0371634
3202500	64.3782	1	1.75024	1.13277	0.00015107	0.434667	0.0088596	0.0156715	0.47301	0.180809	0.614768
3210000	64.0002	1	1.31897	1.30588	0.000157812	0.433441	0.00915578	0.0161603	0.477523	0.182496	0.644079
3217500	64.8112	1	2.08377	0.998804	0.000104648	0.47334	0.0061061	0.011594	0.403104	0.154871	0.0740748
3225000	64.2302	1	1.24727	1.31463	0.000108086	0.467311	0.00619295	0.0116258	0.417807	0.160405	0.112043
3232500	63.4975	1	1.20271	1.35462	0.00013959	0.439452	0.00789894	0.0140915	0.473075	0.180976	0.496658
3240000	60.6418	1	0.538486	1.55543	0.000209011	0.426629	0.0109901	0.0191675	0.511424	0.195223	0.777574
3247500	64.0246	1	1.64862	1.1764	0.000175404	0.429201	0.0102752	0.0180015	0.481282	0.183797	0.733656
3255000	63.9732	1	1.94794	1.06359	0.000132243	0.441492	0.00759161	0.0135927	0.46587	0.178274	0.449138
3262500	64.376	1	1.61196	1.18979	0.000114345	0.453234	0.00661322	0.0120952	0.441876	0.169355	0.246079
3270000	63.8176	1	0.949087	1.43873	0.000137096	0.439816	0.00783979	0.013995	0.469919	0.179778	0.487951
3277500	63.2557	1	1.70137	1.12587	0.000196758	0.425366	0.0113447	0.0197425	0.489907	0.18697	0.796444
3285000	64.8356	1	1.60238	1.17931	0.000116299	0.449184	0.00684345	0.0124242	0.445653	0.170716	0.303351
3292500	64.6345	1	1.3108	1.29194	0.000111028	0.456633	0.00646988	0.011907	0.433887	0.166364	0.205866
3300000	63.6116	1	0.888876	1.45087	0.00012674	0.445146	0.00716961	0.0129216	0.462295	0.176997	0.373173
3307500	64.4568	1	1.9003	1.07481	0.000105219	0.478119	0.00605919	0.0116103	0.3971	0.152649	0.0493042
3315000	64.0861	1	2.07772	0.993026	0.000113203	0.456483	0.00647544	0.011914	0.438208	0.168017	0.207507
3322500	64.8002	1	1.92867	1.06194	0.000104426	0.474944	0.0060885	0.0115959	0.400362	0.153846	0.0652944
3330000	64.0319	1	1.57853	1.18001	0.000113997	0.455564	0.00651102	0.0119592	0.440264	0.168786	0.217838
3337500	63.1635	1	1.16401	1.33182	0.000131508	0.443566	0.00733425	0.0131808	0.468658	0.179394	0.404487
3345000	64.1118	1	1.92832	1.0502	0.00010598	0.483383	0.00602426	0.011661	0.390143	0.150063	0.0263502
3352500	64.1598	1	1.14429	1.35081	0.000123162	0.445951	0.00709466	0.0128051	0.456586	0.17483	0.358109
3360000	64.4517	1	2.15452	0.967612	0.000106773	0.469271	0.00616071	0.011608	0.412769	0.158508	0.0987597
3367500	63.4669	1	1.26336	1.33304	0.000143677	0.438117	0.00813281	0.0144742	0.475457	0.181849	0.529239
3375000	64.4774	1	1.25296	1.32225	0.000118544	0.448458	0.00689371	0.012499	0.449665	0.172236	0.314884
3382500	64.2862	1	1.55468	1.2135	0.000148295	0.435546	0.0086584	0.0153394	0.472609	0.180683	0.593179
3390000	64.2321	1	1.8623	1.07402	0.000129357	0.442287	0.00748696	0.0134244	0.46247	0.176993	0.431565
3397500	64.0648	1	1.83055	1.10739	0.000156774	0.433615	0.00911272	0.0160893	0.4768	0.182225	0.639988
3405000	63.6343	1	1.67722	1.13531	0.000146838	0.436893	0.00837094	0.0148656	0.475961	0.182006	0.559671
3412500	63.47	1	0.990783	1.4315	0.000152072	0.43565	0.00863534	0.0153014	0.479052	0.18315	0.59061
3420000	62.6141	1	2.57585	0.812772	0.000125239	0.449318	0.00683456	0.0124111	0.462507	0.177175	0.301279
3427500	64.9736	1	1.5969	1.1844	0.0001027	0.490456	0.00599814	0.0117716	0.37237	0.143336	0.00123106
3435000	63.1648	1	2.36991	0.89546	0.000109703	0.480171	0.00604373	0.0116264	0.402205	0.154647	0.0398685
3442500	64.0722	1	2.38216	0.881948	0.000106482	0.47916	0.00605104	0.0116178	0.397854	0.152957	0.0444363
3450000	61.9837	1	1.56623	1.23039	0.000240347	0.417405	0.0136359	0.0234054	0.502812	0.191653	0.885672
3457500	63.2119	1	1.22709	1.3489	0.000145563	0.437916	0.00817042	0.0145359	0.477831	0.182751	0.53422
3465000	62.0705	1	2.28419	0.941249	0.000124989	0.45174	0.00668936	0.0122011	0.462271	0.177139	0.265902
3472500	64.0619	1	1.08596	1.38838	0.000141397	0.437926	0.00816852	0.0145328	0.470981	0.180132	0.533971
3480000	64.9291	1	1.53278	1.20929	0.000112989	0.452276	0.006661	0.0121612	0.439455	0.168407	0.258631
3487500	63.8184	1	1.83558	1.07876	0.000141339	0.438325	0.00809453	0.0144114	0.472309	0.180651	0.524098
3495000	60.8997	1	2.71601	0.742402	0.00017573	0.433345	0.00917971	0.0161998	0.503402	0.192383	0.646329
3502500	62.3667	1	1.13286	1.3568	0.000112219	0.488184	0.00600432	0.0117314	0.393226	0.151328	0.00866805
3510000	63.9457	1	1.94144	1.04167	0.000131075	0.442073	0.00751427	0.0134682	0.465089	0.17799	0.436225
3517500	64.584	1	1.52156	1.20839	0.000138965	0.43791	0.0081715	0.0145377	0.466856	0.178553	0.534363
3525000	64.4899	1	1.19926	1.33727	0.000127522	0.442634	0.00744366	0.0133551	0.459856	0.176002	0.424066
3532500	62.1922	1	2.56803	0.824339	0.000125661	0.450559	0.00675646	0.012297	0.463516	0.177589	0.282621
3540000	63.9182	1	1.0745	1.39431	0.000153026	0.434777	0.00883396	0.0156291	0.476573	0.182175	0.612095
3547500	63.8727	1	1.50789	1.22039	0.000195652	0.424662	0.0115433	0.0200636	0.485125	0.185124	0.806283
3555000	63.8327	1	0.922709	1.44117	0.000137039	0.439811	0.00784061	0.0139964	0.469807	0.179735	0.488074
3562500	64.385	1	1.17334	1.34366	0.000132264	0.440698	0.00770446	0.0137751	0.463967	0.177525	0.467263
3570000	63.9865	1	0.975902	1.42223	0.000135963	0.439949	0.00781876	0.0139608	0.468358	0.179185	0.484809
3577500	62.522	1	1.78122	1.0946	0.000120345	0.455055	0.00653179	0.0119862	0.452616	0.173511	0.223743
3585000	63.3575	1	1.96871	1.02728	0.000120512	0.45084	0.00673988	0.0122731	0.453938	0.173926	0.278552
3592500	61.1489	1	2.68295	0.778331	0.000206968	0.426304	0.0110813	0.0193156	0.50723	0.193612	0.782595
3600000	62.2886	1	0.583973	1.58158	0.000183772	0.429701	0.0101382	0.0177771	0.495261	0.189152	0.724203
3607500	63.2377	1	0.81599	1.48502	0.00011778	0.45461	0.00655065	0.0120109	0.447971	0.171721	0.229028
3615000	63.33	1	1.05304	1.40941	0.000132579	0.442661	0.00744036	0.0133498	0.468938	0.179478	0.42349
3622500	63.4425	1	1.6527	1.14399	0.000182185	0.428447	0.0104833	0.0183419	0.486593	0.185802	0.747337
3630000	63.0739	1	1.77098	1.13221	0.000112119	0.468341	0.00617547	0.0116155	0.424207	0.162882	0.10494
3637500	63.7677	1	1.85949	1.09977	0.000121469	0.448426	0.00689601	0.0125024	0.455165	0.174342	0.315405
3645000	64.758	1	1.8111	1.10166	0.000118451	0.447606	0.00695701	0.0125943	0.449048	0.171981	0.328978
3652500	63.6122	1	1.80307	1.11932	0.000112207	0.462009	0.00630507	0.0117196	0.431754	0.165654	0.153474
3660000	63.5826	1	2.29051	0.924285	0.000127491	0.44477	0.00720658	0.0129794	0.463196	0.177332	0.38041
3667500	62.1793	1	0.863596	1.4377	0.000186886	0.429166	0.0102849	0.0180173	0.496599	0.189645	0.734309
3675000	64.5308	1	1.68373	1.16096	0.000126383	0.443123	0.00738497	0.0132614	0.458691	0.175568	0.413678
3682500	62.2334	1	2.56597	0.811269	0.000154735	0.436682	0.00841424	0.0149369	0.487713	0.186493	0.564932
3690000	64.4995	1	1.52576	1.22192	0.000133779	0.439887	0.00782854	0.0139767	0.464404	0.17767	0.486274
3697500	64.2137	1	1.22636	1.32214	0.000109259	0.463798	0.00626264	0.0116796	0.424183	0.162785	0.138509
3705000	63.4649	1	1.81544	1.11545	0.000198057	0.424737	0.0115222	0.0200294	0.488458	0.186398	0.805259
3712500	65.008	1	1.61481	1.17843	0.000102587	0.489503	0.00600051	0.0117543	0.373766	0.14386	0.00428195
3720000	62.6166	1	1.12048	1.33965	0.000197662	0.426137	0.0111281	0.0193916	0.494856	0.188883	0.785127
3727500	63.9198	1	1.14174	1.36247	0.000176412	0.429112	0.0102999	0.0180418	0.482203	0.184146	0.735316
3735000	64.7637	1	1.36498	1.27502	0.000117087	0.44873	0.00687452	0.0124703	0.447005	0.171224	0.310517
3742500	63.065	1	1.21067	1.35542	0.00019552	0.425944	0.0111822	0.0194793	0.491208	0.187485	0.788011
3750000	63.9541	1	1.4432	1.25507	0.000181386	0.427902	0.0106348	0.0185891	0.48275	0.184317	0.756811
3757500	64.5712	1	1.33162	1.2812	0.000125499	0.443501	0.0073415	0.0131923	0.45772	0.175205	0.405812
3765000	62.9447	1	2.27612	0.941036	0.000145457	0.438368	0.00808688	0.0143989	0.479288	0.183322	0.523061
3772500	62.9605	1	2.1174	0.976015	0.00019687	0.425794	0.0112244	0.0195476	0.492156	0.187842	0.790233
3780000	63.9535	1	1.13072	1.37436	0.00015356	0.434589	0.00887801	0.0157019	0.476526	0.182151	0.616672
3787500	63.2912	1	0.860449	1.46001	0.000178908	0.42941	0.0102181	0.0179079	0.487144	0.186043	0.729757
3795000	59.7138	1	1.81123	1.04893	0.000234381	0.422765	0.0120808	0.0209288	0.521321	0.198876	0.830581
3802500	64.9819	1	1.94172	1.05134	0.000104524	0.470828	0.00613798	0.0115992	0.406342	0.156069	0.0888752
3810000	63.3098	1	1.5859	1.20344	0.000112659	0.463796	0.00626268	0.0116797	0.430735	0.165299	0.138524
3817500	64.0474	1	1.00337	1.40991	0.000130725	0.442027	0.00752031	0.0134779	0.464368	0.177713	0.437249
3825000	64.0113	1	2.05617	1.01746	0.000108651	0.468194	0.00617789	0.0116168	0.417783	0.160413	0.105936
3832500	64.6953	1	1.52893	1.2139	0.000103844	0.484409	0.00601914	0.0116742	0.384522	0.147918	0.0223317
3840000	63.7837	1	1.01936	1.40901	0.00011173	0.461595	0.00631564	0.0117303	0.431245	0.165451	0.157094
3847500	64.5397	1	1.47856	1.2237	0.000108528	0.46253	0.00629216	0.011707	0.424095	0.162726	0.149001
3855000	64.7459	1	1.58943	1.193	0.000125056	0.443341	0.0073598	0.0132214	0.456646	0.17479	0.409142
3862500	60.7309	1	0.695167	1.56202	0.000243852	0.418939	0.0131826	0.022687	0.513389	0.195732	0.871583
3870000	64.1672	1	1.586	1.17604	0.000143146	0.437215	0.00830597	0.0147587	0.471209	0.180198	0.551622
3877500	64.4174	1	1.83683	1.09121	0.000142563	0.437023	0.00834447	0.0148221	0.469496	0.179537	0.556414
3885000	64.5818	1	1.85397	1.07997	0.000111105	0.456838	0.00646234	0.0118976	0.43391	0.166376	0.203631
3892500	64.2881	1	1.97322	1.03512	0.000125236	0.444322	0.0072524	0.0130514	0.458481	0.175517	0.389211
3900000	63.6451	1	1.64602	1.15565	0.000196719	0.424768	0.0115135	0.0200153	0.486954	0.185825	0.804835
3907500	63.6654	1	1.94619	1.04473	0.000179817	0.428678	0.0104196	0.0182377	0.484599	0.185047	0.743232
3915000	63.6759	1	1.87513	1.08503	0.000190666	0.426143	0.0111265	0.019389	0.486048	0.185521	0.78504
3922500	62.1036	1	2.06252	1.03676	0.000154472	0.436945	0.00836027	0.0148481	0.488393	0.186761	0.558362
3930000	64.0013	1	1.22981	1.33743	0.000122584	0.446814	0.00702028	0.0126906	0.456267	0.174728	0.342615
3937500	64.2528	1	1.37735	1.27947	0.000115866	0.451979	0.00667658	0.0121831	0.445056	0.170547	0.262642
3945000	64.1544	1	1.92395	1.06284	0.000154969	0.433953	0.00903004	0.0159528	0.47568	0.181808	0.631975
3952500	63.6777	1	1.39993	1.28063	0.000159182	0.433531	0.00913339	0.0161234	0.480035	0.183459	0.641959
3960000	64.1761	1	1.129	1.36832	0.000151547	0.434816	0.00882492	0.0156142	0.474445	0.181363	0.611148
3967500	64.4109	1	1.23273	1.32449	0.000146573	0.435854	0.00859043	0.0152273	0.471196	0.180153	0.585551
3975000	64.2146	1	2.07557	1.00801	0.000118702	0.449249	0.00683914	0.0124178	0.450253	0.172479	0.302348
3982500	63.829	1	1.6775	1.17277	0.000144213	0.437394	0.0082707	0.0147007	0.473651	0.181137	0.547176
3990000	63.9448	1	1.10085	1.38494	0.000152281	0.434937	0.00879673	0.0155677	0.476153	0.182019	0.608175
3997500	63.1352	1	2.47494	0.853207	0.000116476	0.457187	0.00644978	0.0118821	0.444042	0.170269	0.199877
4005000	64.1149	1	2.24891	0.938378	0.000109868	0.463139	0.00627765	0.0116933	0.426071	0.163496	0.143891
4012500	63.8105	1	1.23134	1.30941	0.000139697	0.438893	0.00799366	0.0142462	0.471475	0.180348	0.510198
4020000	63.9428	1	1.09557	1.37152	0.000167204	0.43124	0.00972304	0.0170952	0.480256	0.18347	0.693179
4027500	63.9776	1	1.24306	1.32548	0.000179716	0.428259	0.0105356	0.0184272	0.482327	0.184167	0.750649
4035000	63.4818	1	1.72358	1.1236	0.000198349	0.424641	0.0115491	0.0200729	0.488359	0.186358	0.806562
4042500	62.3214	1	2.36	0.912356	0.000180206	0.430447	0.0099357	0.0174447	0.49436	0.188832	0.709536
4050000	64.6393	1	1.82222	1.10261	0.000124933	0.443653	0.00732455	0.0131654	0.456929	0.174906	0.402705
4057500	63.5884	1	1.87785	1.06474	0.000178508	0.429088	0.0103065	0.0180526	0.484936	0.185189	0.735759
4065000	62.791	1	0.73892	1.50407	0.000127612	0.446888	0.00701421	0.0126813	0.465589	0.178299	0.341325
4072500	64.5538	1	1.69441	1.15602	0.000129529	0.441554	0.00758324	0.0135792	0.461204	0.17649	0.44776
4080000	64.8282	1	1.84916	1.088	0.000112907	0.452851	0.00663191	0.0121208	0.439184	0.168316	0.251034
4087500	65.1636	1	1.95771	1.04707	0.000102141	0.48586	0.00601272	0.0116947	0.378989	0.145813	0.0168752
4095000	63.3665	1	2.12477	0.99688	0.000165183	0.43249	0.0093961	0.0165567	0.483728	0.184837	0.665925
4102500	63.2397	1	2.42409	0.860489	0.000109364	0.480807	0.00603943	0.0116324	0.400554	0.154024	0.0370718
4110000	63.7869	1	1.04426	1.38886	0.000168825	0.431067	0.00976911	0.0171709	0.481686	0.184011	0.69681
4117500	59.298	1	1.89769	1.01395	0.000233934	0.423543	0.0118598	0.0205736	0.524716	0.200196	0.820978
4125000	63.7957	1	2.04617	1.02574	0.000135371	0.440522	0.00773061	0.0138175	0.468921	0.179416	0.471346
4132500	64.0545	1	1.88824	1.06224	0.000130414	0.442157	0.00750355	0.013451	0.464089	0.177609	0.434402
4140000	63.0413	1	1.04202	1.39668	0.000218777	0.420541	0.0127174	0.0219469	0.493357	0.188142	0.855546
4147500	64.8193	1	1.40066	1.2591	0.000111187	0.455269	0.00652297	0.0119747	0.434951	0.166743	0.221245
4155000	64.1686	1	2.17872	0.955612	0.000106163	0.478905	0.00605297	0.0116159	0.397655	0.152876	0.0456097
4162500	64.6413	1	1.29454	1.29879	0.000113165	0.453437	0.00660357	0.012082	0.439532	0.168461	0.243496
4170000	64.8749	1	1.88341	1.07243	0.000107396	0.462287	0.00629813	0.0117128	0.422122	0.161964	0.151078
4177500	64.0746	1	2.03877	1.01717	0.000144093	0.437064	0.0083362	0.0148084	0.472172	0.180562	0.55539
4185000	63.1047	1	1.25296	1.33934	0.000195987	0.425777	0.0112293	0.0195556	0.490963	0.187386	0.790491
4192500	62.5449	1	0.686502	1.51737	0.000163019	0.434109	0.00899237	0.0158906	0.488644	0.186768	0.628253
4200000	61.9732	1	2.35553	0.885478	0.000218554	0.422435	0.0121747	0.0210794	0.501844	0.191435	0.834505
4207500	62.0305	1	1.28049	1.33831	0.000153033	0.437465	0.00825678	0.0146778	0.488202	0.186704	0.545405
4215000	64.0032	1	1.61851	1.19342	0.000150697	0.435281	0.00871801	0.0154378	0.475234	0.181679	0.599726
4222500	63.8191	1	1.4621	1.24897	0.000188403	0.426457	0.0110383	0.0192457	0.484703	0.185018	0.780241
4230000	61.5629	1	0.652437	1.51908	0.000173475	0.432968	0.00927426	0.0163558	0.498212	0.190387	0.655053
4237500	64.2477	1	1.35303	1.26885	0.000115925	0.451933	0.00667899	0.0121864	0.445175	0.170592	0.263257
4245000	64.3046	1	2.05158	1.00562	0.000115296	0.452407	0.00665424	0.0121518	0.443896	0.170112	0.256878
4252500	64.9752	1	1.58471	1.19188	0.000108609	0.458731	0.00639793	0.0118202	0.427679	0.164025	0.183958
4260000	62.6082	1	1.94298	1.07153	0.00022866	0.418976	0.0131717	0.0226698	0.497305	0.189601	0.871228
4267500	64.2177	1	1.16641	1.355	0.000151531	0.434763	0.00883711	0.0156344	0.474177	0.181259	0.612426
4275000	63.2696	1	1.76428	1.12692	0.00021899	0.420084	0.0128492	0.022157	0.491553	0.18744	0.860265
4282500	59.3976	1	0.188822	1.7265	0.000277031	0.414323	0.0145833	0.0248999	0.525484	0.200197	0.910996
4290000	63.978	1	1.50656	1.23618	0.000158692	0.433251	0.009203	0.0162382	0.477916	0.18264	0.648501
4297500	64.8661	1	2.20637	0.950056	0.000103084	0.489316	0.00600101	0.0117509	0.374985	0.144326	0.00489342
4305000	64.8044	1	1.92533	1.05888	0.000110166	0.457016	0.00645588	0.0118896	0.431958	0.165632	0.201705
4312500	63.35	1	2.44191	0.862541	0.000116394	0.455967	0.00649511	0.0119388	0.444648	0.170475	0.213254
4320000	62.7321	1	2.27482	0.943931	0.000166016	0.433138	0.00923144	0.0162852	0.488245	0.186584	0.651134
4327500	64.073	1	1.73707	1.13924	0.000173716	0.42953	0.0101851	0.0178539	0.48064	0.183562	0.727479
4335000	63.2234	1	1.13429	1.35315	0.000212661	0.42168	0.0123901	0.0214243	0.491546	0.187485	0.843182
4342500	64.6807	1	1.35695	1.27354	0.000110766	0.456781	0.00646441	0.0119002	0.433283	0.166135	0.204246
4350000	60.3217	1	0.933518	1.4847	0.00023687	0.421199	0.012528	0.0216448	0.516462	0.196973	0.848509
4357500	62.7955	1	0.714858	1.52655	0.000120966	0.452845	0.00663217	0.0121212	0.454589	0.17422	0.251103
4365000	64.6621	1	1.28748	1.30395	0.000115789	0.450334	0.00676999	0.0123166	0.444914	0.170458	0.285914
4372500	61.329	1	2.46506	0.839282	0.000116591	0.481789	0.00603324	0.0116424	0.411924	0.158413	0.0328739
4380000	63.0162	1	1.63056	1.19668	0.000137389	0.441164	0.0076372	0.0136663	0.474056	0.181398	0.45656
4387500	63.3478	1	1.12445	1.38583	0.000161782	0.433333	0.00918256	0.0162045	0.482956	0.184569	0.646595
4395000	64.0544	1	1.82375	1.09227	0.000166839	0.431177	0.00973987	0.0171229	0.479407	0.183144	0.694511
4402500	64.3161	1	1.98718	1.03204	0.00012778	0.442881	0.00741368	0.0133072	0.460784	0.176363	0.418793
4410000	64.6683	1	1.87953	1.0718	0.00011148	0.455695	0.00650578	0.0119525	0.435307	0.166889	0.216333
4417500	62.8064	1	2.21481	0.966879	0.00017926	0.429997	0.0100575	0.0176447	0.490693	0.187417	0.718462
4425000	64.0342	1	1.70535	1.13338	0.000168234	0.430874	0.00982093	0.0172562	0.479845	0.183301	0.700835
4432500	64.6914	1	1.43971	1.2508	0.000124285	0.443891	0.00729836	0.013124	0.456111	0.174599	0.397857
4440000	60.7488	1	2.4673	0.824206	0.000211773	0.425884	0.011199	0.0195066	0.510908	0.195002	0.788902
4447500	65.0683	1	2.05743	1.00813	0.00010249	0.48543	0.00601453	0.0116884	0.380341	0.146326	0.0184655
4455000	62.1365	1	1.8256	1.09646	0.000265529	0.411416	0.015551	0.026421	0.501398	0.190929	0.932201
4462500	64.9935	1	1.65647	1.16	0.000102633	0.490003	0.00599923	0.0117633	0.373011	0.143576	0.00267014
4470000	64.4136	1	1.33451	1.27819	0.000143064	0.436876	0.00837427	0.0148711	0.469739	0.179626	0.560078
4477500	64.7916	1	1.56876	1.19076	0.000112298	0.453826	0.0065855	0.0120575	0.437722	0.167776	0.238615
4485000	64.0234	1	1.62355	1.18958	0.000164358	0.431811	0.00957242	0.0168472	0.479059	0.183031	0.680956
4492500	64.1946	1	1.09367	1.37336	0.000138853	0.43856	0.00805225	0.0143421	0.468941	0.179369	0.518335
4500000	62.3113	1	0.758237	1.48419	0.000193179	0.427591	0.0107213	0.0187302	0.496581	0.189588	0.762052
4507500	65.0057	1	1.79377	1.11247	0.000104409	0.470976	0.00613595	0.0115986	0.40592	0.155909	0.0879694
4515000	64.8342	1	1.54513	1.20964	0.00011118	0.455194	0.00652603	0.0119786	0.434973	0.16675	0.222115
4522500	64.913	1	1.93233	1.05497	0.000106173	0.465389	0.00622901	0.0116515	0.416382	0.159821	0.12607
4530000	60.9636	1	2.08665	1.02762	0.000136416	0.446469	0.00704926	0.0127351	0.481025	0.1842	0.348721
4537500	64.7807	1	1.87685	1.08093	0.000111953	0.454361	0.00656149	0.0120253	0.43685	0.167453	0.232034
4545000	62.6843	1	0.761131	1.49538	0.000123499	0.45064	0.00675167	0.0122901	0.459517	0.176059	0.28145
4552500	64.0141	1	1.01795	1.40958	0.000146847	0.43634	0.00848589	0.015055	0.473701	0.181125	0.573469
4560000	62.407	1	1.32848	1.30794	0.000120882	0.454963	0.00653566	0.0119912	0.45367	0.173913	0.224833
4567500	64.3452	1	1.51714	1.20637	0.000150886	0.434761	0.00883768	0.0156353	0.473156	0.180868	0.612485
4575000	64.1326	1	1.08566	1.38173	0.000151712	0.434831	0.00882123	0.0156081	0.474775	0.181489	0.610761
4582500	60.7196	1	0.629328	1.55785	0.000282301	0.410662	0.0158203	0.0268442	0.513445	0.19549	0.937411
4590000	64.3807	1	1.41082	1.25454	0.0001618	0.431952	0.00953557	0.0167866	0.476029	0.181878	0.677881
4597500	64.3049	1	1.87865	1.08272	0.00010516	0.485805	0.00601295	0.0116939	0.38464	0.147986	0.0170757
4605000	62.2103	1	1.34813	1.29595	0.000260616	0.412346	0.0152305	0.0259175	0.500896	0.190768	0.925631
4612500	64.4574	1	1.21129	1.33706	0.000123078	0.445197	0.0071647	0.0129139	0.455625	0.174444	0.372203
4620000	61.6633	1	0.5154	1.60427	0.00021819	0.423034	0.0120043	0.0208058	0.504283	0.192384	0.827313
4627500	64.6436	1	1.85879	1.08496	0.000123558	0.444427	0.00724149	0.0130343	0.455543	0.174394	0.387133
4635000	64.8699	1	1.49827	1.22159	0.000116562	0.448823	0.00686806	0.0124607	0.446036	0.170854	0.309039
4642500	63.8808	1	1.96966	1.05141	0.000162817	0.432372	0.00942649	0.0166068	0.479653	0.183276	0.668573
4650000	63.2481	1	1.93806	1.07328	0.000189716	0.427001	0.0108859	0.0189982	0.489112	0.186718	0.771691
4657500	64.2388	1	2.21516	0.949369	0.000110407	0.4607	0.0063396	0.0117552	0.42953	0.164775	0.16514
4665000	63.8556	1	2.17135	0.966339	0.000136019	0.440159	0.00778585	0.0139073	0.46905	0.179455	0.479836
4672500	60.756	1	2.14251	1.01685	0.000174455	0.433825	0.00906131	0.0160044	0.504045	0.192645	0.635031
4680000	64.6656	1	1.62189	1.17588	0.000138617	0.437898	0.00817375	0.0145414	0.466228	0.178313	0.534658
4687500	63.2766	1	1.03694	1.41718	0.000172688	0.430856	0.00982571	0.017264	0.486062	0.185676	0.701203
4695000	63.8852	1	1.36153	1.27606	0.000192878	0.425302	0.011363	0.0197721	0.484738	0.184996	0.79737
4702500	63.0304	1	2.05926	0.999796	0.000203112	0.424246	0.0116607	0.020253	0.492275	0.18784	0.811871
4710000	63.595	1	0.973628	1.41181	0.000138695	0.43961	0.0078731	0.0140493	0.472036	0.180583	0.492879
4717500	63.5874	1	1.49007	1.24504	0.000129634	0.443564	0.0073344	0.013181	0.465304	0.17811	0.404514
4725000	62.943	1	2.27503	0.924838	0.000183309	0.428896	0.0103595	0.0181394	0.490412	0.187274	0.739289
4732500	63.2701	1	0.94853	1.43272	0.000197405	0.425194	0.0113933	0.0198212	0.489868	0.18695	0.798899
4740000	64.4294	1	1.77653	1.11524	0.000148605	0.435262	0.00872231	0.0154449	0.471839	0.18038	0.600194
4747500	63.7731	1	1.74452	1.11321	0.000166066	0.431738	0.00959159	0.0168788	0.481167	0.183834	0.682542
4755000	62.4973	1	0.875078	1.46267	0.000229654	0.418945	0.0131809	0.0226844	0.498245	0.189958	0.871528
4762500	64.9585	1	1.64729	1.16308	0.00010284	0.486206	0.00601133	0.0116999	0.379715	0.146098	0.0156145
4770000	64.091	1	1.8343	1.1036	0.00016155	0.432399	0.00941958	0.0165954	0.47792	0.182615	0.667973
4777500	64.3509	1	1.19208	1.3345	0.000120595	0.44722	0.00698725	0.0126402	0.452846	0.173427	0.33555
4785000	64.0954	1	2.31768	0.9061	0.000107549	0.471608	0.00612749	0.0115965	0.411107	0.157913	0.0841377
4792500	63.1653	1	1.47242	1.20747	0.00017136	0.431312	0.009704	0.0170638	0.48656	0.185881	0.691664
4800000	64.3755	1	1.96205	1.05213	0.000106921	0.469812	0.00615254	0.0116044	0.412343	0.158355	0.0952629
4807500	63.094	1	1.47062	1.24675	0.000112085	0.468184	0.00617807	0.0116169	0.424348	0.162933	0.106007
4815000	63.3879	1	2.04619	1.02835	0.00012061	0.450617	0.006753	0.012292	0.454111	0.173987	0.281776
4822500	63.0546	1	1.54297	1.18563	0.000213309	0.421816	0.0123514	0.0213624	0.492916	0.188011	0.841656
4830000	61.6934	1	1.20295	1.30427	0.000147825	0.439646	0.00786729	0.0140399	0.487437	0.186475	0.492024
4837500	64.8727	1	1.45776	1.23855	0.000114409	0.450914	0.00673558	0.0122669	0.442297	0.169467	0.277491
4845000	61.2227	1	2.75965	0.751092	0.00012701	0.453506	0.00660034	0.0120776	0.465622	0.178462	0.242626
4852500	63.5573	1	2.18167	0.952616	0.000135518	0.440904	0.00767427	0.0137262	0.470171	0.179904	0.462495
4860000	63.5866	1	2.07817	1.01539	0.000137459	0.440085	0.00779735	0.013926	0.471316	0.18032	0.481582
4867500	62.4107	1	1.19549	1.3095	0.000216101	0.422258	0.012225	0.0211599	0.498192	0.190037	0.836571
4875000	63.4876	1	1.42043	1.23109	0.000166722	0.431964	0.00953243	0.0167814	0.483277	0.184648	0.677617
4882500	64.6829	1	1.82965	1.10216	0.000109189	0.459754	0.00636661	0.0117847	0.427986	0.164164	0.173984
4890000	63.361	1	1.45289	1.21797	0.000146776	0.437317	0.00828594	0.0147258	0.477541	0.182622	0.549104
4897500	63.4975	1	2.12214	0.978177	0.000166325	0.432045	0.00951137	0.0167467	0.483115	0.184588	0.675842
4905000	64.6937	1	1.35534	1.28041	0.000108601	0.460967	0.00633229	0.0117475	0.425758	0.163333	0.162709
4912500	63.4309	1	0.969083	1.43958	0.000149047	0.436548	0.00844212	0.0149828	0.478108	0.182816	0.568279
4920000	64.7599	1	1.41738	1.25784	0.000116455	0.449315	0.0068347	0.0124113	0.445992	0.170848	0.301313
4927500	62.4908	1	1.70969	1.13646	0.000253863	0.413313	0.014909	0.0254122	0.498603	0.189925	0.918602
4935000	64.5795	1	1.52548	1.22048	0.000112688	0.454404	0.00655961	0.0120228	0.438266	0.167996	0.231516
4942500	63.8733	1	1.87341	1.06574	0.000125804	0.445034	0.0071805	0.0129386	0.460449	0.176287	0.375317
4950000	63.3998	1	1.94935	1.04545	0.000198255	0.424793	0.0115064	0.020004	0.488972	0.186596	0.804493
4957500	64.4611	1	1.25193	1.3123	0.000134392	0.43972	0.00785534	0.0140204	0.464979	0.177886	0.49026
4965000	64.5239	1	1.68952	1.15879	0.000126642	0.443004	0.00739898	0.0132837	0.45895	0.175664	0.416182
4972500	62.7599	1	2.45939	0.861627	0.000111414	0.478406	0.00605688	0.0116122	0.408168	0.156909	0.0479471
4980000	63.7814	1	2.28086	0.926062	0.000119488	0.450149	0.00678138	0.0123331	0.451941	0.173146	0.288665
4987500	61.9504	1	2.29968	0.898267	0.000210145	0.424367	0.0116265	0.0201978	0.501319	0.191295	0.810259
4995000	64.5978	1	1.85946	1.08515	0.000127009	0.442657	0.00744078	0.0133505	0.458975	0.175665	0.423563
5002500	64.8924	1	1.58507	1.18641	0.000112095	0.453584	0.00659667	0.0120726	0.437404	0.167649	0.241639
5010000	64.0864	1	1.77935	1.10378	0.000149863	0.435393	0.0086928	0.0153962	0.474417	0.18137	0.596973
5017500	64.1401	1	1.17979	1.34182	0.000164104	0.431716	0.00959735	0.0168883	0.478205	0.182702	0.683017
5025000	61.684	1	0.590054	1.58525	0.000216532	0.42337	0.0119088	0.0206524	0.503984	0.192281	0.823152
5032500	64.1028	1	1.63688	1.15797	0.000160482	0.432644	0.00935668	0.0164917	0.477568	0.182488	0.662452
5040000	63.7975	1	1.88179	1.0643	0.000110907	0.463536	0.00626852	0.0116849	0.427656	0.164112	0.140629
5047500	64.544	1	1.34569	1.28822	0.000126143	0.44322	0.00737377	0.0132436	0.458421	0.175467	0.411665
5055000	63.0896	1	2.33047	0.915597	0.000121689	0.450762	0.00674444	0.0122796	0.456146	0.17477	0.279675
5062500	61.2393	1	2.70558	0.74827	0.000142136	0.442741	0.00743052	0.0133341	0.485706	0.185898	0.421763
5070000	64.953	1	1.90526	1.06881	0.000105479	0.467277	0.00619355	0.0116262	0.41278	0.158475	0.112283
5077500	62.773	1	1.86786	1.1004	0.000119546	0.454752	0.00654458	0.0120029	0.451253	0.172982	0.227334
5085000	62.0688	1	0.986509	1.39102	0.000228191	0.420061	0.0128561	0.022168	0.501664	0.191295	0.860508
5092500	64.5901	1	1.62382	1.1671	0.000122104	0.445468	0.00713896	0.0128738	0.454123	0.173875	0.367077
5100000	64.5606	1	1.25767	1.3185	0.000117796	0.448818	0.00686842	0.0124613	0.44839	0.171756	0.30912
5107500	62.9066	1	0.918191	1.46315	0.000143731	0.438998	0.00797548	0.0142165	0.478582	0.18307	0.507636
5115000	63.2062	1	2.19679	0.970618	0.000131407	0.44352	0.00733941	0.013189	0.4684	0.179294	0.405431
5122500	63.8523	1	1.12034	1.36278	0.00017813	0.428806	0.0103841	0.0181797	0.482976	0.184432	0.740913
5130000	62.6536	1	1.78442	1.14325	0.000200293	0.425485	0.0113114	0.0196885	0.494875	0.18887	0.794741
5137500	63.9315	1	2.14826	0.980946	0.000125697	0.444948	0.00718891	0.0129518	0.460148	0.17617	0.376966
5145000	63.0474	1	0.941865	1.41714	0.000148817	0.437176	0.00831376	0.0147715	0.480296	0.183672	0.552598
5152500	61.414	1	0.329098	1.66834	0.000144758	0.441281	0.00762074	0.0136397	0.486898	0.186315	0.453896
5160000	64.7714	1	1.53822	1.20616	0.000128411	0.441629	0.007573	0.0135627	0.459379	0.175793	0.446068
5167500	63.8326	1	1.33175	1.30411	0.000152817	0.434949	0.008794	0.0155632	0.477044	0.18236	0.607886
5175000	63.7268	1	1.77074	1.11098	0.000190394	0.426129	0.0111302	0.019395	0.485636	0.185364	0.785239
5182500	61.114	1	1.16922	1.31116	0.000161617	0.436444	0.0084638	0.0150186	0.497411	0.190194	0.570859
5190000	64.4795	1	2.03301	1.01657	0.000115626	0.451254	0.00671618	0.0122392	0.444646	0.170375	0.272667
5197500	64.4675	1	1.98766	1.02894	0.000108278	0.463924	0.00625983	0.0116771	0.422138	0.162002	0.137491
5205000	64.5242	1	1.50731	1.2175	0.000151747	0.43429	0.00894884	0.0158188	0.472305	0.180528	0.623895
5212500	64.53	1	1.34186	1.28934	0.000114784	0.451976	0.0066767	0.0121832	0.442973	0.169749	0.262671
5220000	61.8871	1	0.469394	1.60456	0.000154508	0.437256	0.00829795	0.0147455	0.489714	0.187276	0.550617
5227500	62.8655	1	1.03948	1.42022	0.000144744	0.438727	0.00802271	0.0142938	0.479356	0.183358	0.514255
5235000	65.021	1	1.79549	1.11167	0.000103642	0.474974	0.00608819	0.011596	0.398815	0.153252	0.0651363
5242500	64.1769	1	1.39935	1.24995	0.000116196	0.451943	0.0066785	0.0121858	0.445694	0.170791	0.263132
5250000	62.0067	1	2.21641	0.972146	0.000136198	0.443854	0.00730235	0.0131303	0.477412	0.182752	0.398599
5257500	64.0116	1	1.41679	1.26858	0.000124944	0.445201	0.00716426	0.0129133	0.459072	0.175764	0.372114
5265000	63.6467	1	1.23243	1.33822	0.000118854	0.451342	0.00671123	0.0122321	0.450806	0.172737	0.271426
5272500	61.5471	1	2.50769	0.855554	0.00013199	0.447664	0.00695256	0.0125875	0.474055	0.18156	0.328003
5280000	64.5509	1	1.96717	1.04907	0.000107135	0.466541	0.00620684	0.0116351	0.416905	0.160044	0.117536
5287500	63.9834	1	1.10061	1.36846	0.000115918	0.453182	0.00661572	0.0120986	0.44492	0.170521	0.246745
5295000	64.003	1	1.66776	1.17209	0.000118949	0.449808	0.00680271	0.0123643	0.450862	0.172725	0.293769
5302500	64.8998	1	1.50807	1.22161	0.00011177	0.453986	0.0065782	0.0120477	0.436635	0.167362	0.236626
5310000	64.599	1	1.53129	1.21402	0.000104309	0.482431	0.00602947	0.0116496	0.388594	0.149452	0.0302046
5317500	63.8349	1	1.7011	1.13099	0.000170534	0.430602	0.00989399	0.0173762	0.481708	0.184004	0.706408
5325000	64.2289	1	1.76587	1.13289	0.000137291	0.439048	0.00796698	0.0142026	0.467897	0.178983	0.506433
5332500	64.0234	1	1.63904	1.15419	0.000146177	0.43652	0.00844786	0.0149923	0.47337	0.181004	0.568965
5340000	64.2095	1	2.11825	0.98148	0.000116287	0.451695	0.00669181	0.0122045	0.445892	0.170862	0.266524
5347500	63.3546	1	1.86409	1.06859	0.000113314	0.461719	0.00631245	0.011727	0.434169	0.166575	0.156004
5355000	62.6681	1	1.96659	1.02131	0.000135994	0.442472	0.00746363	0.013387	0.474564	0.181627	0.427542
5362500	61.9013	1	0.670546	1.53461	0.000117984	0.464282	0.00625203	0.0116704	0.440242	0.168957	0.134644
5370000	62.4317	1	0.988008	1.44384	0.000199625	0.425975	0.0111735	0.0194651	0.496493	0.189503	0.787549
5377500	62.5133	1	1.45813	1.20676	0.000200169	0.425729	0.0112428	0.0195775	0.495933	0.189282	0.791198
5385000	61.7377	1	2.20158	0.984927	0.000163545	0.435077	0.00876453	0.0155146	0.494115	0.18889	0.604746
5392500	62.3137	1	1.76975	1.14051	0.000121652	0.454446	0.00655779	0.0120204	0.455347	0.174545	0.231012
5400000	64.6051	1	1.30089	1.30197	0.000111763	0.455626	0.00650854	0.011956	0.435897	0.167113	0.217127
5407500	64.8816	1	1.82566	1.09792	0.000111633	0.454272	0.00656543	0.0120306	0.436262	0.167225	0.233121
5415000	64.4424	1	1.51661	1.22607	0.000138494	0.438287	0.00810148	0.0144228	0.467399	0.178772	0.525036
5422500	63.2444	1	1.24006	1.33914	0.000123259	0.448744	0.00687356	0.0124689	0.45864	0.175681	0.310299
5430000	63.0909	1	2.20589	0.938167	0.000126488	0.446771	0.00702385	0.0126961	0.463441	0.177474	0.343373
5437500	64.6034	1	1.62627	1.17177	0.000142432	0.43679	0.008392	0.0149003	0.468355	0.179094	0.56224
5445000	64.3227	1	1.65601	1.1527	0.000111112	0.458588	0.00640249	0.0118255	0.43269	0.165944	0.185389
5452500	62.2764	1	1.59875	1.21606	0.000228972	0.419506	0.0130169	0.0224239	0.500014	0.19065	0.866068
5460000	62.8962	1	1.5075	1.2022	0.000116717	0.458406	0.00640837	0.0118324	0.443612	0.170129	0.187221
5467500	63.6113	1	0.860518	1.46302	0.000145075	0.437457	0.00825836	0.0146804	0.475307	0.181772	0.545606
5475000	62.6438	1	0.917147	1.46401	0.000202525	0.424993	0.01145	0.0199128	0.495189	0.188975	0.801722
5482500	64.7808	1	1.4904	1.22128	0.000112179	0.454044	0.00657558	0.0120442	0.437414	0.167662	0.235909
5490000	63.8231	1	1.40467	1.25508	0.000196321	0.424581	0.0115661	0.0201004	0.485567	0.18529	0.807381
5497500	63.7084	1	2.36295	0.887203	0.000110546	0.465551	0.00622579	0.011649	0.42468	0.163009	0.124847
5505000	63.2136	1	2.32946	0.895839	0.000122329	0.449667	0.00681172	0.0123775	0.457192	0.175147	0.295907
5512500	63.3583	1	0.925608	1.42913	0.00017039	0.431278	0.00971312	0.0170788	0.485004	0.185285	0.692391
5520000	62.7955	1	1.08175	1.36856	0.000117213	0.458232	0.00641404	0.0118391	0.444689	0.170538	0.188982
5527500	64.4208	1	1.29649	1.30758	0.000117159	0.449921	0.00679555	0.0123538	0.447477	0.17143	0.292063
5535000	63.0349	1	1.62071	1.14988	0.000171204	0.431523	0.00964822	0.016972	0.487436	0.186222	0.687176
5542500	63.1018	1	1.22755	1.30993	0.000213785	0.421622	0.0124068	0.021451	0.492577	0.187876	0.843836
5550000	64.4027	1	1.72331	1.12921	0.000141661	0.437324	0.00828457	0.0147235	0.469172	0.179422	0.548931
5557500	63.8345	1	1.78383	1.11577	0.000189526	0.42617	0.0111187	0.0193764	0.484728	0.185019	0.784621
5565000	63.504	1	1.41883	1.23269	0.000176851	0.429587	0.0101695	0.0178283	0.485253	0.185326	0.726394
5572500	64.7924	1	1.80247	1.10878	0.000116785	0.448897	0.00686295	0.0124531	0.446491	0.17103	0.307863
5580000	57.784	1	2.99429	0.691365	0.000204267	0.431579	0.00963338	0.0169476	0.532746	0.203535	0.685969
5587500	63.4609	1	1.73046	1.12499	0.000205837	0.422904	0.0120412	0.0208651	0.489195	0.186624	0.828895
5595000	63.1663	1	0.923606	1.42671	0.000142703	0.43892	0.00798905	0.0142387	0.476608	0.182312	0.50955
5602500	61.6664	1	2.26331	0.961733	0.000177797	0.431862	0.00955895	0.0168251	0.498532	0.190473	0.679836
5610000	62.7981	1	0.640655	1.54646	0.000136997	0.441757	0.00755589	0.0135351	0.47478	0.18169	0.443226
5617500	63.9076	1	1.65894	1.14837	0.000172318	0.430085	0.0100337	0.0176057	0.481549	0.183927	0.716743
5625000	63.8781	1	1.26565	1.29648	0.000155086	0.434295	0.00894756	0.0158167	0.477499	0.182514	0.623766
5632500	63.4112	1	0.84545	1.46985	0.000120202	0.450932	0.00673458	0.0122655	0.453358	0.173706	0.277242
5640000	64.2819	1	1.73217	1.12836	0.000159137	0.432736	0.00933318	0.016453	0.476022	0.1819	0.660362
5647500	63.0903	1	1.44798	1.26202	0.000123518	0.449071	0.00685107	0.0124355	0.459241	0.175918	0.305121
5655000	64.6238	1	1.32613	1.28945	0.000133527	0.439768	0.00784761	0.0140078	0.463621	0.177367	0.489114
5662500	63.9423	1	1.46227	1.2212	0.000130465	0.442367	0.00747681	0.0134081	0.464607	0.177813	0.42982
5670000	64.6162	1	1.30781	1.29987	0.000122476	0.445159	0.00716832	0.0129196	0.454467	0.174	0.372919
5677500	64.2045	1	1.76713	1.11931	0.00016682	0.43098	0.0097925	0.0172094	0.478368	0.18274	0.698634
5685000	61.9402	1	2.67347	0.78038	0.00013324	0.445672	0.00712001	0.0128444	0.474607	0.181723	0.363265
5692500	62.822	1	0.889051	1.43517	0.000171033	0.431847	0.00956294	0.0168316	0.488878	0.186784	0.680168
5700000	64.5422	1	1.58255	1.1945	0.000148882	0.435031	0.00877505	0.0155319	0.471236	0.180143	0.60587
5707500	63.9574	1	1.06765	1.38979	0.000164833	0.431785	0.00957911	0.0168583	0.47962	0.183245	0.68151
5715000	63.327	1	1.13434	1.37699	0.000195727	0.425495	0.0113084	0.0196838	0.489253	0.186725	0.79459
5722500	61.3248	1	2.3082	0.946301	0.000176273	0.432656	0.00935345	0.0164864	0.500578	0.191281	0.662165
5730000	63.164	1	1.96987	1.05482	0.000205901	0.423379	0.0119064	0.0206485	0.491496	0.187517	0.823046
5737500	64.1697	1	1.06177	1.38706	0.000135748	0.439711	0.0078567	0.0140226	0.467295	0.178772	0.490461
5745000	63.8352	1	2.07506	1.0132	0.000119262	0.450157	0.00678088	0.0123324	0.451515	0.172983	0.288544
5752500	62.8921	1	1.20989	1.33993	0.000233615	0.417273	0.0136755	0.0234682	0.495144	0.188727	0.886839
5760000	62.8732	1	1.79711	1.1293	0.000123707	0.449705	0.00680928	0.0123739	0.459768	0.176134	0.29533
5767500	62.5189	1	2.34651	0.916473	0.000164135	0.433873	0.0090495	0.0159849	0.489149	0.186953	0.633879
5775000	64.4484	1	1.85852	1.09195	0.00012989	0.4416	0.00757701	0.0135691	0.461951	0.176777	0.446731
5782500	61.1505	1	2.20762	0.917649	0.000191909	0.429508	0.0101911	0.0178637	0.505065	0.19289	0.727892
5790000	63.748	1	1.50451	1.23965	0.000168196	0.431268	0.00971574	0.0170832	0.48182	0.184068	0.692599
5797500	64.1183	1	1.54265	1.21601	0.000109745	0.463435	0.00627082	0.011687	0.425518	0.163289	0.141454
5805000	64.3346	1	1.68592	1.14644	0.000158672	0.432781	0.00932172	0.0164341	0.475549	0.181721	0.659337
5812500	63.6	1	1.51358	1.20128	0.000119002	0.451385	0.00670885	0.0122287	0.451086	0.172845	0.270828
5820000	64.682	1	1.78051	1.1192	0.000123655	0.444275	0.0072573	0.0130591	0.455513	0.174379	0.39014
5827500	64.335	1	2.05564	1.01366	0.000118791	0.448739	0.00687392	0.0124694	0.45025	0.172467	0.310381
5835000	64.756	1	1.45015	1.24524	0.000122782	0.44461	0.00722268	0.0130047	0.454355	0.173944	0.383522
5842500	63.4067	1	0.78562	1.49566	0.000145837	0.437533	0.00824364	0.0146562	0.476843	0.182362	0.543726
5850000	64.078	1	1.99195	1.04258	0.000140245	0.438278	0.00810328	0.0144258	0.47031	0.179885	0.525279
5857500	63.6177	1	1.36398	1.25469	0.000147198	0.436811	0.00838756	0.014893	0.476214	0.1821	0.5617
5865000	61.5633	1	2.16445	0.937164	0.000176079	0.432382	0.00942399	0.0166027	0.498858	0.190615	0.668356
5872500	62.9364	1	1.23899	1.34307	0.000129353	0.44534	0.00715102	0.0128926	0.467264	0.178904	0.369487
5880000	63.1864	1	0.747212	1.51327	0.00016002	0.433982	0.00902291	0.015941	0.483514	0.184803	0.631274
5887500	63.6069	1	1.41264	1.27644	0.000148057	0.436577	0.00843592	0.0149726	0.476641	0.182256	0.567538
5895000	64.4837	1	1.95794	1.04195	0.000116324	0.450503	0.0067598	0.0123018	0.445959	0.170861	0.283435
5902500	65.0185	1	1.85766	1.08345	0.000105124	0.467731	0.00618569	0.0116213	0.411525	0.158001	0.109116
5910000	64.5503	1	1.38732	1.25861	0.000115029	0.451608	0.00669655	0.0122112	0.44348	0.169936	0.267727
5917500	63.755	1	2.04678	1.01503	0.000167823	0.431346	0.00969493	0.0170489	0.48169	0.184021	0.690939
5925000	64.4328	1	1.19107	1.34144	0.000135793	0.439247	0.00793318	0.0141474	0.465965	0.17825	0.501609
5932500	63.5895	1	1.6072	1.18296	0.000209259	0.421868	0.0123364	0.0213383	0.488452	0.18631	0.841059
5940000	64.9044	1	2.06799	1.00277	0.00010367	0.477812	0.00606174	0.0116083	0.394637	0.151696	0.0507785
5947500	64.8784	1	1.4582	1.2394	0.000105803	0.467071	0.00619721	0.0116286	0.413665	0.158811	0.113741
5955000	63.215	1	2.1924	0.97163	0.000159272	0.43413	0.00898722	0.0158821	0.4831	0.184649	0.62774
5962500	64.8003	1	1.57192	1.1988	0.000104851	0.472433	0.00611697	0.0115947	0.404772	0.155495	0.079263
5970000	62.0989	1	2.47478	0.864333	0.000182084	0.430334	0.00996627	0.0174949	0.496327	0.18958	0.711805
5977500	62.9644	1	1.4468	1.21569	0.000188641	0.427661	0.0107019	0.0186984	0.491071	0.187486	0.760884
5985000	63.0909	1	2.36059	0.883002	0.000111909	0.468895	0.00616656	0.0116108	0.42308	0.16246	0.101231
5992500	63.8559	1	1.93719	1.06944	0.000133913	0.441004	0.00765991	0.013703	0.467628	0.178934	0.460206
6000000	64.6388	1	1.30444	1.29649	0.00012762	0.44227	0.00748902	0.0134277	0.45932	0.175787	0.431919
6007500	63.2419	1	0.969322	1.41791	0.000198563	0.424969	0.0114567	0.0199237	0.490205	0.187072	0.802054
6015000	65.122	1	1.9461	1.05227	0.00010229	0.485744	0.0060132	0.011693	0.379456	0.145991	0.0173023
6022500	63.4465	1	2.20823	0.951068	0.000160658	0.433476	0.009147	0.0161458	0.481984	0.184202	0.643249
6030000	64.87	1	1.73381	1.12798	0.000106696	0.464259	0.00625253	0.0116708	0.418679	0.160681	0.134826
6037500	64.0833	1	1.11383	1.372	0.000109796	0.46365	0.00626595	0.0116826	0.425386	0.163243	0.139703
6045000	64.4113	1	1.63933	1.1696	0.00015937	0.432506	0.00939199	0.0165499	0.475221	0.181587	0.665565
6052500	63.9018	1	1.76028	1.13894	0.000157264	0.43371	0.00908935	0.0160507	0.478008	0.18269	0.637744
6060000	64.0786	1	1.33753	1.27131	0.000129003	0.442786	0.00742506	0.0133253	0.462808	0.177135	0.420803
6067500	62.5233	1	1.81293	1.07489	0.000152842	0.436789	0.00839225	0.0149007	0.485165	0.185522	0.56227
6075000	62.7163	1	1.34059	1.3009	0.000117867	0.457644	0.00643381	0.0118627	0.446366	0.171169	0.195048
6082500	63.1262	1	2.35453	0.886217	0.000122406	0.44993	0.006795	0.012353	0.457389	0.175228	0.291932
6090000	63.6407	1	2.14617	0.965405	0.000131196	0.442658	0.0074407	0.0133503	0.466481	0.178538	0.423548
6097500	65.0241	1	1.6547	1.16123	0.000106822	0.46237	0.00629609	0.0117108	0.42091	0.161501	0.150369
6105000	63.0736	1	1.09579	1.3756	0.000109547	0.488973	0.00600196	0.0117449	0.387155	0.149004	0.00602264
6112500	61.6738	1	0.956098	1.4637	0.000177335	0.431955	0.00953476	0.0167852	0.498375	0.190416	0.677813
6120000	64.1585	1	2.35991	0.891337	0.000106248	0.478467	0.0060564	0.0116127	0.398498	0.153192	0.0476597
6127500	64.5184	1	1.39044	1.2609	0.000147554	0.435429	0.00868471	0.0153828	0.470908	0.18003	0.596084
6135000	64.2697	1	1.73285	1.12667	0.000105191	0.489185	0.00600137	0.0117486	0.37902	0.145877	0.00532274
6142500	64.0039	1	2.09209	0.998737	0.00013937	0.438691	0.00802903	0.0143041	0.470252	0.179875	0.515131
6150000	63.0279	1	2.26953	0.942442	0.000150134	0.436822	0.00838541	0.0148894	0.480983	0.183924	0.561438
6157500	64.1867	1	2.03328	1.01555	0.000132914	0.440798	0.00768981	0.0137514	0.465362	0.178061	0.464957
6165000	64.4043	1	1.17777	1.34709	0.000136354	0.439092	0.00795946	0.0141903	0.466438	0.178427	0.505366
6172500	64.4128	1	1.54367	1.20633	0.000161536	0.431973	0.00953	0.0167774	0.475749	0.181772	0.677413
6180000	64.2705	1	1.6277	1.18481	0.000153022	0.434299	0.00894662	0.0158151	0.474329	0.181302	0.623672
6187500	63.9414	1	1.88673	1.06149	0.000125328	0.445148	0.00716942	0.0129213	0.459715	0.176009	0.373135
6195000	62.9588	1	1.06124	1.40911	0.00013194	0.443818	0.00730629	0.0131365	0.469834	0.17985	0.399331
6202500	64.0336	1	1.08686	1.37169	0.000135373	0.440092	0.00779626	0.0139242	0.467747	0.178955	0.481416
6210000	63.3158	1	1.59692	1.16785	0.000119356	0.452258	0.00666193	0.0121625	0.45167	0.173088	0.25887
6217500	63.326	1	2.17211	0.967355	0.000177423	0.429701	0.0101383	0.0177772	0.486629	0.185855	0.724208
6225000	64.7811	1	1.77759	1.11599	0.000120066	0.446321	0.00706206	0.0127548	0.45115	0.172757	0.351388
6232500	64.2955	1	1.27414	1.29922	0.000135047	0.439758	0.00784916	0.0140103	0.466223	0.178363	0.489344
6240000	63.8597	1	2.29085	0.923689	0.000112139	0.460044	0.00635815	0.0117753	0.433479	0.166276	0.171238
6247500	62.0089	1	2.41225	0.893815	0.00014325	0.440739	0.0076984	0.0137653	0.482962	0.184794	0.466311
6255000	64.4516	1	1.8457	1.0941	0.000138421	0.438297	0.00809966	0.0144198	0.46731	0.178738	0.524791
6262500	62.9336	1	2.32297	0.917061	0.000167246	0.432579	0.00937325	0.016519	0.487196	0.186165	0.663916
6270000	65.0786	1	1.91591	1.0629	0.000103496	0.474608	0.00609202	0.0115952	0.399064	0.153341	0.0670913
6277500	62.23	1	1.29178	1.31417	0.000261144	0.412191	0.0152832	0.0260002	0.500711	0.190693	0.926739
6285000	64.7935	1	1.61476	1.1732	0.000105661	0.468781	0.00616837	0.0116117	0.411247	0.157914	0.101989
6292500	63.2059	1	1.61162	1.19981	0.000125153	0.447378	0.00697471	0.0126211	0.461432	0.176719	0.332838
6300000	62.0043	1	1.64642	1.13829	0.00024788	0.41563	0.0141743	0.0242558	0.502763	0.191581	0.900688
6307500	62.5542	1	0.600298	1.57424	0.000149276	0.437784	0.00819532	0.0145768	0.483393	0.184874	0.537481
6315000	63.7941	1	1.2062	1.31916	0.000140834	0.438532	0.00805719	0.0143502	0.472178	0.180607	0.519013
6322500	64.2196	1	2.28226	0.921401	0.000107595	0.469355	0.00615942	0.0116074	0.414246	0.159077	0.098212
6330000	61.9801	1	0.607966	1.55805	0.000121282	0.456942	0.00645855	0.0118929	0.453277	0.173805	0.202502
6337500	64.4882	1	1.97546	1.03499	0.000113666	0.453552	0.00659818	0.0120747	0.440469	0.168823	0.242047
6345000	62.6381	1	0.777121	1.50622	0.000117903	0.458121	0.00641773	0.0118435	0.446081	0.17107	0.19012
6352500	61.5745	1	2.17539	0.996064	0.000159708	0.436287	0.00849714	0.0150735	0.493777	0.188799	0.57479
6360000	62.8513	1	2.56619	0.81378	0.000117453	0.457435	0.00644104	0.0118715	0.445729	0.170921	0.197243
6367500	64.6069	1	1.3647	1.28001	0.000115706	0.450641	0.00675162	0.01229	0.444783	0.170414	0.281437
6375000	62.7715	1	1.28862	1.27927	0.000136559	0.442002	0.00752356	0.0134831	0.474564	0.181614	0.437798
6382500	61.6858	1	0.383959	1.64486	0.000145878	0.440348	0.00775678	0.01386	0.486294	0.186058	0.475392
6390000	64.8023	1	1.61555	1.17564	0.000123256	0.444214	0.0072637	0.0130692	0.454691	0.174063	0.391353
6397500	59.848	1	2.99613	0.65827	0.000125841	0.465996	0.00621712	0.0116425	0.452543	0.173714	0.121528
6405000	64.7656	1	1.81923	1.10373	0.000115269	0.45045	0.006763	0.0123064	0.443928	0.170082	0.284215
6412500	62.5621	1	2.61194	0.795083	0.000120472	0.454659	0.00654857	0.0120082	0.45304	0.173665	0.228449
6420000	63.8765	1	1.93085	1.04528	0.000143097	0.437669	0.00821731	0.0146129	0.472855	0.180841	0.540336
6427500	64.5638	1	1.28309	1.30195	0.000129767	0.441428	0.00760049	0.013607	0.461339	0.176538	0.450594
6435000	62.1043	1	1.34391	1.3082	0.000131925	0.446029	0.00708764	0.0127942	0.472628	0.180974	0.356671
6442500	58.7919	1	2.59504	0.848269	0.000295432	0.411798	0.0154177	0.0262117	0.530703	0.202101	0.92952
6450000	64.0905	1	1.63314	1.18652	0.000149249	0.435556	0.00865636	0.0153361	0.474167	0.181279	0.592951
6457500	62.8642	1	0.730677	1.506	0.000135904	0.442103	0.00751044	0.0134621	0.473641	0.181264	0.435575
6465000	64.3422	1	1.24043	1.31385	0.000125799	0.443871	0.00730044	0.0131273	0.458852	0.175648	0.398244
6472500	64.0608	1	1.26485	1.32505	0.000130004	0.442337	0.00748056	0.0134141	0.463727	0.177476	0.430466
6480000	63.3676	1	2.30055	0.921859	0.000140698	0.439278	0.00792797	0.0141389	0.474403	0.181479	0.50086
6487500	65.1186	1	1.73752	1.12968	0.000103434	0.474116	0.00609733	0.0115944	0.399653	0.153559	0.0697627
6495000	64.0302	1	2.19088	0.959208	0.000120692	0.448178	0.006914	0.0125294	0.453592	0.173734	0.319453
6502500	64.2766	1	1.2036	1.33031	0.000150298	0.435012	0.00877939	0.0155391	0.473386	0.180964	0.606333
6510000	60.59	1	1.06787	1.42186	0.000288959	0.4096	0.016218	0.0274696	0.514314	0.195783	0.944625
6517500	60.4535	1	0.402223	1.64024	0.00012361	0.465089	0.00623508	0.0116563	0.449644	0.172582	0.128355
6525000	63.9861	1	1.421	1.25625	0.000187744	0.426362	0.011065	0.0192892	0.483385	0.184512	0.781707
6532500	64.4531	1	1.1989	1.33427	0.000118925	0.44822	0.00691096	0.0125248	0.450278	0.172466	0.318771
6540000	64.4322	1	1.82339	1.09408	0.000138674	0.438243	0.00810957	0.0144361	0.467548	0.178828	0.526127
6547500	64.4465	1	1.238	1.31743	0.000132117	0.440644	0.00771232	0.0137879	0.463572	0.177372	0.468495
6555000	60.542	1	0.805026	1.52522	0.000253812	0.417091	0.0137299	0.0235542	0.515282	0.196397	0.888422
6562500	62.6015	1	1.83914	1.08397	0.000242187	0.415799	0.0141221	0.0241733	0.497692	0.189654	0.899306
6570000	63.9421	1	1.47153	1.22258	0.000110346	0.463587	0.00626737	0.0116839	0.426518	0.163676	0.140215
6577500	63.4646	1	1.27065	1.32751	0.000126719	0.445552	0.00713109	0.0128616	0.462718	0.177168	0.365497
6585000	64.8947	1	1.48435	1.229	0.00011386	0.451421	0.00670686	0.0122259	0.441232	0.16907	0.270327
6592500	64.4602	1	1.78207	1.12137	0.000106346	0.471032	0.00613518	0.0115984	0.409591	0.157321	0.0876247
6600000	64.5703	1	1.53822	1.20463	0.000146401	0.435679	0.0086289	0.0152908	0.470162	0.179752	0.589889
6607500	61.3623	1	2.55105	0.839887	0.000136361	0.445387	0.00714652	0.0128856	0.47981	0.183708	0.368589
6615000	63.5793	1	2.07664	1.00302	0.000175619	0.429768	0.0101202	0.0177475	0.484492	0.185041	0.722931
6622500	63.5231	1	0.825501	1.48284	0.000141232	0.438836	0.0080036	0.0142625	0.473869	0.181262	0.511591
6630000	63.3647	1	1.14775	1.33663	0.000164059	0.432761	0.00932683	0.0164425	0.483454	0.184741	0.659794
6637500	64.2458	1	1.80498	1.09504	0.000128743	0.442554	0.00745346	0.0133707	0.4619	0.176782	0.425776
6645000	62.8194	1	2.30981	0.925248	0.000172865	0.43143	0.00967273	0.0170124	0.489309	0.186935	0.689157
6652500	64.1337	1	1.04176	1.40039	0.000126752	0.443838	0.00730407	0.013133	0.460535	0.176291	0.398919
6660000	64.0182	1	1.18185	1.33232	0.000133091	0.441041	0.00765466	0.0136945	0.466282	0.17842	0.459366
6667500	59.6797	1	0.217822	1.6945	0.000146615	0.444221	0.00726297	0.0130681	0.49592	0.189846	0.391215
6675000	64.7645	1	1.56218	1.20083	0.000103519	0.486195	0.00601137	0.0116997	0.380984	0.146586	0.0156539
6682500	63.1291	1	0.817033	1.49558	0.000154164	0.435563	0.00865463	0.0153332	0.481946	0.184253	0.592759
6690000	64.9184	1	1.6258	1.17785	0.000108881	0.458606	0.00640192	0.0118249	0.428312	0.164265	0.185208
6697500	62.3598	1	1.61839	1.15319	0.000127402	0.44843	0.00689572	0.012502	0.46615	0.17855	0.315339
6705000	64.5974	1	1.85268	1.08041	0.000108888	0.461125	0.00632805	0.0117431	0.426173	0.163495	0.161285
6712500	63.6287	1	1.68485	1.15422	0.000205173	0.422784	0.0120755	0.0209201	0.487845	0.186106	0.830354
6720000	64.6231	1	1.31408	1.29195	0.000107723	0.463882	0.00626076	0.011678	0.421101	0.161603	0.13783
6727500	64.8191	1	1.52979	1.20843	0.000121403	0.445309	0.00715393	0.0128972	0.452643	0.173305	0.370066
6735000	64.1235	1	1.19359	1.3292	0.000130776	0.441848	0.00754371	0.0135155	0.464076	0.177597	0.44119
6742500	63.7601	1	2.15058	0.981595	0.000137033	0.439941	0.00782005	0.0139629	0.470172	0.179879	0.485002
6750000	62.7953	1	1.20712	1.35789	0.000210706	0.422864	0.0120525	0.0208834	0.494759	0.188746	0.82938
6757500	64.2519	1	1.21477	1.34021	0.000139146	0.43837	0.00808651	0.0143983	0.468782	0.179303	0.523012
6765000	63.9671	1	1.12393	1.35647	0.000158037	0.433429	0.00915875	0.0161652	0.477804	0.182603	0.644359
6772500	62.2615	1	0.839464	1.49905	0.00016208	0.434724	0.00884639	0.0156497	0.490214	0.187388	0.613394
6780000	63.4038	1	0.948715	1.43371	0.000111329	0.466719	0.00620357	0.0116328	0.424769	0.163067	0.116255
6787500	65.0177	1	1.82614	1.09979	0.000104003	0.472856	0.00611181	0.0115942	0.402542	0.154646	0.0768199
6795000	63.1054	1	2.31055	0.924208	0.000131657	0.443623	0.00732781	0.0131706	0.469017	0.179533	0.403305
6802500	64.5321	1	2.3115	0.908362	0.000104254	0.489651	0.00600012	0.0117569	0.376541	0.14493	0.00380379
6810000	63.0278	1	0.727759	1.525	0.000159068	0.434434	0.00891455	0.0157622	0.484257	0.185101	0.620419
6817500	64.2487	1	1.35198	1.26957	0.00011468	0.453439	0.0066035	0.0120819	0.442464	0.169585	0.243477
6825000	64.5785	1	1.54688	1.1965	0.000126122	0.443153	0.0073815	0.0132559	0.458268	0.175407	0.413056
6832500	63.7119	1	1.15904	1.33801	0.000168937	0.431142	0.00974922	0.0171382	0.482231	0.184221	0.695248
6840000	63.6543	1	2.28016	0.916686	0.000114524	0.457053	0.00645455	0.011888	0.440395	0.168867	0.201309
6847500	63.1585	1	1.15748	1.36261	0.000216117	0.420969	0.0125941	0.0217503	0.492275	0.187742	0.851001
6855000	59.7194	1	1.34453	1.23592	0.000167645	0.436901	0.00836922	0.0148628	0.508602	0.194488	0.55946
6862500	61.7836	1	1.51206	1.18917	0.000135006	0.445052	0.00717867	0.0129358	0.477015	0.18263	0.374957
6870000	64.1068	1	2.26298	0.933797	0.00010661	0.477035	0.00606842	0.0116039	0.401384	0.154276	0.0545651
6877500	63.8526	1	1.53359	1.2272	0.0001655	0.431766	0.00958414	0.0168665	0.480491	0.183577	0.681927
6885000	63.8508	1	1.63002	1.15896	0.000115113	0.454957	0.00653592	0.0119916	0.442714	0.169713	0.224908
6892500	64.8291	1	1.43123	1.24633	0.000108591	0.459878	0.00636297	0.0117806	0.426708	0.163676	0.172805
6900000	64.4886	1	1.21592	1.32772	0.000122416	0.445539	0.00713232	0.0128635	0.454779	0.174128	0.365745
6907500	64.0175	1	1.21286	1.34466	0.000132279	0.44139	0.00760572	0.0136154	0.465695	0.178204	0.45145
6915000	62.1846	1	1.9955	1.03015	0.000254138	0.413849	0.0147349	0.0251384	0.501225	0.19094	0.914599
6922500	64.3641	1	1.63451	1.18141	0.000115168	0.452283	0.00666062	0.0121607	0.443671	0.170023	0.258532
6930000	63.524	1	2.15596	0.960121	0.000113712	0.459454	0.00637557	0.0117947	0.43702	0.167622	0.176866
6937500	60.2283	1	0.439606	1.62226	0.000123848	0.467128	0.00619619	0.0116279	0.447478	0.171793	0.113333
6945000	64.376	1	1.99092	1.03312	0.000126801	0.443252	0.00736996	0.0132375	0.459671	0.175946	0.41098
6952500	63.9472	1	1.35206	1.27071	0.000183287	0.427467	0.0107558	0.0187864	0.483077	0.184428	0.764108
6960000	64.3989	1	1.73972	1.12572	0.000149222	0.435136	0.00875113	0.0154924	0.472247	0.180532	0.603308
6967500	64.3096	1	1.19035	1.33994	0.000151185	0.43473	0.0088449	0.0156472	0.473482	0.180992	0.613238
6975000	64.0208	1	1.37783	1.25799	0.000113968	0.455673	0.00650666	0.0119536	0.44015	0.168745	0.216587
6982500	63.5534	1	1.14063	1.37698	0.000142664	0.438309	0.00809745	0.0144162	0.47446	0.181473	0.524493
6990000	63.9834	1	2.12196	0.992409	0.000116786	0.452142	0.00666797	0.012171	0.446797	0.171218	0.260429
6997500	64.0408	1	1.95849	1.03645	0.000125522	0.444772	0.00720632	0.012979	0.459608	0.175959	0.380359
7005000	61.7259	1	1.55396	1.23725	0.000156314	0.436986	0.00835192	0.0148343	0.491467	0.187938	0.557333
7012500	64.3899	1	2.03385	1.0158	0.0001196	0.447875	0.00693652	0.0125633	0.451377	0.172879	0.324466
7020000	64.8494	1	1.48367	1.2272	0.000118159	0.447546	0.0069616	0.0126012	0.448458	0.171754	0.329982
7027500	61.7201	1	0.588103	1.55204	0.000213966	0.423884	0.0117632	0.0204182	0.503479	0.192104	0.816616
7035000	63.9165	1	1.64355	1.15786	0.000182233	0.427758	0.0106748	0.0186543	0.483149	0.184465	0.759248
7042500	63.6098	1	1.13641	1.34644	0.000175547	0.429742	0.0101271	0.0177588	0.484262	0.184952	0.72342
7050000	63.4425	1	1.59602	1.20887	0.00015699	0.434398	0.00892313	0.0157763	0.48091	0.183821	0.621292
7057500	64.7621	1	1.80886	1.10237	0.000118169	0.447819	0.0069407	0.0125696	0.448637	0.171828	0.32539
7065000	64.9286	1	1.6937	1.14597	0.000111827	0.453759	0.00658855	0.0120616	0.436825	0.16743	0.239443
7072500	63.5997	1	2.20133	0.944212	0.000116087	0.45497	0.00653536	0.0119908	0.444578	0.170428	0.224749
7080000	64.0988	1	1.21006	1.33179	0.000106788	0.475942	0.00607854	0.011599	0.403378	0.155023	0.060079
7087500	64.3219	1	1.16517	1.34752	0.000143359	0.436922	0.00836501	0.0148559	0.470405	0.179882	0.558943
7095000	61.8664	1	2.74923	0.739015	0.000119313	0.461421	0.0063202	0.011735	0.445815	0.171037	0.158641
7102500	64.4109	1	1.54675	1.20884	0.000104818	0.485027	0.00601629	0.0116827	0.385304	0.148229	0.0199759
7110000	64.3457	1	1.42636	1.24136	0.000150441	0.434879	0.00881011	0.0155898	0.473002	0.180813	0.609589
7117500	63.953	1	1.0282	1.39751	0.000153811	0.434524	0.00889327	0.015727	0.476611	0.182181	0.618243
7125000	64.6835	1	1.50908	1.21608	0.00013558	0.438908	0.00799096	0.0142418	0.464525	0.17769	0.509819
7132500	64.2876	1	1.58357	1.17876	0.000121205	0.446958	0.00700844	0.0126725	0.453802	0.173787	0.340096
7140000	62.7239	1	2.40165	0.869308	0.000153795	0.436234	0.00850829	0.0150919	0.484326	0.185184	0.576094
7147500	60.7434	1	1.08721	1.42264	0.000181543	0.432273	0.00945207	0.016649	0.505957	0.193324	0.670784
7155000	62.083	1	2.24407	0.930837	0.000232762	0.418977	0.0131714	0.0226693	0.501751	0.191296	0.871217
7162500	62.5185	1	1.21166	1.3594	0.000144683	0.43932	0.00792087	0.0141273	0.48121	0.184084	0.499837
7170000	64.6551	1	1.28628	1.30477	0.000113311	0.453179	0.00661587	0.0120988	0.439889	0.168593	0.246783
7177500	61.0564	1	0.678871	1.55523	0.000258233	0.415128	0.0143298	0.0245008	0.510918	0.194673	0.904711
7185000	62.3586	1	2.18825	0.975823	0.000119223	0.457783	0.00642908	0.011857	0.448824	0.172115	0.193607
7192500	64.7825	1	1.4552	1.24055	0.000104137	0.477499	0.00606439	0.0116065	0.396001	0.152215	0.0522932
7200000	62.825	1	1.1818	1.31701	0.000167938	0.432561	0.00937779	0.0165265	0.488112	0.186514	0.664317
7207500	64.0471	1	2.08396	0.996703	0.00013589	0.439871	0.00783113	0.0139809	0.468005	0.179048	0.48666
7215000	64.1006	1	1.26265	1.32563	0.000145594	0.436579	0.00843559	0.0149721	0.472667	0.180737	0.567499
7222500	62.1998	1	1.35175	1.25779	0.00012249	0.453977	0.0065786	0.0120482	0.457098	0.175205	0.236735
7230000	64.1236	1	2.01571	1.03388	0.000125134	0.444794	0.00720416	0.0129757	0.458925	0.175698	0.37994
7237500	62.8314	1	2.48215	0.841764	0.000128937	0.445885	0.00710054	0.0128142	0.467102	0.178855	0.359312
7245000	65.038	1	1.79218	1.11071	0.000106296	0.463661	0.00626571	0.0116824	0.41854	0.160616	0.139619
7252500	63.7214	1	1.56419	1.1887	0.000107764	0.479086	0.0060516	0.0116173	0.400359	0.153918	0.0447772
7260000	63.4848	1	1.74551	1.15042	0.000160711	0.433412	0.00916298	0.0161722	0.481745	0.184109	0.644757
7267500	63.3866	1	2.17978	0.973997	0.000116514	0.45557	0.00651076	0.0119589	0.445094	0.170638	0.217765
7275000	61.0701	1	2.26067	0.964725	0.00015843	0.437372	0.00827506	0.0147079	0.49636	0.189821	0.547729
7282500	63.1063	1	2.27207	0.91626	0.000145295	0.438164	0.00812405	0.0144598	0.478298	0.182937	0.528069
7290000	64.6304	1	1.44845	1.24914	0.000120861	0.446194	0.00707311	0.0127718	0.452528	0.173281	0.353679
7297500	64.8557	1	1.63033	1.1691	0.000115845	0.449535	0.0068203	0.0123901	0.444878	0.170427	0.297933
7305000	62.0873	1	1.50198	1.21682	0.000273209	0.409895	0.0161054	0.0272923	0.501504	0.190917	0.942636
7312500	64.3307	1	1.87332	1.07983	0.000147426	0.435726	0.00861846	0.0152735	0.472011	0.18046	0.588717
7320000	63.8089	1	0.947228	1.43052	0.000121534	0.448233	0.00690999	0.0125234	0.455197	0.17435	0.318555
7327500	64.0919	1	1.70089	1.16019	0.000132126	0.441312	0.00761653	0.0136329	0.465242	0.178029	0.453212
7335000	63.5033	1	1.50574	1.24203	0.000176138	0.429752	0.0101244	0.0177543	0.485129	0.185284	0.723226
7342500	64.8426	1	2.12547	0.978811	0.000103173	0.488847	0.00600232	0.0117427	0.375934	0.144684	0.00644069
7350000	65.1369	1	2.05269	1.00949	0.00010215	0.488752	0.0060026	0.0117411	0.374225	0.144024	0.0067567
7357500	62.4822	1	2.08366	0.974976	0.000177951	0.430732	0.00985879	0.0173184	0.492763	0.188232	0.703737
7365000	63.9188	1	1.58088	1.20856	0.000160237	0.432949	0.00927908	0.0163637	0.478731	0.182942	0.655491
7372500	63.2784	1	0.852583	1.45991	0.000131392	0.443362	0.00735736	0.0132175	0.468108	0.179178	0.408699
7380000	64.0163	1	1.64646	1.15484	0.000110923	0.46143	0.00631996	0.0117347	0.429845	0.16491	0.158558
7387500	64.0801	1	1.01961	1.40887	0.000130985	0.441841	0.00754467	0.0135171	0.46443	0.177732	0.441351
7395000	63.2118	1	1.41056	1.28149	0.000155268	0.435157	0.00874628	0.0154844	0.481817	0.184191	0.602786
7402500	64.35	1	1.38989	1.25441	0.000121978	0.446219	0.00707088	0.0127684	0.454639	0.17409	0.353218
7410000	64.4978	1	1.35827	1.27682	0.00015022	0.434731	0.00884468	0.0156468	0.471972	0.180415	0.613215
7417500	64.2416	1	2.04438	1.02095	0.000108717	0.465081	0.00623523	0.0116564	0.421696	0.161855	0.128414
7425000	59.5233	1	1.86969	1.11638	0.000140043	0.448587	0.00688456	0.0124853	0.488803	0.187231	0.312809
7432500	64.3166	1	1.21867	1.32838	0.000107631	0.467819	0.00618418	0.0116204	0.416293	0.159834	0.108504
7440000	64.4364	1	1.26716	1.31596	0.00014315	0.436817	0.00838638	0.014891	0.469644	0.179588	0.561556
7447500	61.912	1	0.926754	1.47256	0.000186795	0.429557	0.0101777	0.0178418	0.498549	0.190403	0.726964
7455000	64.0712	1	1.08504	1.37343	0.000140715	0.438133	0.00812985	0.0144694	0.470588	0.179987	0.528844
7462500	64.2457	1	1.5283	1.20101	0.000156665	0.4334	0.00916584	0.0161769	0.475585	0.181754	0.645026
7470000	63.7257	1	1.62487	1.17704	0.000201878	0.423412	0.0118968	0.0206332	0.486828	0.185736	0.822624
7477500	64.0907	1	1.16621	1.35708	0.000113742	0.455607	0.00650928	0.011957	0.439747	0.168589	0.21734
7485000	62.7867	1	0.85348	1.44956	0.000171269	0.43184	0.00956484	0.0168348	0.489178	0.186898	0.680327
7492500	62.8912	1	2.42319	0.865666	0.000145126	0.43856	0.00805228	0.0143422	0.479416	0.183376	0.518339
7500000	64.3604	1	1.80819	1.10711	0.000151652	0.434537	0.00889021	0.015722	0.473315	0.180922	0.617928
