# Supplementary material for: Complexity of biological scaling suggests an absence of systematic trade-offs between sensory modalities in Drosophila
Source: Nat Commun. 2022 May 26;13:2944. doi: 10.1038/s41467-022-30579-y (PMC9135755; doi:10.1038/s41467-022-30579-y)
Supplement: Supplementary file 3 — Supplementary Code 1 [file 41467_2022_30579_MOESM3_ESM.zip › Farnworth-Montgomery_STATS-CODE/SupportingInfo/AlternativeAllometricControls/BayesTraits_output/Keesey-esa-ios-res_fsa-ios-res.xlsx]

## Sheet: Keesey-esa-ios-res_fsa-ios-res.
Options:
Model: Continuous: Regression
Tree File Name: Keesey_Ultrametric_tree.nexus
Data File Name: Keesey-esa-ios-res_fsa-ios-res.txt
Log File Name: Keesey-esa-ios-res_fsa-ios-res.txt.Log.txt
Save Initial Trees: False
Save Trees: False
Summary: False
Seed: 1275824591
Precision: 64 bits
Cores: 1
Analysis Type: MCMC
Sample Period: 7500
Iterations: 7500000
Burn in: 750000
MCMC ML Start: False
Schedule File: Keesey-esa-ios-res_fsa-ios-res.txt.Schedule.txt
Rate Dev: AutoTune
No of Rates: 2
Test for trait correlation: True
Kappa: Not in use
Delta: Not in use
Lambda: Estimate
OU: Not in use
Min Trans Taxa No: 10
RJ Local Kappa: False
RJ Local Lambda: False
RJ Local Delta: False
RJ Local OU: False
Restrictions:
Alpha None
Beta-2 None
Prior Information:
Priors
Alpha - uniform -100.00 100.00									IOS
Beta-2 - uniform -100.00 100.00						Lh	Tree No	Alpha	Beta 1	Var	R^2	SSE	SST	s.e. Alpha	s.e. Beta-1	Lambda
Lambda - uniform 0.00 1.00					mean	77.7688	1	-0.00459617	0.979106	9.20689e-05	0.611905	0.00523538	0.0135437	0.0280298	0.104086	0.497205	9.4067	3.99863e-13
Tree Information								Cis	0.00703881									P high sign
Trees: 1
Taxa: 59
Sites: 1
Iteration	Lh	Tree No	Alpha	Beta 1	Var	R^2	SSE	SST	s.e. Alpha	s.e. Beta-1	Lambda
757500	77.4215	1	0.0340978	0.925319	6.90235e-05	0.60397	0.00386099	0.00974923	0.014548	0.105539	0.108429
765000	76.9165	1	-0.00327145	0.769333	7.73158e-05	0.607666	0.00425114	0.0108355	0.02192	0.106219	0.30545
772500	78.9706	1	-0.00195172	1.01683	8.20254e-05	0.610358	0.00482999	0.012396	0.026817	0.102282	0.487964
780000	78.1991	1	-0.0394959	0.992624	8.58063e-05	0.610759	0.00492253	0.0126465	0.02789	0.10358	0.510629
787500	78.7208	1	-0.0165512	0.915749	8.74912e-05	0.611575	0.00511067	0.0131574	0.028993	0.102569	0.552727
795000	78.9925	1	0.00512008	0.977871	7.33333e-05	0.608059	0.0043251	0.0110351	0.022052	0.102505	0.333815
802500	78.9137	1	0.0107771	1.00295	6.95873e-05	0.606694	0.00409607	0.0104144	0.01903	0.102775	0.238881
810000	76.9761	1	-0.0470947	0.91586	8.18698e-05	0.608935	0.00450722	0.0115255	0.024818	0.105969	0.39641
817500	77.307	1	0.0310511	0.970544	6.77092e-05	0.599912	0.00376343	0.00940652	0.01001	0.105653	0.0211554
825000	77.1541	1	0.0395878	0.924779	7.25309e-05	0.606103	0.00402258	0.0102122	0.018345	0.105932	0.203055
832500	78.0304	1	0.00560956	0.999284	0.00012754	0.623065	0.00749383	0.0198809	0.04068	0.101989	0.837825
840000	78.0186	1	-0.0289004	0.862289	9.3819e-05	0.612658	0.00535665	0.0138293	0.030955	0.103659	0.600923
847500	76.8628	1	0.0137784	0.767249	7.27152e-05	0.605826	0.0039932	0.0101305	0.017874	0.106475	0.187738
855000	78.7265	1	-0.0151996	0.976079	0.000106381	0.616927	0.00627238	0.0163738	0.035412	0.101824	0.732363
862500	78.3875	1	0.012025	1.08306	6.51939e-05	0.598903	0.00375587	0.00936398	0.008974	0.103689	0.00848169
870000	75.9943	1	0.0243698	0.777614	0.000121177	0.618219	0.0065358	0.0171193	0.038304	0.106439	0.760242
877500	77.9563	1	-0.0494149	1.04994	9.95057e-05	0.614128	0.00568133	0.0147233	0.032894	0.103571	0.654952
885000	77.8111	1	-0.0446568	1.07976	0.000120025	0.620178	0.00692699	0.0182374	0.03875	0.102885	0.795874
892500	78.9321	1	-0.00109878	0.937897	7.76651e-05	0.609211	0.00456827	0.0116899	0.024593	0.102482	0.415429
900000	78.1697	1	-0.0236164	0.9003	0.000112396	0.618166	0.00652511	0.0170889	0.036871	0.102595	0.759175
907500	78.2982	1	0.00202222	0.858893	8.21971e-05	0.609929	0.0047311	0.0121288	0.026313	0.103505	0.462124
915000	75.2716	1	-0.073847	0.80213	0.00010401	0.612906	0.00541209	0.0139813	0.032789	0.108565	0.610859
922500	77.7395	1	0.0349936	1.0355	0.000114999	0.618465	0.00658529	0.01726	0.0374	0.103297	0.765106
930000	78.3713	1	-0.0352857	0.976321	0.000114028	0.618939	0.00668056	0.0175315	0.037399	0.10212	0.774166
937500	77.923	1	0.03167	0.95996	6.94934e-05	0.605424	0.00395579	0.0100254	0.016795	0.104602	0.167238
945000	78.9823	1	-0.0089237	1.00719	8.61246e-05	0.61142	0.00507516	0.0130608	0.028621	0.102134	0.545159
952500	78.5027	1	0.0228358	1.00179	9.1978e-05	0.612575	0.00533792	0.0137779	0.030586	0.102823	0.597495
960000	78.3884	1	-0.00463025	1.08501	0.000103489	0.615686	0.00601441	0.0156498	0.034388	0.102595	0.701403
967500	76.6376	1	-0.0798414	0.927719	0.000109549	0.615612	0.00599877	0.015606	0.035344	0.105696	0.699396
975000	78.6756	1	-0.0198827	0.916792	9.13256e-05	0.612544	0.00533103	0.0137591	0.030454	0.102526	0.596224
982500	78.8147	1	0.0136154	0.977979	8.51009e-05	0.611031	0.00498546	0.0128171	0.028065	0.102472	0.525273
990000	78.6239	1	0.0069198	0.89176	6.89412e-05	0.606069	0.00401883	0.0102019	0.017826	0.103328	0.201138
997500	78.7164	1	-0.00336849	0.907552	8.95823e-05	0.612116	0.00523427	0.0134944	0.029818	0.102509	0.577828
1005000	77.5215	1	0.008188	1.09738	0.000131865	0.623803	0.00763799	0.0203032	0.041524	0.102732	0.847006
1012500	78.09	1	-0.00672898	1.12336	9.08521e-05	0.611949	0.00519617	0.0133904	0.029885	0.103624	0.570288
1020000	78.9762	1	0.000866833	0.968124	8.72737e-05	0.611715	0.0051428	0.0132449	0.029085	0.102109	0.559433
1027500	78.2066	1	-0.0141836	0.875852	7.48229e-05	0.607915	0.00429732	0.0109602	0.022018	0.103895	0.323386
1035000	78.8092	1	-0.022951	0.991945	8.56421e-05	0.611166	0.00501653	0.0129015	0.028292	0.102465	0.532289
1042500	77.9477	1	-0.0430937	1.03549	0.000125008	0.622055	0.00729626	0.0193051	0.040043	0.102317	0.824327
1050000	78.914	1	0.0137639	0.996204	6.6273e-05	0.604683	0.00390063	0.00986709	0.015258	0.102888	0.134492
1057500	76.8384	1	-0.0411839	0.904219	7.85387e-05	0.607961	0.00430619	0.0109841	0.022643	0.106327	0.326743
1065000	74.0833	1	-0.0446508	0.782763	8.1731e-05	0.606607	0.00408434	0.0103823	0.020454	0.111551	0.23338
1072500	78.3602	1	-0.0392466	0.938451	9.60123e-05	0.613537	0.00555217	0.0143666	0.031944	0.102945	0.634617
1080000	77.858	1	-0.0524356	1.05728	0.000112867	0.617941	0.00647944	0.0169592	0.036868	0.103175	0.754563
1087500	76.4849	1	0.0411857	1.12659	7.88652e-05	0.607786	0.00427304	0.0108946	0.022364	0.106986	0.314051
1095000	78.7906	1	0.00143668	1.04343	9.09008e-05	0.612526	0.00532686	0.0137477	0.030369	0.102328	0.595453
1102500	78.9325	1	-0.00224943	0.938775	7.72594e-05	0.609105	0.00454467	0.0116263	0.02437	0.102493	0.408182
1110000	77.0493	1	0.0429185	0.921099	0.000125998	0.621099	0.00710882	0.0187617	0.03996	0.10406	0.810447
1117500	78.9071	1	0.00867755	0.951268	7.68497e-05	0.608979	0.00451695	0.0115517	0.024114	0.102552	0.399502
1125000	78.8496	1	-0.00112149	1.03723	7.45289e-05	0.608303	0.0043737	0.011166	0.022655	0.102727	0.351461
1132500	74.47	1	0.00376557	1.29208	7.61474e-05	0.603812	0.00385366	0.00972685	0.015056	0.110955	0.103297
1140000	77.9303	1	-0.0229915	1.0083	7.23688e-05	0.606862	0.00411988	0.0104795	0.019721	0.104487	0.24983
1147500	78.6391	1	0.0144355	0.864549	6.46305e-05	0.598644	0.00375449	0.00935452	0.008728	0.103235	0.00557216
1155000	78.3321	1	0.0069918	1.06914	0.000107884	0.616948	0.00627683	0.0163864	0.03567	0.102504	0.732863
1162500	78.9736	1	-0.0075252	0.972322	7.69459e-05	0.609051	0.00453266	0.011594	0.024239	0.102428	0.404443
1170000	78.7016	1	-0.0113891	0.906185	8.87372e-05	0.611883	0.00518125	0.0133497	0.029478	0.102564	0.56729
1177500	77.287	1	-0.0365079	0.912964	0.00013738	0.625384	0.0079474	0.0212148	0.042699	0.102832	0.865007
1185000	77.5474	1	-0.0531496	1.09271	0.000105601	0.615435	0.00596139	0.0155016	0.034614	0.104105	0.694532
1192500	78.7829	1	-0.00873076	1.01467	7.24456e-05	0.607624	0.00424362	0.0108152	0.021143	0.102915	0.302457
1200000	76.8508	1	0.0164322	0.773998	7.67081e-05	0.607425	0.00420892	0.0107213	0.021381	0.106362	0.288357
1207500	77.3693	1	-0.0620274	0.981288	0.0001328	0.623891	0.00765528	0.0203539	0.041689	0.102981	0.848071
1215000	77.5741	1	-0.00332853	1.15658	8.00312e-05	0.608885	0.00449634	0.0114962	0.024458	0.104906	0.392926
1222500	78.1823	1	-0.0290553	1.09427	9.81518e-05	0.613964	0.00564556	0.0146244	0.03257	0.103198	0.649463
1230000	78.2256	1	0.0292932	0.956163	9.60428e-05	0.613427	0.00552775	0.0142994	0.031875	0.103195	0.630607
1237500	78.7906	1	-0.00271115	0.911856	7.82883e-05	0.609276	0.00458276	0.0117289	0.024787	0.10272	0.419815
1245000	78.721	1	0.01584	1.01856	8.10234e-05	0.609928	0.00473085	0.0121282	0.026123	0.102766	0.462058
1252500	76.5121	1	-0.0755974	1.05887	0.000148731	0.62812	0.00848861	0.0228262	0.044906	0.103618	0.891748
1260000	77.705	1	0.0135728	1.07005	0.000129278	0.623178	0.00751599	0.0199457	0.040981	0.102531	0.839271
1267500	78.4601	1	0.00514875	1.06403	6.55606e-05	0.601979	0.00379453	0.00953348	0.011822	0.103682	0.0559946
1275000	77.8201	1	-0.0143023	0.961148	0.000133541	0.624882	0.00784906	0.0209242	0.042004	0.102006	0.859523
1282500	78.2703	1	-0.000145016	1.09785	7.06749e-05	0.606502	0.00407054	0.0103445	0.018828	0.103917	0.226806
1290000	78.886	1	0.00648524	0.93569	6.46502e-05	0.602064	0.00379644	0.00954031	0.011829	0.102938	0.0577714
1297500	77.9708	1	0.00363421	1.12956	8.80762e-05	0.611157	0.00501453	0.012896	0.028682	0.103933	0.531842
1305000	77.0217	1	-0.0510347	1.12536	9.6182e-05	0.612441	0.00530783	0.0136956	0.03117	0.105454	0.591907
1312500	78.1569	1	-0.0103083	0.849118	8.39119e-05	0.610257	0.00480663	0.0123328	0.027002	0.103714	0.482017
1320000	78.3004	1	0.000684097	0.884542	0.000101897	0.615133	0.00589729	0.0153229	0.03385	0.102828	0.685975
1327500	78.9334	1	-0.0101979	0.975672	7.68184e-05	0.608989	0.00451913	0.0115576	0.024124	0.102505	0.400191
1335000	77.7176	1	0.0245392	0.881292	0.000107992	0.616305	0.00614377	0.0160121	0.035415	0.103675	0.717419
1342500	75.0774	1	0.0102254	1.27523	8.68797e-05	0.608833	0.00448512	0.011466	0.025397	0.109447	0.3893
1350000	77.4569	1	0.0305566	0.852117	8.9153e-05	0.611042	0.00498793	0.0128238	0.028737	0.104856	0.525837
1357500	76.2459	1	-0.00703561	1.21022	7.45788e-05	0.605995	0.00401078	0.0101795	0.018406	0.107583	0.196981
1365000	78.2738	1	-0.00419957	0.866155	7.13876e-05	0.606805	0.0041117	0.0104572	0.019481	0.103886	0.246104
1372500	78.5926	1	0.0164363	1.04219	8.29362e-05	0.610321	0.00482143	0.0123728	0.026921	0.102944	0.485796
1380000	78.2987	1	-0.0151331	1.05291	7.2551e-05	0.607261	0.00418143	0.0106468	0.020489	0.1038	0.276841
1387500	77.743	1	-0.0401852	0.92647	8.22423e-05	0.609556	0.00464581	0.0118988	0.025813	0.104528	0.438355
1395000	75.8912	1	-0.102343	1.00762	0.000136893	0.622986	0.00747848	0.0198361	0.042127	0.105769	0.836815
1402500	76.2043	1	0.043685	1.14554	8.40131e-05	0.608928	0.00450579	0.0115217	0.02513	0.107365	0.395955
1410000	79.004	1	-0.00421749	0.995343	7.75989e-05	0.609243	0.00457545	0.0117092	0.02463	0.102353	0.417608
1417500	78.5268	1	0.00082882	1.05034	0.000107127	0.616934	0.00627387	0.016378	0.035539	0.102168	0.732531
1425000	78.878	1	0.0109224	1.02353	6.41161e-05	0.598838	0.0037555	0.00936157	0.008848	0.102828	0.00774275
1432500	78.991	1	-0.00376719	1.00956	8.41694e-05	0.610922	0.00496024	0.0127487	0.027797	0.102179	0.519477
1440000	76.6676	1	-0.0274149	1.08111	7.34886e-05	0.605979	0.00400906	0.0101747	0.018242	0.106818	0.196088
1447500	78.7974	1	0.000167948	0.913635	8.19784e-05	0.610224	0.00479894	0.0123121	0.026648	0.102598	0.48004
1455000	77.2302	1	0.00405025	0.785026	7.88321e-05	0.608329	0.00437905	0.0111804	0.023346	0.105583	0.35336
1462500	78.0751	1	0.0225408	1.08413	9.10518e-05	0.611988	0.00520514	0.0134149	0.029952	0.103646	0.572079
1470000	75.8791	1	-0.0754322	0.937195	9.4008e-05	0.611032	0.00498562	0.0128175	0.029498	0.107699	0.525311
1477500	78.0714	1	-0.0115132	0.886105	7.0175e-05	0.606033	0.00401485	0.0101908	0.01792	0.104303	0.199088
1485000	77.4663	1	-0.0190244	1.15991	9.32798e-05	0.612071	0.00522396	0.0134663	0.030389	0.10471	0.575804
1492500	78.858	1	-0.00878108	0.927205	8.11476e-05	0.610055	0.0047601	0.0122071	0.026305	0.102513	0.469886
1500000	77.8168	1	-0.0174042	1.13465	0.000105642	0.615723	0.00602221	0.0156716	0.034762	0.103588	0.702399
1507500	78.5371	1	0.00919587	0.887729	7.55917e-05	0.608378	0.00438912	0.0112076	0.022945	0.103264	0.356909
1515000	78.9881	1	0.0148894	0.929625	6.39305e-05	0.59964	0.00376102	0.0093941	0.009494	0.102673	0.0175172
1522500	78.5095	1	0.0128528	1.0343	0.000103341	0.615768	0.00603158	0.0156978	0.034402	0.102372	0.703589
1530000	77.9819	1	-0.00036991	0.958599	6.6096e-05	0.598895	0.00375582	0.00936369	0.00903	0.104404	0.00839335
1537500	77.461	1	-0.041499	0.988635	0.000140619	0.626859	0.00823778	0.0220769	0.043462	0.10223	0.880035
1545000	78.2056	1	0.0073701	1.10358	9.4092e-05	0.612887	0.00540788	0.0139698	0.031172	0.103301	0.610115
1552500	77.5488	1	0.0392801	0.981916	7.55034e-05	0.607613	0.00424156	0.0108096	0.021563	0.105092	0.301634
1560000	77.9826	1	-0.0177467	1.09901	0.000118934	0.620047	0.00690107	0.018163	0.038536	0.102609	0.793701
1567500	78.4782	1	0.0247953	0.972772	7.80579e-05	0.609001	0.00452171	0.0115645	0.024336	0.103297	0.401003
1575000	77.7447	1	0.0346297	1.06868	9.80127e-05	0.613531	0.00555077	0.0143628	0.03227	0.104025	0.634388
1582500	77.2857	1	0.0318046	0.894487	0.000121869	0.620076	0.00690694	0.0181798	0.039017	0.103823	0.794195
1590000	73.5592	1	0.0559108	1.23931	9.03754e-05	0.608585	0.00443217	0.0113235	0.025467	0.11233	0.371749
1597500	75.4293	1	-0.00418838	1.25696	7.85964e-05	0.606799	0.00411081	0.0104547	0.020429	0.109018	0.245696
1605000	78.6482	1	0.0114576	0.924487	9.0407e-05	0.612279	0.00527107	0.013595	0.03009	0.102607	0.584947
1612500	78.9076	1	0.00560961	0.942455	6.58624e-05	0.604245	0.00387497	0.00979132	0.014585	0.10291	0.117919
1620000	78.4449	1	-0.00655412	0.880888	7.38565e-05	0.607804	0.00427652	0.010904	0.021676	0.103488	0.3154
1627500	78.3133	1	-0.000349291	0.961045	0.000118681	0.620408	0.00697244	0.0183682	0.038597	0.101974	0.799625
1635000	78.3455	1	0.023467	1.02794	9.93192e-05	0.614441	0.00574917	0.0149113	0.033047	0.102847	0.66508
1642500	78.7271	1	-0.00585782	0.991666	6.86836e-05	0.60606	0.00401784	0.0101991	0.017777	0.103148	0.200629
1650000	77.9777	1	0.0345869	0.939729	9.32626e-05	0.61248	0.00531646	0.0137192	0.030724	0.103754	0.593519
1657500	77.2959	1	0.0121372	1.14658	0.000118436	0.618994	0.00669152	0.0175628	0.038133	0.103989	0.775183
1665000	78.6372	1	0.0160168	1.03151	8.72968e-05	0.611461	0.00508452	0.0130863	0.028854	0.102728	0.54717
1672500	78.412	1	-0.0317891	0.925725	8.69229e-05	0.611196	0.00502352	0.0129204	0.028533	0.103154	0.533848
1680000	77.3028	1	0.0239438	0.818393	7.43144e-05	0.607007	0.00414137	0.010538	0.020257	0.105591	0.259462
1687500	78.88	1	-0.0190219	1.00323	8.62306e-05	0.61137	0.00506367	0.0130295	0.02859	0.102318	0.542673
1695000	78.4738	1	0.0247821	0.997052	7.91532e-05	0.609281	0.00458389	0.0117319	0.024931	0.103273	0.420153
1702500	78.5062	1	0.0083737	1.04419	0.000105233	0.616332	0.00614939	0.0160279	0.034972	0.102295	0.718093
1710000	76.5413	1	-0.0526932	0.855881	0.000137108	0.624072	0.00769061	0.0204577	0.042398	0.104401	0.850226
1717500	77.3276	1	-0.0368818	0.943695	7.68859e-05	0.607857	0.00428634	0.0109306	0.022213	0.105461	0.319189
1725000	76.6937	1	0.0562867	0.983551	8.95591e-05	0.610583	0.00488202	0.0125368	0.028292	0.106278	0.500878
1732500	78.975	1	0.00300463	0.954875	7.50362e-05	0.608535	0.00442161	0.011295	0.023122	0.102484	0.368155
1740000	75.8315	1	-0.0559773	1.13134	8.79544e-05	0.609604	0.00465668	0.0119281	0.026764	0.107964	0.441468
1747500	76.6832	1	-0.0485114	0.817547	9.40512e-05	0.611648	0.00512747	0.0132031	0.03013	0.106164	0.556249
1755000	78.5488	1	-0.0182748	1.04275	0.000109653	0.617749	0.00644059	0.0168491	0.03627	0.102004	0.750562
1762500	78.0626	1	0.0172805	1.10225	8.57873e-05	0.610655	0.0048986	0.0125816	0.027771	0.103832	0.5049
1770000	78.1843	1	-0.0312839	1.06606	0.000116239	0.619424	0.00677727	0.0178079	0.037912	0.102364	0.78297
1777500	78.5319	1	-0.00799718	1.07615	9.88624e-05	0.614489	0.00575951	0.0149399	0.032998	0.102516	0.666592
1785000	77.7983	1	0.0185714	1.12193	7.42622e-05	0.607418	0.00420772	0.0107181	0.021025	0.104668	0.287861
1792500	78.2563	1	-0.0355109	0.963202	8.3208e-05	0.610152	0.0047824	0.0122674	0.026759	0.103552	0.475749
1800000	76.9129	1	-0.00758295	1.18797	0.000115662	0.617677	0.00642579	0.0168072	0.037223	0.104883	0.749018
1807500	78.1175	1	0.0253287	0.94028	6.58036e-05	0.599099	0.00375705	0.00937152	0.009177	0.104174	0.0107741
1815000	77.1761	1	-0.0422282	1.08267	8.25623e-05	0.609244	0.00457562	0.0117097	0.025407	0.105574	0.417659
1822500	76.6309	1	0.0551664	0.932235	0.000128487	0.621323	0.00715283	0.018889	0.040412	0.10476	0.813806
1830000	78.2614	1	0.000295169	0.917483	0.000113355	0.618585	0.00660938	0.0173286	0.037172	0.102368	0.767434
1837500	78.2159	1	0.0212309	0.932045	0.000105892	0.616218	0.00612566	0.0159613	0.035031	0.102816	0.715238
1845000	78.4178	1	0.00267551	0.869345	7.94556e-05	0.60932	0.00459261	0.0117554	0.025036	0.103366	0.422767
1852500	78.8558	1	-0.0149392	0.9748	9.94153e-05	0.614962	0.00586099	0.0152218	0.033347	0.101888	0.681002
1860000	78.1747	1	0.0250095	0.901481	8.14188e-05	0.609649	0.00466697	0.0119558	0.025813	0.103755	0.44439
1867500	78.9336	1	0.0136896	0.98937	6.59328e-05	0.604386	0.00388276	0.00981452	0.014791	0.102862	0.12306
1875000	76.9216	1	-0.00870253	1.1937	8.54533e-05	0.609769	0.00469439	0.0120298	0.026613	0.105968	0.452072
1882500	78.5841	1	-0.0320653	1.02594	0.000100127	0.614902	0.00584809	0.015186	0.033434	0.102367	0.679212
1890000	77.2763	1	0.0373805	1.0953	0.000116279	0.618298	0.00655167	0.0171644	0.03755	0.104139	0.761814
1897500	77.5881	1	-0.0609429	1.05504	0.000115116	0.618317	0.00655541	0.017175	0.037368	0.103587	0.762182
1905000	78.2414	1	-0.0140374	1.10696	8.7245e-05	0.61115	0.00501295	0.0128917	0.028539	0.103458	0.531489
1912500	78.8256	1	-0.000196885	0.957345	9.78069e-05	0.614467	0.00575481	0.0149269	0.032809	0.10201	0.665906
1920000	76.7155	1	-0.0567171	0.953731	8.52693e-05	0.609583	0.00465189	0.0119152	0.026322	0.106361	0.440099
1927500	78.7244	1	-0.0199102	1.03353	8.35457e-05	0.610569	0.00487876	0.0125279	0.02731	0.102684	0.500081
1935000	77.0146	1	0.0520992	0.979703	8.92142e-05	0.610733	0.00491657	0.0126303	0.028409	0.105684	0.509211
1942500	78.5381	1	0.0231016	0.968387	6.90107e-05	0.605999	0.00401121	0.0101807	0.017712	0.103483	0.197205
1950000	77.6457	1	0.0126685	1.14407	7.8113e-05	0.608433	0.00440038	0.0112379	0.023418	0.10483	0.360839
1957500	77.1058	1	-0.0762234	1.01258	0.000114356	0.617511	0.006392	0.0167116	0.036949	0.104568	0.745454
1965000	77.9638	1	0.0158658	1.05268	0.000122003	0.621049	0.00709888	0.018733	0.039308	0.102468	0.80968
1972500	78.7806	1	0.00643637	1.03451	6.54502e-05	0.603293	0.00383242	0.00966058	0.013301	0.103139	0.0877141
1980000	78.6679	1	0.00465237	1.03044	0.000102177	0.615586	0.00599336	0.0155909	0.034122	0.102124	0.698698
1987500	78.0145	1	0.00356646	0.886541	0.000112538	0.618025	0.00649642	0.0170074	0.036844	0.102888	0.75629
1995000	78.4017	1	-0.0306072	0.935547	8.3402e-05	0.610303	0.00481724	0.0123615	0.026975	0.103279	0.48473
2002500	75.4642	1	-0.0212601	1.22708	0.00015336	0.62786	0.00843651	0.0226702	0.045558	0.105532	0.889405
2010000	78.9605	1	0.00116972	0.981117	8.99673e-05	0.612415	0.00530199	0.0136796	0.030126	0.102048	0.590812
2017500	78.0169	1	-0.0455773	1.06486	0.000110166	0.617291	0.00634719	0.0165849	0.036182	0.102999	0.740637
2025000	76.7828	1	-0.0663456	1.05728	9.5782e-05	0.612149	0.00524161	0.0135145	0.030861	0.10592	0.57926
2032500	77.4698	1	0.000474864	0.849327	6.72363e-05	0.598253	0.00375278	0.00934117	0.008588	0.105282	0.00139921
2040000	78.8395	1	0.00524141	0.924181	7.60305e-05	0.608713	0.00445921	0.0113963	0.023566	0.102699	0.380806
2047500	78.5519	1	-0.0361333	0.970315	9.72193e-05	0.614044	0.0056632	0.0146732	0.032464	0.102542	0.652182
2055000	78.7513	1	-0.0200954	0.930021	9.05973e-05	0.612413	0.00530136	0.0136779	0.030229	0.102411	0.590694
2062500	75.9518	1	0.0687913	1.05754	0.000105316	0.613825	0.00561524	0.0145406	0.033648	0.107193	0.644725
2070000	77.7105	1	0.028568	1.09729	9.98888e-05	0.614005	0.00565471	0.0146497	0.032883	0.10402	0.650876
2077500	74.504	1	-0.093531	1.05651	0.000101319	0.611661	0.00513043	0.0132112	0.031286	0.110156	0.556868
2085000	78.8161	1	-0.00342111	1.04318	7.59411e-05	0.608672	0.00445054	0.0113729	0.023486	0.102745	0.377921
2092500	78.731	1	0.0123298	0.923168	7.50999e-05	0.608379	0.00438933	0.0112081	0.022872	0.102925	0.35698
2100000	76.0349	1	0.0291563	0.778978	0.00011642	0.616892	0.00626515	0.0163535	0.03703	0.106582	0.731547
2107500	77.3654	1	0.028135	1.09416	6.80648e-05	0.60205	0.00379612	0.00953917	0.012122	0.105625	0.0574748
2115000	75.5481	1	0.00460277	1.25466	7.58898e-05	0.605752	0.00398588	0.0101101	0.018127	0.108879	0.183819
2122500	78.9022	1	-0.0135813	0.979062	7.84893e-05	0.609405	0.00461172	0.0118069	0.025006	0.102512	0.428438
2130000	77.5328	1	-0.0416175	1.1201	9.72192e-05	0.613136	0.00546336	0.0141222	0.031868	0.104453	0.619771
2137500	78.4387	1	0.00883124	1.0853	7.49132e-05	0.608114	0.00433596	0.0110644	0.022386	0.103466	0.337825
2145000	77.2131	1	-0.00370227	1.17967	9.684e-05	0.612766	0.00538088	0.0138957	0.031533	0.10507	0.605304
2152500	76.6461	1	-0.0500974	1.13441	9.09756e-05	0.610884	0.00495162	0.0127253	0.028859	0.106327	0.517473
2160000	78.6904	1	0.00137903	1.05015	6.86535e-05	0.605998	0.00401111	0.0101804	0.017665	0.103217	0.197151
2167500	78.3138	1	-0.0161266	0.905275	7.34107e-05	0.607561	0.00423247	0.010785	0.021168	0.103743	0.297978
2175000	76.9822	1	0.0388076	0.866304	7.66376e-05	0.607511	0.00422362	0.0107611	0.021533	0.106117	0.294388
2182500	78.7265	1	0.00989658	0.997043	9.87462e-05	0.614642	0.00579248	0.0150314	0.033064	0.102157	0.671357
2190000	76.7175	1	-0.0557891	0.844948	9.47661e-05	0.611848	0.00517321	0.0133278	0.030431	0.106076	0.565662
2197500	78.3256	1	0.0237074	1.0282	6.57721e-05	0.601706	0.0037888	0.00951256	0.011557	0.103911	0.0505033
2205000	76.1682	1	0.00921878	0.745915	0.000102832	0.613389	0.00551951	0.0142767	0.032956	0.106862	0.629242
2212500	76.9105	1	-0.0722185	1.08864	0.000117318	0.618173	0.00652639	0.0170925	0.037672	0.104807	0.759303
2220000	78.1304	1	-0.0132009	1.01351	0.000127551	0.623222	0.00752462	0.019971	0.040716	0.101787	0.839831
2227500	78.2482	1	-0.00645517	1.10415	7.69938e-05	0.608558	0.00442648	0.0113082	0.023461	0.103751	0.369818
2235000	78.0306	1	-0.000435594	0.85634	0.000101373	0.614718	0.00580879	0.0150767	0.033542	0.103358	0.673685
2242500	77.7644	1	-0.0475643	0.971905	8.66376e-05	0.61065	0.00489739	0.0125784	0.027903	0.104359	0.504607
2250000	77.3809	1	-0.0094183	0.796649	9.06673e-05	0.611356	0.00506036	0.0130205	0.029302	0.104952	0.541954
2257500	78.3423	1	-0.00839921	1.08177	0.00010863	0.61719	0.00632642	0.0165263	0.035889	0.102449	0.73837
2265000	76.3815	1	0.0594792	1.06996	9.90226e-05	0.612621	0.00534832	0.0138064	0.031773	0.10658	0.599402
2272500	78.8924	1	0.00791959	0.989894	8.87143e-05	0.612028	0.00521415	0.0134395	0.029599	0.102215	0.573868
2280000	77.7144	1	0.0320889	0.885082	9.43232e-05	0.612537	0.00532947	0.0137548	0.030944	0.10421	0.595936
2287500	78.7736	1	-0.00732725	1.03733	9.89623e-05	0.61475	0.00581563	0.0150957	0.033158	0.10206	0.674655
2295000	78.3078	1	-0.000839795	1.09201	0.000103227	0.615526	0.00598072	0.0155556	0.034268	0.102758	0.697058
2302500	77.7942	1	-0.0440296	0.925098	8.62552e-05	0.610577	0.00488063	0.012533	0.027758	0.104315	0.50054
2310000	78.3495	1	0.0215295	0.906393	7.66813e-05	0.608545	0.00442372	0.0113007	0.023391	0.103575	0.368877
2317500	76.8088	1	0.0232999	1.15872	6.88678e-05	0.599955	0.00376384	0.00940855	0.010133	0.106551	0.0217455
2325000	76.9339	1	0.0014608	0.810042	0.000118475	0.618554	0.00660332	0.0173113	0.037992	0.104703	0.766851
2332500	78.0984	1	-0.0312772	0.878493	8.94408e-05	0.611596	0.00511556	0.0131707	0.029334	0.103654	0.553757
2340000	77.8321	1	0.000109691	1.13205	7.12639e-05	0.606289	0.0040441	0.0102718	0.018519	0.104709	0.213895
2347500	76.7078	1	-0.0172539	0.77162	8.07161e-05	0.608454	0.00440467	0.0112494	0.023841	0.106508	0.362331
2355000	77.8826	1	-0.0238063	1.12619	0.000104013	0.615322	0.00593741	0.0154347	0.034296	0.103531	0.691364
2362500	78.0969	1	-0.0200866	1.11439	9.85326e-05	0.61399	0.00565134	0.0146404	0.032649	0.103344	0.650357
2370000	78.3315	1	-0.0271489	0.943832	0.000115404	0.619339	0.00676044	0.0177597	0.03775	0.102123	0.781465
2377500	77.5869	1	-0.00234401	0.841243	6.74668e-05	0.601791	0.00379051	0.0095189	0.011794	0.105223	0.0521778
2385000	73.4311	1	0.012685	0.624676	8.68823e-05	0.607631	0.00424488	0.0108186	0.023168	0.112687	0.302961
2392500	78.6327	1	-0.0196252	0.936619	0.000103895	0.616063	0.00609345	0.015871	0.03463	0.102115	0.711312
2400000	78.3603	1	-0.0278816	0.977031	7.81701e-05	0.608949	0.00451026	0.0115337	0.024273	0.10351	0.397377
2407500	78.8271	1	-0.0139879	0.957123	7.69423e-05	0.608948	0.00451023	0.0115336	0.024081	0.102694	0.397368
2415000	76.7403	1	0.0148644	0.767121	8.00319e-05	0.608297	0.00437256	0.011163	0.023466	0.106467	0.351057
2422500	72.5555	1	-0.0119236	0.625271	0.000139662	0.61915	0.00672267	0.0176518	0.041464	0.112661	0.778047
2430000	76.3691	1	-0.0386356	1.15914	0.000150552	0.628516	0.00856793	0.0230641	0.045242	0.103783	0.895231
2437500	77.3849	1	0.0400019	0.887534	9.44098e-05	0.612291	0.00527377	0.0136024	0.030759	0.104826	0.585463
2445000	78.647	1	0.0189145	0.923072	6.63343e-05	0.604115	0.0038682	0.00977102	0.014459	0.103368	0.113367
2452500	76.4504	1	-0.0234998	1.07577	7.22039e-05	0.604816	0.00390939	0.00989257	0.016133	0.107271	0.139927
2460000	78.2098	1	0.0289625	0.935696	8.82935e-05	0.611391	0.00506839	0.0130424	0.02895	0.103484	0.543697
2467500	77.187	1	0.01885	0.806616	9.41441e-05	0.612065	0.00522266	0.0134627	0.030524	0.105208	0.575547
2475000	78.9651	1	0.00624829	0.96242	7.69088e-05	0.609035	0.0045292	0.0115847	0.024209	0.102445	0.403361
2482500	77.9838	1	-0.0227564	1.02719	0.000130829	0.624167	0.0077092	0.0205123	0.041435	0.101861	0.851347
2490000	78.3582	1	-0.022123	0.928904	0.00011308	0.618616	0.00661563	0.0173464	0.037137	0.102195	0.768034
2497500	78.6731	1	-0.0277986	0.961306	0.000101584	0.615416	0.00595746	0.0154907	0.03394	0.10214	0.694015
2505000	78.9852	1	-0.00331199	1.00381	8.80653e-05	0.61193	0.0051919	0.0133788	0.029407	0.102066	0.569432
2512500	78.5011	1	-0.00527306	1.08365	9.50567e-05	0.613401	0.00552212	0.0142838	0.031694	0.102717	0.629675
2520000	74.6855	1	-0.0929008	0.977619	9.99253e-05	0.611487	0.00509047	0.0131024	0.030897	0.109841	0.548443
2527500	77.7108	1	-0.0435269	0.873499	9.5779e-05	0.612912	0.00541344	0.013985	0.031469	0.104168	0.611097
2535000	78.7339	1	0.0174086	0.962909	7.74226e-05	0.609011	0.00452393	0.0115705	0.024253	0.102849	0.401704
2542500	77.5715	1	-0.0219744	0.825695	8.24938e-05	0.6095	0.00463308	0.0118645	0.025773	0.104839	0.434682
2550000	77.3574	1	-0.00704101	0.804327	7.29518e-05	0.606526	0.00407362	0.0103529	0.019173	0.105536	0.228281
2557500	78.7309	1	-0.0197244	0.9812	0.000105405	0.616629	0.00621107	0.0162012	0.035127	0.101861	0.725356
2565000	78.5871	1	-0.00832056	1.02886	6.99762e-05	0.606527	0.00407379	0.0103534	0.01878	0.103359	0.228363
2572500	78.8864	1	0.0157531	0.993661	6.56699e-05	0.603957	0.00386038	0.00974737	0.014173	0.102951	0.108006
2580000	77.3173	1	-0.0312107	0.999604	7.40482e-05	0.606922	0.00412871	0.0105036	0.020062	0.105573	0.253817
2587500	76.8905	1	-0.0782337	0.956544	0.000110321	0.616094	0.00609973	0.0158886	0.035699	0.105171	0.712082
2595000	75.2525	1	0.0351252	1.23679	0.000113057	0.615151	0.00590111	0.0153335	0.035665	0.108277	0.686492
2602500	78.2892	1	-0.00923195	1.09609	0.00010423	0.615802	0.00603872	0.0157177	0.034566	0.10275	0.704493
2610000	77.9411	1	0.0235516	0.877635	9.46003e-05	0.612798	0.00538796	0.0139151	0.03119	0.103777	0.606572
2617500	78.6612	1	-0.0021594	1.035	6.80101e-05	0.605579	0.00396953	0.0100642	0.016871	0.103293	0.174908
2625000	69.8757	1	0.150898	0.965105	0.000145455	0.617356	0.0063604	0.0166222	0.041604	0.118228	0.742068
2632500	68.3103	1	-0.180606	0.742569	0.000178071	0.623258	0.00753155	0.0199913	0.048117	0.120212	0.840279
2640000	77.0786	1	0.0365385	0.852299	7.97421e-05	0.608463	0.00440654	0.0112545	0.023713	0.105839	0.362977
2647500	78.1555	1	0.0244821	1.05628	0.00010131	0.614822	0.00583093	0.0151383	0.033588	0.103125	0.676813
2655000	77.8836	1	-0.0287128	1.08397	0.000125209	0.62203	0.00729148	0.0192912	0.040069	0.102432	0.823987
2662500	78.9409	1	0.00743251	1.00653	7.09522e-05	0.607248	0.00417931	0.0106411	0.020238	0.102678	0.27594
2670000	78.6427	1	0.015385	0.962025	9.57069e-05	0.613706	0.00558921	0.0144688	0.032002	0.10243	0.640595
2677500	78.5792	1	-0.000327332	0.888647	7.2115e-05	0.607348	0.00419583	0.0106859	0.020589	0.103299	0.282913
2685000	78.0864	1	0.028321	0.909379	8.06646e-05	0.609399	0.00461027	0.011803	0.025341	0.10394	0.428011
2692500	78.6279	1	0.00924928	1.06012	6.52592e-05	0.602177	0.00379909	0.00954971	0.012006	0.103392	0.0601979
2700000	78.3351	1	0.0217416	0.89094	6.58444e-05	0.601995	0.00379487	0.00953473	0.011864	0.103902	0.0563205
2707500	77.6276	1	-0.00545693	0.832362	0.000107015	0.615924	0.00606425	0.0157892	0.035082	0.103891	0.707696
2715000	77.2796	1	0.00751205	1.16843	6.99878e-05	0.604628	0.00389719	0.00985703	0.015597	0.10578	0.132326
2722500	77.7201	1	0.00559004	1.14043	6.9256e-05	0.604895	0.00391479	0.00990823	0.015921	0.104985	0.143233
2730000	78.9552	1	-0.00732935	0.946214	8.39396e-05	0.610837	0.00494056	0.0126953	0.027669	0.102252	0.514887
2737500	78.6573	1	-0.0244376	0.966084	8.11695e-05	0.609921	0.00472917	0.0121236	0.026137	0.102878	0.461602
2745000	77.779	1	-0.0552265	1.05121	0.000116569	0.619012	0.00669517	0.0175732	0.037837	0.103138	0.77552
2752500	76.4288	1	-0.0791278	1.07721	0.000145618	0.626856	0.00823719	0.0220751	0.044227	0.104035	0.880006
2760000	77.1334	1	-0.0103858	0.83983	0.000125806	0.621154	0.0071196	0.0187929	0.039944	0.103902	0.811276
2767500	77.8002	1	-0.0166803	1.02335	6.9747e-05	0.6054	0.00395373	0.0100196	0.016786	0.104821	0.166071
2775000	78.5283	1	-0.0343505	1.02683	9.54077e-05	0.613521	0.00554862	0.0143568	0.031832	0.102654	0.634036
2782500	77.1384	1	0.0440693	0.942051	0.000125753	0.621144	0.00711758	0.018787	0.039933	0.103895	0.811121
2790000	78.9319	1	0.0122925	0.968502	6.74334e-05	0.605608	0.00397217	0.0100716	0.016846	0.102818	0.176363
2797500	77.3935	1	0.0400113	0.956397	7.44161e-05	0.607125	0.00415959	0.0105876	0.020494	0.105418	0.267458
2805000	77.1375	1	0.0154196	1.17246	7.09266e-05	0.605118	0.00393105	0.009955	0.016467	0.106018	0.152969
2812500	78.4887	1	0.0218744	1.03002	6.73104e-05	0.604751	0.00390507	0.00988002	0.015479	0.103631	0.137257
2820000	78.4534	1	-0.0143067	0.984628	0.000117383	0.620159	0.00692325	0.0182267	0.038316	0.101775	0.795561
2827500	77.3561	1	-0.0427032	0.964151	7.98435e-05	0.608685	0.00445325	0.0113802	0.024103	0.105317	0.378826
2835000	76.7553	1	0.0336487	0.818988	7.6506e-05	0.60728	0.00418457	0.0106554	0.021077	0.106549	0.278174
2842500	77.3723	1	0.0164774	1.09139	0.000134506	0.624499	0.00777404	0.0207031	0.04208	0.102858	0.855193
2850000	78.4293	1	-0.0301506	0.912261	9.89086e-05	0.614405	0.00574131	0.0148895	0.032958	0.102706	0.663925
2857500	78.3212	1	0.0108366	1.00949	0.000116102	0.619556	0.00680366	0.0178835	0.03793	0.102105	0.785307
2865000	78.7799	1	0.0102786	0.973694	9.45201e-05	0.6135	0.0055439	0.0143439	0.03167	0.10222	0.633265
2872500	77.9877	1	-0.00160654	0.83571	7.35669e-05	0.607345	0.00419535	0.0106846	0.020789	0.10434	0.282711
2880000	77.908	1	0.0206419	0.891006	0.000107633	0.616405	0.0061645	0.0160703	0.0354	0.103326	0.719892
2887500	78.1515	1	0.000815596	1.1175	8.07654e-05	0.609469	0.00462612	0.0118457	0.025457	0.103817	0.432657
2895000	77.3131	1	0.0331049	0.849484	8.98245e-05	0.611099	0.00500117	0.0128598	0.028905	0.105105	0.528839
2902500	78.7819	1	0.0124134	1.0176	8.58871e-05	0.611208	0.00502632	0.012928	0.028374	0.102508	0.53447
2910000	78.965	1	-0.00552067	1.01429	8.79307e-05	0.611879	0.00518019	0.0133468	0.02934	0.102108	0.567074
2917500	78.3965	1	0.0212261	0.968298	0.000103248	0.615624	0.00600126	0.015613	0.034318	0.102589	0.699716
2925000	78.8593	1	0.00412057	0.937437	6.59386e-05	0.604209	0.00387305	0.0097856	0.014544	0.102995	0.11664
2932500	75.1296	1	-0.10481	0.954274	0.000114979	0.615529	0.00598127	0.0155571	0.036167	0.108445	0.69713
2940000	78.0796	1	-0.0474804	1.04173	9.96416e-05	0.61428	0.00571444	0.014815	0.033007	0.103334	0.659941
2947500	77.8554	1	0.0108412	1.09859	0.000117395	0.619376	0.00676776	0.0177807	0.038086	0.102944	0.782122
2955000	79.0059	1	0.00325606	0.98623	7.55393e-05	0.608695	0.00445551	0.0113863	0.023462	0.102412	0.379576
2962500	78.9189	1	0.00749987	0.946864	7.25963e-05	0.607778	0.0042717	0.0108911	0.021444	0.102663	0.313532
2970000	77.6264	1	-0.0139503	0.897524	6.92349e-05	0.604687	0.00390093	0.00986796	0.015602	0.105158	0.134678
2977500	75.5518	1	-0.0270147	0.739166	8.19452e-05	0.607936	0.00430129	0.0109709	0.023081	0.108674	0.324891
2985000	78.9768	1	0.00148949	0.968391	8.66475e-05	0.611552	0.00510543	0.0131432	0.028832	0.102128	0.551621
2992500	76.7443	1	0.0512165	1.00771	8.18723e-05	0.608774	0.00447247	0.0114319	0.024557	0.106405	0.385174
3000000	76.8324	1	0.00280823	1.07609	0.000154886	0.630987	0.00907239	0.0245855	0.046244	0.102416	0.915185
3007500	78.509	1	-0.00948073	0.938678	0.000110597	0.618002	0.00649187	0.0169945	0.036517	0.102033	0.755829
3015000	77.2846	1	-0.00265626	1.17556	8.45457e-05	0.609802	0.00470201	0.0120503	0.026516	0.105314	0.45418
3022500	74.8101	1	-0.112698	0.904742	0.000150444	0.625725	0.00801427	0.0214128	0.044749	0.10717	0.868618
3030000	78.7056	1	0.0113123	1.04683	7.45379e-05	0.608201	0.00435322	0.0111108	0.022481	0.102989	0.344114
3037500	78.0088	1	-0.0405167	0.91159	8.85759e-05	0.61131	0.00504985	0.012992	0.028918	0.103847	0.539661
3045000	74.862	1	-0.00833976	0.676875	9.12167e-05	0.609676	0.00467317	0.0119726	0.027362	0.109744	0.44614
3052500	78.4484	1	-0.0201026	0.917744	7.69563e-05	0.608689	0.00445413	0.0113826	0.02367	0.103385	0.379118
3060000	76.7503	1	-0.0120558	1.20257	0.000106577	0.61491	0.00584975	0.0151906	0.034499	0.105598	0.679443
3067500	78.437	1	-0.0142878	0.900727	0.000103662	0.615788	0.00603575	0.0157094	0.034465	0.102495	0.704117
3075000	78.3909	1	0.0254149	0.997246	6.84351e-05	0.605448	0.00395784	0.0100312	0.016706	0.103774	0.168395
3082500	78.3309	1	-0.0271511	1.03327	7.93868e-05	0.609243	0.00457528	0.0117087	0.024911	0.103528	0.417555
3090000	78.0995	1	0.0337207	0.971279	8.70697e-05	0.611001	0.00497856	0.0127984	0.028356	0.103725	0.523698
3097500	77.5834	1	-0.061422	1.03568	0.000103706	0.614937	0.00585552	0.0152066	0.034045	0.104113	0.680245
3105000	76.2371	1	-0.0573148	0.889546	8.59016e-05	0.609403	0.00461126	0.0118057	0.026157	0.107248	0.428302
3112500	78.759	1	-0.0253479	0.981929	0.000100102	0.615067	0.00588337	0.0152842	0.033517	0.102041	0.684079
3120000	76.3653	1	-0.0371907	0.823375	8.00218e-05	0.60802	0.00431755	0.0110147	0.022964	0.107177	0.331004
3127500	78.9473	1	0.00212162	0.946582	7.32232e-05	0.607993	0.00431218	0.0110002	0.021918	0.102591	0.328996
3135000	77.891	1	-0.031285	0.876475	8.30697e-05	0.609863	0.00471582	0.0120876	0.026364	0.10423	0.457972
3142500	77.8996	1	0.00617063	0.825923	7.02181e-05	0.605834	0.00399402	0.0101328	0.017578	0.10462	0.188174
3150000	78.7083	1	-0.0248281	1.0099	8.45065e-05	0.610801	0.00493244	0.0126733	0.027724	0.102685	0.512975
3157500	77.4335	1	0.0365317	0.875531	9.50426e-05	0.612491	0.00531895	0.013726	0.031025	0.104714	0.593984
3165000	75.7808	1	0.0397852	0.773188	8.77205e-05	0.609515	0.00463645	0.0118736	0.026598	0.108068	0.435658
3172500	77.963	1	0.0158914	1.03709	0.000124028	0.621739	0.00723441	0.0191254	0.039809	0.102347	0.819868
3180000	77.4434	1	0.0158607	0.815444	9.00351e-05	0.611248	0.00503544	0.0129528	0.029092	0.104855	0.536493
3187500	78.4417	1	0.00480482	0.871855	6.63088e-05	0.603457	0.00383868	0.00968036	0.013593	0.103733	0.0924266
3195000	78.925	1	0.00615877	0.956797	8.3933e-05	0.610813	0.0049351	0.0126805	0.027643	0.102307	0.513601
3202500	76.5475	1	-0.0366161	1.04577	0.00016268	0.633317	0.00956778	0.0260927	0.047689	0.102352	0.931627
3210000	78.3045	1	-0.016994	1.09966	9.50519e-05	0.613228	0.00548383	0.0141785	0.031575	0.103083	0.623258
3217500	77.6402	1	-0.000208173	1.15324	8.04541e-05	0.609038	0.0045299	0.0115866	0.024766	0.104771	0.40358
3225000	78.894	1	-0.0171607	1.0133	8.95251e-05	0.612244	0.00526315	0.0135733	0.029914	0.102185	0.583427
3232500	78.401	1	0.0241141	0.935917	7.00644e-05	0.606366	0.00405341	0.0102974	0.0185	0.103698	0.218489
3240000	77.7832	1	-0.0498863	1.05636	9.49962e-05	0.612769	0.00538145	0.0138972	0.031234	0.104059	0.605406
3247500	77.5542	1	-0.0219322	1.14443	8.57689e-05	0.610288	0.00481365	0.0123518	0.027336	0.104776	0.483813
3255000	78.9372	1	0.0068854	0.993405	6.47333e-05	0.602564	0.00380906	0.0095841	0.01238	0.102859	0.0689466
3262500	78.697	1	-0.0242609	1.01588	0.000103684	0.616068	0.00609436	0.0158735	0.034597	0.102004	0.711423
3270000	78.1365	1	-0.0056324	0.844995	8.3792e-05	0.610213	0.00479644	0.0123053	0.026928	0.103755	0.479393
3277500	78.8524	1	0.00257414	1.03931	8.14214e-05	0.610121	0.00477524	0.012248	0.026432	0.102515	0.473877
3285000	78.7966	1	0.00376369	1.03655	6.79145e-05	0.605714	0.00398222	0.0100998	0.017085	0.103049	0.181847
3292500	76.6757	1	0.00691644	1.20513	8.07189e-05	0.608432	0.0044001	0.0112371	0.023803	0.106568	0.360744
3300000	74.4818	1	-0.0192049	0.671673	8.81181e-05	0.608709	0.00445843	0.0113942	0.025364	0.110572	0.380547
3307500	78.6251	1	0.0200155	1.00904	8.1528e-05	0.609989	0.00474484	0.0121659	0.026283	0.102926	0.465823
3315000	76.5144	1	-0.0117143	1.16282	0.000147995	0.627859	0.00843642	0.02267	0.044754	0.103671	0.889401
3322500	75.4322	1	-0.0285315	1.21617	8.11641e-05	0.607625	0.00424385	0.0108158	0.022381	0.108929	0.302548
3330000	77.5604	1	-0.00480746	1.15647	7.96523e-05	0.608778	0.00447324	0.011434	0.024228	0.104943	0.385427
3337500	78.1756	1	0.0188277	0.938438	0.000111285	0.617823	0.00645562	0.0168917	0.036566	0.102639	0.752119
3345000	76.5981	1	0.0399664	1.08625	7.25256e-05	0.60532	0.00394701	0.0100005	0.016983	0.106982	0.162246
3352500	78.9543	1	0.00436213	0.989218	8.71816e-05	0.611674	0.0051334	0.0132193	0.029033	0.102152	0.557486
3360000	78.9474	1	0.00633056	0.990895	8.46232e-05	0.611006	0.00497979	0.0128017	0.027961	0.102245	0.523978
3367500	77.7241	1	0.0289679	0.942769	0.000120204	0.62012	0.00691557	0.0182046	0.038762	0.103047	0.794919
3375000	77.907	1	-0.0201304	1.12812	9.05019e-05	0.611717	0.0051432	0.013246	0.02962	0.103976	0.559516
3382500	78.9815	1	-0.0126598	0.98408	8.79722e-05	0.611903	0.00518563	0.0133617	0.029368	0.102076	0.568173
3390000	76.8997	1	0.0438363	0.979517	7.36191e-05	0.60632	0.00404776	0.0102818	0.018878	0.106374	0.215708
3397500	78.4222	1	0.0227745	1.02985	9.23926e-05	0.612618	0.00534763	0.0138045	0.030688	0.102957	0.599277
3405000	76.9287	1	-0.0554437	1.0031	8.55225e-05	0.609791	0.0046993	0.012043	0.026653	0.105952	0.453432
3412500	78.906	1	0.0117668	0.983483	7.2933e-05	0.607873	0.00428939	0.0109388	0.021663	0.102675	0.32036
3420000	75.9666	1	0.042279	0.891206	7.20976e-05	0.603436	0.00383786	0.00967778	0.014146	0.108177	0.0918159
3427500	78.6303	1	-0.0090363	0.961001	6.94551e-05	0.606334	0.00404954	0.0102868	0.018363	0.103298	0.216587
3435000	78.5937	1	-0.00509258	0.901449	7.15006e-05	0.607143	0.00416255	0.0105956	0.020123	0.103293	0.26874
3442500	76.0788	1	0.0633405	1.03527	9.27059e-05	0.610876	0.00494967	0.01272	0.029122	0.107355	0.517019
3450000	76.2874	1	-0.0609878	0.997211	8.58322e-05	0.609421	0.00461536	0.0118167	0.026173	0.107155	0.429509
3457500	75.0799	1	0.0344406	1.23629	8.31211e-05	0.607897	0.00429387	0.0109509	0.023172	0.109552	0.32207
3465000	78.6657	1	0.0210066	0.995691	6.50504e-05	0.601811	0.00379094	0.00952045	0.011602	0.103317	0.0525865
3472500	77.2611	1	0.00611368	1.17369	7.71903e-05	0.607895	0.00429351	0.0109499	0.022327	0.105576	0.321934
3480000	77.7607	1	0.00560292	0.811945	6.71067e-05	0.601901	0.00379282	0.00952733	0.011878	0.104916	0.0543889
3487500	77.654	1	0.0182331	0.933834	0.00012772	0.622558	0.00739476	0.0195918	0.040594	0.102735	0.831195
3495000	78.7796	1	-0.00376905	0.909983	8.21262e-05	0.610249	0.0048047	0.0123276	0.026703	0.102626	0.48152
3502500	78.5044	1	-0.0340823	0.997037	0.000108979	0.617485	0.00638675	0.0166967	0.03606	0.102122	0.744894
3510000	78.5623	1	0.00580269	0.88997	6.48384e-05	0.599391	0.00375906	0.00938337	0.009352	0.103405	0.0143367
3517500	77.1099	1	-0.0257833	0.79977	0.000104664	0.614739	0.0058133	0.0150893	0.034094	0.104981	0.674325
3525000	78.7021	1	-0.0297056	0.968176	9.44428e-05	0.61341	0.00552405	0.0142891	0.031597	0.102367	0.629994
3532500	78.6147	1	-0.028168	0.939337	8.80226e-05	0.611631	0.00512345	0.0131922	0.029133	0.102747	0.555412
3540000	78.6913	1	-0.01224	1.05881	8.26182e-05	0.610311	0.00481905	0.0123664	0.026857	0.102773	0.485191
3547500	78.0589	1	-0.0177653	1.10433	7.95268e-05	0.609091	0.00454158	0.011618	0.024704	0.104024	0.407224
3555000	78.4729	1	0.000871628	1.08705	9.03724e-05	0.612129	0.00523708	0.0135021	0.02996	0.102931	0.578376
3562500	77.5252	1	0.0380128	1.00381	7.33147e-05	0.606841	0.00411684	0.0104712	0.01981	0.105209	0.248448
3570000	78.5714	1	-0.0171386	0.919016	7.70527e-05	0.6088	0.00447806	0.011447	0.023865	0.103157	0.387003
3577500	76.2427	1	-0.0827515	1.09563	0.000114163	0.616483	0.00618079	0.0161161	0.036493	0.106272	0.721818
3585000	76.3854	1	-0.0540072	1.17648	0.000130351	0.621579	0.00720311	0.0190347	0.040771	0.10515	0.817567
3592500	78.7806	1	-0.0173932	0.944016	8.01675e-05	0.609752	0.00469049	0.0120193	0.025754	0.102683	0.450988
3600000	78.9366	1	0.00170422	0.944012	7.28891e-05	0.607883	0.00429123	0.0109437	0.021674	0.102621	0.321064
3607500	77.4476	1	-0.0689215	1.00719	0.000114607	0.61799	0.00648932	0.0169873	0.037169	0.103887	0.755569
3615000	78.3307	1	-0.0131545	1.04367	0.000119033	0.62055	0.00700065	0.0184495	0.038694	0.101919	0.801916
3622500	78.0577	1	0.0316972	0.967568	7.33178e-05	0.60732	0.00419112	0.0106731	0.020707	0.104219	0.280938
3630000	77.652	1	0.0352468	1.04712	0.000116854	0.618943	0.00668128	0.0175336	0.037861	0.103372	0.774233
3637500	78.957	1	0.00725577	0.963347	7.56685e-05	0.608696	0.00445572	0.0113869	0.023483	0.102497	0.379647
3645000	78.5257	1	0.00304981	1.06563	6.69622e-05	0.6045	0.0038894	0.00983415	0.01507	0.103573	0.127364
3652500	78.3592	1	0.0229328	0.910954	6.7012e-05	0.604147	0.00386983	0.00977593	0.014576	0.103873	0.114474
3660000	77.9797	1	0.0179433	0.855933	8.30327e-05	0.609915	0.00472788	0.0121201	0.026428	0.104067	0.461254
3667500	77.7346	1	0.0355681	1.00555	0.000117565	0.619275	0.00674772	0.0177234	0.038082	0.103172	0.780321
3675000	76.5099	1	0.0131826	1.10506	0.000157039	0.631153	0.00910693	0.0246902	0.046587	0.102939	0.916425
3682500	78.8347	1	-0.0133291	0.976304	7.57053e-05	0.608621	0.00443964	0.0113436	0.023366	0.102718	0.374271
3690000	78.6884	1	-0.0143226	0.908468	8.33655e-05	0.610498	0.00486223	0.0124832	0.027199	0.102756	0.49602
3697500	78.5454	1	-0.0270027	0.953061	8.15557e-05	0.60994	0.00473367	0.0121358	0.026224	0.103071	0.462819
3705000	77.7222	1	0.0109298	0.808229	6.805e-05	0.60361	0.00384487	0.0096997	0.013967	0.105005	0.0969842
3712500	75.3757	1	0.0584355	0.855433	0.00014491	0.624826	0.00783811	0.0208919	0.043744	0.106332	0.858899
3720000	76.3099	1	-0.00510469	0.760304	7.10423e-05	0.60309	0.00382525	0.00963756	0.013602	0.107548	0.0821603
3727500	78.2417	1	-0.0131788	0.863529	9.50041e-05	0.613161	0.00546892	0.0141375	0.031521	0.103202	0.620723
3735000	78.0963	1	0.0293371	0.952735	0.000105145	0.61587	0.00605296	0.0157576	0.034749	0.103077	0.706285
3742500	77.6603	1	-0.0362182	0.955159	0.000134333	0.624906	0.00785377	0.0209381	0.042133	0.102278	0.85979
3750000	78.8453	1	0.00540063	0.966411	9.43189e-05	0.613502	0.0055444	0.0143452	0.031638	0.102106	0.633347
3757500	77.9576	1	-0.0498213	1.0234	0.00012029	0.620464	0.00698361	0.0184004	0.038874	0.102581	0.800536
3765000	76.3955	1	0.0146994	1.08287	0.000161827	0.632691	0.00943253	0.0256801	0.047489	0.10277	0.927411
3772500	77.0573	1	0.0533841	0.994813	9.51637e-05	0.612216	0.00525678	0.0135559	0.030818	0.10542	0.5822
3780000	77.1685	1	0.0530551	0.987956	0.000107896	0.615697	0.00601668	0.0156561	0.035118	0.104736	0.701693
3787500	78.7267	1	-0.0192593	1.039	9.86366e-05	0.614611	0.00578575	0.0150127	0.033028	0.102161	0.670391
3795000	77.2774	1	0.0243552	1.14436	9.98254e-05	0.613596	0.00556513	0.0144024	0.032611	0.104843	0.636721
3802500	77.8714	1	0.0388146	0.971937	9.53875e-05	0.612945	0.00542097	0.0140057	0.031429	0.10388	0.612421
3810000	77.7126	1	-0.0605808	0.95321	0.000110762	0.617126	0.00631327	0.0164891	0.036214	0.103558	0.736922
3817500	77.6985	1	0.0270685	1.10588	8.85485e-05	0.611072	0.0049949	0.0128427	0.028671	0.104424	0.52742
3825000	78.6557	1	-0.00528547	0.89795	7.61076e-05	0.608605	0.00443629	0.0113345	0.023402	0.103032	0.37314
3832500	78.3617	1	-0.00936626	1.03525	6.8976e-05	0.605746	0.00398529	0.0101084	0.017272	0.103809	0.1835
3840000	77.5275	1	-0.0103381	0.856509	6.92585e-05	0.604492	0.00388892	0.00983272	0.015314	0.10534	0.127052
3847500	78.9841	1	-0.00856749	1.00522	8.21211e-05	0.610392	0.00483786	0.0124172	0.026873	0.102254	0.489945
3855000	78.7272	1	-0.00980163	1.02408	7.27976e-05	0.607693	0.00425602	0.0108487	0.021319	0.103006	0.307385
3862500	77.8256	1	-0.0448454	0.890622	9.54599e-05	0.612926	0.00541652	0.0139935	0.031427	0.103964	0.611639
3870000	78.3626	1	-0.00272198	0.903783	6.66899e-05	0.603752	0.00385097	0.0097186	0.014011	0.103871	0.101389
3877500	78.9232	1	0.00951994	0.999374	7.58028e-05	0.608709	0.0044585	0.0113943	0.023525	0.102554	0.380568
3885000	78.519	1	0.00238688	1.08073	7.32182e-05	0.607663	0.00425059	0.010834	0.021326	0.103373	0.305232
3892500	78.7268	1	-0.00776153	0.906772	7.90975e-05	0.609441	0.00461985	0.0118288	0.025154	0.102813	0.430826
3900000	78.4324	1	-0.0361761	0.986232	0.000110966	0.618028	0.00649712	0.0170094	0.036587	0.102161	0.756361
3907500	78.9332	1	0.00388788	0.958228	6.69288e-05	0.605263	0.00394242	0.00998748	0.016225	0.102833	0.159607
3915000	78.1393	1	-0.0134419	0.875889	7.31495e-05	0.607331	0.00419306	0.0106784	0.020705	0.104074	0.281753
3922500	76.1414	1	-0.0420956	1.19805	9.56117e-05	0.611605	0.00511753	0.0131761	0.030338	0.107149	0.554171
3930000	77.9611	1	0.020628	1.10245	7.70502e-05	0.60837	0.00438733	0.0112027	0.02315	0.104278	0.356278
3937500	78.2751	1	-0.0338271	0.908937	0.000104333	0.615818	0.00604203	0.015727	0.03459	0.102772	0.704909
3945000	77.3602	1	0.0211925	1.14632	7.32159e-05	0.606639	0.00408863	0.0103941	0.019418	0.105521	0.235401
3952500	76.1793	1	-0.0833224	0.904648	0.000108026	0.614741	0.00581372	0.0150904	0.034639	0.106649	0.674384
3960000	76.8787	1	-0.0475511	0.827001	0.000117105	0.61807	0.0065056	0.0170335	0.037601	0.10488	0.757218
3967500	69.8859	1	0.0257706	1.44241	0.000108869	0.609844	0.00471163	0.0120763	0.030154	0.119378	0.456826
3975000	78.5276	1	-0.0105004	0.885695	7.99597e-05	0.609524	0.00463866	0.0118795	0.025408	0.103151	0.436296
3982500	75.7964	1	0.0738242	0.947956	0.000134641	0.622111	0.00730736	0.0193373	0.041571	0.106106	0.825116
3990000	78.7133	1	0.0155031	0.914532	6.6541e-05	0.604504	0.00388961	0.00983475	0.015028	0.103244	0.127494
3997500	78.6528	1	-0.000801161	0.897761	8.74793e-05	0.61152	0.00509804	0.013123	0.02894	0.102694	0.550054
4005000	78.6569	1	0.0012245	0.915724	6.61771e-05	0.60395	0.00386005	0.00974636	0.014218	0.103352	0.107774
4012500	74.1023	1	0.00307354	0.646137	8.77151e-05	0.608345	0.00438227	0.0111891	0.024655	0.111329	0.354497
4020000	76.8714	1	-0.00778382	0.768811	9.35882e-05	0.611681	0.00513499	0.0132237	0.030087	0.105821	0.557817
4027500	77.5681	1	0.044716	0.989694	0.000106746	0.615784	0.00603486	0.0157069	0.034972	0.104017	0.704004
4035000	78.2054	1	-0.0254915	1.07195	8.118e-05	0.60961	0.00465818	0.0119321	0.025722	0.103705	0.441894
4042500	78.3953	1	-0.00952921	0.873442	7.79277e-05	0.608909	0.0045017	0.0115106	0.024174	0.103453	0.394646
4050000	78.3338	1	0.00824923	0.863509	7.171e-05	0.606987	0.0041384	0.0105299	0.019863	0.103764	0.258144
4057500	76.9748	1	0.00496088	0.771602	8.11595e-05	0.608755	0.00446836	0.0114209	0.024419	0.105992	0.383824
4065000	77.281	1	0.0275131	1.1375	9.73684e-05	0.612959	0.00542399	0.014014	0.031764	0.104923	0.61295
4072500	77.4548	1	-0.022853	0.833671	7.81773e-05	0.608314	0.00437592	0.011172	0.023222	0.105183	0.352249
4080000	78.8619	1	0.00416285	0.942324	6.54899e-05	0.603637	0.00384602	0.0097033	0.013737	0.102996	0.0978254
4087500	78.8987	1	0.0152152	1.00165	6.52358e-05	0.603371	0.00383536	0.00966989	0.013376	0.102933	0.0899391
4095000	78.3863	1	0.00163435	0.866673	7.32553e-05	0.607569	0.00423389	0.0107889	0.02116	0.103615	0.29855
4102500	76.7944	1	0.0533795	1.05087	9.25813e-05	0.611378	0.00506553	0.0130346	0.029633	0.105998	0.543077
4110000	78.5561	1	-0.0279527	0.921083	9.32128e-05	0.612949	0.00542179	0.0140079	0.031072	0.102681	0.612564
4117500	78.3876	1	-0.0326357	1.04225	8.75872e-05	0.611346	0.00505812	0.0130145	0.028791	0.103178	0.541468
4125000	78.0945	1	0.023378	1.07758	7.36121e-05	0.607449	0.00421291	0.0107321	0.020989	0.104141	0.290003
4132500	78.9647	1	-0.00106317	1.01533	8.51519e-05	0.611155	0.00501415	0.012895	0.0282	0.102197	0.531757
4140000	78.0689	1	-0.0343176	1.06403	8.50328e-05	0.610473	0.0048564	0.0124674	0.02744	0.103843	0.494575
4147500	77.3978	1	-0.0468273	1.12133	0.00011949	0.619459	0.00678429	0.017828	0.03845	0.103732	0.783595
4155000	76.6825	1	0.031727	1.04422	0.000151931	0.629604	0.00878788	0.0237256	0.045611	0.102992	0.904377
4162500	78.9253	1	0.00505605	0.946806	8.11488e-05	0.610103	0.00477103	0.0122366	0.026365	0.10239	0.472772
4170000	78.3532	1	-0.0299468	0.908862	8.64109e-05	0.611023	0.00498362	0.0128121	0.028272	0.103278	0.524855
4177500	77.6995	1	-0.0485361	0.986121	8.66172e-05	0.610598	0.00488542	0.012546	0.02784	0.10448	0.501707
4185000	74.0774	1	-0.0981608	1.17471	0.00011691	0.614965	0.00586168	0.0152238	0.036164	0.110483	0.681098
4192500	78.7464	1	-0.0161917	1.04108	9.80356e-05	0.614457	0.0057527	0.014921	0.032842	0.102148	0.665597
4200000	77.8924	1	0.0246318	0.868236	7.87143e-05	0.608766	0.00447063	0.011427	0.024065	0.104355	0.38457
4207500	77.6913	1	-0.00601924	1.14879	8.10982e-05	0.609235	0.00457367	0.0117044	0.025167	0.104657	0.417069
4215000	77.9507	1	0.0336597	0.933448	8.07924e-05	0.609337	0.00459649	0.0117659	0.025271	0.104186	0.423926
4222500	78.8242	1	0.014609	0.946515	6.85321e-05	0.606099	0.00402219	0.0102112	0.017826	0.102976	0.202858
4230000	76.9674	1	-0.0518042	0.834413	0.000101768	0.613829	0.00561614	0.0145431	0.033079	0.105364	0.644867
4237500	75.8914	1	0.0277728	0.747902	7.88337e-05	0.607297	0.00418741	0.0106631	0.021428	0.108119	0.279374
4245000	78.2228	1	-0.0262073	0.971074	0.000122464	0.621574	0.00720204	0.0190316	0.039517	0.101927	0.817488
4252500	78.2276	1	0.0296666	1.01605	9.35531e-05	0.612763	0.0053801	0.0138936	0.030991	0.103279	0.605164
4260000	78.1526	1	-0.0126832	1.10207	7.71951e-05	0.608545	0.00442374	0.0113008	0.02347	0.103921	0.368882
4267500	78.9065	1	-0.0191764	0.984483	8.86228e-05	0.612015	0.0052112	0.0134315	0.029573	0.102192	0.573284
4275000	74.6827	1	0.0527422	1.21064	9.43846e-05	0.610254	0.00480587	0.0123308	0.028633	0.110005	0.481822
4282500	76.5606	1	-0.0233889	1.08616	7.23607e-05	0.605142	0.00393289	0.00996027	0.016671	0.107058	0.154054
4290000	77.7824	1	0.0253225	1.01678	0.000125518	0.621989	0.00728335	0.0192675	0.040109	0.102616	0.823406
4297500	78.5197	1	-0.00758139	0.942977	6.82441e-05	0.605519	0.0039641	0.0100489	0.0168	0.103544	0.171898
4305000	76.4058	1	0.035733	0.798071	0.000101992	0.613385	0.00551865	0.0142743	0.032819	0.106433	0.6291
4312500	77.4077	1	0.0418912	1.06335	9.06542e-05	0.611373	0.00506426	0.0130312	0.029317	0.104903	0.542802
4320000	78.2323	1	0.0304279	0.96085	8.6386e-05	0.610928	0.00496162	0.0127524	0.028167	0.103501	0.519796
4327500	78.6796	1	-0.0105822	0.928742	7.3073e-05	0.607743	0.00426511	0.0108732	0.02145	0.103084	0.310957
4335000	78.7077	1	-0.0230599	0.998807	8.13695e-05	0.610007	0.00474889	0.0121768	0.026279	0.10278	0.466904
4342500	78.8419	1	0.00864278	1.02811	7.9245e-05	0.609558	0.00464638	0.0119003	0.025342	0.102599	0.43852
4350000	76.8996	1	-0.0649724	1.11806	0.000115462	0.617601	0.00641046	0.0167638	0.037162	0.104919	0.747408
4357500	77.9507	1	-0.016715	1.03944	0.00013147	0.624345	0.00774397	0.0206146	0.041572	0.101884	0.853422
4365000	78.9698	1	-0.00293594	1.00076	7.41842e-05	0.608291	0.00437129	0.0111595	0.022582	0.102519	0.350602
4372500	79.005	1	-0.00948797	0.976535	8.36609e-05	0.610801	0.00493243	0.0126733	0.027585	0.10217	0.512973
4380000	78.2818	1	0.00482687	0.857198	7.24858e-05	0.607223	0.00417536	0.0106304	0.02041	0.103833	0.274253
4387500	78.791	1	0.00227208	0.973605	0.000100367	0.615177	0.0059067	0.0153491	0.033617	0.10197	0.687248
4395000	78.4389	1	-0.00676518	0.875402	9.03433e-05	0.612094	0.0052292	0.0134806	0.029926	0.102995	0.576834
4402500	75.5044	1	-0.0457782	1.06568	7.87953e-05	0.606941	0.00413149	0.0105111	0.020731	0.108866	0.255065
4410000	77.6362	1	0.033554	1.07932	0.000108054	0.616236	0.00612938	0.0159717	0.035395	0.103829	0.715688
4417500	77.9862	1	0.0117543	1.121	6.7323e-05	0.60343	0.00383763	0.00967705	0.013662	0.104537	0.0916435
4425000	78.1319	1	-0.0388217	0.925067	0.000113174	0.618368	0.00656573	0.0172043	0.037069	0.102628	0.763197
4432500	78.376	1	0.0121879	0.904201	9.87407e-05	0.614307	0.00572023	0.0148311	0.032873	0.102812	0.660804
4440000	76.4781	1	-0.0167765	1.08096	0.000163795	0.633587	0.009627	0.0262737	0.047884	0.102405	0.933413
4447500	78.2357	1	-0.0432823	0.935405	0.000100801	0.614755	0.00581673	0.0150988	0.033468	0.102994	0.674811
4455000	78.5667	1	-0.00388008	0.988154	0.000112711	0.618755	0.00664354	0.0174259	0.037122	0.101812	0.770692
4462500	78.3878	1	-0.016983	1.01164	7.2047e-05	0.60716	0.00416515	0.0106027	0.02023	0.103653	0.269868
4470000	76.8739	1	-0.0817851	0.974793	0.000120461	0.619093	0.00671134	0.0176194	0.03849	0.104719	0.77701
4477500	76.521	1	0.04182	1.13278	8.366e-05	0.609061	0.004535	0.0116003	0.025291	0.106774	0.405174
4485000	78.5326	1	0.0232084	0.969887	7.04246e-05	0.606665	0.00409218	0.0104038	0.019093	0.103443	0.237066
4492500	77.6168	1	-0.0353348	0.953964	7.71405e-05	0.608146	0.00434211	0.0110809	0.022772	0.104914	0.340078
4500000	77.5764	1	0.0364175	1.04412	7.52297e-05	0.607549	0.0042303	0.0107792	0.021405	0.105049	0.297103
4507500	76.3189	1	-0.00767181	0.930272	6.99175e-05	0.598595	0.00375425	0.00935279	0.009037	0.107374	0.00503479
4515000	75.5014	1	-0.0824664	1.06069	9.86967e-05	0.611835	0.00517014	0.0133194	0.031043	0.108287	0.565038
4522500	78.5338	1	0.000943392	0.88878	9.05252e-05	0.612217	0.00525721	0.0135571	0.030059	0.102814	0.582283
4530000	78.2472	1	0.0285118	0.949728	9.4495e-05	0.613029	0.00543968	0.0140571	0.031343	0.10321	0.615686
4537500	78.4299	1	-0.0246389	0.905778	8.32708e-05	0.61029	0.00481426	0.0123534	0.026938	0.103232	0.483969
4545000	78.9753	1	-0.00893522	0.97984	9.16861e-05	0.612892	0.00540892	0.0139726	0.030775	0.101962	0.610299
4552500	75.7645	1	0.0424406	0.842814	7.34102e-05	0.604386	0.00388276	0.00981451	0.015607	0.108538	0.123058
4560000	77.2978	1	0.000142605	1.16315	0.000113199	0.617386	0.0063665	0.0166395	0.036714	0.104248	0.742725
4567500	78.4285	1	-0.0256935	1.04371	8.13152e-05	0.609799	0.00470115	0.012048	0.026	0.103292	0.453941
4575000	78.2475	1	-0.0212118	1.09473	0.000104766	0.615917	0.00606279	0.0157851	0.034708	0.102806	0.707514
4582500	78.7745	1	-0.00666704	0.935608	9.788e-05	0.61444	0.00574885	0.0149104	0.032806	0.102102	0.665033
4590000	77.7274	1	0.0220616	0.980961	0.00012881	0.623048	0.00749062	0.0198716	0.040878	0.102517	0.837614
4597500	78.7981	1	-0.00694097	1.04205	7.67222e-05	0.60887	0.00449308	0.0114874	0.023924	0.102754	0.391875
4605000	78.5597	1	-0.00172327	1.07818	9.19699e-05	0.61262	0.00534804	0.0138057	0.030619	0.102718	0.599351
4612500	78.3557	1	0.00913269	1.093	7.73915e-05	0.60874	0.00446513	0.0114122	0.023821	0.103542	0.382761
4620000	76.6313	1	-0.0242819	1.05973	7.2069e-05	0.605056	0.00392635	0.00994153	0.016498	0.106934	0.150188
4627500	78.4788	1	0.024889	0.98483	7.86382e-05	0.609152	0.00455508	0.0116544	0.024658	0.103279	0.411395
4635000	78.8211	1	-0.0180256	1.02407	8.46174e-05	0.610912	0.00495799	0.0127426	0.027861	0.102475	0.518954
4642500	78.754	1	0.0122968	0.975198	9.38177e-05	0.613284	0.00549616	0.0142124	0.031408	0.102293	0.625339
4650000	76.0404	1	0.0676412	1.05841	0.000105751	0.614017	0.00565719	0.0146566	0.033841	0.107005	0.651259
4657500	76.076	1	0.0601782	0.883784	0.000128095	0.620427	0.00697631	0.0183794	0.040104	0.105912	0.799941
4665000	78.8317	1	0.00604395	1.03574	8.28304e-05	0.610464	0.00485453	0.0124624	0.027073	0.10251	0.494111
4672500	78.4521	1	0.0239034	0.946507	6.66623e-05	0.60398	0.0038615	0.00975076	0.014311	0.103711	0.108779
4680000	78.1496	1	0.0130057	1.068	0.000112882	0.618296	0.00655132	0.0171634	0.036996	0.102609	0.761779
4687500	77.2227	1	-0.0475533	0.841529	0.000106868	0.615462	0.00596721	0.0155179	0.034835	0.104675	0.695296
4695000	75.5281	1	0.0750552	0.963774	0.000101532	0.612526	0.0053269	0.0137478	0.032095	0.108146	0.59546
4702500	78.6337	1	0.0209776	0.977948	7.31188e-05	0.607721	0.00426121	0.0108627	0.021418	0.103166	0.309427
4710000	78.2948	1	-0.0104965	0.928	6.87812e-05	0.605529	0.00396497	0.0100513	0.016882	0.103939	0.172381
4717500	78.4722	1	-0.0262554	0.923661	0.000105311	0.616319	0.00614672	0.0160204	0.034979	0.102355	0.717773
4725000	78.8878	1	0.00886108	1.01938	7.0119e-05	0.606887	0.00412345	0.0104892	0.019457	0.102803	0.251448
4732500	78.6113	1	-0.0102339	0.905242	7.52116e-05	0.608325	0.0043782	0.0111782	0.022796	0.10314	0.353059
4740000	76.4072	1	0.0470193	1.00936	7.41277e-05	0.605973	0.00400838	0.0101728	0.018309	0.107291	0.195733
4747500	77.0086	1	0.0523655	0.978225	0.000123906	0.620362	0.00696342	0.0183422	0.039425	0.104262	0.798886
4755000	77.5172	1	-0.0362462	0.838017	0.000101839	0.614357	0.00573094	0.0148607	0.033414	0.104313	0.662395
4762500	78.9349	1	-0.0115812	0.961341	7.95012e-05	0.609688	0.00467596	0.0119801	0.025561	0.102422	0.446925
4770000	77.9571	1	0.0281275	0.949474	0.000113172	0.618155	0.00652277	0.0170822	0.036994	0.102967	0.758942
4777500	78.7647	1	-0.0212442	0.939609	9.40971e-05	0.61337	0.0055152	0.0142648	0.031513	0.102263	0.628526
4785000	76.675	1	0.0452544	0.87051	8.13238e-05	0.608587	0.00443255	0.0113245	0.024161	0.106551	0.371878
4792500	78.1475	1	-0.00409131	0.845833	8.47799e-05	0.610466	0.00485488	0.0124633	0.027391	0.103706	0.494197
4800000	78.3024	1	-0.0284892	0.890447	9.70476e-05	0.613769	0.00560306	0.014507	0.032265	0.103014	0.642799
4807500	77.8161	1	0.0115006	0.836682	9.12919e-05	0.611846	0.00517265	0.0133263	0.029866	0.10412	0.565547
4815000	78.4827	1	-0.0312375	0.930207	0.000102423	0.615469	0.00596869	0.015522	0.034106	0.102462	0.695489
4822500	75.7487	1	-0.014635	1.2082	0.000153719	0.628505	0.00856562	0.0230571	0.045714	0.104883	0.895131
4830000	78.4649	1	-0.0104129	0.959478	6.89014e-05	0.605843	0.00399494	0.0101354	0.017429	0.103622	0.188666
4837500	77.1068	1	0.048234	0.904665	0.000101658	0.613927	0.00563753	0.0146022	0.033123	0.105101	0.648215
4845000	78.2888	1	0.0148255	1.06791	0.000103243	0.615512	0.00597762	0.0155469	0.034263	0.102793	0.696655
4852500	79.0169	1	-0.00736422	0.98805	8.27198e-05	0.610569	0.00487866	0.0125276	0.027174	0.102177	0.500056
4860000	78.2348	1	-0.0173883	1.10539	9.62943e-05	0.613503	0.00554458	0.0143457	0.031968	0.103168	0.633376
4867500	79.0124	1	-0.000998849	0.966041	7.79651e-05	0.609345	0.00459817	0.0117704	0.024836	0.102327	0.424426
4875000	78.2368	1	-0.0288873	0.886595	8.84971e-05	0.611463	0.00508494	0.0130874	0.029053	0.103428	0.547261
4882500	78.8434	1	-0.00677487	0.921506	8.3217e-05	0.610571	0.0048792	0.0125291	0.027258	0.102477	0.50019
4890000	76.0623	1	0.00300614	0.730065	9.41179e-05	0.611193	0.00502289	0.0129187	0.029687	0.107345	0.533708
4897500	77.8853	1	-0.00758131	0.828847	8.98827e-05	0.611544	0.00510365	0.0131383	0.029358	0.104036	0.551244
4905000	78.017	1	-0.00830435	0.991405	6.71841e-05	0.603321	0.00383349	0.00966396	0.013512	0.104482	0.0885243
4912500	75.4623	1	0.0387088	1.14064	7.28675e-05	0.602649	0.00381144	0.00959211	0.013234	0.1091	0.0709558
4920000	78.4695	1	-0.0119006	1.06214	7.41245e-05	0.607905	0.00429536	0.0109549	0.021896	0.103434	0.322639
4927500	78.9974	1	-0.00260336	1.00566	7.88311e-05	0.609559	0.00464655	0.0119008	0.025277	0.102328	0.438568
4935000	78.4891	1	0.0131905	0.900963	8.77297e-05	0.611459	0.00508414	0.0130852	0.028924	0.102987	0.547089
4942500	78.0964	1	-0.0236981	0.886112	7.82817e-05	0.608795	0.00447683	0.0114437	0.024045	0.103992	0.386601
4950000	78.6826	1	0.0102235	0.926093	9.01658e-05	0.612243	0.00526294	0.0135728	0.03002	0.102552	0.583387
4957500	77.5202	1	-0.0135362	0.808004	9.29281e-05	0.612025	0.00521358	0.0134379	0.030292	0.10462	0.573754
4965000	78.9806	1	-0.0026858	0.950988	7.90605e-05	0.609607	0.00465735	0.0119299	0.025379	0.102352	0.441659
4972500	78.9003	1	-0.00353013	1.01842	9.36523e-05	0.613366	0.00551438	0.0142625	0.031436	0.102029	0.628389
4980000	78.9634	1	0.00659972	0.980907	6.51723e-05	0.603498	0.00384029	0.00968542	0.013527	0.10282	0.0936244
4987500	78.1578	1	-0.00827237	1.1132	7.9769e-05	0.609221	0.00457045	0.0116957	0.024939	0.103834	0.416092
4995000	78.4041	1	0.00676809	0.870911	7.74459e-05	0.608788	0.00447549	0.0114401	0.023907	0.103451	0.386163
5002500	76.0626	1	-0.095677	0.949445	0.00013691	0.623255	0.00753093	0.0199894	0.042191	0.105411	0.840239
5010000	78.7989	1	0.00476477	1.04473	8.25565e-05	0.610372	0.00483306	0.0124043	0.026919	0.102578	0.488738
5017500	75.8917	1	0.0190285	0.727939	7.62179e-05	0.606337	0.00404987	0.0102877	0.019241	0.108206	0.216749
5025000	78.0541	1	0.0272896	1.00052	6.63385e-05	0.601566	0.00378609	0.00950241	0.011464	0.104387	0.0478084
5032500	77.9496	1	-0.044555	0.934863	0.000118828	0.619968	0.00688543	0.018118	0.038496	0.10268	0.792378
5040000	76.9358	1	0.0540858	1.05139	0.00011412	0.617245	0.00633764	0.0165579	0.036807	0.104912	0.739597
5047500	78.0237	1	0.0353408	0.998594	8.86389e-05	0.611337	0.00505607	0.0130089	0.028955	0.103818	0.541019
5055000	78.0348	1	-0.0487953	0.95781	9.42685e-05	0.612789	0.0053861	0.01391	0.031129	0.103613	0.60624
5062500	78.4028	1	-0.00416674	1.00048	6.64075e-05	0.603474	0.00383937	0.00968252	0.013625	0.103801	0.0929384
5070000	78.5923	1	-0.0256672	1.03537	0.00010557	0.616528	0.00619012	0.0161423	0.035112	0.102116	0.722913
5077500	74.9658	1	-0.0233567	0.90048	0.00018197	0.636931	0.0103947	0.0286301	0.05085	0.104163	0.953686
5085000	77.4969	1	-0.0165278	0.809216	8.45523e-05	0.609952	0.00473622	0.0121427	0.026717	0.104918	0.463508
5092500	76.7594	1	-0.0614741	0.964502	8.85821e-05	0.610399	0.00483941	0.0124215	0.027918	0.106183	0.490336
5100000	77.9991	1	-0.0470287	1.04997	9.66367e-05	0.613387	0.00551907	0.0142755	0.031947	0.103597	0.62917
5107500	77.0072	1	0.00247038	0.807045	0.000114503	0.61744	0.00637767	0.016671	0.036946	0.104754	0.743924
5115000	78.9734	1	0.0131469	1.00199	6.43312e-05	0.601664	0.00378797	0.00950948	0.011388	0.102776	0.0496876
5122500	77.6416	1	0.0409379	0.932964	9.94232e-05	0.613817	0.0056135	0.0145358	0.032688	0.104168	0.644451
5130000	77.7127	1	-0.0575341	1.02638	9.95062e-05	0.613904	0.00563253	0.0145884	0.032757	0.104031	0.647436
5137500	77.1284	1	0.0178997	1.16287	6.80877e-05	0.599614	0.0037608	0.00939294	0.009775	0.10596	0.017175
5145000	76.9588	1	-0.0355329	0.874314	7.76022e-05	0.607784	0.00427271	0.0108938	0.022181	0.10613	0.313921
5152500	78.6294	1	-0.00195053	0.929248	0.000102581	0.615667	0.00601031	0.0156383	0.034228	0.102179	0.700878
5160000	77.6708	1	0.0402087	0.992644	8.18262e-05	0.609403	0.00461122	0.0118056	0.025528	0.104674	0.428292
5167500	76.3607	1	-0.00231197	0.750118	0.000102968	0.613594	0.00556468	0.0144011	0.033119	0.106485	0.63665
5175000	78.0689	1	-0.0181312	1.09317	0.000117234	0.6196	0.00681247	0.0179087	0.038128	0.102535	0.786082
5182500	78.3334	1	-0.0117928	0.976552	6.87744e-05	0.605582	0.00396978	0.0100649	0.01697	0.103868	0.175047
5190000	78.902	1	0.00406355	0.982476	9.25957e-05	0.613077	0.00545033	0.0140864	0.03106	0.102064	0.61753
5197500	76.6731	1	-0.0429974	1.18125	0.000107864	0.615184	0.00590819	0.0153533	0.034854	0.105696	0.68745
5205000	76.9699	1	-0.0342322	1.1468	0.000136199	0.624445	0.00776344	0.0206719	0.042333	0.103573	0.854572
5212500	77.6193	1	-0.046438	1.00825	0.000135253	0.625171	0.0079056	0.0210912	0.042327	0.102297	0.862702
5220000	78.8914	1	0.00150166	0.977011	6.67405e-05	0.605045	0.00392557	0.00993928	0.01586	0.102915	0.149721
5227500	78.8181	1	0.014315	1.0053	7.37417e-05	0.608051	0.00432357	0.011031	0.022099	0.102809	0.333246
5235000	78.1698	1	0.00363704	0.957041	0.000121578	0.621194	0.00712735	0.0188153	0.039277	0.102086	0.811869
5242500	78.8855	1	-0.0186623	1.00701	8.75501e-05	0.611717	0.00514325	0.0132461	0.029133	0.102265	0.559527
5250000	77.07	1	0.053472	0.954774	9.96454e-05	0.613366	0.00551431	0.0142623	0.032426	0.105244	0.628377
5257500	78.6348	1	-0.0176913	0.929385	7.76173e-05	0.608994	0.00452012	0.0115602	0.024257	0.103024	0.400503
5265000	77.3848	1	0.0431591	0.933687	8.29775e-05	0.60949	0.00463086	0.0118585	0.025834	0.105172	0.434037
5272500	78.6686	1	-0.0295539	0.971755	0.000101496	0.615386	0.005951	0.0154726	0.03391	0.102152	0.693164
5280000	78.5521	1	0.0179256	0.915172	7.1838e-05	0.607228	0.00417612	0.0106324	0.020328	0.103358	0.274581
5287500	78.9743	1	-0.0069492	1.00566	7.87459e-05	0.609521	0.00463794	0.0118776	0.02521	0.102373	0.436089
5295000	78.2675	1	-0.0264021	0.909018	0.000110211	0.617595	0.00640922	0.0167603	0.036305	0.102515	0.747277
5302500	77.116	1	-0.0164247	1.06793	0.000150585	0.629929	0.00885423	0.0239258	0.045455	0.102166	0.906996
5310000	78.3271	1	0.0261324	0.971195	6.70109e-05	0.60406	0.00386541	0.00976262	0.014457	0.10393	0.11147
5317500	78.761	1	-0.0241238	1.00077	8.517e-05	0.611009	0.00498039	0.0128034	0.028054	0.102568	0.524117
5325000	77.2801	1	-0.0324839	0.967052	0.000145258	0.62825	0.00851457	0.022904	0.044399	0.10225	0.892899
5332500	73.9983	1	-0.0926977	1.11473	0.000102323	0.611496	0.00509264	0.0131083	0.031275	0.111127	0.548905
5340000	78.1348	1	-0.00430188	0.867303	6.86489e-05	0.605178	0.0039357	0.00996829	0.016296	0.104238	0.155698
5347500	78.028	1	-0.032847	0.883643	0.00010752	0.616502	0.00618459	0.0161268	0.035424	0.103102	0.722264
5355000	77.5662	1	0.0303733	0.863247	7.9102e-05	0.608639	0.00444356	0.0113541	0.023916	0.104948	0.375586
5362500	77.4404	1	0.0426224	0.952459	8.1018e-05	0.609042	0.00453086	0.0115891	0.024859	0.105126	0.403879
5370000	76.7535	1	-0.0168594	0.790204	7.52772e-05	0.606848	0.00411789	0.0104741	0.020087	0.106594	0.248929
5377500	78.9469	1	0.00434146	0.949995	8.01392e-05	0.60986	0.00471525	0.0120861	0.025892	0.102381	0.457817
5385000	78.3972	1	0.00296821	0.918841	0.000107982	0.617052	0.00629813	0.0164464	0.035728	0.102375	0.735244
5392500	76.1793	1	-0.0924517	0.973509	0.000115247	0.61672	0.00622976	0.0162538	0.03677	0.106349	0.727513
5400000	78.573	1	0.0124143	0.891878	6.87891e-05	0.605922	0.00400307	0.0101581	0.017551	0.103427	0.192957
5407500	78.8552	1	-0.0123461	1.0243	9.62167e-05	0.614042	0.00566269	0.0146718	0.032295	0.102017	0.652105
5415000	78.85	1	-0.0163994	1.00239	8.00062e-05	0.609759	0.00469207	0.0120235	0.025737	0.102561	0.451429
5422500	74.89	1	0.0674071	1.09657	8.95713e-05	0.609325	0.00459376	0.0117585	0.02659	0.109735	0.42311
5430000	76.9218	1	0.0152808	1.18452	7.67943e-05	0.607511	0.00422361	0.0107611	0.021555	0.106225	0.294384
5437500	78.1891	1	-0.0293379	0.995049	0.000123969	0.622048	0.00729489	0.0193011	0.039875	0.1019	0.82423
5445000	79.0052	1	0.00105372	0.999468	7.86504e-05	0.609518	0.00463718	0.0118755	0.02519	0.10232	0.435868
5452500	78.5278	1	-0.0209178	1.05063	0.00010794	0.617187	0.00632587	0.0165247	0.035774	0.102127	0.738309
5460000	78.2505	1	-0.00618932	0.858039	9.0629e-05	0.612018	0.00521199	0.0134336	0.029909	0.103334	0.573439
5467500	78.9592	1	0.00316442	0.952229	8.14778e-05	0.610211	0.00479587	0.0123038	0.026551	0.102319	0.479247
5475000	78.4278	1	-0.0278968	0.922125	8.31867e-05	0.610268	0.00480905	0.0123394	0.026897	0.103238	0.482638
5482500	76.28	1	0.0479811	0.82668	0.000100427	0.612884	0.00540724	0.013968	0.032203	0.106729	0.610001
5490000	75.9171	1	-0.0727827	1.15523	0.000110688	0.61519	0.00590959	0.0153572	0.035311	0.107058	0.687639
5497500	78.7917	1	-0.00878354	1.03676	7.62017e-05	0.608726	0.00446199	0.0114037	0.023613	0.102781	0.381724
5505000	76.5128	1	0.0246014	1.18023	7.04237e-05	0.602855	0.0038176	0.00961261	0.013256	0.107177	0.0760497
5512500	78.2854	1	0.0189165	1.07895	6.67351e-05	0.603569	0.00384316	0.0096944	0.013778	0.104008	0.095741
5520000	78.3	1	-0.0339957	0.933868	8.47568e-05	0.610569	0.00487878	0.012528	0.027507	0.103426	0.500088
5527500	77.9824	1	0.00566215	0.92187	0.000121295	0.620836	0.00705688	0.0186117	0.039137	0.102473	0.806401
5535000	78.3446	1	0.00259194	0.873707	9.29934e-05	0.612712	0.00536884	0.0138627	0.03086	0.103081	0.603134
5542500	74.245	1	-0.0212874	0.67023	8.54443e-05	0.60788	0.00429076	0.0109425	0.023462	0.111115	0.320884
5550000	76.6217	1	-0.0103785	0.762739	0.000102557	0.613722	0.00559281	0.0144787	0.033138	0.105998	0.641171
5557500	78.952	1	-0.0055796	0.948219	7.77122e-05	0.609237	0.00457407	0.0117055	0.024639	0.102444	0.417189
5565000	78.0984	1	-0.0237888	1.07762	0.000119829	0.620502	0.00699101	0.0184217	0.038809	0.10233	0.801136
5572500	76.661	1	-0.0208634	0.771814	0.000106173	0.614713	0.00580776	0.0150739	0.034325	0.105786	0.673538
5580000	77.1991	1	-0.0363607	0.925326	0.000141522	0.626731	0.00821252	0.0220016	0.04358	0.102711	0.878793
5587500	78.66	1	0.0114829	0.928023	9.09545e-05	0.612433	0.00530594	0.0136904	0.030305	0.102567	0.591553
5595000	76.7033	1	0.0375453	1.0732	7.06831e-05	0.60392	0.00385863	0.00974203	0.014653	0.106832	0.106786
5602500	76.8345	1	-0.0538951	0.992814	8.38965e-05	0.609335	0.00459587	0.0117642	0.025748	0.106176	0.423741
5610000	78.5186	1	-0.0042687	1.08613	8.58381e-05	0.611	0.00497837	0.0127979	0.028154	0.102991	0.523653
5617500	77.501	1	0.0292928	1.08035	0.000123151	0.620789	0.00704775	0.0185853	0.039423	0.103321	0.80568
5625000	77.9575	1	0.0151406	0.845856	7.91856e-05	0.608933	0.00450692	0.0115247	0.024406	0.104221	0.396313
5632500	77.3853	1	-0.0134009	0.805375	0.000100221	0.613798	0.00560943	0.0145246	0.032807	0.104624	0.643808
5640000	78.4072	1	-0.0036003	0.880718	7.03142e-05	0.606487	0.00406862	0.0103392	0.018753	0.103678	0.225883
5647500	76.9057	1	0.0216328	0.822093	0.000115402	0.61759	0.00640824	0.0167575	0.037149	0.10491	0.747174
5655000	77.0876	1	0.0442547	1.00244	0.000132959	0.623504	0.00757971	0.0201323	0.041632	0.103548	0.843358
5662500	73.979	1	-0.0439705	0.679326	9.78825e-05	0.610517	0.0048666	0.012495	0.029495	0.111291	0.497098
5670000	78.2009	1	8.11643e-05	0.857161	6.87552e-05	0.605365	0.00395077	0.0100112	0.016609	0.104113	0.164394
5677500	78.3383	1	-0.0339938	0.972522	0.000115874	0.619503	0.00679306	0.0178531	0.037877	0.102084	0.784372
5685000	76.8922	1	0.0184755	1.18081	9.21407e-05	0.611346	0.00505807	0.0130143	0.02953	0.105827	0.541456
5692500	76.5215	1	0.0245063	0.799681	0.000115069	0.617051	0.00629803	0.0164462	0.036881	0.105682	0.735233
5700000	78.5075	1	0.0231652	0.98243	9.16485e-05	0.612492	0.00531919	0.0137266	0.030467	0.102825	0.594027
5707500	78.0921	1	-0.0516215	0.974034	0.000105502	0.61597	0.00607401	0.0158165	0.034854	0.103069	0.70891
5715000	77.9123	1	0.0071143	0.834516	8.66472e-05	0.610759	0.00492268	0.0126469	0.028027	0.104085	0.510663
5722500	76.4262	1	-0.00810021	0.752096	0.000102305	0.613483	0.00554023	0.0143337	0.032937	0.106383	0.632663
5730000	77.9991	1	-0.00791393	1.12205	0.000105062	0.615744	0.00602659	0.0156838	0.034676	0.103265	0.702956
5737500	78.0454	1	-0.00522201	0.91209	0.00011996	0.620473	0.00698542	0.0184056	0.038823	0.102427	0.800683
5745000	75.9044	1	0.0670164	1.02501	0.00014811	0.626814	0.00822897	0.0220506	0.044597	0.104972	0.879603
5752500	77.0578	1	-0.0759527	0.975598	0.000109979	0.616174	0.00611652	0.0159357	0.03568	0.104861	0.714131
5760000	78.607	1	0.0109549	1.02912	0.000100656	0.615078	0.00588568	0.0152906	0.033615	0.102303	0.684395
5767500	77.3654	1	-0.014584	1.12824	7.28389e-05	0.606486	0.00406846	0.0103388	0.019084	0.105525	0.225806
5775000	78.5293	1	-0.0188714	1.01666	7.50174e-05	0.608211	0.00435508	0.0111159	0.02257	0.103297	0.344789
5782500	77.1878	1	-0.00869171	0.859942	6.85982e-05	0.60236	0.00380362	0.00956549	0.012512	0.10595	0.0642387
5790000	77.9259	1	0.0155353	1.11994	7.06951e-05	0.606122	0.00402468	0.0102181	0.018144	0.104554	0.20413
5797500	77.128	1	0.0530335	0.979137	0.000113871	0.617391	0.00636761	0.0166426	0.036824	0.104547	0.742844
5805000	78.8234	1	-0.00528234	0.934319	7.25291e-05	0.607683	0.00425419	0.0108438	0.021261	0.102839	0.306661
5812500	77.5355	1	-0.0367726	1.08241	0.000135005	0.624943	0.007861	0.0209595	0.042245	0.102487	0.8602
5820000	76.9199	1	-0.0743028	1.07821	0.000120086	0.619035	0.00669969	0.0175861	0.038411	0.104647	0.775938
5827500	78.8785	1	-0.00658704	0.966744	7.20554e-05	0.607573	0.00423459	0.0107908	0.020993	0.102754	0.298836
5835000	78.2283	1	0.0114641	0.903455	0.000105989	0.61626	0.00613447	0.015986	0.035066	0.102788	0.716302
5842500	78.2137	1	-0.00499107	0.85552	7.47621e-05	0.607902	0.0042949	0.0109536	0.021986	0.103884	0.322463
5850000	78.7883	1	-0.0117493	0.926561	9.34688e-05	0.613218	0.00548159	0.0141723	0.031304	0.102243	0.622879
5857500	77.2281	1	-0.070587	0.966914	0.000105266	0.615021	0.00587345	0.0152565	0.034346	0.10473	0.682719
5865000	78.5173	1	-0.0347177	1.02548	9.44718e-05	0.613256	0.00549004	0.0141955	0.031498	0.102708	0.624309
5872500	74.4062	1	0.064306	1.2096	0.00011374	0.614498	0.00576151	0.0149455	0.035399	0.10994	0.666884
5880000	78.6626	1	-0.0161197	1.0116	0.000109041	0.617689	0.00642831	0.0168143	0.036147	0.101817	0.749282
5887500	78.3044	1	-0.021811	0.964881	7.36936e-05	0.607644	0.00424722	0.0108249	0.021361	0.103751	0.303895
5895000	78.568	1	-0.0159858	1.07083	9.69918e-05	0.613996	0.00565256	0.0146438	0.032397	0.102521	0.650545
5902500	78.2915	1	-0.0156514	0.956454	0.000120304	0.620929	0.00707523	0.0186647	0.039002	0.101922	0.807841
5910000	78.8554	1	-0.0158582	0.940331	8.52258e-05	0.611093	0.0049998	0.012856	0.028149	0.102394	0.528528
5917500	77.4444	1	-0.0142813	1.10705	7.12056e-05	0.605775	0.00398815	0.0101164	0.017599	0.105434	0.185041
5925000	77.3774	1	-0.0396494	1.01011	0.000143806	0.627888	0.00844222	0.0226873	0.04412	0.102159	0.889664
5932500	78.8582	1	-0.003475	1.0301	9.3707e-05	0.613344	0.00550956	0.0142493	0.03143	0.102105	0.627585
5940000	75.8693	1	0.0663682	1.086	0.000141461	0.624473	0.00776902	0.0206883	0.043149	0.105517	0.854899
5947500	77.3933	1	0.0342701	1.0634	7.08329e-05	0.605476	0.00396031	0.0100382	0.017043	0.105542	0.169781
5955000	77.8999	1	-0.018231	1.05389	7.15196e-05	0.606481	0.00406781	0.010337	0.018901	0.104574	0.225493
5962500	74.6764	1	-0.0206506	1.27586	0.00014882	0.624968	0.00786579	0.0209736	0.044359	0.107571	0.860471
5970000	77.3788	1	-0.0137699	0.800128	8.28186e-05	0.609447	0.00462111	0.0118322	0.025747	0.105188	0.431196
5977500	78.9756	1	0.00864652	0.986891	6.68361e-05	0.605266	0.00394262	0.00998803	0.016217	0.102759	0.159718
5985000	78.8209	1	0.013311	0.935296	6.81678e-05	0.605896	0.00400039	0.0101506	0.017427	0.102995	0.191549
5992500	76.2681	1	0.0105514	0.734401	7.40917e-05	0.605769	0.00398759	0.0101149	0.017942	0.107557	0.184738
6000000	78.45	1	0.0214916	0.940959	9.35215e-05	0.612942	0.00542017	0.0140035	0.031118	0.102867	0.61228
6007500	77.8133	1	-0.0507321	1.06638	0.00011674	0.619111	0.00671488	0.0176295	0.037896	0.103062	0.777334
6015000	78.6448	1	0.0204656	0.990327	7.93562e-05	0.609451	0.00462207	0.0118348	0.025209	0.102954	0.431477
6022500	78.5243	1	-0.0332603	0.988778	8.69753e-05	0.611293	0.00504597	0.0129814	0.028639	0.102946	0.538811
6030000	75.8815	1	-0.0064085	0.733923	0.000110688	0.615155	0.00590199	0.015336	0.035291	0.107128	0.686612
6037500	78.9336	1	0.00889198	0.998969	7.59378e-05	0.608753	0.0044679	0.0114197	0.023617	0.102531	0.383674
6045000	76.5464	1	-0.083274	0.941495	0.000134696	0.623259	0.00753184	0.0199921	0.041849	0.104549	0.840298
6052500	77.4152	1	0.0280938	0.847474	6.94818e-05	0.604452	0.00388658	0.00982581	0.015281	0.105542	0.125541
6060000	77.3045	1	-0.0324521	1.01388	7.47215e-05	0.607153	0.00416403	0.0105996	0.020589	0.105574	0.269381
6067500	78.9508	1	0.0101446	1.00459	6.56021e-05	0.604051	0.00386499	0.00976135	0.014292	0.102838	0.111184
6075000	78.3614	1	-0.0277727	0.949516	7.88597e-05	0.609128	0.00454982	0.0116402	0.024657	0.103488	0.409773
6082500	77.0564	1	-0.0225968	0.895135	7.15707e-05	0.605428	0.0039561	0.0100263	0.017051	0.106149	0.167416
6090000	78.5941	1	-0.00686741	1.07761	8.72177e-05	0.611408	0.00507234	0.0130531	0.02879	0.10281	0.54455
6097500	77.5409	1	-0.0021394	0.803633	7.79603e-05	0.608317	0.00437651	0.0111736	0.023194	0.10503	0.352458
6105000	76.732	1	-0.0281989	1.0552	0.000159395	0.632469	0.00938485	0.0255348	0.047104	0.10224	0.925878
6112500	76.7263	1	0.0332117	0.812182	7.90348e-05	0.608016	0.0043168	0.0110127	0.022815	0.106524	0.330726
6120000	76.1514	1	0.0550637	1.03084	0.00015217	0.628696	0.00860414	0.0231728	0.045512	0.104127	0.896788
6127500	77.5975	1	0.0051262	1.13031	6.72411e-05	0.601055	0.0037774	0.00946847	0.011033	0.105181	0.0386337
6135000	78.6939	1	0.0159272	1.02742	7.7188e-05	0.608921	0.0045043	0.0115176	0.024077	0.10293	0.395477
6142500	77.5653	1	-0.00623232	1.15248	0.000107634	0.616037	0.00608801	0.0158557	0.035236	0.103984	0.710642
6150000	78.8162	1	0.0179499	0.961573	6.57813e-05	0.603899	0.00385764	0.00973902	0.014108	0.103074	0.106095
6157500	78.0046	1	-0.0119664	0.852017	7.49068e-05	0.607786	0.00427312	0.0108949	0.021796	0.104265	0.314083
6165000	78.6382	1	-0.0172154	1.03348	7.74489e-05	0.608952	0.00451093	0.0115355	0.024165	0.103023	0.397591
6172500	78.8484	1	0.00870377	1.02781	7.59869e-05	0.608707	0.00445801	0.011393	0.02355	0.102684	0.380406
6180000	78.2614	1	-0.00158246	1.10954	8.34975e-05	0.610228	0.00479986	0.0123145	0.026899	0.103534	0.480277
6187500	78.7703	1	0.0114573	0.926436	7.40191e-05	0.608098	0.00433269	0.0110555	0.022223	0.102888	0.33662
6195000	78.8607	1	0.0108855	0.99684	8.55856e-05	0.611189	0.00502204	0.0129164	0.028306	0.102373	0.533518
6202500	75.705	1	0.0533673	0.877781	0.00014661	0.625951	0.00805878	0.0215447	0.044217	0.105509	0.870971
6210000	77.8613	1	-0.0294013	1.12209	0.000101528	0.614598	0.00578303	0.0150052	0.033501	0.103672	0.670001
6217500	77.3301	1	-0.0207333	0.826667	7.65412e-05	0.607757	0.00426774	0.0108803	0.021979	0.105467	0.311985
6225000	79.0059	1	0.00169283	0.975009	7.41145e-05	0.608297	0.00437251	0.0111628	0.022582	0.102456	0.351039
6232500	78.5023	1	-0.0191143	1.01429	7.46742e-05	0.608092	0.00433152	0.0110524	0.022311	0.103357	0.33619
6240000	76.4859	1	0.0172554	0.763217	9.42217e-05	0.611538	0.00510214	0.0131342	0.030052	0.106533	0.550924
6247500	78.4505	1	0.0213048	1.04234	6.78428e-05	0.605121	0.00393127	0.00995563	0.016109	0.103684	0.153099
6255000	77.3817	1	-0.0307016	1.05949	7.55114e-05	0.607481	0.00421837	0.0107469	0.021317	0.105404	0.292243
6262500	78.3615	1	0.00298327	1.06671	6.59514e-05	0.602431	0.00380544	0.00957178	0.012346	0.103865	0.0658352
6270000	77.5383	1	-0.0624416	0.987686	9.97104e-05	0.6138	0.00560987	0.0145258	0.032725	0.104353	0.643878
6277500	77.7496	1	0.0377771	0.991819	7.80813e-05	0.608498	0.00441393	0.0112744	0.023525	0.104638	0.365525
6285000	77.0621	1	-0.05255	1.13166	0.000102816	0.614194	0.00569574	0.0147632	0.033477	0.105143	0.657134
6292500	78.032	1	0.0347152	0.962156	9.60973e-05	0.613272	0.0054935	0.0142051	0.031779	0.103555	0.624891
6300000	77.843	1	0.00529766	0.899058	0.000120637	0.620424	0.00697564	0.0183774	0.038918	0.102787	0.799887
6307500	78.9485	1	-0.00145306	0.941949	7.78427e-05	0.609269	0.00458115	0.0117246	0.024706	0.102447	0.41933
6315000	78.4033	1	0.0148835	0.913685	9.79827e-05	0.61412	0.00567971	0.0147189	0.032637	0.102791	0.654706
6322500	76.9753	1	0.0457195	1.05228	8.07352e-05	0.608648	0.00444534	0.0113589	0.024175	0.106004	0.376184
6330000	78.7569	1	0.00854364	0.916155	7.53926e-05	0.60848	0.00441003	0.0112639	0.023085	0.102869	0.364181
6337500	78.5356	1	0.00226551	1.00469	6.50784e-05	0.600774	0.00377332	0.00945159	0.010589	0.103511	0.0339702
6345000	77.0364	1	0.0172967	0.876873	0.000132699	0.623335	0.0075467	0.0200356	0.041555	0.10367	0.841255
6352500	77.1953	1	-0.0124563	0.837286	0.00012334	0.620432	0.00697725	0.0183821	0.039354	0.103921	0.800018
6360000	78.694	1	-0.00519768	0.977473	6.78763e-05	0.605541	0.00396612	0.0100546	0.016792	0.103237	0.173018
6367500	77.5213	1	-0.0394717	0.863086	8.71211e-05	0.610593	0.00488425	0.0125428	0.027915	0.104797	0.501421
6375000	78.0654	1	0.0178115	0.847862	6.76231e-05	0.604078	0.00386631	0.00976533	0.014547	0.104392	0.112084
6382500	78.2064	1	0.0301793	0.947338	8.67429e-05	0.610998	0.00497789	0.0127966	0.0283	0.103538	0.523543
6390000	76.8326	1	0.034083	0.82517	0.000104998	0.614563	0.00577535	0.0149839	0.034049	0.105501	0.668892
6397500	78.5721	1	0.00861044	0.941503	0.000102787	0.615669	0.00601068	0.0156393	0.034263	0.102278	0.700926
6405000	77.2107	1	0.0480029	0.946973	0.000117116	0.618476	0.00658759	0.0172665	0.037747	0.104225	0.76533
6412500	78.7591	1	-0.00481408	0.971065	6.83947e-05	0.605944	0.00400531	0.0101643	0.017537	0.1031	0.194131
6420000	78.0516	1	-0.0371399	1.05105	0.000122251	0.621257	0.00713974	0.0188511	0.039402	0.102279	0.812814
6427500	72.7399	1	-0.110445	1.09197	0.000108308	0.611819	0.00516654	0.0133096	0.032504	0.113478	0.564306
6435000	78.9149	1	-0.000445212	0.941728	7.2387e-05	0.607709	0.00425899	0.0108567	0.021288	0.102677	0.308553
6442500	78.3292	1	0.0157259	1.08108	8.04041e-05	0.6095	0.0046332	0.0118648	0.025445	0.103501	0.434716
6450000	77.8183	1	0.0302026	0.937679	6.74877e-05	0.603066	0.00382443	0.00963492	0.013229	0.104834	0.0815181
6457500	78.7615	1	0.0124056	1.04495	6.45333e-05	0.6005	0.00376977	0.00943622	0.010293	0.103105	0.0296619
6465000	77.7882	1	-0.00941118	0.90666	0.000126311	0.62227	0.00733848	0.0194279	0.040303	0.102555	0.827305
6472500	76.4109	1	-0.0279423	0.885667	7.32074e-05	0.605461	0.003959	0.0100345	0.017301	0.107315	0.169048
6480000	78.743	1	-0.0175947	1.02648	8.00808e-05	0.609704	0.00467951	0.0119896	0.025675	0.102754	0.44792
6487500	74.8117	1	-0.0800344	0.789177	0.000108561	0.613604	0.00556688	0.0144072	0.034013	0.109317	0.637006
6495000	78.733	1	0.0107444	0.911317	6.89091e-05	0.606184	0.00403179	0.0102378	0.018024	0.10313	0.207734
6502500	78.7509	1	-0.00362558	0.979059	6.76228e-05	0.60546	0.00395889	0.0100342	0.016626	0.103142	0.168983
6510000	78.5852	1	0.0150655	1.00672	0.000100823	0.615105	0.00589143	0.0153066	0.033657	0.102337	0.685178
6517500	76.6822	1	0.00282719	1.17935	6.94848e-05	0.601527	0.00378536	0.00949966	0.011692	0.106841	0.0470751
6525000	78.743	1	0.00700279	0.909879	7.24656e-05	0.607599	0.00423912	0.010803	0.0211	0.102988	0.300656
6532500	78.322	1	0.0227543	0.933735	9.81962e-05	0.614105	0.00567628	0.0147094	0.032663	0.102934	0.654184
6540000	78.3674	1	0.0226406	1.04046	6.60557e-05	0.602696	0.00381282	0.00959673	0.012655	0.103859	0.0721083
6547500	78.8227	1	0.0107546	1.03335	6.66257e-05	0.604817	0.00390945	0.00989275	0.015498	0.103043	0.139965
6555000	78.7051	1	0.00507206	1.05933	7.94072e-05	0.609506	0.00463443	0.0118681	0.025294	0.102843	0.435074
6562500	78.2377	1	0.0259213	0.978238	0.000106053	0.616289	0.00614056	0.0160031	0.035089	0.102768	0.717035
6570000	78.4268	1	-0.0189492	1.0694	8.04153e-05	0.60957	0.00464911	0.0119077	0.025545	0.103322	0.439303
6577500	78.9239	1	-0.016668	0.973688	8.46702e-05	0.611001	0.00497857	0.0127984	0.027963	0.102286	0.523699
6585000	78.4387	1	-0.0185896	1.04119	7.54255e-05	0.608261	0.00436521	0.0111432	0.022718	0.10345	0.348432
6592500	78.5371	1	0.0119501	0.890785	7.1688e-05	0.607162	0.00416543	0.0106034	0.020183	0.103391	0.269986
6600000	78.6543	1	-0.0262273	0.938423	8.73398e-05	0.611485	0.00509006	0.0131013	0.028884	0.102696	0.548354
6607500	77.8324	1	-0.0333051	0.969928	7.69925e-05	0.608261	0.00436526	0.0111433	0.022954	0.104518	0.348449
6615000	77.8281	1	0.0379637	0.944398	9.84857e-05	0.613733	0.00559507	0.014485	0.03248	0.103851	0.641531
6622500	75.1918	1	0.0575658	1.17452	0.000148746	0.625804	0.00802984	0.0214589	0.04451	0.106462	0.869446
6630000	78.5669	1	0.00928664	1.06951	8.08941e-05	0.609788	0.00469881	0.0120417	0.025919	0.103051	0.453295
6637500	78.5406	1	-0.0293239	1.04812	9.87642e-05	0.614469	0.00575528	0.0149282	0.03297	0.102503	0.665974
6645000	78.0303	1	0.0268208	0.897517	7.21118e-05	0.606857	0.00411921	0.0104776	0.019677	0.104311	0.249524
6652500	77.8412	1	-0.0515088	1.05906	0.000116382	0.619031	0.00669895	0.017584	0.037813	0.103026	0.77587
6660000	78.0939	1	-0.0190631	1.06358	7.3803e-05	0.607511	0.0042236	0.0107611	0.021131	0.104136	0.294382
6667500	76.0429	1	-0.0599805	1.00578	0.000167989	0.634229	0.00976883	0.0267075	0.048568	0.103	0.937551
6675000	77.2414	1	-0.0490969	0.922521	0.000136282	0.624916	0.00785569	0.0209438	0.042439	0.103004	0.859899
6682500	78.9235	1	0.0103417	0.995031	7.25826e-05	0.607778	0.00427157	0.0108907	0.021441	0.102655	0.313479
6690000	78.9033	1	-0.0166709	0.99463	9.51584e-05	0.613788	0.00560721	0.0145185	0.031962	0.101968	0.643457
6697500	78.6214	1	-0.011534	1.06576	8.05032e-05	0.609727	0.00468481	0.0120039	0.025774	0.102963	0.449404
6705000	77.6533	1	-0.00585879	1.15168	9.97592e-05	0.613918	0.00563563	0.014597	0.032807	0.104133	0.647919
6712500	77.7393	1	-0.0507298	0.977786	0.000128163	0.62284	0.00744999	0.0197529	0.040729	0.102535	0.834924
6720000	76.44	1	-0.0107392	1.06599	6.99371e-05	0.601077	0.00377774	0.00946984	0.011274	0.107266	0.039008
6727500	78.6675	1	0.0026698	0.989434	0.000106702	0.61696	0.00627927	0.0163933	0.035479	0.101921	0.733137
6735000	78.5285	1	0.0231576	0.996747	8.68718e-05	0.61127	0.00504063	0.0129669	0.028599	0.102941	0.537637
6742500	78.7966	1	-0.00516774	0.972696	6.91282e-05	0.606365	0.00405324	0.0102969	0.018374	0.103005	0.218406
6750000	78.5733	1	0.00455794	1.07262	7.05707e-05	0.606766	0.00410619	0.0104421	0.019298	0.103363	0.243574
6757500	76.8333	1	-0.0376995	1.17901	0.000114834	0.617338	0.00635673	0.0166119	0.036959	0.105079	0.741671
6765000	76.9869	1	0.00585234	0.838038	0.00012654	0.62119	0.00712656	0.018813	0.040069	0.104154	0.811809
6772500	78.2615	1	-0.0160201	0.878063	0.000102138	0.615163	0.00590378	0.015341	0.033905	0.102891	0.686854
6780000	78.4104	1	-0.00483986	0.960334	0.000116414	0.619776	0.00684744	0.018009	0.038047	0.101914	0.789125
6787500	77.7898	1	0.0114266	0.827006	7.98447e-05	0.608987	0.00451856	0.011556	0.024591	0.104511	0.40001
6795000	77.853	1	0.00864803	1.13418	7.25082e-05	0.606842	0.00411705	0.0104718	0.019703	0.104626	0.248544
6802500	78.137	1	0.0122529	0.850723	7.15418e-05	0.606734	0.00410162	0.0104296	0.01937	0.104133	0.241462
6810000	77.5722	1	-0.0382481	0.862542	0.000114452	0.618091	0.00650983	0.0170455	0.03718	0.103651	0.757644
6817500	78.1415	1	-0.0498257	0.987364	0.000109813	0.617326	0.00635423	0.0166048	0.036137	0.102777	0.7414
6825000	76.9312	1	-0.02296	1.06552	7.18241e-05	0.605394	0.00395327	0.0100183	0.017025	0.106376	0.165813
6832500	78.2237	1	0.0227816	1.06736	8.15192e-05	0.609708	0.00468042	0.0119921	0.02591	0.103662	0.448177
6840000	78.5482	1	0.0170106	1.05941	6.48224e-05	0.598187	0.00375253	0.00933899	0.00838	0.103372	0.000710796
6847500	78.6232	1	0.00771504	0.890659	6.79615e-05	0.60549	0.00396154	0.0100417	0.016717	0.103364	0.170469
6855000	75.2666	1	-0.0275159	1.25236	9.01429e-05	0.609714	0.0046819	0.0119961	0.027255	0.108989	0.44859
6862500	76.5104	1	-0.0101601	1.2063	0.000121962	0.619096	0.00671182	0.0176208	0.03873	0.105366	0.777054
6870000	78.7884	1	-0.00125777	1.01853	0.000100611	0.615246	0.00592138	0.0153901	0.033693	0.101965	0.689224
6877500	78.2299	1	0.0290866	0.956772	9.65446e-05	0.613567	0.00555859	0.0143844	0.032051	0.103168	0.635662
6885000	78.6672	1	-0.0179693	1.0539	9.7462e-05	0.61422	0.00570128	0.0147786	0.032609	0.102318	0.657969
6892500	78.1666	1	-0.0196101	0.919754	7.29485e-05	0.607286	0.00418551	0.0106579	0.020592	0.10403	0.278572
6900000	77.8352	1	-0.00441984	1.14208	8.86944e-05	0.61121	0.00502668	0.012929	0.028836	0.104165	0.534552
6907500	78.7128	1	0.0136412	0.924241	7.3868e-05	0.608011	0.00431566	0.0110096	0.022047	0.102997	0.330298
6915000	76.3402	1	0.0209568	0.745191	7.08391e-05	0.602859	0.00381773	0.00961303	0.0133	0.107491	0.0761518
6922500	78.499	1	0.0202438	1.0335	8.97678e-05	0.611992	0.00520602	0.0134173	0.029744	0.102903	0.572254
6930000	78.5126	1	-0.0243057	0.938129	7.95179e-05	0.609401	0.00461087	0.0118046	0.025164	0.103191	0.428186
6937500	77.3674	1	0.0319926	0.863212	7.26912e-05	0.606423	0.00406054	0.010317	0.018949	0.105526	0.22197
6945000	77.2771	1	-0.0453817	0.872538	0.000124649	0.620974	0.00708408	0.0186902	0.039712	0.103681	0.808531
6952500	77.8152	1	-0.027634	0.850033	8.5762e-05	0.610471	0.00485611	0.0124666	0.027556	0.104291	0.494502
6960000	77.6392	1	-0.0139317	1.14228	7.98855e-05	0.608893	0.00449805	0.0115008	0.024449	0.104789	0.393476
6967500	78.4321	1	0.0126488	1.07775	8.08582e-05	0.609686	0.00467541	0.0119786	0.025775	0.103299	0.446769
6975000	77.1332	1	0.0459651	0.985366	7.92835e-05	0.60838	0.00438953	0.0112087	0.023502	0.105751	0.357051
6982500	78.0571	1	-0.0044179	0.839206	8.59087e-05	0.610681	0.00490464	0.012598	0.02782	0.103839	0.506355
6990000	76.5745	1	-0.037582	0.78333	0.000108133	0.615159	0.00590289	0.0153385	0.034884	0.105876	0.686733
6997500	76.3238	1	-0.00849779	0.74115	9.39533e-05	0.611351	0.00505916	0.0130173	0.029824	0.10685	0.541693
7005000	78.6571	1	-0.00878757	0.949711	0.000106614	0.616921	0.00627123	0.0163706	0.035448	0.101945	0.732233
7012500	74.4144	1	-0.102205	0.947786	0.000180981	0.635419	0.0100383	0.0275338	0.050549	0.105563	0.944899
7020000	77.4537	1	0.0129468	0.812161	9.04715e-05	0.611363	0.00506192	0.0130248	0.029278	0.104822	0.542295
7027500	78.7964	1	0.013578	0.976149	8.74742e-05	0.611629	0.00512298	0.0131909	0.02904	0.102431	0.555312
7035000	78.4508	1	-0.000981099	1.0807	7.09016e-05	0.606781	0.00410833	0.0104479	0.019371	0.103577	0.244555
7042500	77.5926	1	-0.0443377	1.07674	0.00013087	0.623564	0.00759131	0.0201663	0.041316	0.102654	0.844091
7050000	78.5836	1	-0.00954458	1.07498	8.1956e-05	0.610068	0.00476301	0.012215	0.026452	0.102989	0.470657
7057500	78.6837	1	-0.00104123	0.918748	6.7772e-05	0.605456	0.0039586	0.0100334	0.016639	0.10326	0.168819
7065000	77.8903	1	-0.00604894	1.1381	9.11677e-05	0.611872	0.00517873	0.0133428	0.029869	0.103985	0.566779
7072500	78.2684	1	0.0063088	1.0697	0.000111352	0.617955	0.00648226	0.0169673	0.036625	0.102457	0.754851
7080000	77.9796	1	0.0047511	0.927285	0.000122608	0.621276	0.00714363	0.0188624	0.039464	0.102401	0.813109
7087500	78.6681	1	-0.00814754	0.899715	8.86018e-05	0.611822	0.00516723	0.0133115	0.029402	0.10263	0.564446
7095000	78.2501	1	0.00154288	0.853669	7.69935e-05	0.60856	0.00442675	0.0113089	0.023463	0.103748	0.369909
7102500	78.9099	1	0.00452147	1.02456	7.81295e-05	0.609317	0.00459193	0.0117536	0.024822	0.102508	0.422565
7110000	78.9306	1	-0.00960487	0.98151	9.56712e-05	0.613957	0.0056442	0.0146207	0.032152	0.101898	0.649252
7117500	78.5498	1	0.021449	0.92172	6.48479e-05	0.599128	0.00375724	0.00937268	0.009134	0.103415	0.0111252
7125000	76.1799	1	-0.0200002	0.779743	7.50723e-05	0.606153	0.00402826	0.010228	0.018756	0.107692	0.205947
7132500	76.4859	1	-0.0902827	1.01325	0.000125105	0.620041	0.00689991	0.0181596	0.039521	0.105246	0.793603
7140000	78.35	1	0.0116897	1.09032	7.06565e-05	0.606578	0.00408041	0.0103716	0.018963	0.103771	0.231518
7147500	76.6293	1	0.0579114	0.940477	9.4307e-05	0.611668	0.0051321	0.0132158	0.030191	0.106258	0.557215
7155000	78.6255	1	0.0199218	0.95777	8.37341e-05	0.610546	0.00487338	0.0125134	0.027314	0.102859	0.498764
7162500	78.817	1	0.0132367	0.894207	6.43664e-05	0.600196	0.00376629	0.00942036	0.010008	0.102996	0.0251499
7170000	78.7524	1	-0.020237	1.00431	8.03012e-05	0.609767	0.00469382	0.0120282	0.025795	0.10273	0.451913
7177500	78.2202	1	-0.0112359	1.09828	7.67324e-05	0.608468	0.00440752	0.0112571	0.023269	0.103811	0.363315
7185000	75.4578	1	-0.00185138	0.703908	7.41586e-05	0.604368	0.00388175	0.00981151	0.01566	0.109104	0.122395
7192500	78.8105	1	-0.0110615	0.939097	7.59325e-05	0.608666	0.00444921	0.0113693	0.023475	0.102755	0.377477
7200000	75.0188	1	-0.111277	1.01965	0.000121973	0.617297	0.00634845	0.0165885	0.038074	0.108368	0.740774
7207500	78.6479	1	-0.0288758	0.982084	0.000104769	0.616344	0.00615196	0.0160351	0.0349	0.102047	0.718399
7215000	77.0307	1	-0.0254879	1.11466	0.000145803	0.627997	0.0084639	0.0227522	0.044443	0.102738	0.890642
7222500	77.8967	1	-0.00402891	0.828657	7.65664e-05	0.608189	0.00435076	0.0111042	0.022763	0.104412	0.343223
7230000	78.981	1	-0.00123202	0.969296	7.28479e-05	0.607904	0.00429522	0.0109545	0.021705	0.102541	0.322584
7237500	77.9113	1	-0.00967649	0.830416	8.29081e-05	0.609837	0.00470992	0.0120717	0.026304	0.104197	0.456355
7245000	78.5629	1	-0.0292235	1.02476	8.63474e-05	0.611162	0.00501578	0.0128994	0.028404	0.102894	0.532121
7252500	78.3042	1	-0.0099625	0.880639	0.00010205	0.615181	0.00590749	0.0153513	0.0339	0.102814	0.687355
7260000	74.3398	1	0.0509755	1.25065	0.000127311	0.617982	0.00648771	0.0169827	0.039172	0.109507	0.755406
7267500	78.7968	1	-0.0216047	0.950422	8.61931e-05	0.611298	0.00504701	0.0129843	0.028514	0.102471	0.539039
7275000	78.4505	1	-0.0216395	1.07906	9.49491e-05	0.613327	0.00550584	0.014239	0.031626	0.102815	0.626964
7282500	78.8718	1	0.000215294	0.946777	6.84479e-05	0.606113	0.00402373	0.0102155	0.017839	0.102892	0.203646
7290000	76.8185	1	0.0364173	0.845372	0.000115365	0.617478	0.00638535	0.0166928	0.037099	0.105083	0.744745
7297500	78.6279	1	-0.0316007	1.01827	9.63779e-05	0.613879	0.00562712	0.0145735	0.032222	0.102433	0.64659
7305000	76.9999	1	0.0482996	0.901609	0.000112391	0.616809	0.00624813	0.0163055	0.036349	0.104866	0.729616
7312500	77.4196	1	-0.0372194	0.865297	8.29535e-05	0.609508	0.00463496	0.0118695	0.025856	0.105108	0.435226
7320000	77.0584	1	-0.0730574	0.975461	0.000132784	0.623399	0.0075591	0.0200719	0.041582	0.103619	0.842048
7327500	78.2201	1	-0.0353178	0.924216	8.55895e-05	0.61072	0.00491355	0.0126221	0.027812	0.103548	0.508489
7335000	75.501	1	0.0377775	1.105	0.000172697	0.634799	0.00989671	0.0270993	0.049309	0.103802	0.941119
7342500	78.6255	1	-0.0180684	0.932144	7.73213e-05	0.608909	0.00450167	0.0115105	0.024079	0.10305	0.394634
7350000	78.5099	1	0.0239419	0.994238	7.79633e-05	0.608998	0.00452109	0.0115628	0.024317	0.103242	0.400808
7357500	78.8606	1	-0.00943616	0.931032	7.96703e-05	0.60968	0.00467413	0.0119751	0.025577	0.102552	0.446411
7365000	78.6325	1	-0.0289521	1.0208	8.87802e-05	0.611841	0.00517145	0.013323	0.029448	0.10269	0.565305
7372500	77.5892	1	0.00319969	0.80641	7.90141e-05	0.608632	0.00444209	0.0113502	0.023891	0.104908	0.375094
7380000	77.6144	1	-0.0142145	1.10824	7.20222e-05	0.606395	0.00405702	0.0103073	0.01881	0.105088	0.220257
7387500	78.2839	1	0.0203725	0.89106	7.35609e-05	0.607586	0.00423677	0.0107967	0.021234	0.103794	0.299711
7395000	78.5874	1	-0.0120135	0.91463	0.000101545	0.615318	0.00593662	0.0154325	0.033885	0.102302	0.691258
7402500	77.7729	1	0.0238312	1.09777	6.73692e-05	0.60263	0.0038109	0.00959031	0.012704	0.10491	0.070505
7410000	77.9159	1	0.0317059	0.909435	9.53661e-05	0.612978	0.00542815	0.0140254	0.031449	0.103798	0.613678
7417500	77.9291	1	-0.0305014	1.01474	7.64452e-05	0.608179	0.00434868	0.0110986	0.022727	0.104356	0.34247
7425000	78.0039	1	-0.0468849	0.926877	0.000111418	0.617663	0.00642295	0.0167992	0.036529	0.102964	0.748721
7432500	78.7642	1	0.00608106	1.00317	9.94902e-05	0.614894	0.00584642	0.0151813	0.033324	0.102056	0.67898
7440000	78.1182	1	0.0271502	1.04731	7.17652e-05	0.606805	0.00411171	0.0104572	0.019533	0.10416	0.246105
7447500	78.4954	1	-0.0368694	0.999304	9.22186e-05	0.612633	0.00535091	0.0138135	0.030671	0.102828	0.599876
7455000	74.9248	1	0.0550672	1.16127	0.000167639	0.631829	0.00924878	0.0251209	0.048224	0.105578	0.921363
7462500	76.5129	1	0.0478253	1.11952	0.000128578	0.621186	0.00712583	0.0188109	0.04039	0.104995	0.811753
7470000	77.7139	1	-0.045924	0.992319	8.46573e-05	0.610129	0.00477706	0.0122529	0.026962	0.104511	0.474351
7477500	77.274	1	-0.0575824	1.06426	9.46433e-05	0.61226	0.0052668	0.0135833	0.030771	0.105028	0.584128
7485000	78.5022	1	-0.0176196	0.889801	8.60474e-05	0.611041	0.00498782	0.0128235	0.028231	0.103015	0.525811
7492500	76.2845	1	-0.060443	0.892218	8.80102e-05	0.609931	0.00473144	0.0121297	0.027229	0.107098	0.462216
7500000	78.6754	1	0.0116297	0.887273	6.53548e-05	0.602664	0.00381188	0.0095936	0.012551	0.103317	0.0713281
