# Supplementary material for: Complexity of biological scaling suggests an absence of systematic trade-offs between sensory modalities in Drosophila
Source: Nat Commun. 2022 May 26;13:2944. doi: 10.1038/s41467-022-30579-y (PMC9135755; doi:10.1038/s41467-022-30579-y)
Supplement: Supplementary file 3 — Supplementary Code 1 [file 41467_2022_30579_MOESM3_ESM.zip › Farnworth-Montgomery_STATS-CODE/SupportingInfo/AlternativeAllometricControls/BayesTraits_output/Keesey_eye-ios.xlsx]

## Sheet: Keesey_eye-ies.txt.Log
Options:
Model: Continuous: Regression
Tree File Name: Keesey_Ultrametric_tree.nexus
Data File Name: Keesey_eye-ies.txt
Log File Name: Keesey_eye-ies.txt.Log.txt
Save Initial Trees: False
Save Trees: False
Summary: False
Seed: 1896050966
Precision: 64 bits
Cores: 1
Analysis Type: MCMC
Sample Period: 7500
Iterations: 7500000
Burn in: 750000
MCMC ML Start: False
Schedule File: Keesey_eye-ies.txt.Schedule.txt
Rate Dev: AutoTune
No of Rates: 2
Test for trait correlation: True
Kappa: Not in use
Delta: Not in use
Lambda: Estimate
OU: Not in use								Alpha	Beta 1
Min Trans Taxa No: 10								3.51075	0.813144
RJ Local Kappa: False
RJ Local Lambda: False
RJ Local Delta: False
RJ Local OU: False
Restrictions:
Alpha None
Beta-2 None
Prior Information:
Priors
Alpha - uniform -100.00 100.00									IOS
Beta-2 - uniform -100.00 100.00						Lh	Tree No	Alpha	Beta 1	Var	R^2	SSE	SST	s.e. Alpha	s.e. Beta-1	Lambda
Lambda - uniform 0.00 1.00					mean	50.0849	1	3.51075	0.813144	0.000217594	0.192784	0.0123571	0.0152471	0.576706	0.220774	0.413767	3.68316	0.000520297
Tree Information								Cis	0.0155698									P high sign
Trees: 1						ESA scales hypoallometrically with IOS
Taxa: 59
Sites: 1
Iteration	Lh	Tree No	Alpha	Beta 1	Var	R^2	SSE	SST	s.e. Alpha	s.e. Beta-1	Lambda
757500	50.8841	1	3.48922	0.834698	0.000199041	0.189055	0.0115725	0.0142704	0.576817	0.220799	0.401945
765000	48.8294	1	4.6542	0.392953	0.000245397	0.177707	0.0134156	0.0163149	0.612646	0.234254	0.572153
772500	47.5647	1	1.99339	1.39048	0.000288607	0.170761	0.0153083	0.0184607	0.633457	0.242012	0.685307
780000	51.0636	1	3.97211	0.633181	0.000165271	0.241257	0.00946552	0.0124753	0.492759	0.189475	0.0378485
787500	51.3119	1	3.38714	0.861202	0.000192935	0.190899	0.0113735	0.014057	0.570006	0.218228	0.377995
795000	50.1133	1	4.08478	0.611177	0.000225716	0.180442	0.0128513	0.0156807	0.596134	0.228006	0.528144
802500	47.2932	1	2.20533	1.27504	0.00027128	0.174737	0.014139	0.0171327	0.632291	0.241685	0.620847
810000	50.4723	1	3.34965	0.886215	0.000254211	0.172302	0.0148267	0.0179131	0.601574	0.229876	0.660606
817500	50.9699	1	3.95944	0.645374	0.000199107	0.188715	0.0116117	0.0143127	0.576465	0.220657	0.406496
825000	51.1401	1	3.0541	0.99045	0.000176362	0.206641	0.0102865	0.0129658	0.547533	0.209913	0.21656
832500	51.1663	1	3.0877	0.974841	0.000177261	0.205226	0.0103527	0.013026	0.549532	0.210654	0.22826
840000	51.5505	1	3.91354	0.661891	0.000163157	0.236344	0.00952646	0.0124748	0.496399	0.190798	0.0541679
847500	50.0018	1	4.27869	0.523589	0.000257788	0.172411	0.0147939	0.0178759	0.606285	0.23168	0.658837
855000	48.0589	1	2.64384	1.17713	0.000236743	0.182077	0.0125553	0.0153502	0.615089	0.235295	0.502555
862500	51.9962	1	3.37583	0.871052	0.0001595	0.251666	0.00936632	0.0125162	0.469225	0.180571	0.00936383
870000	51.1127	1	3.48002	0.834205	0.000195028	0.190437	0.0114214	0.0141081	0.572603	0.219213	0.383885
877500	48.6129	1	2.71786	1.14199	0.000287657	0.169056	0.0158839	0.0191155	0.623795	0.238268	0.711926
885000	50.8288	1	3.81568	0.683546	0.000218602	0.181009	0.0127454	0.0155624	0.58824	0.225	0.519208
892500	50.4093	1	3.90114	0.67416	0.000254552	0.172346	0.0148134	0.0178981	0.602175	0.230107	0.659895
900000	49.0059	1	2.76482	1.12219	0.000197879	0.198133	0.0107636	0.0134231	0.5815	0.22277	0.294765
907500	50.5579	1	3.79259	0.720377	0.000172828	0.219853	0.00983533	0.012607	0.531541	0.204018	0.127634
915000	51.3746	1	3.65494	0.758968	0.00018158	0.199081	0.0106998	0.0133594	0.557165	0.213465	0.285067
922500	51.0102	1	3.31901	0.897722	0.000186222	0.196984	0.0108452	0.0135056	0.563838	0.215982	0.306877
930000	50.7777	1	3.78626	0.698343	0.000242824	0.17431	0.0142532	0.0172622	0.596475	0.227983	0.627858
937500	49.6542	1	2.82444	1.092	0.00017468	0.232349	0.00958465	0.0124857	0.519134	0.19947	0.0690847
945000	47.4653	1	2.01495	1.36478	0.000289958	0.170691	0.015331	0.0184865	0.63459	0.242443	0.68641
952500	50.8758	1	4.01516	0.628298	0.000177631	0.207085	0.0102667	0.012948	0.549284	0.210593	0.212994
960000	51.0412	1	3.11394	0.971201	0.000188215	0.195248	0.0109785	0.013642	0.566177	0.216845	0.325959
967500	50.2988	1	4.3267	0.498032	0.000198596	0.191536	0.0113095	0.0139888	0.578937	0.22166	0.369984
975000	50.1163	1	2.81424	1.07341	0.000255832	0.172619	0.0147322	0.0178058	0.604909	0.23116	0.655475
982500	50.7064	1	3.83917	0.701102	0.000172712	0.217929	0.0098862	0.012641	0.533332	0.204671	0.13859
990000	50.983	1	4.08747	0.59521	0.000171549	0.216856	0.00991637	0.0126623	0.532573	0.204361	0.144961
997500	50.3971	1	4.30083	0.512562	0.000190434	0.19674	0.0108632	0.0135239	0.570104	0.218378	0.309505
1005000	50.7028	1	4.08373	0.586664	0.000202804	0.187762	0.0117254	0.0144359	0.580433	0.222157	0.419421
1012500	50.1199	1	2.99555	1.02319	0.000250399	0.173824	0.0143865	0.0174134	0.603666	0.230718	0.635822
1020000	50.9859	1	3.51226	0.800147	0.000197351	0.1896	0.0115115	0.0142047	0.575042	0.22013	0.39475
1027500	48.869	1	4.47361	0.465994	0.000204406	0.194019	0.0110807	0.013748	0.589327	0.225687	0.340043
1035000	51.357	1	3.90409	0.662104	0.000165769	0.228109	0.00965656	0.0125103	0.511133	0.196325	0.0867528
1042500	46.0574	1	5.32149	0.123683	0.000200025	0.223058	0.00975895	0.0125607	0.568036	0.218087	0.110648
1050000	51.1927	1	3.28001	0.896539	0.000171914	0.213463	0.0100214	0.0127411	0.536144	0.20567	0.166449
1057500	51.1621	1	3.61631	0.778194	0.000205542	0.18505	0.0120864	0.0148308	0.579664	0.221807	0.45785
1065000	49.5418	1	2.44717	1.22691	0.000174787	0.235493	0.00953816	0.0124762	0.514979	0.197926	0.0572161
1072500	50.2609	1	2.7684	1.08602	0.000219104	0.182293	0.0125184	0.0153092	0.592275	0.226572	0.499229
1080000	51.2052	1	3.27969	0.905222	0.000195372	0.18989	0.0114798	0.0141707	0.572494	0.219161	0.390962
1087500	50.4895	1	3.97985	0.621025	0.000246924	0.173907	0.0143635	0.0173873	0.599811	0.229247	0.634463
1095000	51.2673	1	3.74407	0.723946	0.000190416	0.192667	0.0112013	0.0138745	0.567853	0.217438	0.356095
1102500	50.3462	1	4.03803	0.625672	0.000228714	0.178967	0.0131443	0.0160094	0.5956	0.227767	0.551724
1110000	49.6536	1	2.47137	1.21593	0.000173647	0.238815	0.00949447	0.0124733	0.508612	0.195532	0.0456983
1117500	50.962	1	3.01909	1.00376	0.000193421	0.192009	0.0112634	0.01394	0.571771	0.218925	0.364125
1125000	50.1666	1	3.5331	0.78105	0.000206144	0.187947	0.0117029	0.0144114	0.585469	0.224088	0.416893
1132500	50.502	1	4.24378	0.530226	0.000193157	0.194187	0.0110662	0.013733	0.572984	0.219432	0.338084
1140000	48.9925	1	4.76832	0.330817	0.000212855	0.188742	0.0116085	0.0143092	0.596072	0.228163	0.406123
1147500	50.1005	1	2.77252	1.0804	0.00021169	0.185631	0.0120041	0.0147404	0.589388	0.22554	0.449425
1155000	49.4352	1	2.78579	1.08112	0.000300067	0.165452	0.0172505	0.0206704	0.61782	0.235869	0.764834
1162500	51.7591	1	3.20848	0.93369	0.000161144	0.244433	0.00943138	0.0124825	0.482082	0.185416	0.0283458
1170000	47.6	1	2.15356	1.31604	0.000323122	0.164851	0.0174979	0.0209519	0.637734	0.24345	0.773121
1177500	48.7085	1	2.58689	1.15692	0.000181339	0.228113	0.00965649	0.0125102	0.534594	0.205337	0.0867352
1185000	48.6003	1	2.16048	1.32256	0.000224721	0.184842	0.0121165	0.014864	0.60568	0.231757	0.460889
1192500	51.0783	1	3.1131	0.96424	0.0001975	0.189182	0.0115582	0.014255	0.574741	0.220007	0.400266
1200000	51.2302	1	4.01987	0.621422	0.000166707	0.227182	0.00967389	0.0125177	0.513722	0.197304	0.0908959
1207500	50.7653	1	3.3863	0.868828	0.000239441	0.17516	0.0140284	0.0170074	0.595707	0.227712	0.613898
1215000	49.5664	1	4.19925	0.565797	0.000177118	0.224565	0.00972625	0.012543	0.532741	0.204562	0.103165
1222500	48.1273	1	3.51388	0.837031	0.000372489	0.156649	0.0214718	0.0254601	0.635612	0.242337	0.869721
1230000	48.942	1	4.0512	0.639176	0.000245931	0.177322	0.0135027	0.0164131	0.611936	0.233973	0.578442
1237500	44.3448	1	1.28886	1.66337	0.000227663	0.201266	0.0105641	0.013226	0.623866	0.239066	0.263696
1245000	50.6385	1	4.1762	0.564155	0.000183259	0.201965	0.0105237	0.013187	0.559642	0.214468	0.257136
1252500	49.0492	1	3.66388	0.718118	0.000228203	0.182323	0.0125133	0.0153035	0.604525	0.231259	0.498769
1260000	47.8233	1	2.14505	1.33366	0.000306418	0.167173	0.0165729	0.0198995	0.633708	0.241993	0.740224
1267500	49.5538	1	3.72627	0.756721	0.000198857	0.194605	0.011031	0.0136964	0.581624	0.222749	0.333262
1275000	50.6112	1	3.47242	0.844868	0.000206056	0.186522	0.0118833	0.014608	0.583076	0.223143	0.436705
1282500	49.9861	1	2.71807	1.1147	0.000250648	0.174028	0.0143302	0.0173495	0.604826	0.231167	0.632484
1290000	51.553	1	3.61187	0.782159	0.000164675	0.228094	0.00965685	0.0125104	0.509463	0.195684	0.0868217
1297500	49.1743	1	4.57068	0.39113	0.000251165	0.175527	0.0139346	0.0169012	0.611584	0.233791	0.607866
1305000	47.7105	1	4.99992	0.238337	0.000195421	0.210284	0.0101348	0.0128335	0.574147	0.220187	0.188569
1312500	51.4721	1	3.5166	0.816931	0.00017073	0.212612	0.0100502	0.012764	0.534972	0.205205	0.172176
1320000	51.9097	1	3.38063	0.864495	0.000160089	0.248307	0.00939454	0.0124978	0.474958	0.182731	0.0177529
1327500	49.7831	1	3.89456	0.691564	0.000232368	0.179188	0.0130987	0.0159582	0.601041	0.229853	0.548166
1335000	48.1781	1	2.79463	1.11848	0.000211859	0.192418	0.0112245	0.0138989	0.598764	0.229269	0.359114
1342500	49.5951	1	3.28028	0.911213	0.000312287	0.163148	0.01823	0.021784	0.617514	0.235673	0.795711
1350000	51.2301	1	3.56166	0.787805	0.000201058	0.186861	0.011839	0.0145596	0.576523	0.220642	0.431928
1357500	48.0886	1	4.71395	0.330426	0.000309471	0.166205	0.0169481	0.0203265	0.631568	0.241143	0.754214
1365000	50.9826	1	3.13101	0.950655	0.000191643	0.193077	0.0111637	0.013835	0.569992	0.218265	0.351161
1372500	48.6272	1	2.61187	1.18186	0.000209717	0.191797	0.0112839	0.0139617	0.595175	0.227882	0.36674
1380000	48.4257	1	2.87463	1.03601	0.000358004	0.158182	0.0206373	0.0245152	0.631996	0.241017	0.853928
1387500	49.5944	1	2.80503	1.06298	0.000200861	0.193087	0.0111629	0.013834	0.583547	0.223456	0.351045
1395000	50.1851	1	4.16721	0.557229	0.000261594	0.171269	0.0151454	0.0182754	0.605478	0.231338	0.677213
1402500	51.3333	1	3.45524	0.83609	0.000191456	0.191722	0.0112912	0.0139695	0.568604	0.217707	0.367676
1410000	50.0404	1	3.74469	0.696845	0.000261712	0.171511	0.0150693	0.0181889	0.606743	0.231829	0.673348
1417500	49.794	1	3.2339	0.94425	0.000223415	0.18201	0.012567	0.0153632	0.597352	0.228508	0.503598
1425000	50.8336	1	3.86764	0.683575	0.000224235	0.179189	0.0130985	0.015958	0.590433	0.225796	0.548148
1432500	50.4997	1	2.93003	1.02571	0.000184196	0.201887	0.0105281	0.0131913	0.561084	0.215019	0.257863
1440000	50.7243	1	3.33512	0.864011	0.000234558	0.176498	0.0136955	0.0166308	0.594659	0.227346	0.591928
1447500	49.9252	1	2.99695	1.02894	0.00018639	0.203436	0.0104432	0.0131103	0.564095	0.216202	0.243767
1455000	49.395	1	4.27749	0.53957	0.000193749	0.199467	0.0106747	0.0133344	0.575561	0.220521	0.281186
1462500	47.1842	1	4.94785	0.291263	0.000255459	0.178737	0.0131924	0.0160635	0.628683	0.240413	0.555441
1470000	50.8656	1	3.00227	1.00143	0.000192095	0.193285	0.0111451	0.0138154	0.570814	0.218584	0.348687
1477500	49.436	1	2.50893	1.20164	0.000247319	0.175925	0.0138351	0.0167886	0.608435	0.232598	0.601336
1485000	51.241	1	3.6094	0.769946	0.000173229	0.210537	0.0101252	0.0128254	0.540394	0.207247	0.186735
1492500	50.2681	1	3.00023	1.02248	0.000230151	0.178723	0.0131954	0.0160669	0.596684	0.228175	0.555674
1500000	48.2406	1	4.75338	0.356686	0.000285059	0.170199	0.0154932	0.018671	0.626752	0.239434	0.694181
1507500	51.0637	1	3.892	0.667125	0.000203662	0.18618	0.0119288	0.0146578	0.579091	0.221611	0.441547
1515000	49.9665	1	4.19089	0.533643	0.000242061	0.17614	0.0137822	0.0167288	0.602749	0.23043	0.597808
1522500	50.4881	1	2.76502	1.09968	0.000198746	0.190698	0.0113942	0.0140791	0.578316	0.221405	0.380557
1530000	51.4646	1	3.75837	0.72104	0.000169045	0.216217	0.00993501	0.0126757	0.529268	0.203081	0.148853
1537500	50.6389	1	3.53676	0.783533	0.000220704	0.180779	0.012788	0.0156099	0.590426	0.225831	0.52283
1545000	50.7195	1	3.30115	0.87851	0.000239738	0.175179	0.0140236	0.017002	0.59615	0.227882	0.613591
1552500	51.5043	1	3.53147	0.8069	0.000172346	0.209441	0.0101677	0.0128614	0.539731	0.206973	0.194789
1560000	51.6739	1	3.58666	0.790702	0.000163353	0.231124	0.00960427	0.0124913	0.503605	0.193483	0.073985
1567500	50.7101	1	3.34634	0.874882	0.000255129	0.171662	0.0150223	0.0181355	0.599755	0.229163	0.670926
1575000	50.0176	1	3.44429	0.843647	0.000297657	0.164858	0.0174951	0.0209486	0.612125	0.233675	0.773028
1582500	51.1511	1	3.48096	0.820188	0.00016466	0.24251	0.0094516	0.0124775	0.49007	0.18846	0.0340078
1590000	49.2513	1	2.37831	1.23736	0.000235894	0.179392	0.0130572	0.0159116	0.60623	0.231842	0.544891
1597500	50.3814	1	3.10228	0.949987	0.000211117	0.185024	0.0120901	0.0148349	0.587421	0.224775	0.458232
1605000	50.9117	1	3.40853	0.839117	0.000225792	0.178542	0.0132336	0.0161099	0.590424	0.225778	0.558595
1612500	51.1975	1	3.65411	0.753141	0.000167535	0.224759	0.00972219	0.0125409	0.517903	0.198868	0.102226
1620000	50.4128	1	3.35795	0.852212	0.000260418	0.171096	0.0152006	0.0183381	0.603303	0.230502	0.679983
1627500	46.5076	1	2.61214	1.14762	0.000192075	0.253319	0.00935357	0.0125268	0.512278	0.197164	0.00548621
1635000	50.3071	1	4.08976	0.574989	0.000224295	0.180424	0.0128548	0.0156847	0.594202	0.227267	0.528438
1642500	51.0034	1	3.49597	0.82719	0.000216352	0.181337	0.0126857	0.0154956	0.586088	0.224184	0.51406
1650000	49.0602	1	4.46975	0.435193	0.000182423	0.218399	0.00987339	0.0126323	0.547638	0.21017	0.135858
1657500	50.086	1	3.48071	0.80987	0.000294431	0.165294	0.0173149	0.0207437	0.611143	0.233314	0.767026
1665000	50.9355	1	3.87385	0.66985	0.000165336	0.251791	0.00936533	0.012517	0.477548	0.183776	0.00906557
1672500	47.5197	1	5.0103	0.234884	0.000190593	0.222382	0.00977423	0.0125695	0.555289	0.21318	0.114102
1680000	50.4653	1	3.82726	0.674373	0.000200816	0.189627	0.0115086	0.0142016	0.580101	0.222067	0.394399
1687500	50.7829	1	4.10292	0.594645	0.000171748	0.219234	0.00985126	0.0126174	0.530523	0.203616	0.131094
1695000	51.633	1	3.283	0.901368	0.000163138	0.233535	0.00956647	0.0124813	0.500134	0.192189	0.064489
1702500	50.7788	1	3.99076	0.621947	0.000221053	0.180321	0.0128744	0.0157066	0.589598	0.225503	0.530067
1710000	48.4453	1	4.03479	0.647852	0.000313089	0.164998	0.0174369	0.0208825	0.628568	0.239956	0.771111
1717500	48.036	1	4.62967	0.381639	0.000346174	0.160591	0.0194169	0.0231316	0.6353	0.242368	0.827094
1725000	49.3164	1	4.54665	0.416518	0.0002721	0.170735	0.0153168	0.0184703	0.614949	0.234941	0.685717
1732500	50.9385	1	3.65649	0.769474	0.000197133	0.189897	0.011479	0.0141698	0.575077	0.22015	0.390865
1740000	48.3583	1	4.30934	0.481863	0.00034327	0.160462	0.0194792	0.0232023	0.631892	0.241063	0.828587
1747500	50.8907	1	3.51033	0.80491	0.000242087	0.174264	0.0142657	0.0172763	0.595381	0.227564	0.628609
1755000	47.4168	1	1.89704	1.4175	0.000254165	0.178549	0.0132322	0.0161083	0.626446	0.239552	0.558486
1762500	51.2849	1	3.10744	0.969876	0.000170656	0.214945	0.00997364	0.0127044	0.532928	0.204463	0.15681
1770000	49.2122	1	2.85712	1.08569	0.000271811	0.170982	0.0152371	0.0183797	0.615811	0.235278	0.6818
1777500	48.6595	1	2.9983	0.966226	0.000269831	0.172403	0.0147965	0.0178788	0.620245	0.237014	0.658978
1785000	50.78	1	2.97386	1.01102	0.000199225	0.189333	0.0115412	0.0142367	0.577437	0.221042	0.398266
1792500	49.0033	1	4.20821	0.516517	0.000299918	0.166223	0.0169411	0.0203185	0.621839	0.237429	0.75396
1800000	50.0227	1	4.37499	0.473249	0.000219437	0.182809	0.012432	0.0152131	0.593992	0.22724	0.49132
1807500	50.307	1	3.20155	0.939405	0.000266864	0.169982	0.0155658	0.0187536	0.605367	0.231258	0.697579
1815000	48.1036	1	4.62649	0.399559	0.000182676	0.241595	0.0094617	0.0124758	0.517553	0.199014	0.0367984
1822500	51.1925	1	3.74196	0.72627	0.000202258	0.186418	0.011897	0.014623	0.577502	0.221008	0.43817
1830000	51.1588	1	3.78269	0.709689	0.00020419	0.185649	0.0120016	0.0147376	0.578885	0.221521	0.449166
1837500	49.5137	1	4.23278	0.523004	0.000183105	0.211474	0.0100905	0.0127966	0.554905	0.21283	0.180054
1845000	50.5924	1	2.87487	1.06386	0.000194936	0.192594	0.0112081	0.0138816	0.574496	0.21998	0.356981
1852500	50.7767	1	3.07447	0.990329	0.000196138	0.191094	0.0113536	0.0140358	0.574915	0.220111	0.375528
1860000	50.9898	1	3.29876	0.883697	0.000216687	0.181256	0.0127003	0.015512	0.586325	0.224273	0.515328
1867500	50.2056	1	3.57663	0.798334	0.000280153	0.167628	0.0164013	0.0197043	0.608295	0.232303	0.733507
1875000	51.1845	1	3.43549	0.853188	0.000169853	0.218134	0.00988058	0.0126372	0.528697	0.202896	0.137393
1882500	50.0173	1	2.81017	1.09443	0.000225542	0.180734	0.0127963	0.0156192	0.596736	0.228243	0.523533
1890000	51.1306	1	3.60287	0.768943	0.00020354	0.186026	0.0119496	0.0146806	0.578646	0.221438	0.443742
1897500	51.2596	1	3.15811	0.950139	0.000177492	0.204227	0.0104023	0.0130719	0.550238	0.210906	0.236818
1905000	50.3797	1	2.6717	1.13751	0.000169801	0.236086	0.00952997	0.0124752	0.506762	0.194777	0.0550836
1912500	52.0141	1	3.65925	0.762386	0.000159398	0.25187	0.0093647	0.0125175	0.468778	0.180402	0.0088759
1920000	50.8302	1	3.82997	0.703515	0.000182346	0.201671	0.0105405	0.0132032	0.558288	0.213944	0.259874
1927500	51.0794	1	3.59469	0.792472	0.000178531	0.204286	0.0103993	0.0130691	0.551828	0.211516	0.236303
1935000	50.7337	1	3.69123	0.758507	0.000211706	0.183766	0.0122787	0.0150431	0.585615	0.224057	0.47685
1942500	49.4158	1	3.7208	0.763439	0.000238986	0.178138	0.0133206	0.0162078	0.606073	0.231752	0.565142
1950000	50.9445	1	3.29828	0.885358	0.000228598	0.177657	0.013427	0.0163277	0.591131	0.226026	0.572978
1957500	49.2603	1	3.96849	0.615783	0.000192388	0.201596	0.0105448	0.0132073	0.573464	0.219758	0.260577
1965000	47.6483	1	1.9587	1.39553	0.000262677	0.175947	0.0138297	0.0167825	0.627128	0.239744	0.600978
1972500	49.8263	1	2.74187	1.12274	0.000184935	0.205935	0.010319	0.0129952	0.561008	0.215066	0.222337
1980000	51.1639	1	3.36044	0.873045	0.000209749	0.18333	0.0123474	0.0151193	0.581934	0.222639	0.483408
1987500	51.1264	1	3.82326	0.688448	0.000190188	0.193433	0.0111318	0.0138015	0.568077	0.217538	0.346925
1995000	47.9572	1	2.6682	1.16981	0.000247715	0.179047	0.0131277	0.0159908	0.620111	0.237142	0.550434
2002500	50.5642	1	2.84657	1.06538	0.000215189	0.182904	0.0124163	0.0151957	0.58844	0.225119	0.489865
2010000	50.2403	1	4.19175	0.553228	0.000253097	0.172984	0.014625	0.0176841	0.60328	0.230547	0.64953
2017500	48.9078	1	3.83986	0.670349	0.000180929	0.225182	0.00971343	0.0125364	0.537689	0.206473	0.100194
2025000	49.7574	1	4.41869	0.476958	0.000232402	0.179238	0.0130885	0.0159468	0.601242	0.229931	0.547365
2032500	48.0584	1	3.44365	0.786866	0.000277175	0.172045	0.0149043	0.0180014	0.626952	0.239566	0.664752
2040000	49.9964	1	3.42627	0.81573	0.000249021	0.174385	0.0142331	0.0172393	0.604348	0.230994	0.626633
2047500	47.1605	1	3.04028	1.03708	0.000357251	0.160497	0.0194622	0.023183	0.644837	0.246003	0.82818
2055000	44.9207	1	3.64213	0.818267	0.000243623	0.189059	0.0115721	0.0142699	0.63816	0.244281	0.401891
2062500	48.3775	1	3.12982	0.991717	0.000324131	0.163354	0.0181391	0.0216807	0.630276	0.240551	0.793052
2070000	50.6487	1	3.28471	0.888976	0.000175628	0.212492	0.0100544	0.0127673	0.542685	0.208161	0.172995
2077500	46.056	1	2.98134	0.950033	0.000291502	0.173016	0.0146157	0.0176735	0.647584	0.24748	0.649011
2085000	50.349	1	3.45532	0.82614	0.00028223	0.166999	0.0166392	0.019975	0.607277	0.231894	0.742766
2092500	50.8508	1	3.03929	1.00339	0.000180113	0.204052	0.0104112	0.0130803	0.554342	0.212476	0.238345
2100000	51.2328	1	3.24182	0.914971	0.000192345	0.191574	0.0113057	0.0139848	0.569788	0.218157	0.369508
2107500	50.9188	1	4.00678	0.619135	0.000184386	0.199101	0.0106985	0.0133581	0.561455	0.215109	0.284864
2115000	51.618	1	3.36604	0.870077	0.000165394	0.223953	0.0097393	0.0125499	0.515514	0.197937	0.106168
2122500	50.8173	1	3.83839	0.696945	0.000221196	0.180181	0.0129012	0.0157367	0.589385	0.225419	0.532284
2130000	47.468	1	4.76768	0.363101	0.000245262	0.180924	0.0127611	0.0155798	0.622833	0.238229	0.520542
2137500	50.6754	1	4.03435	0.623022	0.0001958	0.191705	0.0112929	0.0139712	0.575004	0.220157	0.367881
2145000	48.4301	1	2.59842	1.15857	0.000338577	0.161042	0.0191994	0.0228848	0.630875	0.240696	0.821772
2152500	51.0956	1	3.54245	0.793038	0.000219304	0.180122	0.0129128	0.0157497	0.586686	0.224385	0.533237
2160000	48.7076	1	3.43508	0.797068	0.000305019	0.165874	0.0170799	0.0204764	0.625204	0.238702	0.758911
2167500	50.4584	1	3.06588	0.998671	0.000190136	0.196662	0.010869	0.0135298	0.569632	0.218196	0.310348
2175000	51.0954	1	3.32481	0.876369	0.000211582	0.182816	0.0124308	0.0152117	0.58328	0.223143	0.491207
2182500	51.3362	1	3.79654	0.703612	0.000173547	0.209094	0.0101816	0.0128734	0.541823	0.207769	0.197393
2190000	48.8483	1	4.78032	0.330128	0.000191939	0.205002	0.0103636	0.013036	0.571919	0.219231	0.230155
2197500	50.0127	1	2.91576	1.05626	0.000236508	0.1775	0.0134623	0.0163676	0.600724	0.22969	0.57554
2205000	48.5254	1	4.64079	0.401335	0.000278713	0.170885	0.0152681	0.018415	0.623111	0.238064	0.683333
2212500	51.5259	1	3.24009	0.916935	0.000164038	0.23183	0.00959284	0.0124879	0.503747	0.193549	0.0711385
2220000	50.1804	1	2.62159	1.15363	0.000190302	0.198008	0.0107722	0.0134318	0.570234	0.218452	0.296063
2227500	50.7627	1	3.78712	0.697493	0.000176781	0.209366	0.0101707	0.012864	0.546679	0.209636	0.195349
2235000	50.7683	1	3.01034	0.998665	0.000174522	0.213235	0.010029	0.0127471	0.540383	0.207292	0.167967
2242500	51.6856	1	3.55735	0.796819	0.000164363	0.226346	0.00969005	0.012525	0.511105	0.196285	0.0947219
2250000	50.5818	1	3.68318	0.736328	0.000262705	0.170321	0.0154526	0.0186248	0.602263	0.230082	0.692258
2257500	49.7343	1	2.62629	1.13511	0.000226761	0.181042	0.0127393	0.0155555	0.599211	0.229197	0.518679
2265000	50.36	1	3.41952	0.832272	0.000183334	0.203817	0.0104233	0.0130916	0.559346	0.21439	0.240401
2272500	50.2159	1	3.44788	0.855605	0.000175168	0.219013	0.00985705	0.0126213	0.536008	0.205718	0.132345
2280000	50.018	1	3.57877	0.806406	0.000176016	0.219862	0.00983509	0.0126069	0.536412	0.205888	0.127582
2287500	48.9294	1	3.50098	0.821431	0.000355414	0.157674	0.0209086	0.0248225	0.626771	0.239006	0.85927
2295000	45.7894	1	2.68603	1.17899	0.000258855	0.181142	0.012721	0.015535	0.640507	0.244995	0.51711
2302500	49.1699	1	3.38828	0.892861	0.000260867	0.173325	0.0145268	0.0175726	0.613979	0.234646	0.643971
2310000	50.6653	1	3.51958	0.805063	0.000262287	0.170255	0.0154745	0.0186497	0.601468	0.229776	0.693295
2317500	51.1321	1	3.57982	0.779741	0.00017358	0.211035	0.0101066	0.0128099	0.540594	0.207333	0.183162
2325000	49.3862	1	2.68515	1.13335	0.000285216	0.168137	0.0162133	0.0194903	0.616411	0.235419	0.725902
2332500	50.816	1	3.91717	0.647022	0.00019878	0.189443	0.0115289	0.0142234	0.576927	0.220849	0.396813
2340000	50.3991	1	3.22569	0.940052	0.000214538	0.183604	0.0123039	0.0150711	0.589161	0.22541	0.47927
2347500	50.5045	1	4.05306	0.591996	0.000211976	0.184312	0.0121951	0.0149507	0.587162	0.22466	0.46871
2355000	49.6258	1	4.48916	0.450103	0.00021028	0.187793	0.0117216	0.0144318	0.591082	0.226233	0.419001
2362500	50.1958	1	3.06807	0.959757	0.000225929	0.180174	0.0129026	0.0157382	0.595636	0.227809	0.532398
2370000	47.4638	1	4.98178	0.257948	0.000321405	0.165357	0.0172893	0.0207146	0.638876	0.243904	0.766157
2377500	50.6553	1	3.30369	0.878955	0.000184132	0.200945	0.010583	0.0132444	0.561086	0.215003	0.266745
2385000	50.9331	1	4.07295	0.598997	0.000177551	0.206714	0.0102832	0.0129628	0.549342	0.210608	0.215972
2392500	51.6129	1	3.13088	0.961226	0.000161861	0.245625	0.00941952	0.0124865	0.481448	0.18519	0.0249757
2400000	48.7795	1	2.7498	1.13014	0.000204889	0.194109	0.0110729	0.0137399	0.59008	0.225977	0.338988
2407500	51.0515	1	3.52352	0.820919	0.000168523	0.224217	0.00973365	0.0125469	0.520062	0.199688	0.104869
2415000	46.3772	1	2.47314	1.25488	0.000280122	0.174677	0.0141549	0.0171508	0.642252	0.245491	0.621837
2422500	50.9601	1	3.09211	0.972078	0.000211644	0.183161	0.0123746	0.0151494	0.58417	0.223491	0.48597
2430000	50.3004	1	4.16079	0.555675	0.000179613	0.209304	0.0101732	0.0128661	0.55108	0.211322	0.195814
2437500	51.6262	1	3.142	0.957719	0.000162019	0.242634	0.00945025	0.0124778	0.485946	0.186876	0.0336329
2445000	51.4367	1	3.56381	0.796697	0.000175944	0.204838	0.0103717	0.0130435	0.547629	0.209917	0.231554
2452500	50.3694	1	4.00868	0.611954	0.000178171	0.210959	0.0101094	0.0128122	0.547752	0.210077	0.183705
2460000	50.7721	1	4.1692	0.569327	0.000166204	0.255214	0.00933979	0.0125402	0.473707	0.182344	0.00122869
2467500	52.1399	1	3.41589	0.854723	0.000158675	0.255063	0.00934086	0.0125391	0.463073	0.178249	0.0015618
2475000	50.1292	1	3.29288	0.869907	0.00025343	0.173122	0.0145851	0.0176387	0.60428	0.230934	0.647284
2482500	49.3725	1	4.60829	0.388978	0.000188643	0.204902	0.0103686	0.0130406	0.567025	0.217353	0.231013
2490000	50.4367	1	4.0937	0.601162	0.000223418	0.18039	0.0128613	0.015692	0.59294	0.226783	0.528979
2497500	50.9051	1	3.41397	0.852778	0.000238384	0.175141	0.0140333	0.0170129	0.594317	0.22718	0.614207
2505000	47.3855	1	3.10268	1.01481	0.000253927	0.178683	0.0132038	0.0160764	0.626611	0.239619	0.55632
2512500	46.7083	1	3.00297	1.06018	0.000316014	0.16753	0.0164378	0.0197459	0.64552	0.246515	0.734955
2520000	49.4652	1	3.2475	0.942767	0.00023582	0.178918	0.0131546	0.0160211	0.604621	0.231215	0.552527
2527500	50.6185	1	3.96262	0.630568	0.000179727	0.206344	0.0103	0.012978	0.55287	0.211954	0.218975
2535000	48.7393	1	3.90517	0.691368	0.000323583	0.162817	0.0183779	0.0219521	0.626714	0.239172	0.799954
2542500	51.2374	1	3.79601	0.701722	0.000182953	0.198593	0.0107322	0.0133917	0.559211	0.21424	0.290023
2550000	51.1506	1	3.80463	0.700199	0.000203203	0.186117	0.0119374	0.0146672	0.578326	0.221317	0.442454
2557500	48.2642	1	4.18834	0.511965	0.0002608	0.17512	0.0140387	0.0170191	0.621547	0.237588	0.614551
2565000	49.1108	1	3.30827	0.922447	0.000222318	0.184278	0.0122002	0.0149563	0.601243	0.230047	0.469209
2572500	50.0269	1	3.60839	0.761198	0.000297859	0.164807	0.0175161	0.0209726	0.61206	0.233648	0.773717
2580000	48.4285	1	2.52881	1.21341	0.000265725	0.173706	0.0144195	0.0174508	0.621347	0.237473	0.637761
2587500	51.3646	1	3.58346	0.78879	0.000183613	0.197311	0.0108215	0.0134815	0.559965	0.214505	0.303394
2595000	48.3672	1	3.02661	0.98056	0.000370769	0.156467	0.0215744	0.0255762	0.633073	0.241362	0.871538
2602500	50.3624	1	3.74604	0.742354	0.00019911	0.190978	0.0113654	0.0140483	0.579136	0.221725	0.376992
2610000	50.7873	1	3.06308	0.994864	0.000190036	0.195103	0.0109902	0.0136541	0.568838	0.217862	0.327596
2617500	46.0202	1	1.78322	1.48931	0.000201729	0.219482	0.00984482	0.0126132	0.574688	0.220572	0.129699
2625000	48.6824	1	2.21063	1.29936	0.000223886	0.184925	0.0121045	0.0148508	0.604722	0.231393	0.459683
2632500	49.2283	1	2.80532	1.05518	0.0002902	0.167519	0.0164418	0.0197504	0.618537	0.236211	0.735113
2640000	50.873	1	3.94208	0.639685	0.000195262	0.191236	0.0113393	0.0140206	0.57377	0.219675	0.373741
2647500	50.4479	1	3.12238	0.961843	0.000261358	0.170838	0.0152834	0.0184323	0.603177	0.230446	0.684082
2655000	50.5058	1	4.1222	0.590021	0.000185923	0.2001	0.0106346	0.0132949	0.563837	0.216041	0.274924
2662500	50.8611	1	3.53899	0.797823	0.000247234	0.173119	0.014586	0.0176398	0.596833	0.228088	0.647336
2670000	51.351	1	3.76748	0.712537	0.000168318	0.219648	0.00984055	0.0126104	0.524773	0.201417	0.128772
2677500	51.1451	1	3.19084	0.931033	0.000192411	0.191891	0.0112748	0.0139521	0.570172	0.218311	0.365581
2685000	51.3269	1	3.30292	0.89669	0.000180826	0.200093	0.010635	0.0132953	0.556054	0.213059	0.274993
2692500	49.4862	1	4.55558	0.403116	0.000234561	0.179234	0.0130893	0.0159477	0.604017	0.230992	0.547425
2700000	49.0194	1	4.7405	0.345414	0.000194001	0.20156	0.0105469	0.0132094	0.575868	0.220679	0.260918
2707500	50.5917	1	3.95684	0.656059	0.000187337	0.198296	0.0107524	0.0134119	0.565827	0.216769	0.293083
2715000	49.88	1	4.33201	0.510683	0.000240249	0.176788	0.0136266	0.0165529	0.602899	0.230504	0.587174
2722500	49.2803	1	4.4736	0.461565	0.000253578	0.174744	0.0141371	0.0171306	0.611343	0.233678	0.620732
2730000	51.5265	1	3.27024	0.905792	0.000165634	0.224916	0.00971891	0.0125392	0.514771	0.197668	0.101467
2737500	50.6955	1	3.08207	0.967837	0.000179412	0.20614	0.0103095	0.0129865	0.552477	0.2118	0.220653
2745000	51.0837	1	3.03873	0.992911	0.000177781	0.205196	0.0103542	0.0130273	0.550349	0.210966	0.228513
2752500	49.9755	1	2.54844	1.1825	0.000180943	0.210341	0.0101327	0.0128317	0.552431	0.21186	0.18816
2760000	52.0798	1	3.35712	0.876832	0.000159012	0.25354	0.00935191	0.0125283	0.465784	0.179272	0.00497908
2767500	50.8033	1	3.38201	0.851446	0.000178273	0.206799	0.0102794	0.0129594	0.550416	0.211022	0.215289
2775000	51.7013	1	3.83553	0.689858	0.000161661	0.24204	0.00945674	0.0124766	0.486247	0.186983	0.0354318
2782500	51.0906	1	3.58424	0.786622	0.000223214	0.178907	0.0131569	0.0160236	0.588204	0.224937	0.552705
2790000	51.3719	1	3.765	0.71473	0.000170949	0.213312	0.0100264	0.0127451	0.53476	0.205136	0.167454
2797500	50.6703	1	2.87102	1.05475	0.000204414	0.187094	0.011809	0.0145269	0.581694	0.222626	0.428671
2805000	51.1909	1	3.41409	0.846459	0.000211672	0.182526	0.012479	0.0152653	0.582712	0.222919	0.495644
2812500	49.611	1	2.47167	1.21586	0.000211349	0.187341	0.0117777	0.0144928	0.591878	0.226529	0.425232
2820000	50.6209	1	3.95741	0.628884	0.000200995	0.188966	0.0115827	0.0142815	0.579525	0.221834	0.403136
2827500	51.1359	1	3.98272	0.633725	0.000172707	0.212574	0.0100515	0.012765	0.538089	0.2064	0.172432
2835000	50.936	1	2.93182	1.0389	0.000175602	0.209595	0.0101616	0.0128562	0.544708	0.208884	0.193641
2842500	49.7488	1	3.3786	0.888426	0.000263588	0.17166	0.0150228	0.0181361	0.609609	0.232928	0.670954
2850000	50.8981	1	2.9308	1.0376	0.000181895	0.201706	0.0105385	0.0132013	0.557593	0.213678	0.259555
2857500	50.141	1	3.95619	0.625007	0.000270053	0.169652	0.0156777	0.0188809	0.607354	0.232006	0.702726
2865000	50.8056	1	4.06569	0.60472	0.000201395	0.188113	0.0116828	0.0143897	0.578927	0.221588	0.414629
2872500	50.6397	1	3.15742	0.934905	0.000189385	0.196331	0.0108939	0.0135552	0.568391	0.217714	0.313943
2880000	51.4452	1	3.41996	0.845337	0.00016596	0.225394	0.00970909	0.0125342	0.514716	0.197655	0.0991847
2887500	50.6112	1	3.49797	0.801546	0.00025258	0.172398	0.014798	0.0178805	0.600069	0.229304	0.659059
2895000	50.6746	1	3.93444	0.650603	0.000245241	0.173939	0.0143545	0.0173771	0.597899	0.228518	0.633931
2902500	50.8592	1	3.37084	0.879599	0.000202484	0.187394	0.011771	0.0144855	0.579414	0.22176	0.424496
2910000	50.5691	1	3.02362	0.984749	0.000217904	0.18191	0.0125842	0.0153824	0.589684	0.225572	0.505138
2917500	47.3738	1	5.0896	0.197328	0.000219818	0.191255	0.0113375	0.0140186	0.608799	0.233087	0.373507
2925000	49.4284	1	4.45316	0.457608	0.000276673	0.169648	0.0156789	0.0188822	0.614736	0.234826	0.702778
2932500	49.2388	1	4.25165	0.500912	0.000241798	0.177766	0.0134026	0.0163002	0.60834	0.232609	0.571201
2940000	49.1864	1	2.88416	1.07322	0.000287567	0.168063	0.0162405	0.0195213	0.61856	0.236237	0.727018
2947500	48.3754	1	4.46321	0.41545	0.00029375	0.168384	0.0161233	0.019388	0.626864	0.239419	0.722169
2955000	50.3164	1	3.55992	0.815147	0.000215165	0.183595	0.0123054	0.0150726	0.59	0.22573	0.479407
2962500	49.4425	1	4.20377	0.572104	0.000246702	0.176064	0.0138007	0.0167497	0.608212	0.232516	0.599044
2970000	50.9584	1	3.72257	0.720248	0.000210548	0.183589	0.0123063	0.0150737	0.583622	0.22329	0.479497
2977500	49.1609	1	3.12379	0.991388	0.000226035	0.182776	0.0124374	0.0152191	0.602776	0.2306	0.491817
2985000	51.6423	1	3.75293	0.725115	0.000163597	0.230774	0.00961003	0.0124931	0.50443	0.193794	0.0754126
2992500	50.921	1	3.06808	0.975093	0.000193633	0.192045	0.01126	0.0139364	0.572115	0.219058	0.363686
3000000	50.0753	1	4.12501	0.594821	0.000193695	0.195832	0.0109323	0.0135945	0.574625	0.220092	0.319438
3007500	50.4668	1	3.07095	0.996699	0.000191415	0.195623	0.0109486	0.0136113	0.571143	0.218755	0.321756
3015000	51.1929	1	3.35603	0.881183	0.000181158	0.200585	0.0106047	0.0132656	0.556557	0.21326	0.27021
3022500	49.824	1	3.66905	0.767202	0.000296398	0.165407	0.0172687	0.0206911	0.613791	0.234329	0.765455
3030000	50.2828	1	3.29198	0.908115	0.000266792	0.170039	0.0155464	0.0187316	0.605567	0.231335	0.696676
3037500	50.6291	1	2.9044	1.04313	0.000220058	0.181018	0.0127437	0.0155604	0.590222	0.225758	0.51906
3045000	45.769	1	3.2431	0.97209	0.000262833	0.180086	0.0129197	0.0157573	0.642164	0.245602	0.533799
3052500	49.5811	1	3.60812	0.805022	0.000246131	0.175919	0.0138366	0.0167903	0.606948	0.232029	0.601437
3060000	51.8578	1	3.5196	0.811699	0.000161225	0.23816	0.00950268	0.0124733	0.490982	0.188744	0.0478914
3067500	49.7059	1	4.00585	0.648206	0.000220664	0.183224	0.0123644	0.0151381	0.596636	0.228261	0.485012
3075000	50.0137	1	2.79328	1.07027	0.000240744	0.176377	0.0137245	0.0166636	0.602	0.23015	0.593909
3082500	50.7981	1	3.76962	0.726206	0.00021398	0.182722	0.0124464	0.0152291	0.58635	0.224315	0.492654
3090000	47.7048	1	2.84985	1.10408	0.000320508	0.165083	0.0174016	0.0208423	0.636451	0.242969	0.769937
3097500	49.6394	1	2.85477	1.03807	0.000228442	0.180736	0.0127959	0.0156188	0.600567	0.229708	0.523498
3105000	51.3124	1	3.43452	0.838633	0.000189516	0.193075	0.0111639	0.0138352	0.566818	0.217049	0.351187
3112500	49.9104	1	4.45964	0.447391	0.000185922	0.204081	0.0104097	0.0130788	0.563201	0.215872	0.238089
3120000	51.5322	1	3.81491	0.701583	0.000164769	0.228188	0.00965511	0.0125097	0.509492	0.195696	0.0864037
3127500	50.1127	1	2.95872	1.04135	0.000184478	0.204286	0.0103993	0.0130691	0.560943	0.21501	0.236304
3135000	49.5162	1	2.48187	1.20441	0.000178317	0.221812	0.00978747	0.0125773	0.537759	0.20644	0.11707
3142500	51.0145	1	3.90618	0.666641	0.000199538	0.188335	0.0116563	0.0143609	0.576567	0.220689	0.411612
3150000	50.8264	1	3.17408	0.948552	0.000223024	0.17958	0.0130194	0.0158692	0.590031	0.225652	0.54188
3157500	50.5315	1	3.52363	0.814885	0.000263696	0.170211	0.015489	0.0186662	0.602872	0.230311	0.69398
3165000	48.1745	1	3.11061	0.996789	0.000344367	0.160618	0.0194035	0.0231164	0.633799	0.241796	0.826772
3172500	50.3868	1	4.01435	0.635959	0.00020325	0.188629	0.0116217	0.0143235	0.582314	0.222894	0.40765
3180000	48.234	1	3.66474	0.734863	0.000385993	0.154607	0.0226667	0.026812	0.634823	0.241955	0.889392
3187500	49.339	1	3.34752	0.882706	0.000331	0.160624	0.0194007	0.0231132	0.621409	0.23707	0.826703
3195000	50.1677	1	2.8464	1.05891	0.000255138	0.172673	0.0147161	0.0177876	0.604329	0.23094	0.654593
3202500	49.6842	1	3.66718	0.724713	0.00021327	0.186242	0.0119205	0.0146487	0.592704	0.226822	0.440664
3210000	50.1942	1	3.01243	0.983978	0.000207933	0.187004	0.0118205	0.0145394	0.586533	0.224476	0.429922
3217500	49.243	1	4.68663	0.366824	0.000225391	0.182782	0.0124364	0.015218	0.60193	0.230277	0.49173
3225000	50.9738	1	2.98893	1.01647	0.000182853	0.200242	0.0106258	0.0132863	0.559162	0.214252	0.273543
3232500	51.1861	1	3.56728	0.784014	0.000202098	0.186513	0.0118845	0.0146093	0.577434	0.220984	0.436827
3240000	51.4939	1	3.26308	0.908168	0.000166253	0.223407	0.00975119	0.0125564	0.517473	0.19868	0.108885
3247500	50.1432	1	3.99844	0.62638	0.000280489	0.167675	0.0163837	0.0196843	0.608904	0.232537	0.732806
3255000	49.1264	1	3.03426	0.973517	0.000190887	0.204129	0.0104073	0.0130766	0.570656	0.21873	0.237673
3262500	50.9483	1	4.03043	0.613706	0.000186984	0.196679	0.0108678	0.0135285	0.564897	0.216382	0.310168
3270000	49.3756	1	4.16193	0.589327	0.000219756	0.184501	0.0121667	0.0149193	0.598244	0.228904	0.465904
3277500	51.0212	1	3.89415	0.664928	0.000210567	0.183407	0.0123351	0.0151056	0.583242	0.223141	0.48224
3285000	50.886	1	3.86748	0.67202	0.000230377	0.177286	0.013511	0.0164224	0.592143	0.226404	0.579032
3292500	49.2335	1	4.68046	0.362877	0.000198532	0.196407	0.0108882	0.0135493	0.581983	0.222921	0.313121
3300000	48.6657	1	4.12749	0.544939	0.000219048	0.186979	0.0118237	0.014543	0.601963	0.230381	0.430273
3307500	51.4057	1	3.37587	0.868279	0.000177442	0.203229	0.0104542	0.0131207	0.55044	0.210965	0.24562
3315000	47.3334	1	5.15133	0.195162	0.000228591	0.187223	0.0117927	0.0145091	0.61535	0.23551	0.426877
3322500	50.9413	1	3.67989	0.759745	0.000203296	0.186739	0.0118548	0.0145769	0.579522	0.221787	0.433639
3330000	50.6124	1	4.15706	0.564785	0.0002168	0.182188	0.0125362	0.015329	0.588893	0.225276	0.50084
3337500	50.3869	1	3.04923	0.971051	0.000235377	0.176996	0.0135778	0.0164979	0.597505	0.228447	0.583767
3345000	50.9463	1	3.27264	0.911913	0.000215074	0.181932	0.0125804	0.0153782	0.585898	0.224125	0.504799
3352500	50.4133	1	3.25604	0.902204	0.00027249	0.168699	0.0160106	0.0192596	0.605334	0.231206	0.717401
3360000	51.2368	1	3.8704	0.674988	0.000175125	0.207585	0.0102447	0.0129285	0.54514	0.209013	0.209025
3367500	51.7423	1	3.34661	0.877647	0.000162171	0.235848	0.00953323	0.0124756	0.495567	0.19047	0.0559352
3375000	50.2985	1	3.2557	0.926942	0.000246728	0.174327	0.0142486	0.0172569	0.601322	0.229836	0.627575
3382500	51.1871	1	3.93175	0.655529	0.000173824	0.210069	0.0101431	0.0128405	0.541637	0.207715	0.190142
3390000	48.8517	1	2.60347	1.12969	0.000274672	0.171076	0.0152069	0.0183454	0.619499	0.236689	0.6803
3397500	48.7701	1	4.81717	0.318999	0.000218094	0.187059	0.0118135	0.0145318	0.600784	0.229931	0.429158
3405000	49.4161	1	3.46826	0.859576	0.000224184	0.182742	0.012443	0.0152253	0.600219	0.229621	0.492337
3412500	49.8072	1	3.31286	0.888917	0.000310034	0.163151	0.0182288	0.0217827	0.615297	0.234827	0.795678
3420000	51.3546	1	3.70102	0.744441	0.000177969	0.202974	0.0104679	0.0131337	0.551317	0.211296	0.247911
3427500	50.8478	1	2.86607	1.06076	0.000170446	0.221816	0.00978738	0.0125772	0.525752	0.201831	0.117049
3435000	49.0965	1	4.53573	0.436811	0.000264402	0.172709	0.0147055	0.0177755	0.615366	0.235158	0.65401
3442500	51.4536	1	3.32938	0.880667	0.000164625	0.230884	0.00960822	0.0124925	0.505871	0.19435	0.074963
3450000	50.3862	1	2.73889	1.10485	0.000207805	0.186444	0.0118936	0.0146192	0.585412	0.224036	0.437799
3457500	50.849	1	3.32116	0.896276	0.000217801	0.18123	0.0127051	0.0155173	0.58776	0.224821	0.515741
3465000	51.411	1	3.73772	0.730937	0.000171267	0.212266	0.0100622	0.0127736	0.536079	0.205623	0.174542
3472500	51.4833	1	3.48257	0.829228	0.000171235	0.211555	0.0100876	0.0127942	0.536558	0.205794	0.179486
3480000	51.2603	1	3.59367	0.780198	0.000203593	0.185602	0.0120081	0.0147447	0.577953	0.221164	0.449833
3487500	49.3713	1	4.49739	0.448584	0.000187632	0.20616	0.0103085	0.0129856	0.564983	0.216594	0.220483
3495000	50.7602	1	3.62871	0.75295	0.000195354	0.191634	0.0112998	0.0139786	0.574283	0.21988	0.368766
3502500	47.2243	1	5.00261	0.254055	0.000193064	0.220934	0.00980846	0.01259	0.560574	0.215182	0.121736
3510000	51.2068	1	3.87494	0.676415	0.000179453	0.202306	0.0105045	0.0131686	0.553745	0.212215	0.253989
3517500	50.5956	1	3.07107	0.987592	0.000235998	0.176389	0.0137218	0.0166605	0.596079	0.227886	0.593722
3525000	49.6082	1	3.00097	0.991125	0.000184961	0.207729	0.0102385	0.012923	0.560161	0.214775	0.207889
3532500	51.2173	1	3.675	0.745197	0.000169668	0.218125	0.00988082	0.0126373	0.528418	0.202789	0.137444
3540000	50.2239	1	3.87479	0.693777	0.000208378	0.186704	0.0118594	0.0145819	0.586661	0.224519	0.434138
3547500	50.5543	1	3.3264	0.890212	0.000257655	0.171413	0.0151	0.0182238	0.601571	0.229849	0.674912
3555000	49.6704	1	4.4355	0.445078	0.000235153	0.178639	0.013213	0.0160867	0.60286	0.230535	0.55702
3562500	49.8143	1	2.51507	1.19068	0.000189814	0.200596	0.0106041	0.013265	0.569698	0.218296	0.270107
3570000	51.0686	1	3.12077	0.957559	0.000179916	0.202731	0.010481	0.0131462	0.554377	0.212465	0.250104
3577500	48.6855	1	2.80029	1.04579	0.000279736	0.170399	0.0154268	0.0185954	0.621865	0.237573	0.691027
3585000	49.9638	1	3.99444	0.627593	0.00029236	0.165864	0.0170839	0.020481	0.612039	0.233675	0.759052
3592500	50.212	1	3.69754	0.717315	0.00021776	0.182909	0.0124155	0.0151948	0.591957	0.226464	0.489793
3600000	51.5848	1	3.75927	0.718618	0.000164287	0.229017	0.00964018	0.0125038	0.507717	0.195028	0.0827972
3607500	47.3746	1	2.33351	1.22523	0.000331242	0.163979	0.0178674	0.0213719	0.640717	0.244558	0.784866
3615000	50.217	1	2.77353	1.08893	0.00017719	0.214451	0.0099892	0.0127162	0.54347	0.208498	0.159976
3622500	49.2554	1	3.86232	0.650171	0.000207231	0.190696	0.0113944	0.0140793	0.590529	0.226081	0.380581
3630000	49.9884	1	4.40142	0.480468	0.000175586	0.221525	0.00979425	0.0125813	0.533945	0.204971	0.118582
3637500	51.4388	1	3.58897	0.787099	0.000175268	0.205706	0.0103298	0.013005	0.546244	0.209402	0.224238
3645000	51.0328	1	3.25324	0.918031	0.000207376	0.184657	0.0121436	0.0148939	0.581465	0.222488	0.463605
3652500	49.1369	1	3.44418	0.858295	0.000326869	0.161616	0.0189282	0.022577	0.623102	0.237751	0.81488
3660000	50.8206	1	2.95147	1.0221	0.000190368	0.1947	0.0110232	0.0136883	0.569126	0.217964	0.332176
3667500	50.9763	1	3.1963	0.926415	0.000175264	0.209753	0.0101554	0.0128509	0.544082	0.208647	0.192469
3675000	48.7528	1	4.07874	0.629449	0.000236349	0.180449	0.0128501	0.0156794	0.610032	0.233322	0.528046
3682500	50.8604	1	3.68556	0.731714	0.000212475	0.183117	0.0123816	0.0151572	0.585214	0.223889	0.486626
3690000	51.2293	1	3.33151	0.885766	0.000195391	0.189789	0.0114908	0.0141824	0.572404	0.219124	0.392273
3697500	50.7658	1	3.27266	0.890741	0.00019058	0.194804	0.0110146	0.0136794	0.569498	0.218109	0.330992
3705000	51.5101	1	3.19636	0.934311	0.00016403	0.232345	0.0095847	0.0124857	0.503064	0.193295	0.0690975
3712500	51.0377	1	3.69788	0.731423	0.00019525	0.190597	0.0114047	0.0140903	0.5731	0.219407	0.381847
3720000	50.7137	1	3.75702	0.702381	0.00021584	0.182266	0.0125229	0.0153142	0.587781	0.224853	0.499637
3727500	51.1288	1	3.66864	0.745054	0.000207916	0.184157	0.0122186	0.0149766	0.581188	0.222371	0.471011
3735000	50.9872	1	3.90399	0.656704	0.000205304	0.185683	0.0119969	0.0147324	0.580525	0.222149	0.448676
3742500	50.6074	1	3.37141	0.847366	0.000238434	0.175735	0.0138823	0.016842	0.596682	0.2281	0.604452
3750000	51.126	1	3.77123	0.722039	0.000181716	0.200437	0.0106137	0.0132744	0.557417	0.213587	0.271637
3757500	49.6738	1	4.37481	0.475275	0.000271764	0.170155	0.0155078	0.0186876	0.611749	0.233701	0.694866
3765000	51.392	1	3.72677	0.736525	0.000170704	0.213567	0.0100179	0.0127384	0.534169	0.204914	0.165757
3772500	50.8148	1	2.91751	1.04032	0.000194092	0.192196	0.0112455	0.0139211	0.572923	0.21937	0.361827
3780000	47.8296	1	3.11722	0.913206	0.000346337	0.160924	0.0192558	0.0229488	0.637381	0.243174	0.823169
3787500	50.4885	1	4.00312	0.616098	0.000173911	0.218127	0.00988077	0.0126373	0.534983	0.205308	0.137433
3795000	50.7062	1	2.86723	1.06742	0.00017471	0.213584	0.0100174	0.012738	0.540388	0.2073	0.165647
3802500	50.8578	1	3.52442	0.821585	0.000200785	0.188241	0.0116674	0.014373	0.578233	0.221325	0.412881
3810000	49.4435	1	4.30719	0.488971	0.000204555	0.191468	0.0113162	0.013996	0.587493	0.224934	0.370835
3817500	50.3306	1	4.09048	0.5887	0.000259231	0.171494	0.0150746	0.018195	0.603781	0.230696	0.673619
3825000	50.79	1	3.31645	0.874973	0.000185407	0.198903	0.0107115	0.013371	0.562988	0.215693	0.286863
3832500	49.2101	1	4.33076	0.509086	0.000303592	0.165246	0.0173347	0.0207662	0.620315	0.236814	0.767693
3840000	49.4004	1	2.76334	1.0907	0.000176559	0.230568	0.00961347	0.0124942	0.524306	0.201427	0.0762618
3847500	49.3844	1	3.76861	0.740621	0.000291987	0.166933	0.0166646	0.0200039	0.617335	0.235733	0.743729
3855000	50.8794	1	3.52142	0.806391	0.000245778	0.173418	0.0145005	0.0175427	0.596353	0.227912	0.642459
3862500	45.5402	1	1.82895	1.41232	0.000330116	0.167321	0.0165164	0.0198353	0.658594	0.251501	0.738038
3870000	49.7089	1	3.25627	0.933895	0.000267769	0.170882	0.0152692	0.0184162	0.610739	0.233337	0.683385
3877500	51.4003	1	3.79693	0.710897	0.000166268	0.225189	0.00971328	0.0125363	0.515436	0.197928	0.100159
3885000	50.7788	1	3.27281	0.918026	0.000193815	0.192525	0.0112145	0.0138884	0.572785	0.219324	0.357815
3892500	51.1471	1	3.76134	0.711098	0.000193737	0.191066	0.0113565	0.0140388	0.571357	0.218748	0.375882
3900000	50.0067	1	3.09376	0.958783	0.000179676	0.212161	0.0100659	0.0127766	0.549163	0.21064	0.175265
3907500	51.1225	1	3.57133	0.784879	0.000220689	0.179614	0.0130126	0.0158616	0.587036	0.224507	0.541335
3915000	49.2646	1	2.55149	1.19347	0.000247411	0.176258	0.0137533	0.0166961	0.609828	0.233139	0.595858
3922500	50.1655	1	3.7882	0.682504	0.00025589	0.172513	0.0147634	0.0178413	0.604507	0.231003	0.657182
3930000	51.7468	1	3.40001	0.855901	0.00016162	0.239975	0.0094804	0.0124738	0.489076	0.188039	0.0419069
3937500	45.893	1	1.82378	1.44644	0.000205118	0.214526	0.00998681	0.0127144	0.584663	0.224303	0.15949
3945000	51.4433	1	3.48796	0.828591	0.000170988	0.212439	0.0100562	0.0127688	0.535509	0.205408	0.173353
3952500	50.7226	1	2.83509	1.07122	0.000173922	0.214983	0.00997245	0.0127035	0.53797	0.206398	0.156567
3960000	51.0571	1	3.6386	0.756772	0.000173104	0.212696	0.0100473	0.0127617	0.538613	0.206603	0.171604
3967500	50.6235	1	3.70813	0.718963	0.000215942	0.182468	0.0124887	0.0152761	0.588419	0.225101	0.496531
3975000	51.5965	1	3.53817	0.809546	0.000164993	0.225835	0.00970018	0.0125299	0.512692	0.196886	0.0971002
3982500	50.3306	1	3.68972	0.720957	0.000225772	0.1799	0.0129561	0.0157982	0.594617	0.227413	0.536773
3990000	49.5585	1	2.80597	1.07903	0.00029435	0.166219	0.0169426	0.0203202	0.616019	0.235206	0.754016
3997500	50.5536	1	3.53872	0.782892	0.000247039	0.173756	0.0144055	0.0174349	0.599314	0.229053	0.63694
4005000	50.2051	1	2.70462	1.11264	0.000203977	0.188899	0.0115904	0.0142897	0.583719	0.223438	0.404023
4012500	50.0821	1	3.55066	0.780441	0.000183701	0.205472	0.0103409	0.0130152	0.559328	0.214413	0.226194
4020000	50.5077	1	3.73701	0.706389	0.000237755	0.176115	0.0137882	0.0167356	0.597273	0.228336	0.598208
4027500	50.0293	1	3.06889	0.999763	0.000174993	0.222551	0.00977038	0.0125672	0.531888	0.204199	0.113234
4035000	51.1516	1	3.9056	0.66177	0.00018194	0.200058	0.0106372	0.0132975	0.557765	0.213713	0.275345
4042500	49.5352	1	2.55822	1.16122	0.000240834	0.177375	0.0134905	0.0163994	0.605752	0.231609	0.577569
4050000	49.2528	1	2.80003	1.10378	0.000276563	0.169984	0.0155652	0.0187528	0.61628	0.235426	0.697547
4057500	51.1696	1	3.19147	0.938427	0.000191699	0.192243	0.0112411	0.0139164	0.569419	0.218029	0.361254
4065000	50.4943	1	4.09757	0.599179	0.000215128	0.183117	0.0123816	0.0151572	0.588857	0.225283	0.486628
4072500	47.6645	1	4.91905	0.250276	0.000264522	0.175489	0.0139442	0.0169121	0.62748	0.239867	0.608493
4080000	45.8053	1	1.54398	1.56787	0.0002777	0.176368	0.0137268	0.0166661	0.64652	0.24717	0.59406
4087500	49.5032	1	2.65153	1.13429	0.000177979	0.223043	0.00975928	0.0125609	0.535836	0.205724	0.110723
4095000	51.6054	1	3.51554	0.809927	0.000163122	0.234561	0.00955138	0.0124783	0.498747	0.191672	0.0606299
4102500	50.4403	1	3.4424	0.831691	0.000276391	0.167915	0.0162949	0.0195832	0.605666	0.231308	0.729234
4110000	51.1523	1	3.20526	0.937204	0.000182213	0.199786	0.0106543	0.0133143	0.558178	0.213867	0.278016
4117500	47.9653	1	4.86158	0.305897	0.000307132	0.166807	0.0167131	0.0200591	0.632457	0.241503	0.745561
4125000	51.3573	1	3.5804	0.794257	0.000172883	0.209972	0.0101468	0.0128437	0.540231	0.207174	0.190855
4132500	50.6415	1	3.31424	0.877017	0.000176814	0.21049	0.010127	0.0128269	0.545989	0.209392	0.187077
4140000	51.2784	1	3.45193	0.839636	0.000194656	0.190022	0.0114655	0.0141554	0.571595	0.218819	0.389245
4147500	51.2643	1	2.93798	1.03645	0.000163569	0.249738	0.00938212	0.0125051	0.478001	0.183922	0.0140922
4155000	50.1299	1	4.02155	0.597762	0.000210243	0.186167	0.0119306	0.0146598	0.588349	0.225154	0.441739
4162500	50.4472	1	3.88963	0.681648	0.00024148	0.175298	0.013993	0.0169673	0.59878	0.22889	0.611636
4170000	51.2774	1	3.54609	0.798616	0.000202142	0.186203	0.0119257	0.0146544	0.576966	0.220798	0.441218
4177500	49.898	1	3.81797	0.668778	0.000272817	0.169549	0.0157128	0.0189208	0.609947	0.232994	0.704316
4185000	50.5612	1	3.78703	0.722161	0.000229961	0.178117	0.0133253	0.0162131	0.594446	0.227305	0.565494
4192500	50.65	1	4.07922	0.597229	0.000227753	0.178557	0.0132305	0.0161064	0.593032	0.226775	0.558355
4200000	50.7526	1	4.0744	0.591637	0.000204825	0.186635	0.0118684	0.0145917	0.581523	0.222551	0.435104
4207500	50.2002	1	2.66824	1.14413	0.00017548	0.218465	0.00987162	0.0126311	0.537049	0.206107	0.135477
4215000	49.1745	1	2.78975	1.10506	0.000175601	0.249173	0.00938694	0.0125021	0.496125	0.190888	0.0155202
4222500	49.7203	1	2.51554	1.19434	0.000226713	0.181093	0.01273	0.0155451	0.599287	0.229227	0.517884
4230000	50.7941	1	3.00418	0.999583	0.000211584	0.183644	0.0122978	0.0150642	0.585178	0.223887	0.478679
4237500	51.3549	1	3.61042	0.77318	0.000184291	0.196789	0.0108596	0.0135202	0.560849	0.214834	0.308975
4245000	47.8547	1	4.55107	0.381747	0.000326341	0.163909	0.0178973	0.0214059	0.635565	0.242589	0.785784
4252500	48.546	1	3.82119	0.695341	0.00037231	0.155936	0.0218776	0.0259193	0.631267	0.240653	0.876761
4260000	50.2459	1	3.56831	0.808367	0.000258862	0.171728	0.0150018	0.0181121	0.604431	0.230952	0.669863
4267500	52.0946	1	3.52503	0.813895	0.000158923	0.254286	0.00934642	0.0125335	0.464568	0.178814	0.00328867
4275000	51.0858	1	3.22346	0.926536	0.00020626	0.184971	0.0120978	0.0148434	0.580521	0.222133	0.459006
4282500	49.8062	1	4.34853	0.505634	0.000239063	0.17726	0.0135169	0.0164292	0.60311	0.230597	0.579457
4290000	50.2795	1	3.88459	0.650694	0.000258473	0.171748	0.0149957	0.0181052	0.604069	0.230814	0.669547
4297500	50.48	1	4.06494	0.613951	0.000199597	0.190245	0.0114417	0.0141298	0.579057	0.22168	0.386361
4305000	49.5404	1	3.43137	0.872665	0.000228182	0.181066	0.0127349	0.0155505	0.601152	0.22994	0.518303
4312500	50.633	1	3.77056	0.727813	0.000169056	0.231951	0.00959092	0.0124874	0.511234	0.196428	0.0706577
4320000	50.7908	1	3.69512	0.756595	0.000202668	0.187532	0.0117538	0.0144667	0.579892	0.221945	0.422584
4327500	51.3929	1	3.63308	0.765837	0.00017922	0.201329	0.0105603	0.0132224	0.55352	0.21211	0.263094
4335000	50.0624	1	2.63851	1.13861	0.000212529	0.185391	0.0120377	0.0147772	0.5901	0.225807	0.452886
4342500	50.1836	1	2.77881	1.1008	0.000225848	0.180229	0.012892	0.0157264	0.59569	0.227831	0.531525
4350000	51.4311	1	3.27021	0.904236	0.000167464	0.220763	0.00981261	0.0125926	0.52227	0.200475	0.122652
4357500	49.7684	1	3.94727	0.668917	0.000261257	0.17211	0.0148846	0.017979	0.608979	0.232701	0.663706
4365000	49.9905	1	4.43473	0.465004	0.000185068	0.204495	0.0103887	0.0130593	0.561771	0.215332	0.234499
4372500	50.358	1	2.81952	1.07371	0.000234353	0.177336	0.0134995	0.0164095	0.597407	0.228418	0.578211
4380000	51.0706	1	3.33417	0.872384	0.00021543	0.181487	0.0126589	0.0154657	0.585232	0.22386	0.511724
4387500	51.224	1	3.63837	0.761492	0.000206339	0.184531	0.0121624	0.0149145	0.579753	0.22183	0.465472
4395000	50.3556	1	3.43621	0.826354	0.000275492	0.168231	0.0161788	0.0194511	0.606293	0.231557	0.724479
4402500	50.8372	1	3.23777	0.930292	0.000191137	0.194073	0.011076	0.0137432	0.56991	0.218253	0.339414
4410000	49.6747	1	4.48875	0.429168	0.000207581	0.188948	0.0115848	0.0142836	0.588919	0.225429	0.40337
4417500	50.537	1	3.51811	0.790306	0.000246912	0.173817	0.0143883	0.0174154	0.59942	0.229095	0.63593
4425000	51.2553	1	3.28543	0.898641	0.000194063	0.190451	0.0114199	0.0141065	0.5712	0.218676	0.383709
4432500	51.3834	1	3.74799	0.732122	0.000163038	0.247028	0.00940616	0.012492	0.481169	0.185103	0.021136
4440000	49.8934	1	2.86645	1.07765	0.00019736	0.194066	0.0110766	0.0137438	0.57911	0.221776	0.339492
4447500	50.3427	1	3.74935	0.741596	0.000211717	0.18489	0.0121095	0.0148563	0.587989	0.224989	0.460187
4455000	50.5144	1	4.20405	0.542089	0.000204607	0.187518	0.0117556	0.0144687	0.582636	0.222995	0.422784
4462500	50.2014	1	4.17866	0.549134	0.000176567	0.215944	0.00994312	0.0126816	0.54117	0.207643	0.150535
4470000	51.3847	1	3.49361	0.822558	0.000183275	0.197494	0.0108084	0.0134683	0.559495	0.214328	0.301453
4477500	50.7325	1	4.11072	0.584837	0.000207842	0.185354	0.012043	0.014783	0.583486	0.223276	0.453427
4485000	48.9357	1	3.39734	0.816682	0.000313723	0.164051	0.0178363	0.0213366	0.623944	0.238159	0.783907
4492500	46.6811	1	2.93222	1.00878	0.00019781	0.218256	0.00987726	0.0126349	0.570421	0.218911	0.136685
4500000	50.7339	1	4.01094	0.63135	0.00019757	0.190425	0.0114227	0.0141095	0.576309	0.220631	0.384043
4507500	49.9231	1	3.85717	0.701365	0.000264108	0.171232	0.0151571	0.0182887	0.608207	0.23238	0.677805
4515000	51.1756	1	3.2256	0.918213	0.000195127	0.190141	0.0114528	0.0141418	0.57242	0.219137	0.38771
4522500	49.1454	1	2.47587	1.19345	0.000268444	0.17178	0.0149857	0.0180939	0.615761	0.235282	0.669027
4530000	50.0845	1	2.77726	1.10638	0.000170643	0.243393	0.00944215	0.0124796	0.497608	0.191372	0.0313744
4537500	51.197	1	3.69571	0.743288	0.000206428	0.184572	0.0121562	0.0149077	0.579962	0.221911	0.464858
4545000	51.2865	1	3.35503	0.868438	0.000183846	0.197529	0.0108059	0.0134658	0.560374	0.214666	0.301087
4552500	48.2072	1	2.05127	1.37345	0.000221567	0.187378	0.0117731	0.0144878	0.606076	0.231964	0.424723
4560000	50.477	1	2.80031	1.0862	0.000212246	0.184283	0.0121995	0.0149556	0.587475	0.224779	0.469142
4567500	50.9993	1	3.92361	0.664756	0.000170886	0.218227	0.00987805	0.0126354	0.53021	0.203478	0.136853
4575000	49.9847	1	3.22658	0.896011	0.000272081	0.169537	0.0157172	0.0189258	0.609061	0.232655	0.704512
4582500	50.5203	1	4.09835	0.57952	0.000233525	0.177211	0.0135282	0.0164419	0.59591	0.227843	0.580258
4590000	49.1494	1	4.42571	0.448048	0.000295188	0.166782	0.0167225	0.0200698	0.619907	0.23671	0.745916
4597500	49.1833	1	4.17403	0.544827	0.000180779	0.220614	0.00981628	0.0125949	0.5428	0.208353	0.12346
4605000	50.8416	1	3.9619	0.65027	0.000183824	0.200095	0.0106349	0.0132952	0.560645	0.214817	0.274976
4612500	49.1163	1	3.84719	0.71685	0.000274292	0.170669	0.0153383	0.0184948	0.617099	0.23576	0.686768
4620000	50.1316	1	4.00318	0.639282	0.000171649	0.233579	0.00956582	0.0124812	0.512954	0.197116	0.0643232
4627500	49.4572	1	4.15461	0.551809	0.000305925	0.164431	0.0176742	0.0211523	0.618228	0.23599	0.778816
4635000	50.8909	1	3.06306	0.983433	0.000215895	0.181785	0.0126062	0.0154069	0.586638	0.224404	0.507088
4642500	50.169	1	3.705	0.760905	0.000226326	0.180114	0.0129143	0.0157513	0.595982	0.22794	0.533358
4650000	47.4844	1	2.51654	1.223	0.000206586	0.199574	0.0106678	0.0133277	0.594329	0.227714	0.280122
4657500	51.3787	1	3.36246	0.869829	0.00018124	0.19938	0.0106803	0.01334	0.556666	0.21328	0.282059
4665000	51.1151	1	3.21134	0.938687	0.000168144	0.224271	0.00973248	0.0125462	0.519413	0.19944	0.104601
4672500	51.5306	1	3.43795	0.849302	0.000164797	0.228105	0.00965664	0.0125103	0.509638	0.195751	0.0867708
4680000	47.7088	1	4.99618	0.244301	0.000186418	0.233186	0.00957174	0.0124825	0.53512	0.205627	0.0658257
4687500	50.9796	1	3.99164	0.625442	0.000169489	0.222418	0.00977341	0.012569	0.523604	0.201017	0.113917
4695000	51.1383	1	3.5357	0.799962	0.000220405	0.179667	0.0130021	0.0158498	0.586816	0.224424	0.540492
4702500	47.0531	1	4.72182	0.365016	0.000381027	0.157364	0.0210768	0.0250129	0.64711	0.246749	0.862478
4710000	48.8474	1	4.60837	0.402869	0.000177758	0.245768	0.00941813	0.012487	0.504321	0.19399	0.0245777
4717500	51.2349	1	3.46289	0.825417	0.000176642	0.205496	0.0103398	0.0130141	0.548467	0.210251	0.225991
4725000	49.5264	1	2.4562	1.21141	0.000188296	0.204153	0.010406	0.0130754	0.566761	0.217238	0.237462
4732500	51.2769	1	3.78629	0.70867	0.000183038	0.198294	0.0107525	0.013412	0.559296	0.214267	0.293098
4740000	50.1814	1	4.20834	0.539532	0.000254733	0.172736	0.0146977	0.0177666	0.604127	0.230864	0.653576
4747500	50.2197	1	3.20084	0.91753	0.000278615	0.167887	0.0163051	0.0195948	0.607955	0.232181	0.729647
4755000	50.5289	1	3.97548	0.63635	0.000253255	0.172404	0.014796	0.0178782	0.600899	0.229621	0.65895
4762500	49.8901	1	4.00247	0.642121	0.000270823	0.16995	0.0155764	0.0187656	0.609687	0.232907	0.69807
4770000	49.8714	1	2.53365	1.19155	0.000196337	0.194882	0.0110082	0.0136728	0.578077	0.221396	0.330104
4777500	51.3678	1	3.43781	0.83814	0.000178758	0.201993	0.0105221	0.0131854	0.552722	0.211817	0.256873
4785000	50.7533	1	3.92593	0.643284	0.000193284	0.192981	0.0111725	0.0138441	0.572355	0.219168	0.352314
4792500	51.2957	1	3.7062	0.737593	0.000189261	0.193322	0.0111418	0.0138119	0.566614	0.216976	0.348247
4800000	50.5439	1	3.28905	0.913707	0.000222326	0.180481	0.012844	0.0156726	0.59175	0.22633	0.527536
4807500	51.0166	1	3.93979	0.644956	0.000191904	0.192757	0.011193	0.0138657	0.570138	0.218314	0.355004
4815000	48.3806	1	3.44663	0.788009	0.000289436	0.169146	0.0158527	0.01908	0.626181	0.239182	0.710553
4822500	51.2114	1	3.76802	0.71816	0.000192481	0.191576	0.0113055	0.0139846	0.569992	0.218236	0.369481
4830000	49.4338	1	2.64421	1.12611	0.000271335	0.170673	0.015337	0.0184933	0.613783	0.234493	0.686705
4837500	50.8839	1	3.28168	0.905312	0.000231231	0.177055	0.0135642	0.0164825	0.592427	0.226507	0.582808
4845000	50.1464	1	4.39685	0.478134	0.000179763	0.210562	0.0101243	0.0128246	0.550474	0.211113	0.186558
4852500	51.0503	1	3.82874	0.695107	0.000209774	0.183636	0.0122989	0.0150655	0.582652	0.22292	0.478792
4860000	50.2681	1	2.70323	1.11589	0.000192905	0.195476	0.0109602	0.0136233	0.573296	0.219576	0.323399
4867500	51.3418	1	3.42586	0.848599	0.000187421	0.194416	0.0110469	0.0137129	0.564546	0.216205	0.335444
4875000	50.4767	1	3.76454	0.69536	0.000223175	0.180371	0.0128649	0.0156961	0.592562	0.226638	0.529283
4882500	50.7123	1	2.98894	1.00663	0.000174879	0.213188	0.0100306	0.0127484	0.540973	0.207517	0.168284
4890000	51.0786	1	3.83683	0.683383	0.000168512	0.223733	0.00974405	0.0125525	0.520602	0.199887	0.107255
4897500	47.9453	1	2.2968	1.2962	0.000190385	0.21638	0.0099302	0.0126722	0.561522	0.21546	0.147852
4905000	51.2841	1	3.47817	0.821889	0.000197793	0.188299	0.0116606	0.0143656	0.57399	0.219702	0.412106
4912500	50.7811	1	3.46877	0.814746	0.000240257	0.174926	0.0140892	0.0170763	0.595796	0.22774	0.61774
4920000	50.4762	1	3.37262	0.868559	0.000269892	0.169087	0.0158733	0.0191034	0.604378	0.230852	0.711458
4927500	50.7831	1	3.55854	0.803808	0.000238495	0.175361	0.013977	0.0169492	0.595313	0.227567	0.610606
4935000	49.8888	1	4.42241	0.473329	0.000215756	0.184585	0.0121542	0.0149056	0.592949	0.22688	0.464666
4942500	48.996	1	2.7796	1.06687	0.000207612	0.191508	0.0113123	0.0139918	0.591905	0.226624	0.370339
4950000	50.3478	1	2.94884	1.0323	0.000247551	0.174038	0.0143275	0.0173464	0.601119	0.229751	0.632322
4957500	50.4011	1	3.50464	0.835183	0.000215691	0.183162	0.0123745	0.0151492	0.58973	0.225618	0.485957
4965000	49.4846	1	4.58962	0.407449	0.000202356	0.192618	0.0112059	0.0138793	0.585347	0.224135	0.356689
4972500	50.858	1	3.98319	0.626584	0.000213763	0.182641	0.0124598	0.015244	0.58586	0.224126	0.493885
4980000	50.9309	1	3.04385	0.992582	0.000205826	0.185626	0.0120048	0.0147412	0.581158	0.22239	0.449498
4987500	50.4515	1	3.38712	0.839244	0.0002102	0.185198	0.0120651	0.0148074	0.586486	0.22442	0.455693
4995000	51.2249	1	3.5427	0.811356	0.000171703	0.213509	0.0100198	0.0127399	0.535778	0.205531	0.166145
5002500	50.669	1	3.86949	0.679859	0.000246961	0.17355	0.014463	0.0175002	0.59835	0.228679	0.640295
5010000	50.6777	1	2.92312	1.04922	0.00016753	0.240466	0.00947462	0.0124743	0.497243	0.191187	0.0403372
5017500	49.9518	1	2.85847	1.04167	0.000247123	0.174923	0.0140902	0.0170774	0.604234	0.230965	0.617801
5025000	48.8468	1	4.26602	0.546118	0.000188554	0.209498	0.0101654	0.0128595	0.564502	0.216473	0.19436
5032500	50.6202	1	2.88711	1.04489	0.000186399	0.198975	0.0107067	0.0133663	0.564499	0.216273	0.286134
5040000	50.4326	1	2.74936	1.10117	0.000202747	0.188725	0.0116105	0.0143114	0.581723	0.22267	0.406356
5047500	48.3263	1	4.58554	0.420971	0.000191535	0.210055	0.0101436	0.0128409	0.568571	0.218044	0.190249
5055000	46.1098	1	2.20912	1.34521	0.000225885	0.193179	0.0111546	0.0138253	0.618902	0.236996	0.349949
5062500	50.2473	1	2.78618	1.08569	0.000239342	0.176249	0.0137556	0.0166987	0.599766	0.229292	0.596013
5070000	50.7504	1	2.91489	1.04059	0.000166508	0.248273	0.00939484	0.0124977	0.484435	0.186377	0.0178404
5077500	52.1352	1	3.70369	0.742838	0.000158706	0.254218	0.00934692	0.012533	0.464349	0.178729	0.00344245
5085000	48.4621	1	4.75064	0.324346	0.000207236	0.194025	0.0110801	0.0137475	0.593395	0.227245	0.339968
5092500	51.1185	1	3.60078	0.778322	0.000221632	0.179328	0.0130702	0.0159262	0.587422	0.224648	0.545918
5100000	47.5526	1	3.01231	0.98274	0.000190254	0.222734	0.00976623	0.0125648	0.554378	0.212837	0.112298
5107500	50.6635	1	4.10044	0.585338	0.000223422	0.179842	0.0129675	0.0158109	0.591343	0.22616	0.537695
5115000	51.1084	1	3.98728	0.632848	0.000174483	0.20975	0.0101555	0.012851	0.54287	0.208182	0.192491
5122500	49.6121	1	4.49695	0.425958	0.000243725	0.176458	0.013705	0.0166415	0.60602	0.231689	0.592577
5130000	51.4705	1	3.31451	0.886617	0.000163458	0.237369	0.00951285	0.0124737	0.495459	0.190453	0.0505892
5137500	51.0453	1	3.77326	0.705319	0.000213842	0.182116	0.0125486	0.0153428	0.584681	0.223663	0.501954
5145000	49.963	1	3.85169	0.701459	0.000177902	0.216154	0.00993689	0.0126771	0.543016	0.208355	0.149242
5152500	50.1906	1	3.05803	0.963582	0.000237815	0.176767	0.0136316	0.0165587	0.599759	0.229303	0.587526
5160000	49.8027	1	4.06301	0.576112	0.000235056	0.178367	0.013271	0.0161519	0.601837	0.230137	0.561423
5167500	51.347	1	3.31252	0.886634	0.000163491	0.243433	0.00944173	0.0124797	0.487012	0.187297	0.0312563
5175000	49.0744	1	2.89524	1.01275	0.000275406	0.170528	0.0153844	0.0185472	0.617664	0.235972	0.688993
5182500	50.9844	1	3.13011	0.951787	0.000182815	0.200214	0.0106275	0.0132879	0.559104	0.214229	0.273815
5190000	49.1475	1	2.52383	1.20741	0.000226945	0.182495	0.0124843	0.0152712	0.603289	0.23079	0.496128
5197500	49.8951	1	4.35391	0.485401	0.000171597	0.245193	0.00942376	0.012485	0.496352	0.190916	0.0261847
5205000	47.5539	1	3.30298	0.92645	0.000198962	0.206885	0.0102755	0.0129559	0.581434	0.222915	0.214592
5212500	49.7226	1	2.91464	1.05753	0.00017333	0.238133	0.00950302	0.0124733	0.50912	0.195716	0.0479823
5220000	51.2523	1	3.43834	0.834843	0.00018336	0.198142	0.0107629	0.0134225	0.559761	0.214442	0.294667
5227500	50.8072	1	2.89231	1.05144	0.00018618	0.198114	0.0107649	0.0134245	0.564045	0.216083	0.294964
5235000	50.0693	1	4.19295	0.566477	0.00018387	0.205359	0.0103463	0.0130201	0.559631	0.214527	0.227138
5242500	49.5076	1	4.02506	0.59973	0.000183108	0.211532	0.0100884	0.0127949	0.554866	0.212816	0.179645
5250000	50.3198	1	4.29348	0.513104	0.000221832	0.1812	0.0127105	0.0155233	0.593093	0.22686	0.516208
5257500	50.4686	1	3.71069	0.747298	0.000258683	0.171355	0.0151183	0.0182446	0.602498	0.230202	0.675845
5265000	50.6475	1	3.45736	0.825978	0.000262226	0.1703	0.0154597	0.0186328	0.601612	0.229832	0.692593
5272500	49.4491	1	4.32244	0.523621	0.000238782	0.17812	0.0133245	0.0162122	0.605753	0.231629	0.565435
5280000	50.8482	1	4.1339	0.581152	0.000169735	0.224061	0.00973697	0.0125486	0.522108	0.200471	0.105632
5287500	51.153	1	3.63314	0.758162	0.000199539	0.187859	0.0117135	0.014423	0.575886	0.220418	0.418091
5295000	49.2751	1	2.86307	1.08272	0.000270493	0.171129	0.0151901	0.0183262	0.61502	0.23498	0.67946
5302500	50.2324	1	3.70375	0.752316	0.000271406	0.169227	0.0158244	0.0190478	0.606766	0.231769	0.709307
5310000	49.8605	1	3.55529	0.76506	0.000264874	0.171191	0.0151703	0.0183037	0.608891	0.23264	0.678468
5317500	50.014	1	4.14625	0.587828	0.000222557	0.181734	0.0126151	0.0154168	0.595487	0.227788	0.507875
5325000	50.9395	1	2.98821	1.00997	0.000181126	0.202263	0.0105069	0.0131709	0.556327	0.213203	0.254385
5332500	49.0368	1	4.62331	0.371917	0.000220996	0.18501	0.0120921	0.0148371	0.600981	0.229963	0.458429
5340000	49.6466	1	3.00404	0.983102	0.000289801	0.166862	0.0166916	0.0200346	0.614648	0.234704	0.744752
5347500	48.966	1	3.73256	0.694988	0.000328952	0.161587	0.0189416	0.0225922	0.624922	0.238445	0.815227
5355000	50.7718	1	3.04435	0.998254	0.000211659	0.183677	0.0122926	0.0150585	0.585355	0.223955	0.47818
5362500	49.3667	1	2.89604	1.01719	0.000238053	0.178508	0.0132409	0.0161181	0.606131	0.231783	0.559144
5370000	48.1809	1	3.98451	0.623385	0.000384855	0.154855	0.0225162	0.0266418	0.635363	0.242171	0.887085
5377500	48.9455	1	4.77672	0.330896	0.000206601	0.192308	0.0112349	0.0139098	0.591194	0.226368	0.360453
5385000	51.1163	1	3.32238	0.893918	0.000190186	0.193479	0.0111278	0.0137972	0.568105	0.21755	0.34638
5392500	50.0574	1	4.22885	0.54812	0.000249912	0.174058	0.0143219	0.0173401	0.604064	0.230877	0.631992
5400000	50.6923	1	2.96825	1.02846	0.0002024	0.187998	0.0116967	0.0144047	0.580203	0.222074	0.416198
5407500	50.8121	1	3.26161	0.912257	0.000237901	0.175451	0.0139538	0.016923	0.594923	0.22742	0.609113
5415000	50.9609	1	4.07108	0.601215	0.000175092	0.210185	0.0101386	0.0128367	0.543531	0.208444	0.189296
5422500	51.1543	1	3.03429	0.996184	0.000171296	0.215196	0.00996583	0.0126985	0.533704	0.204765	0.155212
5430000	50.6325	1	2.90054	1.05363	0.000198246	0.190427	0.0114224	0.0141092	0.577297	0.22101	0.384014
5437500	48.1333	1	4.95187	0.267235	0.000268814	0.173617	0.0144443	0.017479	0.624557	0.238697	0.639209
5445000	51.7563	1	3.62747	0.77272	0.000162757	0.231859	0.00959238	0.0124878	0.501738	0.192778	0.0710227
5452500	47.3348	1	3.34494	0.819	0.000279534	0.172936	0.0146389	0.0176999	0.633782	0.242203	0.650312
5460000	50.4671	1	3.62416	0.754588	0.000183839	0.202492	0.0104942	0.0131587	0.560437	0.214783	0.252284
5467500	49.0727	1	4.55992	0.395641	0.000272459	0.171108	0.0151966	0.0183337	0.617152	0.235794	0.679787
5475000	47.186	1	5.18535	0.16235	0.000272704	0.174643	0.0141639	0.0171609	0.633546	0.242162	0.62239
5482500	50.8391	1	4.09574	0.589565	0.000187609	0.196734	0.0108636	0.0135243	0.565857	0.216751	0.309568
5490000	50.0648	1	2.6884	1.13048	0.000231635	0.178754	0.0131888	0.0160595	0.598705	0.228949	0.555164
5497500	49.6872	1	2.5192	1.20161	0.000173099	0.241882	0.00945849	0.0124763	0.503386	0.193571	0.0359149
5505000	50.2715	1	3.05975	1.00283	0.000186453	0.201035	0.0105777	0.0132392	0.564606	0.216353	0.265885
5512500	50.8084	1	3.87655	0.662153	0.000192313	0.193389	0.0111357	0.0138056	0.571212	0.218738	0.347444
5520000	50.8852	1	3.59439	0.79499	0.000173899	0.213108	0.0100333	0.0127505	0.539519	0.206958	0.168821
5527500	49.4107	1	3.55362	0.82237	0.000294468	0.166454	0.0168501	0.020215	0.6174	0.235742	0.750649
5535000	51.0489	1	3.67242	0.745188	0.000167546	0.227952	0.00965946	0.0125115	0.514063	0.197448	0.0874494
5542500	51.1021	1	3.87504	0.670371	0.000194285	0.190916	0.0113718	0.0140552	0.572013	0.218996	0.377787
5550000	50.7294	1	3.13089	0.966464	0.00022425	0.179428	0.01305	0.0159035	0.591188	0.22609	0.544318
5557500	50.8999	1	3.09404	0.963877	0.000192347	0.192967	0.0111738	0.0138455	0.570956	0.218632	0.352484
5565000	50.6378	1	4.03067	0.611021	0.000238345	0.175695	0.0138922	0.0168533	0.596418	0.227998	0.605106
5572500	50.9899	1	3.67154	0.739765	0.000207752	0.184627	0.0121481	0.0148989	0.58193	0.222665	0.464058
5580000	46.1486	1	4.5843	0.432166	0.000203961	0.213481	0.0100208	0.0127407	0.583967	0.224016	0.166333
5587500	51.2256	1	3.25199	0.907878	0.000177489	0.204483	0.0103893	0.0130599	0.550152	0.210878	0.2346
5595000	48.9608	1	4.43596	0.483494	0.000236301	0.17996	0.0129443	0.015785	0.608508	0.232727	0.535815
5602500	48.2646	1	2.56826	1.13679	0.000301154	0.167294	0.0165268	0.0198471	0.628894	0.240158	0.73844
5610000	51.0734	1	3.23236	0.926475	0.000197624	0.189133	0.0115638	0.014261	0.574859	0.220051	0.40092
5617500	50.6416	1	4.11725	0.589951	0.000179962	0.205846	0.0103232	0.012999	0.553452	0.212168	0.223079
5625000	46.6128	1	4.41087	0.509316	0.000227501	0.190271	0.0114389	0.0141269	0.618242	0.236682	0.386022
5632500	48.0479	1	3.10791	0.917876	0.000266368	0.17431	0.0142533	0.0172623	0.624721	0.238779	0.627864
5640000	51.7083	1	3.26456	0.914825	0.000161373	0.245113	0.00942455	0.0124847	0.481453	0.185184	0.0264104
5647500	50.4766	1	3.02767	1.0074	0.000232726	0.177525	0.0134566	0.0163611	0.59599	0.227881	0.575124
5655000	49.7666	1	3.66088	0.7812	0.000204455	0.19026	0.0114401	0.0141281	0.586079	0.224369	0.386169
5662500	50.2791	1	4.19132	0.564895	0.000187806	0.199674	0.0106614	0.0133213	0.566676	0.21712	0.279125
5670000	50.2935	1	2.9324	1.01812	0.000239685	0.176065	0.0138006	0.0167496	0.599501	0.229186	0.599041
5677500	50.5434	1	3.03785	0.97941	0.000231529	0.177712	0.0134146	0.0163138	0.595098	0.227544	0.572078
5685000	49.5919	1	2.48478	1.19697	0.00022974	0.180443	0.0128512	0.0156807	0.601425	0.23003	0.52814
5692500	45.9252	1	3.41104	0.83505	0.000195976	0.250813	0.00937318	0.0125111	0.52149	0.200672	0.0114283
5700000	46.2807	1	5.29841	0.107665	0.000283317	0.174206	0.0142814	0.0172942	0.643831	0.24608	0.629561
5707500	51.6411	1	3.68327	0.747293	0.000163655	0.230521	0.00961425	0.0124945	0.504841	0.193948	0.0764528
5715000	49.8976	1	3.15084	0.9708	0.000180102	0.21259	0.010051	0.0127646	0.549477	0.210768	0.172326
5722500	50.0397	1	3.87556	0.687767	0.000276191	0.168656	0.0160259	0.0192771	0.609214	0.232686	0.718054
5730000	49.6491	1	4.57483	0.40859	0.000174872	0.23154	0.00959749	0.0124893	0.520505	0.199983	0.0723001
5737500	49.6713	1	2.68225	1.11081	0.000216731	0.184833	0.0121178	0.0148654	0.594797	0.227593	0.461021
5745000	49.0753	1	3.2034	0.957457	0.000191686	0.203604	0.0104344	0.013102	0.572007	0.219238	0.242285
5752500	50.1946	1	3.72657	0.704901	0.000234058	0.177774	0.0134007	0.0162981	0.598554	0.228868	0.571061
5760000	50.0014	1	2.60279	1.1582	0.000220831	0.182367	0.0125059	0.0152952	0.594789	0.227536	0.498094
5767500	49.9651	1	4.25914	0.513492	0.00019543	0.195087	0.0109915	0.0136555	0.576847	0.220929	0.327781
5775000	46.8938	1	1.92168	1.42736	0.000190362	0.241264	0.00946544	0.0124753	0.528833	0.203346	0.0378265
5782500	49.8716	1	4.45476	0.452621	0.000234695	0.178314	0.0132824	0.0161648	0.601198	0.229892	0.562282
5790000	51.0454	1	3.80717	0.696503	0.000218056	0.180654	0.0128113	0.015636	0.586527	0.224336	0.524798
5797500	51.274	1	3.65345	0.753944	0.000184098	0.197379	0.0108166	0.0134766	0.560722	0.214796	0.302667
5805000	47.2321	1	2.25989	1.25389	0.000253194	0.179232	0.0130897	0.0159481	0.627542	0.239989	0.547458
5812500	50.6485	1	3.35761	0.852948	0.00021405	0.183101	0.0123843	0.0151601	0.587341	0.224703	0.486875
5820000	51.2723	1	3.57373	0.784296	0.000195062	0.189815	0.011488	0.0141795	0.571952	0.218951	0.391946
5827500	49.4155	1	2.6565	1.15594	0.000178687	0.222508	0.00977137	0.0125678	0.537522	0.206362	0.113457
5835000	49.9817	1	2.70394	1.13416	0.000196513	0.194243	0.0110615	0.0137281	0.577974	0.221344	0.337436
5842500	50.4387	1	4.1737	0.549332	0.000212472	0.184303	0.0121965	0.0149522	0.587829	0.224915	0.468845
5850000	50.1538	1	3.6722	0.773157	0.000200306	0.191104	0.0113526	0.0140347	0.581001	0.222441	0.3754
5857500	51.5162	1	3.68282	0.747172	0.000167447	0.219462	0.00984534	0.0126135	0.523604	0.200965	0.129811
5865000	51.8847	1	3.6421	0.763056	0.000160157	0.249941	0.00938041	0.0125062	0.472696	0.181884	0.0135843
5872500	49.9796	1	3.23187	0.910412	0.00029845	0.164788	0.0175242	0.0209817	0.612562	0.233839	0.77398
5880000	49.8481	1	4.45042	0.461589	0.0001863	0.204098	0.0104088	0.013078	0.563768	0.216089	0.237939
5887500	50.6539	1	3.298	0.883506	0.000176538	0.210828	0.0101142	0.0128163	0.545327	0.209145	0.184638
5895000	50.6992	1	4.21163	0.547098	0.000173489	0.216217	0.00993501	0.0126757	0.53618	0.205733	0.148852
5902500	49.683	1	2.5417	1.19225	0.000214941	0.185533	0.0120178	0.0147554	0.59371	0.227192	0.450837
5910000	49.7441	1	3.00192	1.00742	0.000298629	0.165164	0.0173685	0.0208047	0.614779	0.234698	0.76883
5917500	50.9484	1	3.85787	0.691724	0.000166431	0.236978	0.00951799	0.0124741	0.500484	0.192378	0.0519445
5925000	50.2496	1	3.79429	0.683831	0.000264115	0.170636	0.015349	0.0185069	0.605387	0.231285	0.687285
5932500	49.7066	1	4.11888	0.581223	0.000299112	0.165146	0.0173758	0.0208129	0.615181	0.234851	0.769074
5940000	50.4478	1	3.19858	0.919333	0.000262671	0.17057	0.0153706	0.0185315	0.603415	0.230529	0.688331
5947500	51.5884	1	3.57954	0.792065	0.000166566	0.220785	0.00981209	0.0125923	0.520845	0.199929	0.122536
5955000	47.3765	1	4.07741	0.642905	0.000260825	0.176958	0.0135868	0.016508	0.62883	0.240422	0.584395
5962500	48.6028	1	3.94293	0.604634	0.000266113	0.173287	0.0145379	0.0175852	0.619949	0.236926	0.644606
5970000	49.667	1	3.01627	1.02161	0.000268138	0.170884	0.0152684	0.0184153	0.611172	0.233502	0.683348
5977500	50.7189	1	3.77237	0.727411	0.000203656	0.187295	0.0117835	0.0144992	0.580933	0.222339	0.425875
5985000	51.033	1	3.45534	0.84345	0.000208109	0.184354	0.0121888	0.0149437	0.581869	0.222636	0.468087
5992500	49.3298	1	3.30104	0.859313	0.000302326	0.165252	0.0173321	0.0207633	0.619054	0.236333	0.767607
6000000	46.4683	1	2.35451	1.29396	0.000332106	0.165407	0.0172686	0.0206911	0.649713	0.248043	0.765453
6007500	51.4609	1	3.73466	0.730016	0.00017007	0.214045	0.0100023	0.0127262	0.532782	0.204391	0.162615
6015000	51.3759	1	3.40243	0.851748	0.000174808	0.206853	0.010277	0.0129572	0.545015	0.208952	0.214852
6022500	50.8608	1	3.61477	0.766954	0.000166766	0.238165	0.00950262	0.0124733	0.499342	0.191958	0.0478759
6030000	50.8793	1	3.4347	0.845992	0.000239575	0.174898	0.0140967	0.0170848	0.594835	0.227372	0.61821
6037500	49.9278	1	2.76514	1.07988	0.000237852	0.177321	0.013503	0.0164134	0.601797	0.230096	0.578459
6045000	48.6782	1	2.74617	1.08728	0.000188762	0.210835	0.010114	0.0128161	0.563887	0.216263	0.184594
6052500	49.1014	1	4.34817	0.485963	0.000315121	0.163539	0.0180578	0.0215883	0.622487	0.237585	0.790641
6060000	51.1436	1	3.24268	0.910512	0.00017287	0.212187	0.010065	0.0127759	0.538641	0.206605	0.175086
6067500	48.6964	1	2.80464	1.0457	0.000248843	0.177102	0.0135532	0.0164701	0.614748	0.235042	0.58203
6075000	50.9417	1	2.99917	1.00599	0.000191198	0.193559	0.0111207	0.0137898	0.56967	0.218151	0.345432
6082500	51.174	1	3.28906	0.89731	0.000206807	0.184482	0.0121696	0.0149226	0.58031	0.222042	0.466195
6090000	50.6287	1	2.96003	1.01626	0.000227134	0.178788	0.0131817	0.0160515	0.592969	0.226757	0.554616
6097500	50.4392	1	4.22199	0.54826	0.000201785	0.189203	0.0115558	0.0142524	0.58097	0.222392	0.39998
6105000	50.0082	1	3.1051	0.943334	0.000262156	0.171478	0.0150796	0.0182006	0.607104	0.231966	0.673874
6112500	49.5989	1	3.75933	0.688104	0.000291924	0.166572	0.0168043	0.0201628	0.615352	0.234963	0.748961
6120000	48.4924	1	3.47408	0.829703	0.000376716	0.155418	0.0221799	0.0262614	0.631933	0.240886	0.881759
6127500	48.9036	1	2.76326	1.12608	0.000241562	0.178579	0.0132257	0.016101	0.61082	0.233578	0.55799
6135000	51.0075	1	3.50714	0.802287	0.000213454	0.182357	0.0125076	0.0152971	0.584745	0.223693	0.498247
6142500	50.8195	1	3.10639	0.977816	0.000198068	0.189821	0.0114873	0.0141788	0.576348	0.220635	0.391863
6150000	50.7724	1	3.03339	0.990419	0.000224828	0.179151	0.0131064	0.0159669	0.591092	0.226048	0.548771
6157500	49.587	1	4.16959	0.579466	0.000183481	0.210118	0.0101412	0.0128389	0.556446	0.213395	0.189782
6165000	50.7089	1	3.65903	0.769165	0.0002301	0.17775	0.0134062	0.0163042	0.593388	0.226891	0.571462
6172500	51.1778	1	2.95735	1.02969	0.000165649	0.233685	0.00956423	0.0124808	0.503768	0.193588	0.0639182
6180000	49.0898	1	3.01407	0.980954	0.000191607	0.203587	0.0104353	0.0131028	0.571894	0.219195	0.242432
6187500	50.9953	1	3.78622	0.707366	0.000226046	0.178279	0.0132901	0.0161735	0.589898	0.22557	0.562863
6195000	50.8174	1	3.85273	0.681352	0.00023925	0.175103	0.0140433	0.0170244	0.595242	0.227533	0.614846
6202500	47.9106	1	3.23929	0.954288	0.000346628	0.160741	0.0193441	0.023049	0.636587	0.242864	0.825333
6210000	49.703	1	2.85564	1.0833	0.000194532	0.197085	0.0108378	0.0134981	0.576312	0.220762	0.305799
6217500	49.8873	1	2.55014	1.18175	0.000214279	0.18519	0.0120663	0.0148087	0.592132	0.226581	0.455812
6225000	50.4202	1	4.35523	0.488441	0.000168391	0.248084	0.00939652	0.0124968	0.487446	0.187533	0.0183332
6232500	50.7844	1	3.01883	1.00732	0.000208121	0.185079	0.0120821	0.0148261	0.583347	0.223217	0.45742
6240000	51.1804	1	3.13519	0.954672	0.00017822	0.203921	0.0104179	0.0130866	0.551459	0.211368	0.239493
6247500	50.888	1	3.07709	0.978354	0.000218167	0.181008	0.0127457	0.0155626	0.587651	0.224774	0.519228
6255000	48.0881	1	5.00239	0.246498	0.000246282	0.179141	0.0131085	0.0159693	0.618619	0.236574	0.548935
6262500	50.1896	1	2.70254	1.11333	0.00020127	0.190413	0.011424	0.0141109	0.581668	0.222683	0.384202
6270000	51.1209	1	3.26758	0.898683	0.000190727	0.193091	0.0111625	0.0138337	0.568638	0.217746	0.350999
6277500	51.041	1	3.03553	0.992607	0.000171582	0.216013	0.00994107	0.0126801	0.533413	0.204668	0.150111
6285000	48.6295	1	2.32137	1.27869	0.000260429	0.174475	0.0142088	0.0172119	0.618416	0.236374	0.625154
6292500	50.6878	1	3.13533	0.963554	0.00023277	0.177056	0.013564	0.0164823	0.594398	0.22726	0.582793
6300000	49.6807	1	4.27598	0.507363	0.000185684	0.206148	0.0103091	0.0129862	0.562048	0.215469	0.220587
6307500	50.1162	1	2.75757	1.11383	0.000172578	0.229429	0.00963294	0.012501	0.519841	0.199692	0.0810357
6315000	49.7853	1	2.77421	1.07298	0.000235827	0.17819	0.0133093	0.0161951	0.602228	0.230282	0.564303
6322500	51.026	1	3.95953	0.64466	0.000190155	0.193905	0.0110905	0.0137583	0.56834	0.217648	0.341368
6330000	49.6558	1	3.71713	0.741763	0.000315267	0.162561	0.0184932	0.0220831	0.617186	0.235527	0.803191
6337500	50.5238	1	2.79011	1.08776	0.000203832	0.187863	0.0117131	0.0144225	0.582054	0.222779	0.41804
6345000	49.1225	1	3.32297	0.844867	0.000288786	0.167956	0.0162796	0.0195658	0.619313	0.236521	0.728615
6352500	48.782	1	2.25293	1.28177	0.0002358	0.180545	0.0128319	0.015659	0.609606	0.233161	0.526523
6360000	51.4765	1	3.49657	0.828525	0.000163155	0.239553	0.00948546	0.0124735	0.491982	0.18915	0.0432744
6367500	51.3631	1	3.23142	0.928703	0.000166047	0.226822	0.00968078	0.0125208	0.513141	0.197075	0.0925299
6375000	49.0134	1	2.28972	1.28348	0.00018199	0.220178	0.00982712	0.0126017	0.545095	0.209226	0.12584
6382500	49.4725	1	4.58079	0.410355	0.000183736	0.210853	0.0101133	0.0128155	0.556316	0.213359	0.184461
6390000	50.8719	1	3.51447	0.7984	0.000191152	0.193904	0.0110906	0.0137584	0.569827	0.218218	0.341381
6397500	51.5712	1	3.78329	0.71558	0.000163314	0.234545	0.00955161	0.0124783	0.499061	0.191793	0.0606898
6405000	51.1751	1	3.21678	0.934898	0.000172307	0.212897	0.0100404	0.0127562	0.537213	0.20607	0.170241
6412500	50.078	1	3.69051	0.71725	0.00022837	0.179698	0.012996	0.0158429	0.597419	0.22848	0.539999
6420000	48.7926	1	2.55216	1.15694	0.000299962	0.16658	0.0168009	0.020159	0.623813	0.238194	0.748836
6427500	50.7515	1	4.09547	0.594592	0.000196644	0.190894	0.0113741	0.0140576	0.575453	0.220313	0.378064
6435000	50.3075	1	3.05158	0.994932	0.000258625	0.171664	0.0150216	0.0181347	0.60386	0.230732	0.67089
6442500	47.5096	1	4.95361	0.255712	0.000186684	0.239208	0.00948965	0.0124734	0.526777	0.202522	0.0444031
6450000	48.025	1	4.23609	0.574188	0.000248476	0.178684	0.0132035	0.016076	0.619853	0.237035	0.556295
6457500	50.7153	1	3.63513	0.774477	0.00024396	0.174162	0.0142934	0.0173078	0.597259	0.228279	0.630282
6465000	50.3076	1	3.78367	0.72607	0.000177205	0.213358	0.0100249	0.0127439	0.544419	0.208842	0.167147
6472500	49.6021	1	3.49722	0.847232	0.000238349	0.177899	0.013373	0.0162668	0.604447	0.231124	0.569025
6480000	49.182	1	3.58676	0.771564	0.000344936	0.158778	0.0203252	0.0241615	0.623758	0.237898	0.847518
6487500	51.3535	1	3.11387	0.970043	0.000167099	0.223235	0.009755	0.0125585	0.518983	0.199257	0.109751
6495000	51.0331	1	3.49985	0.830011	0.000171676	0.215905	0.00994429	0.0126825	0.533657	0.20476	0.150776
6502500	50.5364	1	3.78719	0.723633	0.000183352	0.202553	0.0104908	0.0131555	0.559683	0.214495	0.251728
6510000	49.5527	1	2.57065	1.15665	0.000212956	0.186801	0.0118468	0.0145681	0.593235	0.227037	0.432771
6517500	48.8753	1	4.34974	0.490193	0.000328695	0.161784	0.0188498	0.022488	0.625791	0.238783	0.812831
6525000	50.5372	1	3.32082	0.865044	0.000225791	0.179405	0.0130546	0.0159087	0.593144	0.226838	0.544686
6532500	50.8899	1	3.84671	0.676566	0.000227066	0.178217	0.0133034	0.0161885	0.591025	0.226	0.563862
6540000	50.7539	1	2.85057	1.06707	0.000181403	0.203234	0.0104539	0.0131205	0.556548	0.213306	0.245577
6547500	50.0199	1	2.66211	1.1301	0.000186674	0.202462	0.0104958	0.0131603	0.564748	0.216434	0.252556
6555000	49.4375	1	2.46306	1.20174	0.000233953	0.179527	0.01303	0.0158811	0.604152	0.231051	0.542723
6562500	50.2137	1	4.33719	0.499261	0.000220952	0.181769	0.0126089	0.0154099	0.593429	0.227002	0.507325
6570000	51.2699	1	3.53512	0.798381	0.000192292	0.191458	0.0113172	0.0139971	0.5696	0.218083	0.370964
6577500	50.9471	1	3.35435	0.860063	0.00020241	0.187139	0.0118033	0.0145206	0.578908	0.22156	0.428039
6585000	49.7014	1	2.62208	1.14866	0.0002588	0.17276	0.0146906	0.0177586	0.609038	0.232742	0.653184
6592500	51.3525	1	3.79109	0.705079	0.000171438	0.212585	0.0100511	0.0127647	0.536101	0.205638	0.17236
6600000	48.6455	1	3.65597	0.713937	0.000251689	0.176496	0.0136959	0.0166312	0.615987	0.2355	0.591954
6607500	49.9065	1	4.06993	0.615245	0.000175508	0.22321	0.00975555	0.0125588	0.531909	0.204219	0.109876
6615000	49.5966	1	4.38413	0.466065	0.000193015	0.198944	0.0107088	0.0133683	0.574427	0.220076	0.286445
6622500	50.4119	1	3.48751	0.841562	0.000215683	0.183135	0.0123788	0.0151541	0.589657	0.225589	0.486364
6630000	50.7924	1	3.39942	0.839892	0.000202927	0.187402	0.0117701	0.0144845	0.58006	0.222007	0.424392
6637500	49.6208	1	2.45889	1.2109	0.000194027	0.19794	0.0107769	0.0134366	0.575774	0.220573	0.296771
6645000	49.2724	1	3.37234	0.833498	0.000313452	0.163515	0.0180685	0.0216005	0.6207	0.236902	0.79096
6652500	50.999	1	3.19232	0.93205	0.000219882	0.180167	0.0129039	0.0157397	0.587591	0.224732	0.532508
6660000	48.7763	1	2.47878	1.22749	0.000202952	0.195447	0.0109626	0.0136257	0.588022	0.225216	0.323727
6667500	50.3065	1	4.20205	0.537325	0.000202444	0.189336	0.0115409	0.0142363	0.582086	0.222822	0.398228
6675000	49.4595	1	3.00681	0.973389	0.000269218	0.171046	0.0152164	0.0183561	0.613176	0.234273	0.68077
6682500	49.5286	1	4.56709	0.417087	0.000210026	0.188248	0.0116666	0.0143722	0.591399	0.226364	0.412796
6690000	50.8804	1	2.87056	1.06685	0.000165827	0.247299	0.00940365	0.0124932	0.484869	0.18653	0.0204085
6697500	50.598	1	2.91724	1.05044	0.000185509	0.19994	0.0106446	0.0133048	0.563208	0.215797	0.276503
6705000	50.427	1	4.05749	0.589261	0.000208183	0.186146	0.0119334	0.0146629	0.585422	0.224033	0.442034
6712500	50.7888	1	2.89095	1.06004	0.000167031	0.23932	0.00948828	0.0124734	0.49812	0.191506	0.0440356
6720000	50.8918	1	4.13806	0.572387	0.00016901	0.225729	0.00970231	0.0125309	0.519024	0.199315	0.0976004
6727500	51.0289	1	3.12766	0.953548	0.000197232	0.189508	0.0115217	0.0142157	0.574756	0.220019	0.395963
6735000	49.5652	1	3.36497	0.84613	0.00019174	0.200294	0.0106225	0.0132831	0.572588	0.219398	0.273029
6742500	50.7999	1	3.01531	0.996305	0.000216303	0.181876	0.0125902	0.0153892	0.587426	0.224708	0.505674
6750000	47.792	1	4.05852	0.558857	0.000245049	0.180192	0.0128992	0.0157344	0.620382	0.237274	0.532119
6757500	50.7286	1	4.1083	0.592262	0.000177627	0.20838	0.0102109	0.0128988	0.54858	0.210347	0.202833
6765000	49.3676	1	3.08843	0.94933	0.000200249	0.194514	0.0110387	0.0137044	0.583604	0.223505	0.334316
6772500	50.3122	1	3.36147	0.890572	0.000211422	0.185103	0.0120787	0.0148224	0.588002	0.224998	0.457073
6780000	50.6677	1	4.07777	0.59851	0.000224815	0.179399	0.0130559	0.0159102	0.591841	0.22634	0.544787
6787500	50.4025	1	3.35057	0.86374	0.000275319	0.168182	0.016197	0.0194717	0.60585	0.231386	0.725229
6795000	49.931	1	3.25497	0.898901	0.000174751	0.225216	0.00971273	0.0125361	0.528389	0.202903	0.100031
6802500	50.5437	1	4.16332	0.568119	0.000217676	0.182057	0.0125588	0.0153541	0.589749	0.225601	0.502867
6810000	50.1689	1	3.26569	0.889563	0.000186353	0.201804	0.0105329	0.0131958	0.56437	0.216277	0.258634
6817500	47.8271	1	4.63277	0.416146	0.00025528	0.177353	0.0134957	0.0164052	0.623572	0.238422	0.577938
6825000	50.5529	1	3.93465	0.663353	0.000167904	0.244004	0.00943578	0.0124813	0.492713	0.189499	0.0295859
6832500	48.5874	1	3.69271	0.711141	0.000206925	0.193659	0.0111119	0.0137806	0.592705	0.226974	0.344252
6840000	50.884	1	2.97859	1.01414	0.000198531	0.189329	0.0115416	0.0142371	0.576425	0.220655	0.398312
6847500	51.4352	1	3.6064	0.776558	0.000175891	0.204918	0.0103678	0.0130399	0.547518	0.209876	0.230874
6855000	48.6676	1	2.2935	1.26557	0.00027119	0.17211	0.0148846	0.017979	0.620448	0.237083	0.663707
6862500	49.9433	1	3.20782	0.920021	0.000172104	0.237652	0.00950918	0.0124735	0.507994	0.195276	0.0496175
6870000	51.5302	1	3.33359	0.890074	0.000162893	0.239256	0.00948906	0.0124734	0.491999	0.189152	0.0442445
6877500	48.5815	1	3.71009	0.773178	0.00022518	0.18472	0.0121343	0.0148837	0.606044	0.231894	0.462681
6885000	47.2052	1	4.11871	0.615424	0.000205845	0.201996	0.0105219	0.0131853	0.593122	0.227299	0.256848
6892500	46.7855	1	2.97852	1.05567	0.00021242	0.198859	0.0107145	0.013374	0.602601	0.230869	0.287317
6900000	51.435	1	3.54754	0.802572	0.000176763	0.20383	0.0104226	0.0130909	0.549226	0.210511	0.240283
6907500	51.2018	1	3.84595	0.683082	0.000181635	0.200053	0.0106375	0.0132978	0.557297	0.213534	0.275386
6915000	48.903	1	4.59216	0.382752	0.000208523	0.191362	0.0113267	0.0140072	0.593059	0.227063	0.372157
6922500	51.0504	1	3.72964	0.740533	0.000175416	0.208814	0.010193	0.0128832	0.544902	0.208944	0.199508
6930000	50.4539	1	3.41262	0.838926	0.000272328	0.168658	0.016025	0.0192761	0.604951	0.231058	0.718018
6937500	49.0773	1	4.06211	0.593038	0.000176042	0.253979	0.00934867	0.0125314	0.48942	0.188376	0.00398118
6945000	48.6829	1	2.56297	1.18407	0.000309335	0.165202	0.0173528	0.0207869	0.625911	0.238949	0.768305
6952500	46.4165	1	4.0333	0.551133	0.000292256	0.172193	0.0148596	0.0179506	0.644494	0.246274	0.662375
6960000	51.2085	1	3.69994	0.744132	0.00020013	0.18738	0.0117728	0.0144875	0.576014	0.220458	0.424695
6967500	50.0419	1	2.73597	1.11283	0.0002431	0.175722	0.0138855	0.0168456	0.602443	0.230302	0.604662
6975000	50.9852	1	3.9413	0.643203	0.000191354	0.193261	0.0111472	0.0138176	0.569695	0.218154	0.348973
6982500	49.4492	1	3.14966	0.922649	0.000210635	0.188227	0.0116692	0.0143749	0.592226	0.22668	0.413081
6990000	51.2047	1	3.22391	0.919255	0.000188477	0.194283	0.0110581	0.0137245	0.566056	0.216781	0.336972
6997500	50.78	1	2.96059	1.01695	0.000200992	0.188406	0.0116479	0.0143519	0.578763	0.221531	0.410656
7005000	50.6046	1	3.41584	0.856894	0.000255242	0.171833	0.0149694	0.0180753	0.60067	0.229517	0.668176
7012500	50.857	1	3.59375	0.782066	0.000245787	0.173459	0.0144889	0.0175295	0.596538	0.227984	0.64179
7020000	49.1342	1	3.4432	0.815559	0.000189931	0.20519	0.0103545	0.0130276	0.568847	0.218057	0.228563
7027500	51.8681	1	3.65669	0.759029	0.000160844	0.241056	0.0094678	0.012475	0.486396	0.187025	0.0384745
7035000	49.4902	1	2.61361	1.14271	0.000192372	0.200159	0.0106309	0.0132913	0.573532	0.219757	0.274349
7042500	47.8455	1	3.81505	0.725756	0.000191187	0.216061	0.00993962	0.0126791	0.563016	0.216027	0.14981
7050000	51.663	1	3.32153	0.887946	0.000163837	0.229084	0.00963899	0.0125033	0.506937	0.19473	0.0825077
7057500	47.606	1	3.91403	0.603778	0.000304367	0.167897	0.0163014	0.0195906	0.635484	0.242695	0.729498
7065000	51.0516	1	3.79603	0.696208	0.000188569	0.194933	0.011004	0.0136685	0.566552	0.216983	0.329526
7072500	49.2242	1	4.05228	0.633175	0.000281882	0.169033	0.0158921	0.0191248	0.617385	0.235819	0.712282
7080000	46.2276	1	2.07208	1.32581	0.00024544	0.184176	0.0122156	0.0149734	0.631502	0.241623	0.470725
7087500	50.5852	1	3.31896	0.896191	0.000248129	0.173444	0.0144932	0.0175344	0.599308	0.229042	0.642039
7095000	50.7528	1	3.71611	0.736225	0.000250586	0.172571	0.0147463	0.0178219	0.598464	0.228695	0.65625
7102500	50.9485	1	3.78089	0.714284	0.000225223	0.178627	0.0132155	0.0160896	0.589955	0.2256	0.557215
7110000	51.3138	1	3.60432	0.788005	0.000163184	0.254574	0.00934434	0.0125356	0.470328	0.181035	0.00264406
7117500	51.3485	1	3.21391	0.931989	0.000171737	0.212068	0.0100692	0.0127793	0.536964	0.205959	0.17591
7125000	49.4106	1	4.38655	0.467757	0.000180335	0.218241	0.00987767	0.0126352	0.544657	0.209023	0.136771
7132500	49.0573	1	4.04939	0.625286	0.000322828	0.162387	0.0185721	0.0221726	0.623567	0.237956	0.80537
7140000	50.632	1	3.7472	0.719814	0.000260793	0.17062	0.0153543	0.018513	0.601491	0.229796	0.687541
7147500	50.3688	1	4.13096	0.565312	0.000242012	0.175325	0.013986	0.0169595	0.599546	0.229184	0.61119
7155000	51.8224	1	3.90198	0.665585	0.000160457	0.251105	0.00937081	0.0125128	0.471448	0.181419	0.0107167
7162500	51.4247	1	3.30777	0.893086	0.000173918	0.207725	0.0102387	0.0129231	0.543184	0.208266	0.207921
7170000	47.9011	1	5.0147	0.238347	0.000276253	0.172524	0.0147603	0.0178377	0.628148	0.240037	0.657011
7177500	51.1147	1	3.30982	0.881599	0.000193455	0.191366	0.0113263	0.0140067	0.571234	0.218707	0.372108
7185000	51.3397	1	3.22286	0.927143	0.000174604	0.207455	0.0102504	0.0129335	0.544395	0.208725	0.210046
7192500	50.9275	1	3.48271	0.810467	0.000223487	0.1792	0.0130963	0.0159555	0.589481	0.225432	0.547974
7200000	51.8157	1	3.57992	0.793241	0.000161218	0.240204	0.0094777	0.012474	0.48815	0.187687	0.0411734
7207500	50.8086	1	3.25175	0.904089	0.00024127	0.174624	0.0141691	0.0171668	0.595836	0.227747	0.622711
7215000	50.3787	1	4.25784	0.526168	0.000224301	0.180248	0.0128884	0.0157223	0.593701	0.227071	0.531226
7222500	50.6439	1	3.04355	0.996101	0.000232543	0.177212	0.0135279	0.0164415	0.594661	0.227365	0.580233
7230000	48.3647	1	4.8713	0.284761	0.000272058	0.172501	0.0147671	0.0178455	0.623254	0.238167	0.657385
7237500	50.9933	1	3.83586	0.696089	0.000203853	0.186315	0.0119107	0.014638	0.579597	0.221808	0.439626
7245000	48.8047	1	4.69424	0.35854	0.000284351	0.169321	0.0157916	0.0190105	0.621549	0.237418	0.707851
7252500	51.0409	1	3.23736	0.92893	0.000174135	0.211005	0.0101077	0.0128108	0.54148	0.207672	0.183378
7260000	50.6532	1	3.34363	0.893203	0.000193441	0.193313	0.0111426	0.0138127	0.572831	0.219356	0.348353
7267500	50.8683	1	3.07835	0.983802	0.000210007	0.184058	0.0122336	0.0149933	0.583892	0.223404	0.472484
7275000	51.9299	1	3.268	0.911331	0.000159881	0.250865	0.00937276	0.0125114	0.470949	0.181224	0.0113015
7282500	51.1645	1	3.41342	0.848665	0.000215822	0.181113	0.0127263	0.0155409	0.584771	0.223675	0.517565
7290000	51.1557	1	3.33688	0.875617	0.000211996	0.1825	0.0124834	0.0152702	0.583094	0.223064	0.496046
7297500	51.1013	1	2.9055	1.05163	0.000164698	0.245547	0.00942028	0.0124862	0.485761	0.186848	0.0251939
7305000	49.7583	1	3.72496	0.703951	0.000211279	0.18689	0.0118352	0.0145555	0.591045	0.2262	0.431522
7312500	49.3649	1	4.27689	0.543124	0.00022047	0.184256	0.0122036	0.0149601	0.59869	0.22907	0.469543
7320000	50.4105	1	3.81462	0.714477	0.00022624	0.179565	0.0130224	0.0158726	0.594224	0.227255	0.542119
7327500	49.9559	1	2.54882	1.17936	0.000190278	0.199304	0.0106852	0.0133449	0.570372	0.21853	0.282818
7335000	50.5484	1	2.81936	1.08801	0.000167532	0.251331	0.00936898	0.0125142	0.481392	0.185249	0.0101679
7342500	51.0357	1	2.98435	1.01518	0.00017534	0.209069	0.0101826	0.0128742	0.544629	0.208845	0.197577
7350000	48.7142	1	2.40989	1.23469	0.000293183	0.16789	0.0163038	0.0195934	0.623665	0.238181	0.729597
7357500	48.8128	1	4.11883	0.611376	0.000220375	0.185944	0.0119609	0.014693	0.601948	0.230353	0.444922
7365000	49.7695	1	3.94642	0.669426	0.000259923	0.172391	0.0148	0.0178829	0.608697	0.232601	0.659169
7372500	51.2875	1	3.93154	0.655014	0.000168826	0.219259	0.00985061	0.012617	0.525965	0.201867	0.130954
7380000	50.9284	1	3.64048	0.766845	0.000235851	0.175736	0.0138821	0.0168419	0.593443	0.226862	0.604443
7387500	51.1767	1	3.26438	0.903658	0.000202038	0.186571	0.0118768	0.0146009	0.577446	0.22099	0.436009
7395000	50.7194	1	3.09521	0.963462	0.000177141	0.209208	0.010177	0.0128694	0.547333	0.209884	0.19653
7402500	47.1257	1	5.04329	0.218984	0.000194004	0.220206	0.00982642	0.0126013	0.562769	0.216011	0.125687
7410000	51.0043	1	3.97017	0.635133	0.000192724	0.192276	0.0112379	0.0139131	0.570968	0.218623	0.360847
7417500	49.7524	1	2.75476	1.0807	0.000229074	0.18026	0.0128861	0.0157197	0.600021	0.229488	0.531034
7425000	49.3279	1	3.32969	0.909742	0.000197931	0.196381	0.0108901	0.0135513	0.581092	0.22258	0.313398
7432500	49.8476	1	3.1057	0.990856	0.000233003	0.178854	0.0131679	0.016036	0.600793	0.22975	0.553558
7440000	49.8069	1	3.90225	0.64218	0.000292372	0.166133	0.0169766	0.0203589	0.613488	0.234237	0.755237
7447500	51.2908	1	3.44383	0.834524	0.000193141	0.190858	0.0113777	0.0140614	0.570268	0.218327	0.378511
7455000	50.3686	1	4.15426	0.579009	0.000195176	0.193406	0.0111342	0.013804	0.57546	0.220365	0.347241
7462500	49.7752	1	4.44273	0.467179	0.000200619	0.192464	0.0112202	0.0138944	0.582703	0.22312	0.358552
7470000	51.1933	1	3.71709	0.732387	0.000206135	0.184706	0.0121365	0.014886	0.579821	0.221859	0.462892
7477500	48.1274	1	4.09292	0.630013	0.000309538	0.166127	0.016979	0.0203617	0.631207	0.241003	0.755326
7485000	49.2689	1	2.41123	1.22229	0.000241812	0.177696	0.0134183	0.0163179	0.608113	0.23252	0.572344
7492500	50.2287	1	3.59786	0.801126	0.000200201	0.190871	0.0113764	0.0140601	0.58061	0.222287	0.378357
7500000	46.9351	1	4.54019	0.400098	0.000405302	0.154358	0.0228198	0.0269851	0.648982	0.247341	0.891692
