# Supplementary material for: Complexity of biological scaling suggests an absence of systematic trade-offs between sensory modalities in Drosophila
Source: Nat Commun. 2022 May 26;13:2944. doi: 10.1038/s41467-022-30579-y (PMC9135755; doi:10.1038/s41467-022-30579-y)
Supplement: Supplementary file 3 — Supplementary Code 1 [file 41467_2022_30579_MOESM3_ESM.zip › Farnworth-Montgomery_STATS-CODE/SupportingInfo/AlternativeAllometricControls/BayesTraits_output/Keesey_eye-ios-fun.xlsx]

## Sheet: Keesey_eye-ies-fun.txt.Log
Options:
Model: Continuous: Regression
Tree File Name: Keesey_Ultrametric_tree.nexus
Data File Name: Keesey_eye-ies-fun.txt
Log File Name: Keesey_eye-ies-fun.txt.Log.txt
Save Initial Trees: False
Save Trees: False
Summary: False
Seed: 1911123568
Precision: 64 bits
Cores: 1
Analysis Type: MCMC
Sample Period: 7500
Iterations: 7500000
Burn in: 750000
MCMC ML Start: False
Schedule File: Keesey_eye-ies-fun.txt.Schedule.txt
Rate Dev: AutoTune
No of Rates: 3
Test for trait correlation: True
Kappa: Not in use
Delta: Not in use
Lambda: Estimate
OU: Not in use
Min Trans Taxa No: 10
RJ Local Kappa: False
RJ Local Lambda: False
RJ Local Delta: False
RJ Local OU: False
Restrictions:
Alpha None
Beta-2 None
Beta-3 None
Prior Information:
Priors
Alpha - uniform -100.00 100.00								IOS	funSA
Beta-2 - uniform -100.00 100.00					Lh	Tree No	Alpha	Beta 1	Beta 2	Var	R^2	SSE	SST	s.e. Alpha	s.e. Beta-1	s.e. Beta-2	Lambda		funSA		IES
Beta-3 - uniform -100.00 100.00				mean	77.3248	1	1.97747	-0.375952	0.987378	9.40018e-05	0.678376	0.00535213	0.0166213	0.405241	0.189195	0.104895	0.504153	9.413	5.56537e-13	-1.98711	#NUM!
Lambda - uniform 0.00 1.00								0.012969	0.0070097										P high sign	1.98711	0.0519927
Tree Information							Count ß>1; ß=1		418												P slightly significant?
Trees: 1							% of Count to all		46.4444
Taxa: 59
Sites: 2
Iteration	Lh	Tree No	Alpha	Beta 1	Beta 2	Var	R^2	SSE	SST	s.e. Alpha	s.e. Beta-1	s.e. Beta-2	Lambda
757500	77.2783	1	1.9676	-0.299907	0.934142	0.000100722	0.6798	0.00563371	0.0175944	0.413204	0.193604	0.104826	0.645064
765000	78.6943	1	1.76259	-0.425017	1.06035	8.51411e-05	0.681408	0.00496602	0.0155874	0.399539	0.187274	0.102698	0.521121
772500	76.7201	1	1.64338	-0.611741	1.18385	0.000127493	0.68146	0.00713613	0.0224026	0.420824	0.196294	0.104662	0.810844
780000	72.89	1	2.38787	-0.544612	0.976629	9.46379e-05	0.674811	0.00465123	0.0143031	0.435604	0.203968	0.113552	0.405471
787500	78.2354	1	2.35834	-0.54991	1.00026	8.23006e-05	0.67548	0.00482408	0.0148653	0.400338	0.187578	0.103621	0.461012
795000	77.6497	1	1.43207	-0.313357	1.06679	7.14114e-05	0.688138	0.00402675	0.012912	0.388854	0.180998	0.105067	0.2056
802500	75.1913	1	3.07323	-0.56685	0.866103	9.30631e-05	0.664389	0.00508318	0.015146	0.42258	0.198038	0.109058	0.485685
810000	74.3959	1	1.84192	0.0404275	0.796973	0.000127559	0.65029	0.00715265	0.0204531	0.436757	0.204164	0.109404	0.758188
817500	78.7177	1	2.10352	-0.367394	0.957653	6.57418e-05	0.692732	0.00384855	0.0125251	0.369868	0.170501	0.10338	0.094734
825000	78.3879	1	1.649	-0.41273	1.07519	9.15814e-05	0.681063	0.00528959	0.016585	0.403883	0.189311	0.103061	0.589144
832500	77.579	1	1.97449	-0.313675	0.944762	8.28542e-05	0.681996	0.00465881	0.0146502	0.40395	0.189232	0.104817	0.440809
840000	76.9604	1	1.26814	-0.345563	1.12323	9.80055e-05	0.679523	0.00542094	0.0169152	0.414378	0.194212	0.105523	0.608672
847500	77.4056	1	1.54924	-0.193494	0.967865	0.000100515	0.673937	0.00575039	0.0176358	0.412371	0.19321	0.104591	0.647138
855000	78.6548	1	1.7563	-0.271103	0.978938	8.53076e-05	0.679264	0.00500244	0.0155967	0.399831	0.187412	0.102765	0.52183
862500	78.2477	1	2.04752	-0.253491	0.910375	8.08396e-05	0.680695	0.0046694	0.0146236	0.399285	0.187041	0.10364	0.438229
870000	76.0525	1	2.785	-0.738543	1.01654	8.42354e-05	0.651094	0.00494867	0.0141834	0.412213	0.192976	0.107648	0.39238
877500	78.555	1	1.83716	-0.475154	1.06909	8.7651e-05	0.680661	0.0050979	0.0159639	0.401435	0.188174	0.102877	0.548562
885000	76.3423	1	1.8583	-0.242832	0.929709	7.92942e-05	0.683227	0.00429633	0.0135628	0.405813	0.189675	0.107245	0.315018
892500	77.0993	1	1.1988	-0.306582	1.11569	7.70184e-05	0.683826	0.00427552	0.0135227	0.400282	0.187062	0.105886	0.309336
900000	77.935	1	1.44683	-0.118502	0.96132	7.08642e-05	0.680656	0.00412955	0.0129313	0.387328	0.180326	0.104554	0.209607
907500	77.6063	1	1.61755	-0.485496	1.12624	6.72573e-05	0.692875	0.00383106	0.012474	0.36846	0.168104	0.105472	0.0412962
915000	77.7925	1	1.36675	-0.227196	1.03384	8.40245e-05	0.677529	0.0048196	0.0149458	0.403655	0.189144	0.104388	0.468274
922500	75.779	1	2.91671	-0.811928	1.02834	0.000120733	0.649422	0.00710494	0.0202664	0.426515	0.199414	0.106916	0.7523
930000	77.0088	1	2.06981	-0.13134	0.839814	8.24123e-05	0.675141	0.00465201	0.0143201	0.40632	0.190261	0.105892	0.407284
937500	77.1498	1	2.62248	-0.34088	0.835565	9.10165e-05	0.681257	0.00503874	0.0158081	0.410724	0.192526	0.105384	0.537492
945000	77.1638	1	2.1166	-0.187074	0.861159	0.000104971	0.674869	0.00595088	0.0183031	0.4149	0.194313	0.104884	0.678439
952500	75.9869	1	2.49478	-0.825038	1.12416	8.89137e-05	0.651192	0.00519036	0.0148803	0.415948	0.194894	0.107643	0.462375
960000	75.5593	1	0.908373	-0.170363	1.09953	8.21985e-05	0.677434	0.00441069	0.0136737	0.412185	0.192727	0.108653	0.330233
967500	76.4319	1	1.75731	-0.697903	1.20903	9.33935e-05	0.673485	0.00516892	0.0158306	0.41581	0.19491	0.10667	0.539112
975000	78.5038	1	1.95034	-0.383614	1.00198	0.000103365	0.681203	0.0060264	0.0189036	0.406197	0.190151	0.102402	0.703629
982500	78.0181	1	2.31678	-0.607079	1.03726	9.8239e-05	0.673902	0.00573817	0.0175964	0.408058	0.191193	0.103519	0.645169
990000	74.2368	1	2.1097	-0.532327	1.01898	0.000150002	0.682995	0.00782139	0.0246728	0.439441	0.204427	0.10847	0.856693
997500	77.6144	1	1.69	-0.142911	0.913245	0.000110327	0.670489	0.00647283	0.0196437	0.413006	0.193213	0.103789	0.731381
1005000	78.1447	1	1.55955	-0.257251	1.01222	9.76589e-05	0.677099	0.00567225	0.0175665	0.407142	0.190767	0.103303	0.643663
1012500	77.8728	1	1.52879	-0.443016	1.1213	6.78139e-05	0.691833	0.00386433	0.0125397	0.376149	0.17356	0.104857	0.101707
1020000	76.3588	1	2.28829	-0.806797	1.16041	8.82032e-05	0.658053	0.00511035	0.0149449	0.41358	0.193795	0.106956	0.468192
1027500	77.2799	1	2.60903	-0.617075	0.988028	0.000127398	0.675125	0.00743946	0.0228995	0.417006	0.194401	0.103535	0.822092
1035000	77.6676	1	1.2591	-0.0695551	0.973676	6.79171e-05	0.686295	0.00392384	0.0125081	0.375197	0.172721	0.105256	0.085445
1042500	77.6885	1	1.60453	-0.362227	1.04948	0.000102312	0.680429	0.00580035	0.0181504	0.411051	0.192531	0.103987	0.671606
1050000	74.058	1	2.41448	-0.418633	0.904938	8.70527e-05	0.68175	0.00437634	0.0137513	0.423441	0.198036	0.111436	0.340463
1057500	77.9887	1	1.54049	-0.208791	0.984139	7.71507e-05	0.679791	0.00445203	0.0139035	0.397215	0.185846	0.104224	0.359679
1065000	78.4895	1	1.58926	-0.338268	1.04966	6.73524e-05	0.691621	0.00389851	0.0126419	0.376766	0.174553	0.103696	0.138864
1072500	75.8525	1	2.63826	-0.341552	0.816408	0.000131511	0.683077	0.00711369	0.0224461	0.427073	0.199199	0.1062	0.811859
1080000	77.5842	1	2.10734	-0.285959	0.89879	0.000100318	0.679701	0.00567297	0.0177115	0.411227	0.192665	0.10426	0.650881
1087500	78.2569	1	2.12968	-0.453938	1.00471	0.000105812	0.681188	0.00612619	0.0192157	0.408183	0.191031	0.102762	0.715745
1095000	78.5409	1	1.79584	-0.431264	1.05418	7.81296e-05	0.682535	0.00454019	0.0143014	0.39581	0.185334	0.103181	0.405283
1102500	76.6893	1	1.24332	-0.124979	1.0087	9.36399e-05	0.669593	0.00528948	0.016009	0.41444	0.194271	0.106175	0.551693
1110000	75.7353	1	1.36561	-0.106408	0.953692	0.00012896	0.666897	0.00727074	0.0218273	0.427682	0.199625	0.106584	0.796813
1117500	74.943	1	1.15771	0.100808	0.892083	8.79358e-05	0.650498	0.00498142	0.0142529	0.420432	0.196848	0.109678	0.400041
1125000	76.4101	1	1.36319	0.110759	0.85216	7.04415e-05	0.669973	0.00411925	0.0124816	0.380078	0.174338	0.10757	0.064805
1132500	74.5117	1	2.80051	-0.495874	0.896104	0.000130601	0.678752	0.00678031	0.0211062	0.436292	0.203807	0.109016	0.77752
1140000	78.2789	1	2.34188	-0.52808	0.994351	0.000115611	0.680008	0.00679917	0.0212479	0.409376	0.191204	0.102237	0.781474
1147500	78.4	1	1.6087	-0.178785	0.956609	7.5934e-05	0.678514	0.00446205	0.0138795	0.394296	0.18447	0.103505	0.356715
1155000	78.0339	1	2.37704	-0.276989	0.847101	8.09466e-05	0.682093	0.00462345	0.0145434	0.400384	0.187538	0.10403	0.430315
1162500	78.1105	1	2.07913	-0.414315	0.978155	0.00011974	0.682826	0.00697498	0.021991	0.410873	0.191743	0.102335	0.800922
1170000	77.7686	1	1.75113	-0.490982	1.10355	0.000115372	0.682059	0.00660667	0.0207796	0.412684	0.192846	0.103244	0.76809
1177500	77.4855	1	2.0387	-0.682812	1.14511	0.000112525	0.674887	0.0064966	0.0199826	0.414161	0.193692	0.103936	0.74302
1185000	78.0875	1	1.64306	-0.246058	0.982239	7.65398e-05	0.681712	0.00440733	0.013847	0.39617	0.185331	0.104061	0.352672
1192500	76.4784	1	2.59335	-0.420664	0.868799	0.000107015	0.679992	0.00583252	0.0182262	0.419659	0.196553	0.106126	0.675021
1200000	77.5446	1	1.63244	-0.327144	1.027	7.92933e-05	0.682987	0.00445642	0.0140575	0.401192	0.187771	0.104983	0.37806
1207500	78.0985	1	2.32583	-0.259952	0.849233	9.23481e-05	0.67961	0.00530579	0.0165604	0.405822	0.190221	0.103572	0.587633
1215000	74.9465	1	2.47706	-0.138448	0.755331	0.000139722	0.673255	0.00760379	0.0232713	0.433931	0.202202	0.107601	0.83003
1222500	78.1907	1	1.82401	-0.230803	0.945752	7.76734e-05	0.680709	0.00449352	0.0140734	0.396917	0.185777	0.103836	0.379905
1230000	78.5981	1	1.48103	-0.0977237	0.941589	6.49355e-05	0.694807	0.00380816	0.0124779	0.360915	0.164306	0.103736	0.033536
1237500	74.9047	1	2.75234	-0.946264	1.13896	0.000127714	0.642099	0.0074759	0.0208882	0.433274	0.202444	0.108351	0.771276
1245000	78.8435	1	2.23521	-0.470957	0.984804	9.29681e-05	0.679797	0.0054781	0.0171082	0.401675	0.188245	0.102173	0.619501
1252500	78.6468	1	1.8763	-0.180027	0.901433	6.78715e-05	0.68728	0.00398793	0.0127524	0.378973	0.176005	0.103367	0.169303
1260000	76.8942	1	2.63944	-0.282274	0.795116	8.26703e-05	0.682832	0.00453872	0.0143102	0.407058	0.190603	0.1061	0.406223
1267500	77.8642	1	1.99951	-0.317585	0.945553	7.35427e-05	0.685901	0.00417569	0.0132942	0.392851	0.183398	0.104576	0.274817
1275000	75.2991	1	2.52069	-0.565847	0.974216	0.00017746	0.686984	0.0102788	0.0328379	0.430003	0.198379	0.103839	0.948719
1282500	78.8704	1	2.22097	-0.401432	0.94864	8.54951e-05	0.681113	0.00502001	0.0157423	0.398754	0.186913	0.102366	0.532693
1290000	76.7407	1	1.87851	-0.190303	0.915181	7.33638e-05	0.686032	0.00404227	0.0128748	0.394175	0.183395	0.106712	0.197702
1297500	76.5334	1	2.21572	-0.0643488	0.759757	9.34877e-05	0.666476	0.00530305	0.0159	0.415271	0.194659	0.106475	0.54407
1305000	76.3514	1	1.59797	-0.0381947	0.872071	8.90477e-05	0.664205	0.00506282	0.0150771	0.414113	0.194062	0.106946	0.479794
1312500	78.6482	1	1.7966	-0.321009	0.999219	8.59948e-05	0.680554	0.0050204	0.015716	0.400191	0.187586	0.102757	0.530758
1320000	77.6404	1	1.62133	-0.234407	0.978524	7.87108e-05	0.680728	0.0044716	0.0140056	0.400224	0.187298	0.104822	0.371978
1327500	77.5811	1	1.41965	-0.211193	1.01331	0.000108827	0.674236	0.00629549	0.0193253	0.412979	0.193257	0.103921	0.719854
1335000	77.1044	1	1.70202	-0.264778	0.989827	0.000135826	0.679442	0.00788831	0.0246081	0.418586	0.19474	0.103344	0.855564
1342500	75.9115	1	2.0224	-0.111613	0.819308	9.30102e-05	0.671225	0.0050953	0.0154978	0.418574	0.196192	0.107674	0.51423
1350000	77.3422	1	1.4268	-0.407482	1.11745	0.000113211	0.681258	0.00637799	0.0200099	0.415188	0.194167	0.104183	0.743929
1357500	77.3082	1	2.05656	-0.492431	1.02103	0.000125635	0.682581	0.00715587	0.0225439	0.416697	0.194338	0.103584	0.814121
1365000	78.1892	1	1.95147	-0.403728	1.01405	0.000112858	0.681975	0.00655008	0.0205961	0.409647	0.191463	0.102556	0.762585
1372500	77.3232	1	2.70397	-0.490064	0.894143	8.50425e-05	0.675616	0.00483049	0.0148913	0.406675	0.190551	0.105231	0.463372
1380000	78.6445	1	2.1503	-0.367644	0.950527	7.80749e-05	0.682749	0.00454881	0.0143382	0.3953	0.185106	0.102994	0.40921
1387500	75.0202	1	1.28825	0.1026	0.874936	9.23666e-05	0.647843	0.00526667	0.0149554	0.423112	0.198262	0.109408	0.469132
1395000	77.0519	1	2.28053	-0.224724	0.846863	7.72362e-05	0.68348	0.00428468	0.0135368	0.400731	0.187281	0.105968	0.311344
1402500	77.1795	1	1.67356	-0.255755	0.975833	0.000135562	0.679141	0.00790176	0.0246269	0.418055	0.194489	0.103206	0.855894
1410000	78.2791	1	1.82241	-0.216959	0.935721	9.68059e-05	0.675929	0.00566785	0.0174896	0.406108	0.19029	0.103083	0.639751
1417500	77.4387	1	1.74231	-0.49027	1.09426	8.1871e-05	0.681397	0.00459596	0.0144254	0.403893	0.189153	0.105105	0.418334
1425000	78.2143	1	1.5753	-0.180168	0.963264	7.07353e-05	0.683666	0.00411479	0.0130078	0.386769	0.1802	0.104035	0.224772
1432500	75.5628	1	3.04724	-0.765794	0.975485	0.000109779	0.647085	0.00639462	0.0181195	0.426093	0.19958	0.107809	0.670197
1440000	77.8225	1	1.37328	-0.30806	1.07788	7.29571e-05	0.68586	0.00414413	0.013192	0.391925	0.182856	0.104676	0.257981
1447500	75.2579	1	1.23888	-0.0626431	0.980835	8.41197e-05	0.669849	0.00456561	0.0138289	0.4155	0.194364	0.109177	0.350392
1455000	78.5539	1	1.58461	-0.198638	0.974563	7.04342e-05	0.683834	0.00413613	0.0130821	0.385651	0.179791	0.103416	0.238691
1462500	76.0093	1	2.31364	-0.540653	1.02317	0.000116391	0.678995	0.00629941	0.019624	0.42438	0.198538	0.106656	0.730685
1470000	75.7935	1	1.9387	-0.672728	1.17221	0.000130261	0.678339	0.00712134	0.0221393	0.427388	0.199417	0.106392	0.804561
1477500	76.1437	1	2.69266	-0.725061	1.034	8.26761e-05	0.655361	0.00482006	0.0139858	0.410379	0.192042	0.107519	0.369624
1485000	73.6815	1	3.18628	-0.571763	0.826029	0.000131238	0.66531	0.00687826	0.0205511	0.442142	0.20666	0.11071	0.761213
1492500	78.8546	1	1.88614	-0.44191	1.04358	8.16037e-05	0.681481	0.00479119	0.0150421	0.396792	0.185941	0.10251	0.476759
1500000	78.9929	1	2.01471	-0.379236	0.979746	9.17471e-05	0.681024	0.00541164	0.0169657	0.40043	0.187672	0.101941	0.611542
1507500	78.0334	1	2.1129	-0.432194	0.996514	7.02077e-05	0.686145	0.00404036	0.0128733	0.385604	0.179404	0.104399	0.197388
1515000	78.4027	1	1.80909	-0.182931	0.919118	8.13912e-05	0.676672	0.00478183	0.0147894	0.398914	0.186898	0.10334	0.454019
1522500	78.9869	1	2.07888	-0.391212	0.973855	7.92745e-05	0.682116	0.00467255	0.0146989	0.394625	0.184873	0.102337	0.445494
1530000	78.5742	1	2.05593	-0.320413	0.934269	0.000101085	0.680409	0.00591292	0.0185015	0.405314	0.189797	0.102365	0.687054
1537500	76.3893	1	1.86935	-0.213334	0.931689	0.000132412	0.676449	0.00748525	0.0231347	0.423413	0.197333	0.105041	0.827159
1545000	77.4999	1	1.56734	-0.434717	1.1131	9.49644e-05	0.681068	0.00532264	0.016689	0.410203	0.192269	0.104605	0.595431
1552500	77.6844	1	2.5627	-0.512038	0.936334	7.99009e-05	0.675767	0.00460913	0.0142155	0.401143	0.187805	0.104705	0.395939
1560000	78.686	1	1.67425	-0.25584	0.986935	7.67464e-05	0.681139	0.00450685	0.0141342	0.393946	0.184408	0.102957	0.386858
1567500	77.4159	1	1.78479	-0.614441	1.15967	8.12286e-05	0.677094	0.00462122	0.0143114	0.403481	0.188929	0.105166	0.406353
1575000	78.2173	1	2.18314	-0.209157	0.852372	7.18671e-05	0.684843	0.00415191	0.0131741	0.389087	0.181512	0.103982	0.254932
1582500	77.5569	1	1.64024	-0.264868	1.00569	6.9069e-05	0.692271	0.00387502	0.0125923	0.380839	0.176156	0.105379	0.122544
1590000	78.7437	1	2.18873	-0.512574	1.01972	8.60078e-05	0.678575	0.00506833	0.0157683	0.399677	0.187346	0.102582	0.534598
1597500	76.4609	1	1.37152	-0.506555	1.18954	7.05132e-05	0.691458	0.00385425	0.0124918	0.38128	0.175201	0.107455	0.0744115
1605000	75.9486	1	2.66808	-0.858691	1.10882	0.000103573	0.647793	0.00608735	0.0172835	0.422157	0.19783	0.107277	0.628992
1612500	77.0657	1	2.63088	-0.571609	0.959033	7.47324e-05	0.670668	0.00433885	0.0131747	0.396765	0.185094	0.106032	0.255036
1620000	76.7879	1	2.31512	-0.733894	1.10472	0.000126225	0.670446	0.00731549	0.0221982	0.420266	0.196081	0.104598	0.805987
1627500	75.3671	1	1.62714	0.109066	0.795271	0.000108294	0.641468	0.0063591	0.0177365	0.427009	0.200057	0.108248	0.652108
1635000	76.2096	1	1.47138	-0.0125834	0.889711	7.41984e-05	0.673588	0.00418188	0.0128117	0.396391	0.184271	0.107701	0.183571
1642500	76.9863	1	2.49957	-0.495281	0.949493	7.39097e-05	0.679218	0.00418007	0.0130309	0.395268	0.184197	0.106216	0.229181
1650000	78.6074	1	1.84476	-0.434435	1.0519	8.17543e-05	0.681725	0.00475792	0.0149491	0.39813	0.186556	0.102956	0.468566
1657500	77.299	1	2.23329	-0.727631	1.13053	0.00010899	0.669661	0.00632769	0.0191551	0.414811	0.194142	0.104458	0.713443
1665000	77.0933	1	1.9203	-0.686264	1.16907	8.79461e-05	0.672306	0.00500106	0.0152614	0.409554	0.191945	0.105579	0.495321
1672500	75.266	1	1.65263	-0.206326	0.941693	0.000123033	0.675013	0.00659732	0.0203002	0.430262	0.201159	0.107841	0.753381
1680000	76.7294	1	1.65782	-0.2215	0.961768	7.8326e-05	0.682	0.00431609	0.0135726	0.403244	0.188481	0.106541	0.316389
1687500	78.004	1	2.53428	-0.513363	0.94607	8.04923e-05	0.676066	0.00468225	0.0144544	0.400179	0.187421	0.104098	0.421319
1695000	76.625	1	1.20746	-0.367074	1.14631	9.99626e-05	0.679868	0.0054619	0.0170614	0.416989	0.195426	0.106097	0.616913
1702500	78.1572	1	1.55901	-0.381455	1.07743	9.88853e-05	0.680602	0.00568699	0.0178054	0.407376	0.190851	0.103234	0.655453
1710000	78.6361	1	2.22407	-0.378515	0.938969	7.0423e-05	0.686003	0.00411637	0.0131096	0.385493	0.179754	0.103264	0.243637
1717500	78.0792	1	2.1774	-0.365294	0.939611	6.63086e-05	0.695383	0.00379964	0.0124735	0.36696	0.167767	0.104608	0.0495388
1725000	76.6132	1	1.6978	0.0356878	0.816326	7.84553e-05	0.661237	0.00458886	0.0135459	0.403804	0.188724	0.106757	0.312639
1732500	74.6503	1	2.04212	-0.310568	0.913342	0.000127625	0.680882	0.00659511	0.0206667	0.435014	0.203304	0.108877	0.76472
1740000	78.4244	1	2.1376	-0.477974	1.01551	9.79458e-05	0.680227	0.00569077	0.0177962	0.405523	0.189984	0.102769	0.655013
1747500	76.5869	1	1.85263	-0.657503	1.16017	0.000136103	0.680467	0.00771109	0.0241323	0.422208	0.196537	0.104397	0.846978
1755000	78.4612	1	1.61407	-0.288983	1.02215	6.74642e-05	0.691387	0.0039032	0.0126475	0.377138	0.174752	0.103743	0.140575
1762500	77.3247	1	1.66323	-0.0605025	0.882798	9.2165e-05	0.664795	0.00539651	0.0160991	0.41021	0.192288	0.105021	0.557864
1770000	78.4361	1	2.20856	-0.387714	0.949199	6.8102e-05	0.688556	0.00396137	0.0127194	0.379469	0.176126	0.103751	0.16081
1777500	78.8513	1	1.81246	-0.362275	1.01463	7.24552e-05	0.685	0.00425352	0.0135033	0.388398	0.181494	0.102792	0.306542
1785000	78.2587	1	1.95513	-0.530632	1.08187	7.3119e-05	0.680897	0.00426916	0.0133786	0.391126	0.18267	0.103858	0.288027
1792500	76.606	1	2.00863	-0.258833	0.904537	8.60143e-05	0.680789	0.00469596	0.0147112	0.410927	0.192512	0.106549	0.446658
1800000	76.6961	1	2.55114	-0.758518	1.08172	9.10934e-05	0.658029	0.00532962	0.015585	0.413295	0.193722	0.106236	0.520935
1807500	78.2718	1	2.23406	-0.497799	1.00657	9.80128e-05	0.679416	0.00567839	0.0177127	0.406464	0.190434	0.103052	0.650939
1815000	77.5937	1	2.42126	-0.570245	1.00859	0.000108532	0.676615	0.00623382	0.0192768	0.41285	0.193204	0.10391	0.718043
1822500	77.9693	1	2.38856	-0.323134	0.875423	8.39189e-05	0.681887	0.00477585	0.015013	0.402689	0.188701	0.104064	0.474221
1830000	78.5329	1	1.95212	-0.468378	1.03845	8.98613e-05	0.680471	0.00522503	0.0163523	0.402435	0.18864	0.102849	0.574563
1837500	76.9923	1	1.52859	-0.0349168	0.889565	0.000101372	0.660763	0.00594836	0.0175345	0.415127	0.194512	0.105347	0.642043
1845000	77.1329	1	1.95307	-0.183819	0.895457	8.6115e-05	0.676675	0.00484251	0.0149772	0.408308	0.191329	0.105556	0.471064
1852500	75.0891	1	2.05433	-0.831353	1.21827	0.000160047	0.674277	0.00909737	0.0279298	0.433059	0.2007	0.105861	0.903476
1860000	78.0503	1	2.39754	-0.516708	0.973302	7.88782e-05	0.677057	0.00458878	0.0142093	0.39863	0.186626	0.104059	0.395254
1867500	76.458	1	1.84842	-0.222676	0.923141	0.000153752	0.679664	0.00902515	0.028174	0.423089	0.196028	0.103354	0.906324
1875000	77.3415	1	1.86454	-0.457548	1.04965	0.000144995	0.686192	0.00850016	0.0270871	0.416935	0.193409	0.102164	0.893027
1882500	77.9865	1	1.54409	-0.426131	1.10751	9.36709e-05	0.68104	0.00533816	0.0167362	0.406919	0.190727	0.103737	0.598242
1890000	77.915	1	2.12742	-0.574582	1.06169	0.000128172	0.68143	0.00754554	0.0236856	0.41273	0.192228	0.102203	0.838423
1897500	77.1635	1	1.69176	-0.461836	1.08372	0.000103025	0.681044	0.00572312	0.0179433	0.414472	0.194159	0.104959	0.662032
1905000	75.4327	1	1.49395	-0.494026	1.16036	0.000166891	0.688258	0.00939469	0.0301361	0.43005	0.198855	0.104511	0.926663
1912500	77.0294	1	2.36003	-0.522166	0.973207	0.000125671	0.680549	0.00712327	0.0222985	0.418586	0.195274	0.104143	0.808387
1920000	77.6277	1	2.01313	-0.52303	1.06409	0.00013611	0.684332	0.00796733	0.0252396	0.414945	0.192901	0.102241	0.866199
1927500	77.5906	1	1.68155	-0.184968	0.948874	0.000112697	0.673362	0.00656442	0.0200969	0.413504	0.193363	0.103724	0.746806
1935000	78.9415	1	1.97962	-0.343006	0.971404	7.49618e-05	0.683624	0.0044125	0.013947	0.391132	0.183019	0.102547	0.364975
1942500	77.6096	1	1.62153	-0.0441717	0.878682	7.26165e-05	0.673669	0.00426404	0.0130666	0.391649	0.182565	0.105089	0.235848
1950000	78.4193	1	2.14676	-0.557928	1.04949	8.4069e-05	0.676846	0.00493113	0.0152594	0.400446	0.187677	0.103233	0.495153
1957500	77.765	1	1.53929	-0.400967	1.0879	0.000104926	0.680961	0.00596567	0.0186989	0.411115	0.192485	0.103737	0.695333
1965000	76.6343	1	2.07001	-0.584342	1.09262	7.66692e-05	0.677498	0.0042872	0.0132936	0.401118	0.187257	0.106778	0.274715
1972500	76.6188	1	2.39566	-0.751345	1.10231	0.000140508	0.671554	0.00826425	0.0251617	0.422096	0.196243	0.104029	0.864933
1980000	76.4375	1	1.89015	-0.586373	1.13175	7.56748e-05	0.679414	0.00419402	0.0130824	0.39974	0.186359	0.107193	0.238734
1987500	77.2647	1	1.41024	-0.460166	1.15455	7.57756e-05	0.684873	0.00422303	0.013401	0.398	0.1859	0.105617	0.291439
1995000	76.816	1	1.90703	-0.38286	0.997951	7.80008e-05	0.684595	0.00427637	0.0135583	0.402528	0.188137	0.106388	0.314388
2002500	78.6968	1	1.63186	-0.277937	1.00726	7.17528e-05	0.684794	0.00420291	0.0133338	0.387771	0.181064	0.1031	0.281093
2010000	77.9342	1	1.63436	-0.229914	0.984505	9.70722e-05	0.676079	0.00561288	0.0173279	0.408253	0.19131	0.103718	0.63135
2017500	77.6198	1	1.59689	-0.0682369	0.903308	7.01856e-05	0.679855	0.00407897	0.012741	0.385334	0.178923	0.105187	0.166415
2025000	77.946	1	1.61362	-0.345873	1.04038	0.000110062	0.680389	0.00634033	0.0198376	0.410837	0.192164	0.103163	0.738116
2032500	78.0743	1	1.41523	-0.108634	0.961509	6.84728e-05	0.684077	0.00400008	0.0126616	0.380086	0.176184	0.104418	0.144764
2040000	75.6227	1	2.08856	-0.0693509	0.784614	0.000135419	0.664999	0.0077169	0.0230354	0.428924	0.199925	0.106444	0.825041
2047500	76.5007	1	2.76268	-0.555868	0.910092	0.000113448	0.673172	0.00635057	0.019431	0.420702	0.196852	0.105817	0.723744
2055000	77.2383	1	1.21143	-0.110088	1.00346	7.20275e-05	0.680582	0.00410782	0.0128603	0.390575	0.181687	0.105821	0.194547
2062500	77.6912	1	2.05259	-0.200733	0.873759	0.000118768	0.675931	0.00694211	0.0214217	0.413558	0.19312	0.103215	0.786211
2070000	78.0579	1	1.90708	-0.291833	0.95895	0.000119139	0.680028	0.00698021	0.0218151	0.411169	0.19192	0.102473	0.796502
2077500	77.4883	1	1.51074	-0.408401	1.11128	7.33325e-05	0.686649	0.00411308	0.0131261	0.393293	0.183413	0.105288	0.246575
2085000	76.1272	1	2.09468	-0.384484	0.948091	0.000116618	0.681663	0.00628841	0.0197539	0.423635	0.198166	0.106412	0.735235
2092500	77.8296	1	1.27134	-0.284997	1.08912	6.78534e-05	0.693951	0.00383608	0.0125342	0.376082	0.173471	0.104939	0.0991598
2100000	78.9254	1	2.08607	-0.455981	1.00998	8.72047e-05	0.680478	0.00513861	0.0160822	0.399192	0.187123	0.102213	0.556711
2107500	78.7092	1	2.28193	-0.376764	0.922106	8.32149e-05	0.681546	0.00485763	0.0152538	0.398465	0.186748	0.102728	0.494691
2115000	76.5351	1	2.00493	-0.0132143	0.776114	8.70468e-05	0.662221	0.00501376	0.0148433	0.411958	0.193019	0.106654	0.459001
2122500	75.863	1	2.30418	-0.760126	1.12062	9.78779e-05	0.662349	0.00549355	0.0162699	0.420886	0.197291	0.107625	0.569225
2130000	78.4076	1	1.58217	-0.231606	0.997472	6.63898e-05	0.693884	0.00383286	0.0125209	0.371528	0.171215	0.103929	0.0926238
2137500	78.4835	1	1.91697	-0.205731	0.907375	9.00418e-05	0.67623	0.00529614	0.0163577	0.402784	0.188803	0.102934	0.574911
2145000	75.8487	1	2.0344	-0.666881	1.11911	0.00013125	0.677012	0.00723146	0.0223893	0.42708	0.199216	0.106223	0.810531
2152500	77.582	1	1.37339	-0.232854	1.0407	8.2839e-05	0.67831	0.00471246	0.0146491	0.403925	0.18922	0.104812	0.4407
2160000	78.9532	1	1.91107	-0.310329	0.96472	7.59211e-05	0.682903	0.00447485	0.0141119	0.39204	0.183508	0.102496	0.384321
2167500	78.4954	1	1.62537	-0.337626	1.03944	7.64516e-05	0.683226	0.00443606	0.0140039	0.394455	0.184598	0.103314	0.37177
2175000	76.4397	1	2.19512	-0.355489	0.916283	9.24372e-05	0.681401	0.00499428	0.0156758	0.415346	0.194688	0.106683	0.527774
2182500	77.9031	1	2.34699	-0.34557	0.884258	0.000102623	0.681146	0.00585122	0.0183508	0.409787	0.191912	0.103568	0.680538
2190000	76.7125	1	2.15568	-0.191339	0.842377	0.000136519	0.676828	0.00787076	0.0243547	0.421344	0.196083	0.104109	0.851056
2197500	77.9827	1	2.31367	-0.529121	1.00802	9.82898e-05	0.67798	0.00566237	0.0175839	0.408286	0.191301	0.103584	0.644538
2205000	78.8843	1	2.12669	-0.387039	0.958964	9.53481e-05	0.681073	0.00560902	0.0175871	0.402099	0.188402	0.102012	0.644702
2212500	74.8652	1	1.63877	-0.31708	1.00618	0.000110266	0.679601	0.00568893	0.0177558	0.430684	0.201776	0.109168	0.653049
2220000	78.2789	1	1.76071	-0.496218	1.09859	8.06314e-05	0.681104	0.00465684	0.014603	0.398985	0.186896	0.103588	0.43621
2227500	77.4982	1	2.02009	-0.16573	0.854549	8.69816e-05	0.675471	0.00496562	0.015301	0.406878	0.190695	0.10485	0.498567
2235000	77.9249	1	2.2715	-0.206632	0.830855	7.76534e-05	0.681265	0.00444864	0.0139572	0.397994	0.186234	0.104327	0.366198
2242500	73.2162	1	1.51487	0.0527961	0.830256	0.000166146	0.649649	0.00944304	0.0269531	0.447142	0.207453	0.109608	0.89127
2250000	77.929	1	1.88629	-0.480098	1.07197	9.45748e-05	0.680561	0.00538799	0.016867	0.407547	0.191014	0.103814	0.605901
2257500	72.1813	1	0.53854	0.0771696	1.03534	0.000121293	0.648599	0.00626785	0.0178367	0.450844	0.211211	0.114231	0.656964
2265000	78.874	1	1.75273	-0.221972	0.951606	6.73482e-05	0.688575	0.00397131	0.0127521	0.377508	0.175324	0.10297	0.169212
2272500	76.2479	1	1.08352	-0.250933	1.10633	7.4873e-05	0.686408	0.00404852	0.0129102	0.39817	0.185331	0.107594	0.205226
2280000	76.7378	1	1.68972	-0.565862	1.14258	0.00010693	0.679686	0.00588814	0.0183824	0.417997	0.195753	0.105627	0.681918
2287500	78.5714	1	2.25526	-0.450626	0.973517	7.76193e-05	0.681051	0.00453854	0.0142297	0.395233	0.185042	0.103141	0.397498
2295000	77.6746	1	2.05946	-0.501801	1.03311	0.000137665	0.684771	0.00809085	0.0256666	0.414633	0.192658	0.10203	0.872935
2302500	76.7202	1	1.74599	-0.0169221	0.838444	0.000109862	0.65823	0.00646413	0.0189137	0.418674	0.19599	0.105542	0.704032
2310000	78.5135	1	2.24874	-0.406959	0.947738	6.98543e-05	0.685699	0.00408077	0.0129836	0.384429	0.17907	0.103516	0.22009
2317500	78.2105	1	1.73042	-0.455991	1.07835	9.84101e-05	0.681029	0.00566149	0.0177492	0.406935	0.19065	0.103152	0.652728
2325000	78.3065	1	1.52761	-0.236721	1.00678	8.25473e-05	0.678319	0.00480637	0.0149414	0.400137	0.187495	0.103483	0.467879
2332500	77.018	1	1.79848	-0.568841	1.13868	6.87454e-05	0.68513	0.00392756	0.0124736	0.373709	0.170872	0.106505	0.0500459
2340000	78.1163	1	1.7072	-0.506712	1.11504	9.5824e-05	0.68047	0.00549822	0.0172072	0.406812	0.190645	0.103422	0.624902
2347500	76.6047	1	2.40598	-0.11698	0.753829	7.16125e-05	0.68756	0.00394354	0.0126217	0.388247	0.179764	0.107075	0.132495
2355000	79.0234	1	1.96651	-0.364426	0.982897	8.03199e-05	0.682018	0.00473739	0.0148983	0.395149	0.185151	0.102241	0.464008
2362500	77.1431	1	2.1234	-0.717577	1.14897	0.000115635	0.67272	0.00665602	0.0203374	0.416813	0.194864	0.104455	0.754559
2370000	78.8971	1	1.62123	-0.233881	0.987748	6.58312e-05	0.692177	0.00387045	0.0125736	0.371455	0.171686	0.103025	0.115702
2377500	78.2418	1	2.27035	-0.570252	1.0345	7.64483e-05	0.675483	0.00450966	0.0138965	0.395469	0.185026	0.10378	0.358819
2385000	78.2872	1	1.36976	-0.27265	1.06241	6.71995e-05	0.692649	0.0038643	0.0125729	0.37528	0.173449	0.104096	0.115426
2392500	76.8321	1	2.76443	-0.603117	0.942028	0.000126648	0.673105	0.00729845	0.0223266	0.419999	0.195927	0.104484	0.809054
2400000	75.9865	1	1.50802	-0.170447	0.962706	0.000152456	0.674428	0.0088697	0.0272435	0.426606	0.19786	0.104487	0.895041
2407500	78.2199	1	1.96024	-0.409095	1.00639	7.18625e-05	0.685593	0.00414211	0.0131743	0.389074	0.181505	0.103978	0.254975
2415000	78.1788	1	1.53003	-0.284505	1.02935	9.80814e-05	0.678129	0.00568655	0.0176672	0.407045	0.190711	0.103224	0.648697
2422500	76.458	1	2.79201	-0.410686	0.831705	8.1161e-05	0.679859	0.0044463	0.0138886	0.407553	0.190676	0.106967	0.357839
2430000	78.8	1	2.05211	-0.497787	1.03977	9.35452e-05	0.679801	0.00550467	0.0171914	0.4021	0.188438	0.102233	0.624047
2437500	78.2036	1	2.37926	-0.314857	0.869676	9.23128e-05	0.680863	0.00530204	0.0166137	0.405201	0.189927	0.103378	0.59089
2445000	78.9943	1	1.86097	-0.369555	1.01304	6.41221e-05	0.697567	0.00377292	0.0124752	0.359291	0.163771	0.103029	0.0379053
2452500	78.9611	1	2.05138	-0.358748	0.961416	9.30735e-05	0.6809	0.00548806	0.0171986	0.401015	0.187929	0.101953	0.624436
2460000	75.3201	1	2.57084	-0.343334	0.857727	0.000104881	0.681048	0.00546302	0.017128	0.426426	0.199844	0.108457	0.620592
2467500	78.8499	1	1.87765	-0.253403	0.941496	7.71604e-05	0.68113	0.00455194	0.0142752	0.393609	0.184296	0.102647	0.402465
2475000	74.4691	1	3.03505	-0.862602	1.02376	0.00011991	0.636739	0.00695499	0.019146	0.435183	0.203679	0.109593	0.713092
2482500	76.9114	1	2.23559	-0.737939	1.12651	9.90233e-05	0.666278	0.00569534	0.0170661	0.414977	0.194483	0.105582	0.617175
2490000	78.3359	1	2.01171	-0.561038	1.08576	8.51915e-05	0.677795	0.00496634	0.0154136	0.401481	0.188174	0.103353	0.507618
2497500	77.6528	1	2.5463	-0.527191	0.953171	0.000120344	0.67925	0.00696705	0.0217212	0.413961	0.193244	0.103204	0.794098
2505000	77.1718	1	1.80861	-0.589404	1.13447	8.96764e-05	0.677639	0.00502619	0.0155918	0.409995	0.192176	0.105382	0.521453
2512500	76.9134	1	2.65302	-0.611188	0.972863	7.85687e-05	0.666563	0.00456226	0.0136825	0.402903	0.188392	0.106186	0.331409
2520000	77.6419	1	2.40363	-0.556624	1.00141	0.000126437	0.680157	0.00736606	0.0230302	0.414492	0.193199	0.102865	0.824929
2527500	78.9702	1	1.78531	-0.323908	1.00102	6.61142e-05	0.691932	0.00388908	0.0126241	0.373076	0.172752	0.102865	0.133254
2535000	76.8707	1	1.51816	-0.0359408	0.902206	8.35684e-05	0.665456	0.00483154	0.0144422	0.407882	0.191025	0.106119	0.420068
2542500	75.8121	1	2.7629	-0.296291	0.782197	0.000114459	0.681213	0.0060968	0.019125	0.42537	0.199089	0.107131	0.712289
2550000	78.1269	1	2.06231	-0.572899	1.08218	7.54115e-05	0.677524	0.00441275	0.013684	0.394712	0.184563	0.104024	0.331599
2557500	78.7082	1	2.11045	-0.301719	0.915671	9.59877e-05	0.680041	0.00563139	0.0176003	0.403318	0.188972	0.102314	0.645365
2565000	75.9878	1	1.89914	-0.773203	1.22149	0.000133167	0.674367	0.00746119	0.0229129	0.426243	0.198704	0.105823	0.822386
2572500	77.3788	1	2.30415	-0.732456	1.1172	0.00010333	0.667295	0.00603494	0.018139	0.413201	0.19354	0.104537	0.671086
2580000	77.8373	1	1.6609	-0.437377	1.08818	0.000122487	0.682903	0.00708529	0.0223442	0.41291	0.192616	0.102714	0.80947
2587500	78.6729	1	2.09756	-0.36652	0.96112	9.0031e-05	0.681078	0.00524996	0.0164616	0.4017	0.188292	0.102586	0.581498
2595000	77.9936	1	1.49497	-0.250377	1.01626	8.38723e-05	0.678724	0.00482455	0.0150169	0.402537	0.18863	0.104021	0.474556
2602500	77.2284	1	1.47395	-0.4173	1.11048	8.94398e-05	0.681436	0.00496349	0.0155808	0.409571	0.191976	0.105283	0.520618
2610000	74.907	1	2.61581	-0.486886	0.922948	7.66056e-05	0.679644	0.00406929	0.0127024	0.402359	0.186685	0.110155	0.156271
2617500	72.6919	1	1.99695	-0.940055	1.28372	0.000112091	0.654573	0.00578139	0.016737	0.445126	0.208635	0.113476	0.59829
2625000	77.7625	1	1.48499	-0.425424	1.11992	9.24711e-05	0.681089	0.00522811	0.0163936	0.407809	0.191158	0.104193	0.577202
2632500	78.2619	1	1.88533	-0.399798	1.01189	0.000113247	0.682009	0.00659358	0.0207351	0.409223	0.191237	0.102395	0.76677
2640000	76.7522	1	2.75793	-0.467149	0.874514	7.72855e-05	0.677382	0.00433201	0.0134277	0.40174	0.187669	0.106533	0.295443
2647500	78.3631	1	2.14519	-0.538584	1.04654	9.87055e-05	0.678647	0.00575295	0.0179023	0.406079	0.190232	0.102855	0.660093
2655000	76.705	1	1.85903	-0.0225636	0.820899	9.91905e-05	0.660031	0.00577046	0.0169735	0.416276	0.195098	0.10597	0.611986
2662500	77.5124	1	1.68957	-0.564621	1.14856	9.54674e-05	0.67923	0.00538445	0.016786	0.410292	0.192305	0.104565	0.601183
2670000	78.3546	1	2.00748	-0.32179	0.954286	0.000111503	0.68072	0.0065278	0.0204454	0.408409	0.190914	0.102306	0.757948
2677500	77.1428	1	1.82622	-0.652758	1.17561	0.000109331	0.677153	0.00616953	0.0191098	0.415869	0.194645	0.104745	0.711705
2685000	77.2749	1	2.22346	-0.636363	1.08674	0.000123985	0.677566	0.00714557	0.0221614	0.416798	0.194471	0.103748	0.805097
2692500	76.3436	1	2.58922	-0.798286	1.09513	0.000127642	0.661959	0.00746919	0.0220955	0.423405	0.197568	0.105417	0.803496
2700000	78.9206	1	1.90244	-0.332618	0.978616	7.37908e-05	0.684131	0.00434191	0.0137459	0.389902	0.182348	0.102622	0.339765
2707500	78.1282	1	2.27075	-0.295646	0.876898	7.93353e-05	0.682662	0.00454387	0.0143187	0.398677	0.186681	0.103903	0.407137
2715000	76.946	1	2.46037	-0.214904	0.799669	6.8483e-05	0.702828	0.00371673	0.012507	0.367097	0.165963	0.106757	0.0132216
2722500	77.7371	1	2.15747	-0.38526	0.960911	6.74447e-05	0.693315	0.00382954	0.0124869	0.372471	0.171024	0.105166	0.070185
2730000	77.582	1	2.53447	-0.454889	0.90655	8.8275e-05	0.678616	0.00500196	0.0155638	0.407076	0.190806	0.104657	0.519318
2737500	78.1909	1	1.96163	-0.440834	1.01939	8.62429e-05	0.68104	0.00495147	0.0155238	0.402785	0.188793	0.103589	0.516242
2745000	73.37	1	2.15091	-0.683236	1.14039	0.000107647	0.671855	0.00539607	0.0164441	0.439439	0.205983	0.112237	0.5804
2752500	77.2156	1	2.67046	-0.355423	0.826837	9.03708e-05	0.68101	0.00501851	0.0157325	0.410071	0.192217	0.10528	0.531976
2760000	76.6004	1	1.99202	-0.170735	0.862669	7.90238e-05	0.680194	0.00435744	0.0136253	0.404578	0.18914	0.106763	0.323672
2767500	74.4795	1	0.992505	-0.105065	1.04915	0.000151302	0.666772	0.00840075	0.0252102	0.437685	0.203479	0.107854	0.865722
2775000	77.4535	1	1.54466	-0.392391	1.09544	8.91356e-05	0.681262	0.00498669	0.0156451	0.408188	0.191331	0.104871	0.525481
2782500	77.1513	1	2.34122	-0.547778	1.00691	6.86814e-05	0.678617	0.00401118	0.012481	0.375228	0.172091	0.106229	0.0641542
2790000	75.8568	1	1.35694	-0.427906	1.1354	0.000104741	0.680931	0.00556107	0.017429	0.423039	0.198229	0.107415	0.636634
2797500	75.5351	1	0.973933	-0.400471	1.21765	7.46499e-05	0.691217	0.00391045	0.012664	0.396884	0.183981	0.109009	0.145484
2805000	76.9685	1	2.19612	-0.46714	0.982479	8.18709e-05	0.680496	0.00454226	0.0142166	0.406047	0.190101	0.105983	0.396064
2812500	78.0955	1	1.72468	-0.164657	0.920901	7.53325e-05	0.678973	0.00438487	0.0136589	0.394725	0.184554	0.104084	0.328234
2820000	78.9396	1	2.15315	-0.403337	0.966619	8.44699e-05	0.681253	0.00497038	0.0155935	0.397897	0.186505	0.102271	0.521583
2827500	76.5877	1	2.18537	-0.280854	0.881219	8.15236e-05	0.683146	0.00443547	0.0139985	0.407383	0.190645	0.10671	0.371128
2835000	76.1544	1	1.94156	-0.178171	0.897422	0.000129089	0.674051	0.00724375	0.0222236	0.424813	0.198196	0.10572	0.806597
2842500	78.1933	1	1.81787	-0.14582	0.896478	8.23161e-05	0.674264	0.00483652	0.014848	0.400558	0.187678	0.103698	0.459429
2850000	76.8342	1	2.61352	-0.584556	0.957531	0.000127767	0.67602	0.00731049	0.0225646	0.420065	0.195904	0.104414	0.814596
2857500	78.74	1	1.73588	-0.358811	1.02762	9.06638e-05	0.680666	0.00530618	0.0166164	0.401538	0.188211	0.102442	0.591053
2865000	76.8665	1	1.77389	-0.630617	1.17731	7.76277e-05	0.677146	0.00436582	0.0135226	0.401863	0.187801	0.106305	0.309315
2872500	77.5532	1	1.88503	-0.600633	1.13545	7.1454e-05	0.678876	0.004138	0.012886	0.389002	0.181013	0.105248	0.200115
2880000	78.9634	1	2.11593	-0.36969	0.954715	8.89068e-05	0.681113	0.00523505	0.0164166	0.399639	0.187328	0.10209	0.578664
2887500	77.6405	1	2.21473	-0.294497	0.900258	9.40064e-05	0.680199	0.00530821	0.0165984	0.409057	0.191736	0.104372	0.589962
2895000	78.1666	1	1.61935	-0.433496	1.09352	7.93715e-05	0.682653	0.00455131	0.0143418	0.398533	0.186621	0.103831	0.409587
2902500	78.721	1	2.03046	-0.36569	0.969436	7.06924e-05	0.686222	0.00413574	0.0131804	0.385859	0.180013	0.103097	0.25602
2910000	77.7528	1	2.6227	-0.481401	0.905705	0.000106459	0.678427	0.00610553	0.0189865	0.411479	0.19261	0.103695	0.706909
2917500	78.8194	1	1.90238	-0.26657	0.940915	8.40727e-05	0.679644	0.004953	0.015461	0.39834	0.186705	0.102502	0.511353
2925000	78.6385	1	2.27261	-0.543634	1.01753	9.11639e-05	0.677031	0.00537778	0.0166511	0.402293	0.188563	0.102612	0.593153
2932500	77.3296	1	1.61896	-0.0244605	0.871808	7.81453e-05	0.666878	0.00459275	0.013787	0.400863	0.187496	0.105418	0.345073
2940000	73.9303	1	0.83509	-0.196388	1.13945	9.08542e-05	0.676443	0.00460458	0.0142311	0.427587	0.20019	0.111581	0.39766
2947500	77.0139	1	2.46516	-0.542835	0.981666	7.0942e-05	0.676715	0.00409192	0.0126573	0.386838	0.179293	0.106314	0.143506
2955000	72.591	1	2.50633	-0.340128	0.827203	0.000161187	0.684737	0.00794037	0.0251865	0.45192	0.210103	0.11137	0.865337
2962500	77.9948	1	2.24616	-0.455024	0.981394	8.00546e-05	0.680864	0.00458851	0.0143779	0.399874	0.187259	0.104127	0.413395
2970000	78.017	1	1.69012	-0.300586	1.006	0.000121117	0.679945	0.00710763	0.0222075	0.411606	0.192038	0.102439	0.806212
2977500	78.2985	1	1.5857	-0.300417	1.02498	9.67941e-05	0.678854	0.00561983	0.0174993	0.405988	0.190233	0.103047	0.64025
2985000	78.3124	1	2.10073	-0.587712	1.08076	9.95137e-05	0.67715	0.00581916	0.0180243	0.406578	0.190452	0.102919	0.665819
2992500	76.228	1	1.07756	-0.182092	1.06731	0.000103694	0.671994	0.00573193	0.0174751	0.420454	0.197013	0.106732	0.63901
3000000	78.3967	1	2.02037	-0.315809	0.944117	6.7462e-05	0.691731	0.0038934	0.0126299	0.376932	0.174568	0.103867	0.135103
3007500	78.0383	1	2.1628	-0.395538	0.956826	6.98686e-05	0.687382	0.00401059	0.012829	0.384669	0.178866	0.104407	0.187559
3015000	76.3691	1	2.33525	-0.0648789	0.742219	7.31901e-05	0.680824	0.00406527	0.0127368	0.393476	0.182689	0.107442	0.165333
3022500	78.342	1	1.76183	-0.179253	0.921456	7.92844e-05	0.677293	0.00464882	0.0144057	0.397662	0.18623	0.103512	0.416299
3030000	78.7252	1	1.83535	-0.441555	1.05605	8.13367e-05	0.681659	0.00475383	0.0149332	0.397278	0.186154	0.102753	0.467142
3037500	78.3446	1	2.42801	-0.488814	0.954511	7.96339e-05	0.67826	0.00465409	0.0144654	0.397926	0.186369	0.103497	0.422444
3045000	77.5273	1	1.67107	-0.261188	0.997314	9.76986e-05	0.67759	0.00554437	0.0171967	0.410877	0.192551	0.104461	0.624331
3052500	78.6487	1	1.52338	-0.123558	0.946559	6.5106e-05	0.693687	0.00382115	0.0124746	0.364137	0.166637	0.103592	0.0537159
3060000	77.7496	1	2.51861	-0.394955	0.882364	7.54514e-05	0.682872	0.00429389	0.0135399	0.396048	0.185095	0.104722	0.311786
3067500	77.3202	1	1.62927	-0.0792457	0.895269	0.000108924	0.664769	0.00642223	0.0191576	0.414663	0.194073	0.10442	0.713538
3075000	77.4323	1	1.27186	-0.207298	1.04334	7.0717e-05	0.687249	0.00398805	0.0127515	0.386832	0.179653	0.105517	0.169076
3082500	76.6592	1	2.27191	-0.662138	1.08997	7.42123e-05	0.668972	0.0042902	0.0129602	0.396306	0.184561	0.106829	0.215458
3090000	78.1438	1	1.861	-0.440558	1.05462	9.66377e-05	0.681008	0.0055425	0.017375	0.406875	0.19066	0.103342	0.633823
3097500	75.6458	1	2.03725	-0.821965	1.21753	0.000141395	0.671428	0.00799154	0.0243221	0.429026	0.199666	0.106018	0.850464
3105000	75.3632	1	2.12529	-0.772934	1.17965	7.39228e-05	0.658636	0.00428321	0.0125473	0.392959	0.181395	0.109406	0.105071
3112500	77.6007	1	1.71957	-0.105012	0.886288	9.11236e-05	0.669094	0.0053167	0.0160671	0.408222	0.191356	0.104537	0.555684
3120000	78.1324	1	1.84486	-0.163633	0.901568	8.75574e-05	0.674109	0.00512433	0.0157241	0.403726	0.189243	0.103658	0.531354
3127500	78.0983	1	1.9686	-0.504227	1.05162	0.000113509	0.681415	0.00658161	0.0206589	0.410316	0.191763	0.102699	0.764487
3135000	77.6785	1	1.76202	-0.572057	1.14473	7.3888e-05	0.680467	0.00424229	0.0132765	0.39389	0.183865	0.10491	0.271976
3142500	75.6443	1	2.86586	-0.765123	1.00806	9.80686e-05	0.648874	0.00568169	0.0161813	0.422251	0.197932	0.108041	0.563386
3150000	77.7041	1	1.89274	-0.0570465	0.830792	7.20378e-05	0.675677	0.00422185	0.0130174	0.39028	0.181852	0.104936	0.226624
3157500	77.0721	1	1.86259	-0.447849	1.05747	0.00014536	0.685961	0.00843085	0.0268465	0.418862	0.194356	0.102708	0.889854
3165000	78.1387	1	2.17746	-0.463112	0.991921	0.000127338	0.683666	0.00750236	0.0237166	0.411175	0.191496	0.101808	0.839032
3172500	78.4226	1	2.03679	-0.329538	0.942063	8.98879e-05	0.680792	0.00520183	0.016296	0.403072	0.18894	0.103051	0.570928
3180000	76.4797	1	1.74178	-0.0187675	0.832286	0.000113087	0.658355	0.00661005	0.0193477	0.420781	0.196904	0.105874	0.720684
3187500	78.2407	1	1.6209	-0.420517	1.09038	8.46668e-05	0.681668	0.00486237	0.0152745	0.401707	0.188269	0.103543	0.496399
3195000	77.8421	1	1.65885	-0.441051	1.08359	9.60205e-05	0.681039	0.00544765	0.0170794	0.408504	0.191448	0.103928	0.617909
3202500	73.7656	1	2.22649	0.0650428	0.699668	9.79865e-05	0.649986	0.00531768	0.0151928	0.433081	0.202965	0.111717	0.489623
3210000	76.5001	1	2.12206	-0.10122	0.809841	0.000116679	0.667908	0.00665723	0.0200464	0.421182	0.196963	0.105671	0.74514
3217500	75.4951	1	2.33524	-0.55055	1.01586	0.000174664	0.688391	0.0100869	0.0323705	0.428784	0.197887	0.103651	0.945311
3225000	74.1856	1	1.89261	-0.765564	1.20856	9.9967e-05	0.667602	0.00522028	0.0157049	0.431603	0.202309	0.110833	0.52994
3232500	78.0126	1	1.93814	-0.236392	0.913055	7.76527e-05	0.681541	0.00445656	0.0139941	0.397636	0.186082	0.104165	0.370613
3240000	78.2705	1	2.22572	-0.297607	0.896076	8.6232e-05	0.680921	0.00496571	0.0155626	0.402351	0.188591	0.103443	0.519229
3247500	78.5065	1	1.8107	-0.238521	0.950314	8.6218e-05	0.67807	0.00504853	0.0156821	0.401065	0.187994	0.10301	0.528244
3255000	77.2633	1	1.87437	-0.261053	0.956066	0.000106436	0.677893	0.00600545	0.0186443	0.414571	0.19411	0.104634	0.693071
3262500	76.5163	1	1.77509	0.0205106	0.810196	0.000103339	0.654149	0.00608386	0.017591	0.41857	0.196119	0.106189	0.644895
3270000	78.4706	1	1.91946	-0.450081	1.03384	0.000100076	0.681035	0.0058166	0.0182359	0.405737	0.190031	0.1026	0.675453
3277500	78.87	1	2.05527	-0.44123	1.00899	7.42998e-05	0.682674	0.00438173	0.0138083	0.390683	0.182745	0.102697	0.347787
3285000	78.5381	1	2.14242	-0.540129	1.04502	7.81539e-05	0.678025	0.00460561	0.0143042	0.395843	0.18535	0.103186	0.405588
3292500	78.3995	1	2.30585	-0.529551	1.00271	7.70587e-05	0.677343	0.00453736	0.0140625	0.39545	0.185086	0.103472	0.378637
3300000	77.8994	1	2.16771	-0.570209	1.05771	6.95566e-05	0.67818	0.00410165	0.0127452	0.383621	0.178141	0.104688	0.167481
3307500	78.4179	1	1.88041	-0.28484	0.957899	6.54413e-05	0.699153	0.0037527	0.0124738	0.363542	0.16589	0.104029	0.0419518
3315000	78.8806	1	2.13747	-0.435859	0.984504	9.88452e-05	0.680953	0.00582753	0.0182654	0.40296	0.188726	0.101884	0.67677
3322500	79.2456	1	1.86791	-0.289036	0.966843	6.33721e-05	0.701938	0.00372547	0.012499	0.353851	0.160216	0.10266	0.017138
3330000	77.2272	1	2.36703	-0.393903	0.905342	8.70759e-05	0.681153	0.00484091	0.0151825	0.408369	0.191382	0.105353	0.488763
3337500	78.1139	1	2.50867	-0.493396	0.936115	8.94072e-05	0.677267	0.00517705	0.0160413	0.404628	0.189671	0.103636	0.553919
3345000	76.9455	1	1.17314	-0.383361	1.16527	7.01793e-05	0.693303	0.00385163	0.0125584	0.383175	0.17698	0.106502	0.109723
3352500	76.5248	1	1.8089	-0.0351322	0.84198	7.73905e-05	0.670573	0.0043999	0.0133562	0.402554	0.187987	0.106961	0.284579
3360000	78.8682	1	1.98	-0.448871	1.02549	9.77243e-05	0.680951	0.00575488	0.0180376	0.402782	0.188672	0.101951	0.666434
3367500	77.9468	1	1.84716	-0.169251	0.894089	9.19912e-05	0.67393	0.00535107	0.0164108	0.406572	0.190578	0.103865	0.578294
3375000	76.4414	1	2.88955	-0.512533	0.864715	9.64844e-05	0.672398	0.00535822	0.0163559	0.416965	0.195451	0.106559	0.574791
3382500	76.7029	1	2.74764	-0.535677	0.908015	8.4012e-05	0.671667	0.00474012	0.014437	0.409018	0.191556	0.106422	0.419531
3390000	76.0912	1	2.33248	-0.193025	0.820934	0.000117249	0.675946	0.00643117	0.019846	0.423964	0.198302	0.106455	0.738401
3397500	77.6226	1	2.16542	-0.5997	1.07873	0.000113063	0.677903	0.00650466	0.0201947	0.413346	0.19327	0.103644	0.749996
3405000	78.6882	1	1.78241	-0.224584	0.945175	8.26029e-05	0.678125	0.0048719	0.015136	0.398229	0.186625	0.102784	0.484835
3412500	76.8408	1	2.0373	-0.484381	1.04425	7.29316e-05	0.684523	0.00405414	0.0128508	0.393019	0.182802	0.10654	0.192452
3420000	76.155	1	2.28537	-0.26134	0.865981	0.000145279	0.681821	0.00819138	0.0257446	0.425452	0.197667	0.104667	0.874128
3427500	77.3399	1	2.28695	-0.591869	1.04321	6.9444e-05	0.674858	0.0040897	0.0125782	0.381606	0.176412	0.105777	0.117423
3435000	78.4823	1	2.11763	-0.490005	1.01417	9.55259e-05	0.679707	0.00556454	0.0173732	0.404545	0.189569	0.102751	0.633731
3442500	77.9718	1	1.80951	-0.07767	0.859558	7.1987e-05	0.676552	0.00423838	0.0131038	0.389778	0.181745	0.104435	0.242598
3450000	78.7999	1	1.86538	-0.299393	0.965559	9.13812e-05	0.679646	0.00537691	0.0167843	0.401433	0.188153	0.102308	0.60108
3457500	78.7278	1	1.96057	-0.421324	1.01816	6.56051e-05	0.69147	0.00386128	0.0125151	0.369083	0.17001	0.103373	0.0894869
3465000	78.9495	1	1.9249	-0.386139	1.00189	8.9882e-05	0.681069	0.00529114	0.0165902	0.400066	0.187522	0.102083	0.589459
3472500	78.6866	1	1.98354	-0.436457	1.01929	7.07588e-05	0.684831	0.00415331	0.013178	0.386054	0.180101	0.103157	0.255607
3480000	78.7321	1	1.75202	-0.23407	0.956502	7.66638e-05	0.68054	0.0045173	0.0141405	0.393673	0.184283	0.102876	0.387563
3487500	78.4625	1	1.58703	-0.308153	1.03243	7.00729e-05	0.687461	0.00406228	0.0129977	0.384987	0.179354	0.103602	0.222828
3495000	77.953	1	2.25072	-0.420561	0.94592	8.80076e-05	0.680714	0.00501579	0.0157094	0.404917	0.1898	0.103976	0.530273
3502500	78.4614	1	2.24451	-0.384798	0.936547	6.84459e-05	0.687959	0.00398528	0.0127717	0.380635	0.176836	0.103684	0.174061
3510000	75.4793	1	1.10854	0.113068	0.905535	7.41338e-05	0.664352	0.00422743	0.0125948	0.3946	0.182538	0.109154	0.123429
3517500	77.0154	1	2.71059	-0.538014	0.924319	7.80517e-05	0.672392	0.00447029	0.0136452	0.401907	0.187903	0.10601	0.326388
3525000	77.2353	1	1.55645	-0.212711	0.988513	0.000128423	0.675504	0.00748965	0.0230809	0.417371	0.194529	0.103561	0.826015
3532500	74.6087	1	2.22298	-0.931585	1.24144	9.75601e-05	0.649372	0.005453	0.0155521	0.428082	0.200651	0.110068	0.518419
3540000	73.3257	1	1.18948	-0.273349	1.07698	0.000115742	0.677052	0.00571187	0.0176867	0.44197	0.207072	0.112069	0.64966
3547500	78.4097	1	1.72313	-0.455688	1.08595	7.32362e-05	0.684139	0.00424979	0.0134546	0.390868	0.182612	0.103575	0.299445
3555000	77.308	1	2.00731	-0.0640236	0.807366	7.05387e-05	0.681032	0.00404863	0.0126929	0.386034	0.179074	0.105767	0.15367
3562500	71.2757	1	2.55444	-0.190991	0.781124	9.94056e-05	0.680281	0.00454982	0.0142307	0.447263	0.209402	0.116716	0.39761
3570000	77.7637	1	2.60898	-0.499746	0.925733	9.7027e-05	0.676946	0.00556186	0.0172165	0.409265	0.191794	0.10404	0.625404
3577500	78.449	1	1.63088	-0.321289	1.03106	9.65365e-05	0.67951	0.00562261	0.0175438	0.405016	0.189773	0.102776	0.642514
3585000	78.7625	1	1.8591	-0.411914	1.02864	9.12156e-05	0.681069	0.00533628	0.0167318	0.401595	0.188232	0.102382	0.597982
3592500	78.864	1	1.9297	-0.277867	0.941768	8.05331e-05	0.680818	0.00474295	0.0148597	0.396074	0.185579	0.102523	0.460501
3600000	76.3821	1	2.4289	-0.179534	0.789115	7.63596e-05	0.684288	0.00415392	0.0131573	0.401159	0.187122	0.107272	0.25204
3607500	78.5879	1	1.86389	-0.301788	0.972257	0.00010288	0.679462	0.00604713	0.0188656	0.405583	0.189869	0.102264	0.702111
3615000	78.3374	1	1.4795	-0.307847	1.05989	6.848e-05	0.690042	0.00394841	0.0127385	0.380613	0.176723	0.103916	0.165792
3622500	77.0953	1	2.80351	-0.594186	0.933562	0.00010954	0.670385	0.00630095	0.0191161	0.41621	0.194804	0.104828	0.711947
3630000	77.5897	1	1.45855	-0.214894	1.01003	0.000108873	0.674519	0.00629493	0.0193404	0.412933	0.193232	0.103903	0.720414
3637500	77.1215	1	1.12406	-0.189939	1.06737	7.14464e-05	0.686304	0.00399934	0.0127491	0.388813	0.180565	0.106075	0.168469
3645000	75.5877	1	2.43774	-0.425739	0.898769	0.000144438	0.684428	0.00786575	0.0249254	0.429519	0.199751	0.105936	0.861013
3652500	76.8665	1	1.9165	-0.368198	1.00862	0.00012432	0.682049	0.00695393	0.021871	0.419579	0.195833	0.104548	0.79792
3660000	75.6617	1	2.83513	-0.797103	1.03063	0.000129998	0.654652	0.00758724	0.0219698	0.428276	0.19987	0.106677	0.800396
3667500	74.7231	1	2.15356	-0.62859	1.08409	7.75195e-05	0.67293	0.00417066	0.0127516	0.40501	0.188095	0.110475	0.16909
3675000	78.2393	1	1.56593	-0.39043	1.08604	7.53072e-05	0.684284	0.00432938	0.0137129	0.394184	0.184332	0.10382	0.335437
3682500	76.2407	1	2.92131	-0.450563	0.828716	8.94554e-05	0.675971	0.00488921	0.0150888	0.414932	0.194448	0.107145	0.480801
3690000	78.5143	1	2.02826	-0.494124	1.04628	7.53784e-05	0.681133	0.00441215	0.013837	0.393245	0.183958	0.103313	0.351416
3697500	77.6401	1	2.09033	-0.378039	0.956426	8.15861e-05	0.682475	0.00459453	0.0144698	0.402728	0.188619	0.104739	0.4229
3705000	75.1549	1	3.01019	-0.393099	0.779561	8.49733e-05	0.679169	0.00446272	0.0139099	0.416803	0.195014	0.109351	0.360458
3712500	77.7464	1	2.01114	-0.536252	1.05862	0.000120401	0.681396	0.00695018	0.0218145	0.413345	0.192936	0.103015	0.796488
3720000	77.9549	1	2.20672	-0.558369	1.03139	0.000118699	0.679801	0.00692647	0.0216318	0.411809	0.192258	0.1027	0.791779
3727500	78.2101	1	1.91593	-0.495964	1.0706	6.55895e-05	0.691226	0.00386492	0.012517	0.358448	0.161776	0.104513	0.00906209
3735000	77.1091	1	2.00068	-0.641879	1.12163	0.000135179	0.680424	0.00781841	0.0244649	0.418535	0.19475	0.103378	0.853035
3742500	77.7346	1	2.12509	-0.206252	0.860539	6.88562e-05	0.691227	0.00389499	0.0126144	0.380602	0.176183	0.105048	0.13011
3750000	76.946	1	1.52088	-0.309417	1.03761	0.000137721	0.681183	0.00793063	0.0248751	0.419739	0.195214	0.103541	0.860164
3757500	74.9825	1	1.09263	-0.470311	1.22901	0.000122946	0.68158	0.00638939	0.0200659	0.432171	0.202098	0.10842	0.745786
3765000	78.1332	1	2.00843	-0.552706	1.07151	0.000100506	0.678689	0.00581504	0.0180979	0.407903	0.191063	0.103217	0.66921
3772500	78.0957	1	1.70329	-0.511274	1.12058	8.20822e-05	0.680822	0.00471182	0.0147623	0.400888	0.187818	0.103884	0.45149
3780000	75.3138	1	2.94413	-0.436564	0.824683	0.000110414	0.677995	0.00581805	0.0180682	0.427831	0.200401	0.108276	0.667847
3787500	76.9552	1	2.74008	-0.657354	0.978383	9.06874e-05	0.662536	0.00528155	0.0156507	0.411665	0.192961	0.105759	0.525901
3795000	78.0281	1	2.02937	-0.527898	1.05951	7.1243e-05	0.681283	0.00414851	0.0130163	0.388125	0.180846	0.104361	0.226409
3802500	75.0765	1	2.26845	-0.859312	1.2023	0.000105371	0.657908	0.00583776	0.0170649	0.428084	0.200625	0.108918	0.617107
3810000	78.1487	1	2.31807	-0.428683	0.938979	8.22443e-05	0.680776	0.0047292	0.0148147	0.400733	0.187755	0.103782	0.456362
3817500	76.1991	1	1.46273	0.0171024	0.873307	8.29073e-05	0.661185	0.00475845	0.0140444	0.410365	0.19206	0.107407	0.37653
3825000	75.8854	1	2.33042	-0.593832	1.02543	8.00102e-05	0.672746	0.0044139	0.0134877	0.408275	0.19077	0.108095	0.304288
3832500	77.2236	1	2.4639	-0.358963	0.883193	0.000104651	0.681192	0.00582877	0.018283	0.414457	0.194109	0.104782	0.677553
3840000	76.6853	1	2.2922	-0.220682	0.822774	0.000109521	0.677665	0.00606827	0.0188259	0.418836	0.19608	0.105624	0.700517
3847500	74.1328	1	0.759984	-0.292815	1.20166	9.35323e-05	0.679143	0.00471998	0.0147106	0.428516	0.200752	0.11111	0.446601
3855000	78.0171	1	1.579	-0.106777	0.922992	6.7259e-05	0.688678	0.00389764	0.0125196	0.373899	0.172291	0.104621	0.0919373
3862500	77.9124	1	2.27945	-0.31212	0.88049	0.000108914	0.680906	0.00624885	0.0195831	0.410878	0.192229	0.103281	0.729231
3870000	78.9775	1	1.91143	-0.367437	0.998488	7.92059e-05	0.68228	0.00466497	0.0146827	0.394622	0.184868	0.102356	0.443937
3877500	75.532	1	1.45873	-0.605482	1.22213	7.84234e-05	0.681145	0.00418802	0.0131346	0.40667	0.189663	0.108836	0.248071
3885000	78.8229	1	1.98189	-0.352229	0.977334	7.32076e-05	0.684604	0.00429323	0.0136122	0.389516	0.18209	0.102819	0.32188
3892500	77.1943	1	2.5861	-0.472868	0.911468	7.28717e-05	0.67967	0.00415126	0.0129593	0.392712	0.182886	0.105865	0.215278
3900000	78.879	1	2.00997	-0.455196	1.0262	8.83376e-05	0.680642	0.00519427	0.0162647	0.399901	0.187454	0.102262	0.568888
3907500	76.6364	1	2.12344	-0.483759	1.0296	9.82021e-05	0.679991	0.00536374	0.0167612	0.416385	0.195162	0.106133	0.599724
3915000	78.2427	1	2.24656	-0.442418	0.970283	6.65353e-05	0.688706	0.00389199	0.0125026	0.371073	0.170731	0.104242	0.0820799
3922500	76.671	1	2.27053	-0.714937	1.12124	0.000124319	0.672752	0.00710167	0.0217012	0.420899	0.196487	0.104941	0.793583
3930000	77.8431	1	2.29188	-0.460377	0.956903	0.000112469	0.681127	0.00645563	0.0202451	0.411837	0.192555	0.103245	0.751619
3937500	78.2366	1	2.16071	-0.500381	1.02254	7.21585e-05	0.681342	0.00421413	0.0132246	0.38958	0.181799	0.103935	0.263462
3945000	76.2249	1	1.70907	-0.342523	1.00725	0.000136181	0.682319	0.00755549	0.0237832	0.424744	0.197801	0.105144	0.840334
3952500	77.7014	1	2.54306	-0.663295	1.02628	9.34446e-05	0.666821	0.00550837	0.0165328	0.408509	0.191481	0.104276	0.585929
3960000	76.3864	1	2.24896	-0.290682	0.87047	0.00014353	0.683115	0.00811279	0.0256017	0.423783	0.196925	0.104302	0.871934
3967500	73.7144	1	0.89833	-0.0755563	1.04205	8.66344e-05	0.671943	0.00444729	0.0135564	0.424237	0.198282	0.112131	0.314122
3975000	76.9987	1	2.18738	-0.0908537	0.781401	9.31785e-05	0.668881	0.00533012	0.0160973	0.412478	0.193351	0.105604	0.557738
3982500	78.9808	1	1.56828	-0.317647	1.04718	6.39112e-05	0.702513	0.0037216	0.0125101	0.354373	0.160122	0.103144	0.0118518
3990000	77.4596	1	2.06979	-0.59525	1.09704	0.000115998	0.679004	0.00663168	0.0206597	0.414782	0.19385	0.103816	0.764511
3997500	78.7048	1	1.87817	-0.23813	0.933989	8.34052e-05	0.678719	0.0049108	0.0152851	0.398592	0.18681	0.10273	0.497264
4005000	77.3231	1	1.70112	-0.523216	1.13455	7.2269e-05	0.684327	0.00407863	0.0129204	0.391169	0.182093	0.105647	0.207359
4012500	76.2045	1	2.00323	-0.433517	1.0297	0.000122652	0.682267	0.00666452	0.0209752	0.423881	0.198037	0.105967	0.773793
4020000	78.4729	1	2.27328	-0.457261	0.96783	7.6027e-05	0.680994	0.00444217	0.0139251	0.394109	0.184402	0.103368	0.362309
4027500	78.1521	1	1.62337	-0.467305	1.11613	6.61275e-05	0.693458	0.00382362	0.0124734	0.366311	0.167424	0.104481	0.048393
4035000	78.5237	1	1.79419	-0.328069	1.00028	0.000107757	0.680239	0.0063321	0.0198026	0.406808	0.190286	0.102165	0.736916
4042500	77.4121	1	1.35409	-0.391094	1.12901	8.44886e-05	0.681914	0.00472101	0.0148419	0.405874	0.190168	0.105081	0.458875
4050000	78.2521	1	1.67621	-0.463656	1.10464	6.66989e-05	0.69104	0.00386738	0.0125174	0.372246	0.171499	0.104207	0.0907388
4057500	78.9808	1	2.05141	-0.372826	0.970919	7.48092e-05	0.68355	0.00441077	0.0139383	0.390816	0.182867	0.10248	0.363915
4065000	77.8596	1	1.76689	-0.183817	0.930982	9.85193e-05	0.673806	0.00572477	0.0175502	0.409092	0.191682	0.103806	0.642838
4072500	77.9294	1	2.51959	-0.357078	0.86267	9.36591e-05	0.681017	0.00532739	0.0167012	0.40725	0.190884	0.103844	0.59616
4080000	77.0902	1	1.77731	-0.379886	1.03833	0.000141934	0.684412	0.00821473	0.0260299	0.418763	0.194494	0.102933	0.878399
4087500	77.1852	1	2.25214	-0.466019	0.966984	9.42436e-05	0.679531	0.00525056	0.016384	0.4118	0.193029	0.10522	0.576589
4095000	77.866	1	1.65879	-0.27312	0.997341	0.000122852	0.67883	0.00721022	0.0224498	0.412745	0.192516	0.102635	0.811946
4102500	78.6145	1	1.87564	-0.200901	0.911521	7.49691e-05	0.680538	0.00441241	0.013812	0.392405	0.183553	0.103142	0.348261
4110000	78.0647	1	1.96062	-0.140529	0.860313	6.75602e-05	0.689814	0.00389526	0.0125578	0.375942	0.173633	0.104501	0.109464
4117500	78.1453	1	1.99678	-0.266176	0.915651	8.48264e-05	0.680137	0.00487943	0.0152547	0.402295	0.188543	0.103714	0.494771
4125000	78.4489	1	1.77914	-0.372307	1.02171	8.75716e-05	0.681173	0.00506717	0.0158932	0.401988	0.188433	0.103075	0.543583
4132500	78.2827	1	1.90632	-0.328775	0.967634	0.000102412	0.680337	0.00593437	0.0185644	0.407387	0.190759	0.102859	0.689724
4140000	78.0813	1	1.61052	-0.393107	1.08138	6.59041e-05	0.699837	0.00375344	0.0125047	0.360325	0.162971	0.104718	0.0143088
4147500	77.0672	1	2.16681	-0.536504	1.04736	0.00012501	0.68147	0.00706902	0.0221926	0.41828	0.195155	0.104105	0.805853
4155000	76.1881	1	2.14155	-0.239479	0.890597	0.000105398	0.677774	0.00571951	0.01775	0.421126	0.197299	0.106749	0.652766
4162500	77.6848	1	2.48344	-0.337141	0.853333	0.000104769	0.681234	0.00593358	0.0186142	0.411589	0.192719	0.103896	0.691814
4170000	78.8261	1	1.95927	-0.375491	0.99153	6.78814e-05	0.688693	0.00398753	0.012809	0.379139	0.176243	0.10303	0.182951
4177500	78.4204	1	2.02294	-0.387975	0.990172	0.000101497	0.681181	0.00589143	0.0184789	0.406348	0.190284	0.102637	0.686087
4185000	76.8945	1	1.20097	-0.110284	1.00745	8.3355e-05	0.671441	0.00473748	0.0144189	0.407604	0.19089	0.10608	0.41767
4192500	78.753	1	2.08408	-0.254979	0.899949	6.54993e-05	0.695105	0.00381452	0.0125109	0.368598	0.169727	0.103334	0.0871455
4200000	77.7683	1	2.04195	-0.529447	1.06701	0.000105809	0.679898	0.0060408	0.0188714	0.411262	0.192527	0.103693	0.702346
4207500	76.2527	1	1.82683	-0.665306	1.1858	7.18548e-05	0.675815	0.0040715	0.0125592	0.387742	0.179095	0.107759	0.11003
4215000	77.0235	1	1.40863	-0.363417	1.09171	0.000113556	0.680402	0.00633991	0.0198371	0.41731	0.195192	0.104788	0.7381
4222500	77.6009	1	1.58292	-0.0791796	0.911329	7.59155e-05	0.67313	0.00442995	0.0135526	0.397159	0.185623	0.104983	0.313582
4230000	78.7361	1	2.08068	-0.303745	0.923645	9.76895e-05	0.680007	0.00574251	0.0179457	0.403574	0.189054	0.102198	0.662145
4237500	75.2289	1	1.89478	-0.0174815	0.792772	0.000104003	0.659536	0.00576317	0.0169274	0.426741	0.200006	0.108664	0.609366
4245000	77.8276	1	2.41421	-0.386658	0.892594	9.9484e-05	0.680925	0.00565072	0.0177097	0.409532	0.191872	0.103831	0.650793
4252500	78.7407	1	2.14691	-0.365476	0.948761	6.96775e-05	0.686865	0.00408203	0.013036	0.383765	0.178845	0.103103	0.230151
4260000	77.2408	1	1.28393	-0.15634	1.00995	8.87272e-05	0.672632	0.00506326	0.0154666	0.409158	0.191776	0.10528	0.511792
4267500	78.3872	1	1.59652	-0.401399	1.08407	7.23445e-05	0.685707	0.00418279	0.0133086	0.389541	0.181866	0.103649	0.277107
4275000	73.4356	1	1.99998	-0.887207	1.27449	8.68065e-05	0.655067	0.00464637	0.0134704	0.42541	0.198763	0.112682	0.30176
4282500	77.5451	1	2.6894	-0.497486	0.905499	0.000103882	0.677008	0.00592754	0.018352	0.412282	0.193081	0.104198	0.68059
4290000	78.639	1	2.30019	-0.421574	0.943756	7.75738e-05	0.681642	0.00453715	0.0142517	0.394897	0.184891	0.103019	0.399913
4297500	77.2107	1	2.39748	-0.714386	1.08936	8.63147e-05	0.664106	0.00505447	0.0150478	0.408023	0.191205	0.105405	0.477256
4305000	78.1276	1	2.48535	-0.567196	0.984156	0.000109016	0.676228	0.00639866	0.0197628	0.409519	0.191561	0.102863	0.735543
4312500	78.2827	1	2.24866	-0.34922	0.915885	6.69808e-05	0.692191	0.00386289	0.0125496	0.374116	0.172718	0.104123	0.106053
4320000	76.9555	1	1.96507	-0.0564773	0.810533	7.23163e-05	0.678327	0.00411994	0.0128079	0.391326	0.181906	0.106349	0.18269
4327500	78.6801	1	2.01379	-0.421732	0.999345	0.000103151	0.681377	0.00604865	0.0189837	0.40506	0.189606	0.102079	0.706802
4335000	78.2194	1	2.00165	-0.361193	0.974607	6.58228e-05	0.697318	0.0037761	0.0124755	0.363956	0.165875	0.104393	0.0374349
4342500	78.166	1	1.76903	-0.404836	1.05061	0.000115046	0.682029	0.00668847	0.0210348	0.410052	0.191564	0.102487	0.775499
4350000	77.6316	1	2.18093	-0.602212	1.07724	9.76994e-05	0.6757	0.00559732	0.0172597	0.410249	0.192252	0.104265	0.627722
4357500	77.9047	1	1.8183	-0.342897	1.01122	9.04117e-05	0.680689	0.00514293	0.0161064	0.406213	0.190415	0.103993	0.558353
4365000	76.8186	1	2.52154	-0.479129	0.936559	0.000135907	0.683096	0.00770936	0.0243271	0.420583	0.195735	0.10393	0.850556
4372500	76.4538	1	2.01794	-0.732284	1.16678	0.000110704	0.67108	0.00621169	0.0188851	0.420541	0.196869	0.106026	0.702892
4380000	76.7363	1	1.14668	-0.0547037	0.989402	7.40228e-05	0.675193	0.00420976	0.0129608	0.395798	0.184325	0.106689	0.215571
4387500	75.4984	1	2.86443	-0.26953	0.740971	9.06109e-05	0.681973	0.00474284	0.0149133	0.419535	0.19658	0.108533	0.465362
4395000	76.4318	1	2.14999	-0.0449793	0.76482	0.000107088	0.662287	0.00614935	0.0182088	0.41997	0.196701	0.106213	0.674241
4402500	76.9777	1	2.52074	-0.29669	0.835121	9.33291e-05	0.680956	0.00514035	0.0161118	0.412658	0.193435	0.105639	0.558718
4410000	76.7674	1	1.98427	-0.72516	1.17787	8.55308e-05	0.668929	0.00486968	0.0147089	0.409795	0.191981	0.106258	0.446443
4417500	76.9953	1	1.99014	-0.462225	1.02133	8.78758e-05	0.680685	0.00485398	0.0152012	0.410039	0.192167	0.105764	0.490328
4425000	78.4025	1	1.41957	-0.340643	1.09093	6.57528e-05	0.697261	0.00377749	0.0124777	0.366656	0.168011	0.10401	0.059788
4432500	78.7653	1	2.05643	-0.447001	1.00843	0.000106739	0.681558	0.00629685	0.0197739	0.405125	0.189504	0.101755	0.735925
4440000	73.9462	1	0.920805	-0.418983	1.24128	0.000110313	0.680293	0.00549815	0.0171975	0.43659	0.204601	0.110998	0.624376
4447500	74.5448	1	1.02224	-0.321649	1.15113	9.15722e-05	0.68075	0.00466485	0.0146119	0.425094	0.199128	0.110355	0.437086
4455000	75.3077	1	2.08639	-0.176639	0.869275	0.00010746	0.674177	0.0057204	0.0175568	0.427183	0.200158	0.108393	0.643171
4462500	78.1773	1	1.89632	-0.179079	0.895938	6.57802e-05	0.700312	0.00374188	0.0124859	0.361963	0.164368	0.104505	0.025451
4470000	78	1	1.6305	-0.234097	0.978798	7.40614e-05	0.683102	0.00425408	0.0134241	0.393298	0.183723	0.104304	0.294913
4477500	77.0093	1	2.68271	-0.577352	0.943561	8.86542e-05	0.669784	0.00506471	0.0153375	0.410377	0.192338	0.105716	0.50153
4485000	78.3979	1	1.98885	-0.563491	1.08951	8.34086e-05	0.677774	0.00487659	0.015134	0.400187	0.187542	0.103291	0.484668
4492500	76.6887	1	2.68078	-0.572801	0.941219	8.51006e-05	0.669687	0.00482373	0.0146035	0.409888	0.192003	0.106418	0.436262
4500000	78.1	1	2.52816	-0.415516	0.893506	9.31571e-05	0.680125	0.00534451	0.0167081	0.406086	0.190338	0.103543	0.596575
4507500	78.3521	1	2.08069	-0.507033	1.03537	7.64759e-05	0.680033	0.00446266	0.0139473	0.39506	0.184857	0.103576	0.365002
4515000	76.7585	1	2.49618	-0.178696	0.768333	7.86867e-05	0.681803	0.0043396	0.0136381	0.403602	0.188691	0.106474	0.325421
4522500	78.3148	1	1.52544	-0.291362	1.03519	8.11278e-05	0.680649	0.00469556	0.0147034	0.399165	0.187	0.103509	0.445923
4530000	76.9395	1	2.48288	-0.30248	0.847268	8.79635e-05	0.681628	0.00483548	0.0151882	0.410384	0.192327	0.105867	0.489235
4537500	78.3239	1	1.82264	-0.513518	1.09912	7.93863e-05	0.680681	0.00460286	0.0144146	0.397827	0.186309	0.103542	0.417222
4545000	78.8714	1	2.07204	-0.309875	0.929299	8.16067e-05	0.681463	0.00479423	0.0150508	0.396709	0.185903	0.102479	0.477514
4552500	78.5844	1	2.17074	-0.390419	0.949138	8.6229e-05	0.681261	0.00501203	0.0157246	0.400646	0.187799	0.102867	0.531392
4560000	78.5677	1	1.94456	-0.522846	1.07699	8.23683e-05	0.679498	0.0048192	0.0150364	0.398706	0.186837	0.10301	0.476263
4567500	77.1944	1	2.68322	-0.645193	0.983153	0.000120634	0.670513	0.00704796	0.0213907	0.41704	0.194753	0.104096	0.785374
4575000	77.1715	1	2.1063	-0.139067	0.822261	0.000111571	0.671461	0.00642666	0.0195613	0.416052	0.194654	0.104591	0.728454
4582500	78.2296	1	1.97916	-0.567997	1.09681	8.81471e-05	0.677774	0.00511673	0.0158793	0.403452	0.189118	0.103461	0.542599
4590000	77.5901	1	2.67682	-0.611359	0.967755	9.98462e-05	0.669506	0.00582597	0.0176281	0.411073	0.192602	0.104266	0.646752
4597500	75.1311	1	1.36917	0.0056027	0.915418	8.94605e-05	0.660715	0.0049417	0.0145651	0.420676	0.197048	0.109272	0.432473
4605000	78.0539	1	2.22048	-0.493319	1.00654	7.21448e-05	0.681476	0.00419056	0.0131562	0.389937	0.181886	0.104276	0.251845
4612500	73.4686	1	1.9917	-0.516606	1.08571	0.000180416	0.688622	0.00954159	0.0306431	0.444444	0.205414	0.107872	0.93127
4620000	76.3338	1	1.70163	-0.650744	1.2048	9.91721e-05	0.676709	0.00541639	0.0167539	0.418512	0.19616	0.106681	0.599293
4627500	78.6556	1	2.0585	-0.530558	1.05426	8.60697e-05	0.678543	0.00505756	0.0157333	0.400185	0.187583	0.102741	0.532032
4635000	76.7012	1	1.67772	-0.640803	1.19753	0.000122248	0.679862	0.00682076	0.0213057	0.420499	0.196386	0.104992	0.783061
4642500	78.1723	1	1.88249	-0.561101	1.10651	9.46543e-05	0.678629	0.00547118	0.0170245	0.406135	0.190342	0.103358	0.614854
4650000	73.4484	1	2.01216	-0.434138	0.982299	0.000169742	0.686887	0.00878397	0.0280537	0.445251	0.206322	0.108804	0.904931
4657500	78.6997	1	2.16257	-0.495432	1.01001	9.85519e-05	0.679721	0.00579373	0.0180896	0.403996	0.189234	0.102232	0.668832
4665000	77.5954	1	1.91287	-0.561062	1.10829	6.72058e-05	0.684576	0.00393538	0.0124765	0.36748	0.167393	0.105508	0.0355638
4672500	77.2915	1	1.6544	-0.0104439	0.853164	7.81793e-05	0.665461	0.00460882	0.0137766	0.401047	0.187576	0.105488	0.343742
4680000	77.6237	1	1.63846	0.0454612	0.828351	6.69286e-05	0.685471	0.00393371	0.0125067	0.362938	0.164093	0.105537	0.0133826
4687500	76.8498	1	2.40169	-0.628633	1.04769	0.000122958	0.675973	0.00699117	0.0215759	0.41957	0.195894	0.104657	0.790313
4695000	77.415	1	1.74978	-0.117013	0.886998	0.000114095	0.668499	0.00671001	0.0202413	0.414834	0.193957	0.103998	0.751495
4702500	78.2466	1	1.99278	-0.306246	0.93991	7.90772e-05	0.682482	0.00454959	0.0143286	0.397927	0.186333	0.103692	0.408192
4710000	78.6784	1	1.62651	-0.254996	0.996779	7.21924e-05	0.683862	0.00423473	0.0133952	0.388519	0.181467	0.103118	0.290552
4717500	77.9097	1	2.054	-0.119951	0.830075	7.25286e-05	0.679886	0.00421291	0.0131606	0.390949	0.182364	0.104529	0.252613
4725000	76.5746	1	1.20913	-0.424533	1.18415	7.0059e-05	0.69565	0.00379889	0.012482	0.379096	0.173903	0.10727	0.0652732
4732500	77.5105	1	2.64412	-0.635067	0.985667	0.000108234	0.669592	0.00633053	0.0191597	0.41333	0.193449	0.104083	0.713617
4740000	76.0905	1	1.23546	-0.259779	1.07582	0.000144168	0.678259	0.00817754	0.0254165	0.425907	0.197955	0.104885	0.869033
4747500	78.7869	1	1.70381	-0.304231	1.00875	7.17057e-05	0.685213	0.00420572	0.0133605	0.387457	0.180941	0.102937	0.285244
4755000	77.2191	1	1.92331	-0.645749	1.15249	0.000119747	0.678442	0.00682631	0.0212289	0.416787	0.194669	0.104095	0.780947
4762500	78.6881	1	1.99877	-0.445964	1.02595	8.158e-05	0.681308	0.00476688	0.0149576	0.397616	0.186316	0.102813	0.469327
4770000	76.9337	1	1.92596	0.00277405	0.788158	7.2716e-05	0.671378	0.00422365	0.0128526	0.392438	0.182536	0.106371	0.192849
4777500	78.8155	1	1.77698	-0.296254	0.988614	7.59251e-05	0.682612	0.00446039	0.0140534	0.392618	0.183757	0.102746	0.377581
4785000	75.4541	1	1.28208	-0.504761	1.19939	9.04675e-05	0.681666	0.00473361	0.0148699	0.419681	0.196642	0.108622	0.461435
4792500	76.9363	1	2.20322	-0.681898	1.09774	0.000125058	0.67466	0.00718552	0.0220862	0.419169	0.195594	0.104366	0.803267
4800000	77.709	1	2.2846	-0.27228	0.865836	6.66962e-05	0.703279	0.00371864	0.0125324	0.360335	0.162237	0.105433	0.0036343
4807500	78.9644	1	2.02863	-0.432099	1.00732	7.99319e-05	0.681562	0.00471371	0.0148026	0.395185	0.185153	0.102359	0.455244
4815000	76.305	1	1.64218	0.0118969	0.840376	7.37206e-05	0.671453	0.0041995	0.012782	0.395057	0.183567	0.107539	0.176569
4822500	77.3466	1	1.51164	-0.0344117	0.903639	6.79167e-05	0.688457	0.00388597	0.0124733	0.370875	0.169398	0.105925	0.0457098
4830000	78.2827	1	2.04771	-0.509359	1.04973	0.000114694	0.68152	0.00670609	0.0210566	0.409253	0.191186	0.102279	0.776117
4837500	78.1305	1	2.20306	-0.640845	1.0862	0.000100201	0.673834	0.00588338	0.018038	0.40785	0.191046	0.103234	0.666452
4845000	75.3219	1	1.9004	-0.769119	1.21004	0.000112202	0.669787	0.00607092	0.0183849	0.428152	0.200508	0.108192	0.682027
4852500	77.7213	1	2.0292	-0.21636	0.894604	0.00010291	0.676314	0.00591859	0.018285	0.410978	0.192479	0.103901	0.67764
4860000	77.3312	1	2.41495	-0.463447	0.936993	7.9211e-05	0.679734	0.00446895	0.0139539	0.401998	0.188106	0.105383	0.3658
4867500	78.6754	1	2.19744	-0.480858	1.00185	7.88983e-05	0.680042	0.00463658	0.0144912	0.39582	0.185388	0.102914	0.425071
4875000	75.8273	1	1.01853	-0.0428806	1.00484	7.8396e-05	0.671527	0.00434834	0.013238	0.405983	0.189469	0.108263	0.26569
4882500	78.1369	1	1.91404	-0.524652	1.081	7.58842e-05	0.680531	0.00439682	0.0137629	0.395241	0.184854	0.10399	0.341968
4890000	76.8301	1	2.0444	-0.622465	1.11934	0.000127168	0.679656	0.00718664	0.0224341	0.420051	0.195927	0.104458	0.811579
4897500	76.6379	1	2.3325	-0.0992681	0.758294	7.28125e-05	0.683252	0.00404548	0.0127719	0.392589	0.18239	0.106938	0.174125
4905000	78.1226	1	2.0605	-0.450341	1.00285	8.83921e-05	0.680569	0.0050681	0.015866	0.404151	0.189446	0.103651	0.541653
4912500	76.8758	1	2.35398	-0.634517	1.06106	9.9158e-05	0.672407	0.00559161	0.0170688	0.415233	0.194602	0.105646	0.617322
4920000	76.8111	1	2.2739	-0.100737	0.776192	7.46523e-05	0.679667	0.0041876	0.0130726	0.397074	0.185103	0.106519	0.236954
4927500	74.8522	1	1.30148	0.0583201	0.881869	8.73518e-05	0.656067	0.00485894	0.0141276	0.420355	0.196768	0.109871	0.386106
4935000	78.4714	1	2.37166	-0.455695	0.950267	7.94249e-05	0.680065	0.00463511	0.0144877	0.397175	0.186022	0.103271	0.424711
4942500	77.6989	1	2.44185	-0.567398	0.985935	0.000109221	0.676072	0.0063126	0.0194877	0.41229	0.192906	0.103677	0.725805
4950000	78.194	1	1.83061	-0.201362	0.922184	6.57307e-05	0.700927	0.0037347	0.0124876	0.361614	0.16414	0.10448	0.0241812
4957500	78.5139	1	2.11908	-0.370877	0.96014	8.2737e-05	0.681837	0.00479607	0.0150743	0.3992	0.187073	0.103098	0.479547
4965000	77.7339	1	1.43514	-0.407896	1.12125	6.91117e-05	0.690996	0.00390684	0.0126433	0.38167	0.176832	0.105032	0.139292
4972500	76.3003	1	1.99827	-0.146672	0.844923	0.000136601	0.67274	0.00783799	0.0239503	0.424233	0.197523	0.10496	0.843551
4980000	77.4582	1	2.47362	-0.458143	0.932036	7.00249e-05	0.683438	0.00401218	0.0126742	0.384482	0.178277	0.105508	0.148424
4987500	78.8315	1	1.90439	-0.444445	1.04216	7.61662e-05	0.682474	0.00447726	0.0141004	0.392785	0.183852	0.10271	0.38301
4995000	75.7019	1	2.94302	-0.488024	0.84322	8.1644e-05	0.672762	0.00446706	0.0136508	0.411001	0.192159	0.108396	0.327143
5002500	77.6936	1	1.74964	-0.287192	0.994743	6.90924e-05	0.691775	0.00389296	0.0126302	0.381464	0.176669	0.105112	0.135218
5010000	78.7477	1	1.7965	-0.389539	1.0358	8.57516e-05	0.681349	0.00501056	0.0157243	0.399538	0.18728	0.102582	0.531372
5017500	75.5313	1	2.4026	-0.111569	0.740737	0.000102806	0.670844	0.00556422	0.0169045	0.424518	0.198966	0.108113	0.608055
5025000	75.7737	1	2.64846	-0.390906	0.847763	0.000151018	0.685813	0.00836919	0.0266376	0.428194	0.198734	0.105061	0.887027
5032500	78.7904	1	2.13529	-0.365753	0.951328	7.29078e-05	0.684607	0.00427402	0.0135514	0.389221	0.181912	0.102888	0.313411
5040000	77.2824	1	1.68528	-0.149562	0.932041	8.44117e-05	0.674286	0.00481018	0.0147681	0.406475	0.190437	0.105325	0.45203
5047500	77.7863	1	1.48412	-0.376769	1.09553	9.44262e-05	0.680526	0.00535351	0.0167573	0.408341	0.191392	0.104086	0.599492
5055000	77.898	1	1.60525	-0.422986	1.09678	9.65146e-05	0.681003	0.00548779	0.0172033	0.408314	0.191349	0.103806	0.62469
5062500	78.5845	1	2.26761	-0.503226	0.999708	9.15844e-05	0.678699	0.00536505	0.0166979	0.402747	0.188774	0.102698	0.595965
5070000	76.6564	1	2.23593	-0.63229	1.08626	0.000105861	0.67455	0.00590152	0.0181334	0.418285	0.195921	0.105826	0.670832
5077500	77.5002	1	2.14956	-0.474334	1.01032	0.000138019	0.684943	0.00805134	0.0255552	0.415857	0.193252	0.102366	0.871211
5085000	76.4674	1	2.83498	-0.49743	0.865037	0.000106394	0.675077	0.00588335	0.0181069	0.419595	0.196538	0.106171	0.669622
5092500	74.9358	1	2.96135	-0.871634	1.05838	0.000124	0.642606	0.00722771	0.0202234	0.432625	0.202279	0.108466	0.750921
5100000	77.9611	1	1.47747	-0.173556	0.979416	7.72292e-05	0.677848	0.00447937	0.0139045	0.397408	0.185937	0.104273	0.359802
5107500	72.1133	1	2.21658	-0.642599	1.11139	0.000139989	0.67695	0.00672588	0.0208199	0.454224	0.212248	0.113619	0.769279
5115000	78.0488	1	2.42798	-0.349512	0.874719	8.0448e-05	0.682432	0.00459434	0.0144673	0.399935	0.18731	0.104017	0.422638
5122500	78.3394	1	2.16593	-0.251018	0.879686	6.53116e-05	0.702966	0.00371653	0.0125121	0.358071	0.161738	0.104275	0.0110121
5130000	75.0858	1	2.73896	-0.317081	0.805061	0.000120194	0.681545	0.00625527	0.0196425	0.43109	0.201674	0.108335	0.731338
5137500	78.2624	1	1.88347	-0.206114	0.910996	7.12059e-05	0.684727	0.00412777	0.0130927	0.38771	0.180765	0.103925	0.240604
5145000	78.6266	1	2.09913	-0.525111	1.04618	7.95769e-05	0.678825	0.00468411	0.0145843	0.39656	0.185756	0.102983	0.434372
5152500	77.3706	1	1.9103	-0.618738	1.14228	9.0547e-05	0.676269	0.00512922	0.0158441	0.409281	0.19185	0.104984	0.540082
5160000	79.2094	1	1.58943	-0.326295	1.04626	6.3386e-05	0.703673	0.00371588	0.0125398	0.350801	0.157775	0.102798	0.00136112
5167500	74.1845	1	2.47355	-0.00196002	0.671542	0.000123783	0.656266	0.00674338	0.019618	0.437706	0.204774	0.110008	0.730471
5175000	78.6924	1	1.80838	-0.380042	1.02827	9.2499e-05	0.68089	0.00540271	0.0169305	0.402416	0.188605	0.102468	0.609546
5182500	76.5531	1	2.38005	-0.183899	0.802723	8.22012e-05	0.680001	0.00450813	0.0140879	0.408175	0.191052	0.106756	0.381576
5190000	78.8142	1	1.97417	-0.268169	0.930015	8.21958e-05	0.680223	0.00483706	0.0151263	0.397347	0.186211	0.102566	0.484012
5197500	77.6658	1	2.01802	-0.445702	1.00498	0.000104568	0.681043	0.00592077	0.0185629	0.411667	0.192763	0.10394	0.68966
5205000	78.5249	1	2.01309	-0.456603	1.02692	6.57091e-05	0.690099	0.00387046	0.0124894	0.367866	0.168977	0.103766	0.072383
5212500	78.1555	1	1.6557	-0.401692	1.07502	8.25914e-05	0.682048	0.0047301	0.0148768	0.400924	0.187854	0.103759	0.462058
5220000	76.7086	1	2.20659	-0.471237	0.990388	6.95528e-05	0.687816	0.00389453	0.0124751	0.37652	0.172351	0.107052	0.0549468
5227500	78.704	1	2.01486	-0.483615	1.03695	0.000105513	0.681049	0.00621241	0.0194776	0.405318	0.189646	0.101928	0.725442
5235000	77.5325	1	1.87127	-0.234445	0.940057	0.000105979	0.676696	0.00605919	0.0187415	0.412781	0.193258	0.104137	0.697083
5242500	76.4293	1	2.12362	-0.0451617	0.779	7.59344e-05	0.673861	0.0042774	0.0131153	0.400265	0.18665	0.107198	0.244652
5250000	78.4962	1	1.38449	-0.345191	1.10159	6.49415e-05	0.703221	0.00371873	0.0125303	0.355711	0.160207	0.104032	0.00433723
5257500	77.8877	1	2.4766	-0.353964	0.865904	8.44003e-05	0.681691	0.00479223	0.0150553	0.403394	0.189036	0.104201	0.477905
5265000	77.8261	1	1.94679	-0.254207	0.920403	7.73982e-05	0.682508	0.00440523	0.0138751	0.398121	0.186257	0.104518	0.356172
5272500	78.3958	1	1.67278	-0.161545	0.933574	7.69219e-05	0.677109	0.00453291	0.0140385	0.395332	0.185022	0.103483	0.375842
5280000	78.5389	1	2.11672	-0.53278	1.04534	0.000107714	0.679934	0.006339	0.0198053	0.406706	0.190237	0.102139	0.737007
5287500	78.1305	1	2.21292	-0.426778	0.96345	7.12688e-05	0.684703	0.00411636	0.0130555	0.388044	0.180868	0.104169	0.233795
5295000	78.4487	1	2.14327	-0.490815	1.01939	6.99143e-05	0.682729	0.00411508	0.0129702	0.384632	0.179142	0.103634	0.217446
5302500	78.2999	1	1.94861	-0.439762	1.03283	0.000114519	0.682296	0.00668244	0.0210335	0.409122	0.191129	0.102255	0.775462
5310000	78.5758	1	1.70579	-0.385091	1.05075	9.49804e-05	0.680813	0.00553065	0.0173273	0.403837	0.189241	0.102597	0.631315
5317500	77.1205	1	1.55847	-0.192608	0.970036	0.00013315	0.674676	0.00781318	0.0240166	0.418388	0.194786	0.103492	0.844808
5325000	78.1282	1	1.58355	-0.350209	1.05401	7.54649e-05	0.684244	0.00432361	0.0136929	0.394773	0.184596	0.10402	0.33279
5332500	78.7206	1	1.90623	-0.249702	0.936136	7.34e-05	0.683236	0.00430872	0.0136023	0.39011	0.182362	0.102999	0.320516
5340000	77.0596	1	1.37039	-0.47469	1.17263	7.48658e-05	0.685563	0.00414793	0.0131916	0.397021	0.185233	0.106038	0.257917
5347500	76.921	1	2.26765	-0.325912	0.908338	0.000125076	0.681998	0.00702035	0.0220764	0.419273	0.195645	0.104396	0.803028
5355000	78.7187	1	2.069	-0.296829	0.926419	9.09147e-05	0.680001	0.00532822	0.0166507	0.401746	0.188307	0.102473	0.593133
5362500	77.6685	1	2.05302	-0.131577	0.831775	8.56017e-05	0.673378	0.00494893	0.0151518	0.405224	0.189905	0.104573	0.486177
5370000	76.9889	1	1.71864	-0.527075	1.1309	0.000135969	0.68424	0.00774214	0.0245191	0.419396	0.195138	0.103573	0.853998
5377500	78.1131	1	2.29028	-0.246647	0.850834	7.37422e-05	0.684695	0.00423094	0.0134186	0.392492	0.183342	0.104106	0.294085
5385000	78.5022	1	2.05991	-0.442894	1.00625	6.99628e-05	0.685131	0.00409186	0.0129954	0.384692	0.179212	0.103533	0.222388
5392500	77.7179	1	1.94834	-0.233008	0.917515	0.00012204	0.677619	0.00713765	0.0221404	0.413673	0.193017	0.102978	0.80459
5400000	78.4794	1	1.59881	-0.261501	1.00522	8.5209e-05	0.678693	0.00497686	0.0154894	0.400724	0.187824	0.103089	0.513579
5407500	76.8862	1	2.28458	-0.603019	1.03768	9.14575e-05	0.673097	0.00514695	0.0157446	0.412399	0.193309	0.105867	0.532865
5415000	76.9221	1	1.76331	-0.193332	0.922044	0.000136315	0.675692	0.00795454	0.0245277	0.419872	0.195357	0.103688	0.854151
5422500	74.9639	1	1.82032	-0.726473	1.22679	0.000133865	0.677051	0.00714281	0.0221174	0.433431	0.202242	0.107905	0.80403
5430000	78.7267	1	2.11591	-0.313608	0.926848	6.79537e-05	0.689548	0.00397	0.0127878	0.379303	0.176263	0.103212	0.177956
5437500	77.0833	1	1.31437	-0.412644	1.14761	8.50316e-05	0.682119	0.004697	0.014776	0.407881	0.191097	0.105679	0.452766
5445000	78.1259	1	1.79566	-0.439192	1.06737	8.9183e-05	0.681158	0.00510399	0.0160079	0.404468	0.189596	0.103621	0.551619
5452500	77.8102	1	1.94449	-0.117039	0.848012	7.93575e-05	0.674295	0.00461932	0.0141825	0.400108	0.187309	0.104488	0.392285
5460000	78.3943	1	1.58692	-0.245925	1.00085	8.13704e-05	0.6791	0.00474352	0.0147819	0.398941	0.18691	0.103356	0.453321
5467500	77.7125	1	1.99936	-0.181061	0.874558	0.000116036	0.674311	0.00679746	0.0208711	0.413128	0.193034	0.103319	0.770777
5475000	78.3145	1	1.50095	-0.319528	1.06051	7.22378e-05	0.685714	0.00416909	0.0132653	0.389539	0.181823	0.103788	0.27015
5482500	78.078	1	2.48879	-0.561229	0.979347	0.000111547	0.676834	0.00654051	0.0202389	0.410197	0.19179	0.102837	0.751418
5490000	75.8093	1	3.01762	-0.627211	0.910364	0.000117778	0.664824	0.00661456	0.0197346	0.425909	0.199233	0.106992	0.734563
5497500	77.846	1	2.48161	-0.538227	0.963541	9.44301e-05	0.675471	0.00544966	0.0167925	0.407991	0.191226	0.103974	0.601566
5505000	78.6159	1	2.05324	-0.421877	1.00143	6.96311e-05	0.68603	0.00407733	0.0129864	0.383806	0.178785	0.103336	0.220622
5512500	78.4384	1	1.45558	-0.190625	1.00094	6.58728e-05	0.694582	0.00381393	0.0124876	0.368171	0.16907	0.103922	0.0708431
5520000	78.7546	1	2.15383	-0.489841	1.01553	9.26809e-05	0.67963	0.0054467	0.0170013	0.402109	0.188456	0.102347	0.613551
5527500	78.234	1	2.15764	-0.579766	1.06513	0.000107832	0.678149	0.00630924	0.019603	0.40866	0.191187	0.102715	0.729939
5535000	76.813	1	2.14731	-0.5295	1.04944	0.000109834	0.679641	0.00607825	0.0189732	0.418073	0.195699	0.105363	0.706388
5542500	77.4193	1	2.39383	-0.494875	0.973421	8.3711e-05	0.678391	0.00473314	0.0147171	0.405325	0.189889	0.105089	0.447218
5550000	78.432	1	2.3619	-0.381834	0.906765	0.000101274	0.681206	0.00587958	0.0184432	0.40623	0.190234	0.102624	0.684554
5557500	76.1328	1	2.09687	-0.734932	1.14818	0.000134209	0.67404	0.00758513	0.0232702	0.425293	0.198177	0.10546	0.830005
5565000	78.2308	1	1.86873	-0.106198	0.862271	6.8483e-05	0.683838	0.00401761	0.0127074	0.380461	0.176544	0.104118	0.157635
5572500	77.4142	1	1.73077	-0.0563431	0.863546	9.56075e-05	0.663809	0.00563262	0.0167542	0.410919	0.192601	0.104745	0.599311
5580000	78.3897	1	2.12174	-0.555167	1.05997	8.82088e-05	0.67745	0.00515292	0.0159756	0.402589	0.188715	0.103164	0.549376
5587500	78.4919	1	1.84033	-0.111219	0.871352	6.5269e-05	0.695105	0.00380325	0.012474	0.362979	0.165606	0.103901	0.0413404
5595000	77.249	1	1.58935	-0.160157	0.958082	8.78539e-05	0.673709	0.00499996	0.0153236	0.40867	0.191537	0.10529	0.500403
5602500	77.6346	1	2.09718	-0.1108	0.814858	8.47416e-05	0.672084	0.0049156	0.0149904	0.404899	0.189733	0.10466	0.472233
5610000	77.8277	1	1.29464	-0.192061	1.03174	6.92408e-05	0.687797	0.00396024	0.0126848	0.382407	0.177359	0.104843	0.151427
5617500	78.2675	1	1.59096	-0.356938	1.0575	7.29255e-05	0.685627	0.00419761	0.0133523	0.390797	0.182493	0.103849	0.283972
5625000	78.3297	1	2.30743	-0.498517	0.99041	8.67653e-05	0.678537	0.00504285	0.0156872	0.402282	0.188565	0.103318	0.528623
5632500	78.813	1	1.76529	-0.391183	1.04294	6.80915e-05	0.688557	0.00399696	0.0128337	0.379749	0.176589	0.103044	0.188613
5640000	78.1432	1	1.8921	-0.299619	0.956989	7.99603e-05	0.682039	0.00458783	0.0144289	0.399116	0.186917	0.103857	0.418703
5647500	78.2954	1	2.28852	-0.367715	0.912962	7.93238e-05	0.682499	0.00456927	0.0143914	0.397908	0.186341	0.103596	0.414803
5655000	75.7895	1	1.1553	-0.0489828	0.988521	7.81829e-05	0.672466	0.00432174	0.0131948	0.405701	0.189287	0.108345	0.258461
5662500	78.3171	1	1.74925	-0.357576	1.01833	9.85577e-05	0.680546	0.00570058	0.0178448	0.406323	0.190353	0.102947	0.657349
5670000	76.2173	1	1.91668	-0.59778	1.13165	7.21e-05	0.680179	0.00402159	0.0125745	0.388757	0.17969	0.107812	0.116027
5677500	76.1674	1	1.57694	-0.0768537	0.911345	0.000134839	0.66471	0.00785848	0.0234378	0.425084	0.198041	0.105349	0.833458
5685000	78.2747	1	1.51795	-0.237543	1.00777	6.98649e-05	0.686784	0.00404207	0.0129051	0.384631	0.179019	0.103962	0.204153
5692500	77.9381	1	1.38062	-0.2389	1.04056	7.62063e-05	0.681274	0.00437699	0.0137328	0.396351	0.185357	0.104347	0.33805
5700000	76.7952	1	2.55061	-0.217274	0.780034	8.05763e-05	0.68237	0.00442791	0.0139405	0.405579	0.189776	0.106347	0.364179
5707500	78.8538	1	2.18643	-0.363762	0.934589	9.06166e-05	0.681067	0.00531744	0.0166726	0.400867	0.187894	0.102234	0.59445
5715000	78.6999	1	1.89628	-0.34906	0.990588	6.5379e-05	0.695118	0.00380894	0.0124931	0.367232	0.168776	0.103452	0.075421
5722500	77.8924	1	1.60817	-0.094093	0.912598	7.63108e-05	0.673487	0.00448323	0.0137306	0.396642	0.185492	0.104429	0.337771
5730000	77.1564	1	1.60336	-0.260703	1.00608	0.000135377	0.678936	0.00788533	0.02456	0.418212	0.194577	0.103267	0.85472
5737500	78.2359	1	1.56151	-0.161159	0.958219	7.73494e-05	0.6768	0.00453773	0.01404	0.396414	0.185528	0.103763	0.37602
5745000	78.4864	1	1.84772	-0.259871	0.945039	9.47644e-05	0.678175	0.00554586	0.0172325	0.404307	0.189469	0.10277	0.626267
5752500	78.0771	1	1.68687	-0.498805	1.11869	7.23834e-05	0.683973	0.00417153	0.0131999	0.390335	0.182123	0.104223	0.259322
5760000	78.5066	1	2.07142	-0.291656	0.917777	7.54036e-05	0.683596	0.00437836	0.0138379	0.393302	0.183985	0.103326	0.351528
5767500	75.233	1	2.07077	-0.546541	1.07559	8.22509e-05	0.679344	0.00434529	0.0135513	0.41341	0.193218	0.109283	0.31339
5775000	77.9923	1	1.83271	-0.535667	1.11112	7.29045e-05	0.681775	0.00421532	0.0132463	0.391454	0.182697	0.104361	0.267058
5782500	76.5634	1	1.38832	-0.358955	1.11199	8.13728e-05	0.683302	0.00442271	0.013965	0.407337	0.190609	0.106761	0.367142
5790000	78.5569	1	2.15852	-0.538621	1.0393	0.000106726	0.679459	0.00628805	0.019617	0.40644	0.190147	0.102151	0.730435
5797500	77.8772	1	1.81569	-0.456313	1.0729	6.68974e-05	0.692404	0.00383771	0.0124765	0.369588	0.169278	0.104946	0.0576694
5805000	78.7321	1	1.75845	-0.407687	1.05313	7.55548e-05	0.683477	0.00441764	0.0139568	0.392583	0.183702	0.102909	0.366146
5812500	76.4913	1	1.74702	-0.435622	1.0583	8.6507e-05	0.681946	0.00468694	0.0147363	0.411831	0.192941	0.106752	0.449042
5820000	75.7778	1	2.24988	-0.245216	0.870057	8.9157e-05	0.680462	0.00473535	0.0148194	0.417183	0.195463	0.108036	0.456797
5827500	78.1626	1	1.80374	-0.330859	1.00282	0.000115555	0.68074	0.006749	0.0211395	0.410129	0.191578	0.102466	0.778458
5835000	77.0688	1	1.499	-0.314347	1.06209	0.000117306	0.679253	0.00661125	0.020612	0.41751	0.195135	0.104518	0.763069
5842500	77.8468	1	2.3248	-0.540238	1.01103	0.000116246	0.67969	0.00673423	0.0210241	0.412271	0.192602	0.103046	0.775192
5850000	77.8159	1	2.43804	-0.303292	0.848218	7.71375e-05	0.683945	0.00437091	0.0138296	0.397876	0.18612	0.104544	0.350485
5857500	78.915	1	1.88616	-0.382887	1.01198	8.87031e-05	0.681092	0.00521478	0.016352	0.399837	0.187422	0.102185	0.574542
5865000	78.1661	1	1.64025	-0.140247	0.927182	7.3363e-05	0.678774	0.00429825	0.0133808	0.391762	0.182969	0.104021	0.288356
5872500	74.9711	1	0.973019	-0.0342223	1.00429	9.394e-05	0.6631	0.00511205	0.0151738	0.424256	0.198827	0.109461	0.488028
5880000	74.6292	1	2.19335	-0.899062	1.22227	0.000110333	0.655277	0.00607361	0.0176188	0.432216	0.202509	0.109634	0.64629
5887500	77.9931	1	1.83899	-0.391487	1.01865	8.10865e-05	0.682447	0.00461977	0.014548	0.400681	0.187679	0.104101	0.430776
5895000	75.76	1	1.82371	-0.600948	1.13173	0.00016537	0.68711	0.0094561	0.0302218	0.427645	0.197727	0.103904	0.927459
5902500	77.0302	1	2.54468	-0.344085	0.841996	8.91718e-05	0.681432	0.00491695	0.0154345	0.410527	0.192416	0.105662	0.509274
5910000	77.3346	1	1.70628	-0.0273683	0.85613	7.43931e-05	0.670701	0.00435458	0.0132238	0.395571	0.184594	0.105536	0.263326
5917500	77.8658	1	2.42898	-0.320034	0.862729	7.15221e-05	0.687367	0.00406427	0.0130001	0.388939	0.181199	0.104654	0.223305
5925000	78.6662	1	1.96739	-0.47478	1.04749	9.21001e-05	0.680442	0.00538161	0.0168408	0.402442	0.188623	0.10253	0.604381
5932500	77.1886	1	2.1172	-0.428594	0.998718	0.000118421	0.682236	0.00665179	0.0209331	0.416847	0.194759	0.104225	0.772581
5940000	77.9694	1	1.97298	-0.0969883	0.835723	7.01714e-05	0.681186	0.00409604	0.0128478	0.38551	0.179302	0.104522	0.19177
5947500	76.2959	1	2.40946	-0.799549	1.12145	0.000121357	0.662749	0.00701319	0.0207952	0.423124	0.197721	0.105849	0.76855
5955000	76.6791	1	2.21143	-0.765592	1.15812	9.30907e-05	0.664314	0.00534102	0.0159108	0.414273	0.194191	0.10621	0.544829
5962500	76.1754	1	2.46472	-0.689687	1.06962	0.000129623	0.672675	0.00731635	0.0223519	0.424709	0.198118	0.105646	0.809653
5970000	78.4599	1	1.97124	-0.476757	1.04036	0.000114827	0.682164	0.00674811	0.0212314	0.408114	0.190618	0.101928	0.781017
5977500	77.3216	1	1.40486	-0.366138	1.09674	0.00010224	0.680143	0.00572545	0.0179	0.413308	0.193619	0.104687	0.659986
5985000	76.4487	1	2.23029	-0.121648	0.78359	0.000101203	0.671022	0.00564966	0.0171734	0.41842	0.196088	0.106393	0.623068
5992500	75.1319	1	2.45802	-0.0164462	0.688489	7.94167e-05	0.670831	0.00432011	0.0131243	0.409293	0.190872	0.109579	0.246256
6000000	78.616	1	1.86454	-0.244066	0.936119	9.65871e-05	0.677403	0.00569622	0.0176574	0.404026	0.189298	0.102463	0.64821
6007500	75.4417	1	1.30649	-0.527523	1.22177	8.08053e-05	0.683807	0.00424614	0.0134289	0.410777	0.191892	0.108925	0.295634
6015000	76.9255	1	1.74287	-0.639543	1.18263	0.000124118	0.680022	0.00700134	0.0218807	0.419163	0.195637	0.104441	0.798164
6022500	77.5478	1	2.32218	-0.549303	1.0165	7.36285e-05	0.677109	0.00425905	0.0131903	0.393733	0.183698	0.105165	0.257706
6030000	77.3894	1	2.3037	-0.285655	0.876472	9.43694e-05	0.680198	0.00528332	0.0165206	0.410651	0.192486	0.104831	0.585177
6037500	74.7579	1	1.17322	-0.544808	1.2448	0.000103201	0.680741	0.00527574	0.0165249	0.42939	0.201269	0.109612	0.585445
6045000	78.5903	1	1.75683	-0.444229	1.07335	7.46534e-05	0.683487	0.00435238	0.013751	0.392129	0.183392	0.103197	0.340433
6052500	76.7577	1	1.4812	-0.0112716	0.897617	7.10997e-05	0.677605	0.00406424	0.0126064	0.386632	0.178926	0.106807	0.127427
6060000	76.0072	1	1.85281	-0.753073	1.2273	9.61851e-05	0.670126	0.00530031	0.0160677	0.4194	0.196596	0.107399	0.555726
6067500	76.7137	1	1.82553	-0.173508	0.918554	0.000101762	0.673285	0.00569547	0.0174326	0.416944	0.195373	0.105866	0.636817
6075000	76.6679	1	2.62998	-0.351549	0.828783	8.67245e-05	0.681617	0.0047294	0.0148544	0.411075	0.192607	0.106412	0.460017
6082500	78.6452	1	1.71211	-0.406059	1.06059	8.24534e-05	0.68183	0.00480082	0.0150889	0.398362	0.186682	0.102866	0.480806
6090000	76.5699	1	2.84794	-0.457553	0.845617	0.000116035	0.678588	0.00642033	0.0199754	0.420633	0.19672	0.105564	0.742779
6097500	75.0971	1	1.59121	-0.0292287	0.860886	0.000128513	0.659359	0.00722066	0.0211973	0.432033	0.201797	0.107915	0.780071
6105000	77.6201	1	1.77265	-0.120139	0.887528	0.000110346	0.668788	0.00650889	0.0196517	0.412972	0.193196	0.103778	0.731663
6112500	75.8904	1	1.07713	-0.166767	1.06769	0.000100113	0.671436	0.00547361	0.0166592	0.42149	0.197561	0.107503	0.593643
6120000	76.4796	1	1.06622	-0.294521	1.13696	7.54851e-05	0.686034	0.00410389	0.0130711	0.39929	0.186133	0.10712	0.23668
6127500	78.1138	1	1.76986	-0.521464	1.11266	7.4047e-05	0.682027	0.00428175	0.0134658	0.392938	0.183588	0.104094	0.301087
6135000	75.3529	1	0.936382	-0.141388	1.07567	0.000113409	0.668599	0.00617006	0.0186181	0.428186	0.200489	0.108084	0.691979
6142500	76.4652	1	1.35341	-0.00136046	0.912025	0.000103682	0.656931	0.00604487	0.01762	0.418974	0.196305	0.106275	0.646348
6150000	77.1104	1	1.46135	-0.0687489	0.933662	7.13706e-05	0.679789	0.00407832	0.0127363	0.388553	0.180402	0.106101	0.165226
6157500	78.7669	1	2.00796	-0.253756	0.912662	8.26706e-05	0.679783	0.00486298	0.0151865	0.397863	0.186459	0.102638	0.489099
6165000	78.4847	1	1.90249	-0.259524	0.940106	0.000103564	0.678044	0.00609452	0.0189296	0.406353	0.19022	0.102429	0.704666
6172500	77.6132	1	1.22512	-0.205601	1.05445	6.71808e-05	0.698641	0.0037597	0.0124758	0.367595	0.167504	0.105473	0.0367877
6180000	77.9157	1	2.14914	-0.202682	0.857037	0.000102235	0.676014	0.0059241	0.0182851	0.409626	0.191846	0.10356	0.677643
6187500	78.1703	1	2.33948	-0.405555	0.931811	7.46757e-05	0.683247	0.00430329	0.0135856	0.393627	0.183994	0.103968	0.318207
6195000	76.4447	1	2.24234	-0.329497	0.889723	0.000105947	0.680883	0.00574782	0.0180116	0.419639	0.196571	0.106232	0.665228
6202500	76.2752	1	2.02656	-0.158275	0.843496	0.000132587	0.673514	0.00752974	0.023063	0.424213	0.197723	0.105266	0.825632
6210000	78.5406	1	1.87776	-0.459162	1.05741	0.000100522	0.681087	0.00585812	0.018369	0.405403	0.189857	0.102451	0.681335
6217500	78.4777	1	1.61928	-0.243394	0.989676	6.82283e-05	0.68902	0.00396439	0.0127481	0.379951	0.176446	0.103665	0.168206
6225000	78.0205	1	2.15808	-0.262621	0.892459	8.62751e-05	0.680039	0.00494105	0.0154427	0.403718	0.189225	0.103902	0.509915
6232500	76.3919	1	1.90431	0.0413563	0.772177	8.64945e-05	0.655514	0.00505978	0.0146879	0.412323	0.193161	0.10694	0.444442
6240000	76.5638	1	2.54414	-0.667767	1.02925	7.46417e-05	0.662347	0.00438463	0.0129856	0.397378	0.185106	0.106994	0.220472
6247500	73.8869	1	2.55546	-0.994772	1.21496	0.000128078	0.643488	0.00718402	0.0201508	0.440332	0.205898	0.11043	0.748571
6255000	77.5914	1	1.9876	-0.355538	0.968375	7.4126e-05	0.685871	0.00417145	0.0132794	0.394504	0.184155	0.105064	0.272442
6262500	76.7666	1	1.84723	-0.689645	1.19283	0.000107231	0.675093	0.00599684	0.0184571	0.417876	0.195685	0.10556	0.685151
6270000	78.2951	1	2.25704	-0.52703	1.01691	0.000101167	0.678697	0.00588983	0.0183311	0.407052	0.190634	0.102886	0.679673
6277500	78.0875	1	2.3002	-0.412792	0.944854	7.27602e-05	0.68416	0.00418802	0.0132599	0.39098	0.18249	0.104189	0.269283
6285000	76.5494	1	1.55343	-0.00886958	0.873547	0.000114189	0.657024	0.00672471	0.0196069	0.420499	0.196726	0.105689	0.730078
6292500	77.5624	1	2.3987	-0.664283	1.062	8.65597e-05	0.668175	0.00506417	0.0152616	0.406311	0.190426	0.104743	0.495336
6300000	77.2611	1	2.57001	-0.495269	0.917987	0.000103307	0.677424	0.00582515	0.0180582	0.413929	0.193891	0.104762	0.667386
6307500	78.4712	1	2.32091	-0.407692	0.935921	9.36691e-05	0.680789	0.00543256	0.0170187	0.404073	0.189376	0.102836	0.61453
6315000	76.7221	1	2.36153	-0.298014	0.861244	0.000141609	0.683505	0.00808076	0.0255321	0.421376	0.195823	0.103732	0.870851
6322500	77.5337	1	1.54645	-0.241665	0.996297	8.97541e-05	0.677551	0.00509254	0.0157933	0.408023	0.191259	0.104703	0.53642
6330000	77.5457	1	1.75816	-0.177155	0.927927	0.00011615	0.673162	0.00678504	0.0207597	0.414235	0.193574	0.10364	0.7675
6337500	77.4517	1	2.52	-0.40867	0.88577	0.000123375	0.682716	0.0070403	0.0221893	0.415561	0.193888	0.10343	0.805772
6345000	78.1769	1	1.69021	-0.234769	0.964188	8.75004e-05	0.677654	0.00507285	0.0157373	0.403456	0.189116	0.103577	0.532326
6352500	78.1388	1	2.15142	-0.218319	0.862363	7.01846e-05	0.687341	0.00403476	0.0129047	0.38551	0.179427	0.104202	0.204071
6360000	75.0091	1	2.83474	-0.297335	0.752485	0.000100736	0.681159	0.00518666	0.0162673	0.427017	0.200164	0.109194	0.569053
6367500	78.9536	1	1.92205	-0.379405	1.00084	7.47744e-05	0.683632	0.00440419	0.0139211	0.390886	0.182893	0.10253	0.361828
6375000	78.0447	1	2.21873	-0.266087	0.880721	8.27037e-05	0.681045	0.00473431	0.0148432	0.40155	0.188142	0.10396	0.458992
6382500	78.4923	1	1.84942	-0.166553	0.89909	7.43119e-05	0.679354	0.00437895	0.0136566	0.392062	0.183307	0.103387	0.327935
6390000	78.8741	1	2.03075	-0.42604	1.00059	8.5556e-05	0.681069	0.00502481	0.0157551	0.398762	0.186917	0.102358	0.533638
6397500	73.3669	1	1.54896	0.154523	0.779247	7.97307e-05	0.655876	0.0043372	0.0126036	0.40938	0.189435	0.113127	0.126471
6405000	78.3885	1	2.19977	-0.252189	0.87331	8.64874e-05	0.679629	0.00501976	0.0156686	0.401832	0.188353	0.103218	0.527237
6412500	78.3234	1	2.21829	-0.371971	0.927738	8.68669e-05	0.68135	0.0050034	0.0157019	0.402364	0.188603	0.103327	0.529713
6420000	78.5536	1	1.8974	-0.216606	0.91865	8.43221e-05	0.677703	0.00495397	0.0153708	0.399875	0.187419	0.10298	0.504207
6427500	75.7599	1	2.15224	-0.828612	1.19309	0.000110441	0.662518	0.00619814	0.0183658	0.424964	0.199018	0.107396	0.681196
6435000	76.9192	1	2.38474	-0.670459	1.05229	0.000118781	0.671916	0.00681998	0.0207873	0.418673	0.195643	0.104739	0.768318
6442500	78.4438	1	2.41095	-0.42335	0.923058	8.23909e-05	0.680602	0.00478472	0.0149804	0.399348	0.187131	0.103236	0.47135
6450000	76.2071	1	2.60974	-0.680077	1.00844	0.000115869	0.666619	0.00655833	0.0196721	0.422998	0.197883	0.106288	0.732381
6457500	76.4123	1	1.84744	-0.418272	1.02208	0.000149791	0.686004	0.00851728	0.0271255	0.42355	0.196469	0.103773	0.893524
6465000	76.8937	1	1.30214	-0.212164	1.03247	0.000113854	0.674061	0.00645287	0.0197978	0.418201	0.195616	0.105029	0.736749
6472500	78.2794	1	1.95942	-0.524871	1.0717	7.65501e-05	0.680052	0.00445646	0.0139287	0.395428	0.185021	0.103707	0.362753
6480000	76.8366	1	1.48362	-0.304812	1.04036	0.000128012	0.679851	0.00724136	0.0226187	0.420065	0.195891	0.104395	0.815831
6487500	76.5425	1	1.78897	-0.0264542	0.838153	0.000110034	0.659406	0.0064108	0.0188224	0.419847	0.196554	0.105881	0.700375
6495000	77.3346	1	1.72946	-0.347046	1.03372	0.000112528	0.680496	0.00634829	0.0198692	0.415139	0.194171	0.10423	0.739194
6502500	77.8365	1	2.29976	-0.64397	1.06705	8.09499e-05	0.670185	0.00476723	0.0144542	0.401316	0.187954	0.104394	0.421305
6510000	77.3855	1	2.09479	-0.148361	0.831995	7.70794e-05	0.679007	0.00438006	0.0136454	0.399395	0.186729	0.105347	0.326408
6517500	76.4529	1	1.25551	-0.123501	0.992289	0.000108467	0.668058	0.00613207	0.0184733	0.420121	0.196735	0.106119	0.685848
6525000	75.9451	1	2.66217	-0.599652	0.957292	8.70722e-05	0.667524	0.00484493	0.0145723	0.414946	0.194366	0.107774	0.433185
6532500	77.5098	1	2.4162	-0.57635	1.00003	0.000133148	0.680134	0.00781015	0.0244169	0.415697	0.19344	0.102693	0.852177
6540000	77.9866	1	2.47282	-0.344448	0.866246	7.96813e-05	0.682685	0.00454169	0.0143129	0.399605	0.187114	0.104153	0.406512
6547500	78.4131	1	2.34184	-0.476244	0.965653	7.50929e-05	0.680076	0.00439877	0.0137494	0.393296	0.183937	0.103507	0.340221
6555000	75.4884	1	2.88208	-0.791197	1.01799	0.000136274	0.655422	0.00795433	0.0230842	0.429914	0.200375	0.106673	0.826086
6562500	75.0004	1	2.17705	-0.678167	1.09536	0.000106489	0.670461	0.00566988	0.0172055	0.428871	0.200983	0.109031	0.624809
6570000	74.8793	1	3.12335	-0.597691	0.871086	8.95011e-05	0.65879	0.00493272	0.0144566	0.421955	0.19762	0.109759	0.421544
6577500	78.1694	1	2.34621	-0.288345	0.860453	7.72618e-05	0.683371	0.00443201	0.0139975	0.396601	0.185599	0.103888	0.371015
6585000	78.3118	1	2.351	-0.336376	0.883819	0.000100152	0.681022	0.00578831	0.0181464	0.406727	0.190506	0.102895	0.671425
6592500	78.2286	1	2.15711	-0.623832	1.08632	9.31075e-05	0.674258	0.00546372	0.0167732	0.405319	0.189975	0.103305	0.600428
6600000	77.6205	1	1.52584	-0.403889	1.0971	7.1461e-05	0.68807	0.00402674	0.0129091	0.388994	0.181058	0.10512	0.205
6607500	77.499	1	2.0491	-0.513391	1.03651	0.000129755	0.683045	0.00749034	0.0236322	0.41564	0.193596	0.102942	0.837366
6615000	77.8107	1	2.29148	-0.510095	0.987643	8.59954e-05	0.67781	0.00492601	0.0152891	0.404691	0.189669	0.104298	0.497596
6622500	76.177	1	2.01429	-0.0614459	0.797589	8.36765e-05	0.669669	0.0046749	0.0141522	0.411165	0.192475	0.107427	0.388882
6630000	77.4559	1	1.4577	-0.450351	1.13584	9.76556e-05	0.681045	0.00546883	0.0171461	0.411295	0.192751	0.104597	0.621581
6637500	78.3397	1	2.37472	-0.414118	0.921234	0.000108159	0.68147	0.00629011	0.0197473	0.408038	0.190871	0.102497	0.735006
6645000	78.58	1	2.31011	-0.388895	0.920725	9.7818e-05	0.681056	0.00569974	0.0178707	0.404549	0.189519	0.102484	0.658589
6652500	78.1191	1	1.95335	-0.512319	1.07419	8.21547e-05	0.679994	0.00473146	0.0147855	0.400821	0.187791	0.103839	0.45366
6660000	76.9132	1	1.66957	-0.525086	1.12736	8.79725e-05	0.680258	0.00485262	0.0151767	0.410529	0.192394	0.105916	0.488273
6667500	76.7249	1	1.85007	-0.638564	1.16678	7.74753e-05	0.676137	0.00435435	0.013445	0.402097	0.18785	0.106578	0.298028
6675000	76.6317	1	2.05351	-0.588038	1.09891	0.00014056	0.682911	0.00798677	0.0251878	0.422006	0.196195	0.103998	0.865359
6682500	78.2094	1	1.69894	-0.353617	1.04025	7.93462e-05	0.68262	0.00455652	0.0143567	0.398318	0.186524	0.103753	0.411164
6690000	78.7826	1	2.19654	-0.401906	0.954416	0.000101613	0.6813	0.00597489	0.0187477	0.404133	0.189208	0.101952	0.697337
6697500	76.719	1	2.49389	-0.212917	0.78302	8.38164e-05	0.680903	0.00459924	0.0144133	0.40879	0.191443	0.106397	0.417085
6705000	77.3389	1	1.47119	-0.458635	1.14647	7.25224e-05	0.686942	0.00405732	0.0129603	0.391767	0.182447	0.105606	0.215469
6712500	78.0192	1	1.80046	-0.279597	0.979058	7.97434e-05	0.681522	0.00456619	0.0143375	0.399509	0.187076	0.104091	0.409139
6720000	77.1323	1	1.45712	-0.209912	0.996398	0.000117657	0.674531	0.00674801	0.0207332	0.417132	0.194934	0.104375	0.766713
6727500	77.9641	1	1.55613	-0.228001	0.993204	0.000109036	0.67559	0.00637326	0.0196457	0.410566	0.192072	0.103176	0.731449
6735000	77.211	1	1.65336	-0.568805	1.16751	9.34473e-05	0.679313	0.00521427	0.0162597	0.411357	0.192824	0.105196	0.568556
6742500	78.6827	1	2.10038	-0.411579	0.985745	8.47948e-05	0.681284	0.00494641	0.0155198	0.399431	0.18722	0.10273	0.515936
6750000	76.6203	1	2.35954	-0.385431	0.924248	0.000100562	0.680995	0.00547533	0.0171638	0.41719	0.195512	0.106086	0.622546
6757500	77.1521	1	2.2837	-0.716385	1.10309	0.000110173	0.669142	0.0063781	0.0192775	0.415953	0.194656	0.104691	0.71807
6765000	77.3763	1	1.60035	-0.161856	0.956364	8.38982e-05	0.674959	0.00478712	0.0147277	0.405665	0.19005	0.105164	0.448231
6772500	78.7029	1	2.2568	-0.492518	0.990047	0.000100754	0.679673	0.00593346	0.0185231	0.404453	0.189391	0.102138	0.687974
6780000	77.1141	1	2.04343	-0.101536	0.814442	9.88497e-05	0.668648	0.00568471	0.0171561	0.4137	0.193877	0.105203	0.622128
6787500	78.206	1	2.48323	-0.452412	0.925191	8.58416e-05	0.679238	0.00495943	0.0154614	0.402505	0.188657	0.103573	0.511387
6795000	75.705	1	2.57692	-0.379371	0.867722	0.000154094	0.686335	0.00855857	0.0272857	0.428643	0.198795	0.104973	0.895579
6802500	78.176	1	2.26745	-0.317476	0.896339	0.000106675	0.680831	0.00616933	0.0193293	0.40884	0.191319	0.102878	0.720003
6810000	76.6738	1	2.0863	-0.547838	1.07188	9.51893e-05	0.678215	0.00523347	0.0162639	0.415129	0.194592	0.106157	0.568832
6817500	76.6968	1	1.68921	-0.299175	0.990366	0.000132653	0.680664	0.00749929	0.023484	0.421297	0.196265	0.104394	0.834396
6825000	78.3357	1	2.01079	-0.309237	0.935429	9.77642e-05	0.680062	0.00566472	0.0177057	0.406015	0.190224	0.102942	0.650598
6832500	77.4474	1	1.55721	-0.1176	0.930931	0.000111071	0.668032	0.00652881	0.019667	0.414194	0.193765	0.104078	0.732198
6840000	74.95	1	0.921776	-0.257119	1.14114	0.00012897	0.675584	0.00686532	0.0211621	0.433093	0.2023	0.108194	0.77909
6847500	78.0157	1	1.44369	-0.253888	1.03337	8.90861e-05	0.677572	0.00513685	0.0159318	0.405044	0.189866	0.103828	0.546309
6855000	77.8788	1	2.62048	-0.46258	0.898538	9.53794e-05	0.678241	0.00546478	0.0169841	0.408094	0.191263	0.103881	0.612583
6862500	78.3052	1	1.69369	-0.290942	0.995241	8.36227e-05	0.680353	0.00483487	0.0151257	0.400788	0.187824	0.103455	0.483955
6870000	78.8387	1	2.18168	-0.483343	1.00486	8.83146e-05	0.679552	0.00520353	0.0162383	0.400119	0.187557	0.102337	0.567155
6877500	75.8985	1	0.978308	-0.0629511	1.02782	8.07402e-05	0.67077	0.00447693	0.0135982	0.409188	0.191277	0.108047	0.319948
6885000	77.2493	1	1.89279	-0.0948504	0.856235	7.6925e-05	0.674889	0.00441098	0.0135676	0.399664	0.186804	0.105607	0.315694
6892500	77.5853	1	2.38365	-0.40814	0.926481	7.93799e-05	0.682075	0.00447919	0.0140888	0.401101	0.187741	0.104904	0.381676
6900000	78.7475	1	1.79039	-0.35528	1.0167	9.51282e-05	0.68052	0.00557822	0.0174603	0.402856	0.188769	0.102273	0.638252
6907500	74.3779	1	1.74298	-0.814235	1.28745	0.000118828	0.670596	0.00622383	0.0188942	0.435611	0.203922	0.109821	0.703257
6915000	78.785	1	1.74738	-0.27153	0.97946	8.09631e-05	0.680175	0.00476439	0.0148968	0.396743	0.185898	0.102655	0.463876
6922500	76.9643	1	1.90425	-0.0392818	0.816947	0.000103722	0.661384	0.00607577	0.017943	0.415874	0.194816	0.105314	0.662015
6930000	78.6541	1	2.11756	-0.313626	0.926477	8.94463e-05	0.680563	0.0052208	0.0163438	0.401592	0.188245	0.102639	0.574014
6937500	78.736	1	1.69785	-0.219237	0.96097	6.99743e-05	0.684918	0.00412071	0.0130782	0.384408	0.179206	0.103098	0.237977
6945000	74.6715	1	1.88029	-0.628019	1.16538	0.000126202	0.679023	0.00655492	0.0204218	0.434701	0.203209	0.108902	0.757213
6952500	78.5472	1	2.21916	-0.498716	1.00065	8.29685e-05	0.678837	0.00485943	0.0151307	0.399165	0.187063	0.103031	0.484385
6960000	74.2783	1	1.12231	-0.45406	1.21554	0.000164294	0.685791	0.00876012	0.0278799	0.439059	0.203492	0.107343	0.902885
6967500	77.558	1	1.61665	-0.349992	1.03973	9.61208e-05	0.680326	0.00541201	0.0169298	0.410227	0.192266	0.104457	0.609501
6975000	75.0829	1	1.24668	-0.498639	1.20169	9.51585e-05	0.68137	0.004913	0.0154191	0.424255	0.198849	0.109211	0.508056
6982500	77.4301	1	2.28394	-0.554467	1.01023	0.000129009	0.680825	0.00746795	0.0233977	0.416074	0.193852	0.10313	0.832638
6990000	75.9836	1	2.87217	-0.56099	0.893151	9.13111e-05	0.667866	0.0050685	0.0152604	0.417326	0.195588	0.107583	0.495238
6997500	75.84	1	2.262	-0.718693	1.11445	7.6125e-05	0.662902	0.0043611	0.0129372	0.401435	0.186906	0.108331	0.210807
7005000	75.6243	1	2.91746	-0.34143	0.76971	0.000112147	0.681048	0.00592558	0.0185783	0.426178	0.199555	0.107597	0.690307
7012500	77.744	1	2.2216	-0.219243	0.84667	0.0001109	0.67729	0.00640703	0.0198539	0.412258	0.192826	0.103513	0.738671
7020000	77.7008	1	1.54974	-0.215672	0.991202	0.000113157	0.674911	0.00659089	0.0202741	0.412851	0.193024	0.103488	0.752547
7027500	76.8984	1	1.43088	-0.213911	1.0072	7.90533e-05	0.680393	0.00439459	0.01375	0.403529	0.188723	0.106199	0.340298
7035000	77.3347	1	1.71423	-0.500335	1.11955	0.000110882	0.681408	0.0062275	0.019547	0.414892	0.194113	0.104305	0.72794
7042500	77.073	1	1.61526	-0.285568	1.02433	0.00010077	0.678274	0.00562245	0.0174759	0.414476	0.194212	0.105214	0.639051
7050000	77.8634	1	2.00899	-0.247637	0.904867	0.000122069	0.678753	0.00715638	0.0222769	0.412703	0.192535	0.102687	0.807873
7057500	75.3968	1	1.50896	-0.370238	1.06546	0.000160781	0.685383	0.00897277	0.0285197	0.430706	0.199483	0.105115	0.910226
7065000	77.477	1	2.17565	-0.660869	1.10937	0.00010029	0.673039	0.00576733	0.0176392	0.411877	0.192978	0.104464	0.647307
7072500	78.4661	1	2.23289	-0.318009	0.896626	9.46142e-05	0.680643	0.00549044	0.0171921	0.404384	0.189509	0.102813	0.624086
7080000	75.011	1	2.20742	-0.86172	1.20994	8.16133e-05	0.651638	0.00465986	0.0133765	0.413237	0.192995	0.109736	0.2877
7087500	78.7498	1	2.12037	-0.299025	0.916773	6.61898e-05	0.692886	0.0038625	0.0125768	0.372529	0.172206	0.103281	0.116884
7095000	78.5157	1	1.87489	-0.294872	0.970123	6.9609e-05	0.68793	0.00404109	0.0129493	0.383844	0.178738	0.103524	0.213255
7102500	78.5374	1	1.81691	-0.419598	1.0504	7.41334e-05	0.684072	0.00431124	0.0136463	0.39168	0.183123	0.10331	0.326531
7110000	77.7768	1	1.68893	-0.270734	0.994751	0.000117666	0.678319	0.00683974	0.0212625	0.412882	0.192838	0.103107	0.781877
7117500	78.1369	1	2.49058	-0.596209	0.999576	9.44866e-05	0.672479	0.00555892	0.0169727	0.406293	0.19042	0.103429	0.611939
7125000	71.0771	1	3.48638	-0.316868	0.634941	0.000116506	0.67884	0.00528844	0.0164667	0.456903	0.214168	0.11668	0.581816
7132500	78.5095	1	1.7142	-0.356264	1.03375	6.51063e-05	0.699036	0.0037559	0.0124796	0.361064	0.16427	0.103899	0.0314182
7140000	78.7756	1	2.03298	-0.297519	0.929524	8.06588e-05	0.681486	0.00472661	0.0148396	0.396593	0.185819	0.102681	0.458657
7147500	78.1851	1	1.39666	-0.233273	1.03738	6.6802e-05	0.694044	0.00382853	0.0125133	0.372356	0.171493	0.10433	0.0885064
7155000	76.4463	1	2.93742	-0.535749	0.874142	0.000101156	0.671057	0.00564586	0.0171637	0.418422	0.196089	0.106399	0.622539
7162500	74.6118	1	2.50723	-0.0565181	0.695888	0.000127757	0.663986	0.00694213	0.0206602	0.435294	0.203436	0.10895	0.764527
7170000	78.083	1	2.31663	-0.367531	0.911263	6.79955e-05	0.690151	0.00390674	0.0126085	0.37813	0.175004	0.104433	0.128146
7177500	75.8866	1	2.29084	-0.451793	0.959464	0.000171898	0.689809	0.00999952	0.0322367	0.426004	0.196624	0.10301	0.944307
7185000	75.9895	1	2.85596	-0.687515	0.979909	9.16077e-05	0.657569	0.00524296	0.015311	0.417448	0.19565	0.107564	0.499378
7192500	77.3855	1	2.24193	-0.706642	1.11842	0.000108541	0.67088	0.00629616	0.0191303	0.414181	0.193852	0.104311	0.712491
7200000	77.5149	1	2.18822	-0.315457	0.908615	6.74866e-05	0.69789	0.0037684	0.0124736	0.369291	0.168547	0.105631	0.0427421
7207500	77.2626	1	1.47536	-0.0484914	0.918368	7.17018e-05	0.676712	0.00414627	0.0128253	0.38968	0.181186	0.10579	0.186715
7215000	78.6308	1	1.77541	-0.211844	0.938325	7.79288e-05	0.679217	0.00458963	0.0143076	0.395238	0.185068	0.103023	0.405949
7222500	76.9991	1	2.59604	-0.671011	1.01114	0.000104281	0.666253	0.00603009	0.0180678	0.415783	0.194758	0.105227	0.66783
7230000	75.6056	1	1.67959	-0.397058	1.07859	0.00012447	0.681648	0.00663477	0.020841	0.42813	0.20005	0.107083	0.769897
7237500	78.1979	1	2.28596	-0.34074	0.90779	9.26425e-05	0.680991	0.00531805	0.0166705	0.405345	0.189992	0.103378	0.594324
7245000	78.1328	1	1.67184	-0.128653	0.919445	7.24326e-05	0.679074	0.00424507	0.0132276	0.390301	0.182139	0.104117	0.263958
7252500	78.5248	1	1.81832	-0.294302	0.981997	6.75941e-05	0.690964	0.00391893	0.0126811	0.377805	0.175209	0.103614	0.150389
7260000	78.4123	1	2.15145	-0.472667	1.00964	9.99154e-05	0.680424	0.00580559	0.0181666	0.406058	0.19019	0.102716	0.672336
7267500	70.5289	1	3.22426	-0.79373	0.973446	0.000115301	0.636764	0.00581079	0.0159973	0.460022	0.215638	0.117862	0.550884
7275000	78.2675	1	2.15805	-0.391342	0.959144	6.5627e-05	0.695504	0.00380036	0.0124808	0.362285	0.164755	0.10433	0.0300211
7282500	76.6275	1	2.05806	-0.21983	0.884404	0.000146592	0.679312	0.00853322	0.0266091	0.422044	0.195886	0.10356	0.886637
7290000	78.4859	1	1.68238	-0.297203	1.00253	9.83058e-05	0.678927	0.00574859	0.0179043	0.405237	0.189838	0.102641	0.660188
7297500	78.6951	1	2.07096	-0.289852	0.922385	8.91273e-05	0.679981	0.00521891	0.0163081	0.40124	0.188081	0.102574	0.571714
7305000	78.1401	1	1.60744	-0.191653	0.968022	8.10732e-05	0.676989	0.00472025	0.0146133	0.39997	0.187359	0.103831	0.437218
7312500	77.3178	1	1.66295	-0.464889	1.11156	8.49461e-05	0.681709	0.00473387	0.0148728	0.406642	0.190533	0.105244	0.461695
7320000	77.3787	1	2.03484	-0.505009	1.05638	0.000122998	0.682333	0.00700268	0.0220441	0.416021	0.194135	0.103598	0.802233
7327500	77.3556	1	2.19199	-0.667432	1.10577	0.000129813	0.677427	0.00758172	0.0235039	0.416624	0.194084	0.103229	0.834798
7335000	74.7689	1	2.46383	-0.705315	1.0614	7.90179e-05	0.659387	0.00440992	0.012947	0.40897	0.190433	0.110312	0.212797
7342500	78.8385	1	2.05002	-0.313563	0.940171	8.01982e-05	0.681809	0.00470589	0.0147895	0.395978	0.185523	0.102579	0.454028
7350000	76.5657	1	1.89647	-0.0264743	0.816435	9.78469e-05	0.660803	0.00565073	0.0166591	0.416694	0.195312	0.10628	0.593639
7357500	72.722	1	0.700625	-0.187491	1.14664	9.0146e-05	0.678197	0.00438545	0.0136277	0.432089	0.202003	0.114016	0.324011
7365000	76.2337	1	1.54838	-0.638214	1.22633	0.000101416	0.677991	0.00550053	0.0170819	0.419798	0.196741	0.106799	0.618049
7372500	76.6864	1	2.77017	-0.582086	0.940793	0.000102843	0.670843	0.00579595	0.0176085	0.41739	0.195564	0.10588	0.645772
7380000	78.643	1	1.7773	-0.216915	0.940729	8.24888e-05	0.677841	0.00486265	0.015094	0.398394	0.186698	0.102869	0.481242
7387500	78.2912	1	1.68427	-0.215321	0.966522	7.00482e-05	0.685985	0.00406216	0.0129362	0.385082	0.17929	0.103923	0.210602
7395000	78.1161	1	2.22794	-0.579275	1.04959	0.000115943	0.678894	0.0068019	0.0211827	0.410475	0.19173	0.102536	0.779666
7402500	77.7928	1	1.74018	-0.562268	1.14288	8.0096e-05	0.679569	0.0045805	0.0142948	0.400827	0.187681	0.104499	0.404576
7410000	78.6874	1	2.08916	-0.447928	0.997846	9.63293e-05	0.680679	0.0056369	0.0176528	0.403531	0.189066	0.10234	0.647981
7417500	76.4682	1	1.48056	-0.403132	1.11459	0.000138201	0.683365	0.0077502	0.0244767	0.423108	0.196875	0.104504	0.853246
7425000	74.5754	1	0.981305	-0.412054	1.21097	0.000115488	0.680337	0.00589941	0.0184551	0.433685	0.203089	0.109554	0.685066
7432500	78.9518	1	2.0775	-0.350346	0.952	9.05985e-05	0.680909	0.00533695	0.0167255	0.400297	0.187624	0.102055	0.597607
7440000	77.9419	1	2.33749	-0.276557	0.859724	7.3857e-05	0.685435	0.00420599	0.0133708	0.393152	0.183609	0.104419	0.286828
7447500	77.5542	1	2.07056	-0.10834	0.821847	8.67928e-05	0.671212	0.00502948	0.015297	0.406479	0.190507	0.104751	0.498239
7455000	76.4868	1	1.68876	-0.0611614	0.883006	8.60485e-05	0.66746	0.00487543	0.0146612	0.411545	0.192792	0.106773	0.441873
7462500	78.4822	1	1.81156	-0.322424	0.997427	9.55775e-05	0.679892	0.00556443	0.017383	0.40456	0.189574	0.102749	0.63424
7470000	78.2456	1	2.13876	-0.230367	0.876571	7.62677e-05	0.682089	0.00440912	0.013869	0.395259	0.184915	0.103778	0.355421
7477500	76.8264	1	1.76122	-0.0454159	0.855883	9.80232e-05	0.662603	0.00568183	0.0168402	0.415188	0.194597	0.105777	0.604346
7485000	77.6773	1	2.26756	-0.395532	0.945732	0.000106692	0.681387	0.00604692	0.0189789	0.411999	0.192855	0.10383	0.70661
7492500	76.7865	1	1.33429	-0.449823	1.17189	6.97292e-05	0.693987	0.00382248	0.0124912	0.379107	0.174188	0.106865	0.0739302
7500000	76.6587	1	2.02052	-0.708664	1.1671	7.67114e-05	0.669207	0.00440244	0.0133087	0.401124	0.187274	0.106731	0.277134
