# Supplementary material for: Complexity of biological scaling suggests an absence of systematic trade-offs between sensory modalities in Drosophila
Source: Nat Commun. 2022 May 26;13:2944. doi: 10.1038/s41467-022-30579-y (PMC9135755; doi:10.1038/s41467-022-30579-y)
Supplement: Supplementary file 3 — Supplementary Code 1 [file 41467_2022_30579_MOESM3_ESM.zip › Farnworth-Montgomery_STATS-CODE/SupportingInfo/AlternativeAllometricControls/Datafiles/Keesey_eye-head-fun.xlsx]

## Sheet: Keesey_eye-head-fun
Species	ESA	head	FSA
D.affinis	5.66846	2.96097	4.66974
D.americana	5.70739	2.99956	4.64469
D.ananassae	5.53023	2.89503	4.62157
D.arizonae	5.61079	2.94983	4.58636
D.biarmipes	5.54752	2.90796	4.65139
D.birchii	5.6008	2.91242	4.57209
D.bromeliae	5.68488	2.95515	4.63793
D.busckii	5.40147	2.86983	4.60101
D.buzzatii	5.59082	2.94713	4.73775
D.cardini	5.68113	2.97517	4.6393
D.deflecta	5.62273	2.99263	4.62676
D.elegans	5.50336	2.85231	4.52161
D.erecta	5.5157	2.90523	4.58239
D.eugracilis	5.56359	2.9039	4.60923
D.ficusphila	5.70666	2.95228	4.72031
D.funebris	5.6835	3.03934	4.9416
D.gaucha	5.74335	3.04166	4.79258
D.hamatofila	5.66286	3.00807	4.72483
D.hydei	5.7608	3.03302	4.85108
D.hypocausta	5.90266	3.06234	4.84297
D.immigrans	5.79341	3.07469	4.92709
D.lummei	5.65134	3.00299	4.65521
D.macrospina	5.63764	2.95972	4.68331
D.mainlandi	5.64117	2.97616	4.66295
D.malerkotliana	5.48016	2.85667	4.50398
D.melanica	5.65205	2.98875	4.66834
D.melanogaster	5.43865	2.91244	4.56564
D.mercatorum	5.64353	2.97543	4.69297
D.mettleri	5.55434	2.93941	4.64815
D.m.mojavensis	5.53789	2.93037	4.56819
D.m.wrigelyi	5.49237	2.91169	4.50979
D.mulleri	5.60956	2.96654	4.59055
D.nannoptera	5.48147	2.92218	4.51656
D.nasuta	5.85799	3.04725	4.77697
D.navojoa	5.53838	2.9331	4.59751
D.nebulosa	5.67628	2.95078	4.64599
D.neocordata	5.6593	2.97445	4.71329
D.pallidipennis	5.81081	3.06763	4.92525
D.polychaeta	5.56973	2.99939	4.65808
D.pseudoobscura	5.56682	2.94328	4.67794
D.pseudotalamancana	5.98554	3.15026	4.97008
D.putrida	5.48569	2.88605	4.5514
D.repleta	5.8321	3.06458	4.88952
D.repletoides	5.72536	3.02979	4.83753
D.robusta	5.74728	3.01669	4.79844
D.saltans	5.62127	2.94473	4.64374
D.santomea	5.58909	2.91497	4.61999
D.sechellia	5.56124	2.91996	4.56739
D.simulans	5.49625	2.88191	4.53473
D.sturtevanti	5.57106	2.93759	4.64929
D.subobscura	5.66893	2.97513	4.63853
D.sucinea	5.67608	2.97144	4.73583
D.suzukii	5.82323	3.00815	4.75568
D.takahashii	5.65969	2.9481	4.6574
D.tsacasi	5.67456	2.95425	4.62326
D.virilis	5.55228	2.98592	4.70719
D.wheeleri	5.63547	2.97821	4.62799
D.willistoni	5.5492	2.91028	4.59601
D.yakuba	5.50039	2.88353	4.56963
