# Supplementary material for: Complexity of biological scaling suggests an absence of systematic trade-offs between sensory modalities in Drosophila
Source: Nat Commun. 2022 May 26;13:2944. doi: 10.1038/s41467-022-30579-y (PMC9135755; doi:10.1038/s41467-022-30579-y)
Supplement: Supplementary file 3 — Supplementary Code 1 [file 41467_2022_30579_MOESM3_ESM.zip › Farnworth-Montgomery_STATS-CODE/SupportingInfo/AlternativeAllometricControls/Datafiles/Keesey_eye-ios-fun-residuals.xlsx]

## Sheet: Keesey_eye-ies-fun
species	esa	ios	fsa	esa-ios_exp	esa-ios_res	fsa-ios_exp	fsa-ios_res
D.affinis	5.66846	2.53183	4.66974	5.56949	0.0989664	4.59896	0.0707783
D.americana	5.70739	2.63657	4.64469	5.65467	0.0527232	4.72373	-0.0790394
D.ananassae	5.53023	2.55711	4.62157	5.59005	-0.059819	4.62907	-0.00749954
D.arizonae	5.61079	2.57319	4.58636	5.60312	0.0076636	4.64823	-0.0618638
D.biarmipes	5.54752	2.53641	4.65139	5.57321	-0.0256979	4.60441	0.0469749
D.birchii	5.6008	2.46844	4.57209	5.51795	0.0828491	4.52346	0.0486265
D.bromeliae	5.68488	2.54505	4.63793	5.58025	0.104634	4.61472	0.023216
D.busckii	5.40147	2.54562	4.60101	5.58071	-0.179236	4.61539	-0.0143759
D.buzzatii	5.59082	2.60837	4.73775	5.63173	-0.0409124	4.69014	0.047606
D.cardini	5.68113	2.59869	4.6393	5.62386	0.0572716	4.67861	-0.0393102
D.deflecta	5.62273	2.67839	4.62676	5.68867	-0.0659418	4.77354	-0.146783
D.elegans	5.50336	2.4366	4.52161	5.49206	0.011297	4.48553	0.0360739
D.erecta	5.5157	2.5415	4.58239	5.57736	-0.0616581	4.61049	-0.0281016
D.eugracilis	5.56359	2.51507	4.60923	5.55587	0.00772098	4.579	0.0302219
D.ficusphila	5.70666	2.48515	4.72031	5.53153	0.175128	4.54336	0.176955
D.funebris	5.6835	2.76541	4.9416	5.75943	-0.0759246	4.8772	0.0643995
D.gaucha	5.74335	2.69194	4.79258	5.69969	0.0436666	4.78968	0.00289995
D.hamatofila	5.66286	2.66424	4.72483	5.67716	-0.0142969	4.75669	-0.0318554
D.hydei	5.7608	2.6611	4.85108	5.6746	0.0861995	4.75294	0.0981387
D.hypocausta	5.90266	2.62488	4.84297	5.64515	0.257505	4.7098	0.133171
D.immigrans	5.79341	2.72298	4.92709	5.72492	0.0684819	4.82665	0.100437
D.lummei	5.65134	2.68122	4.65521	5.69097	-0.0396231	4.77691	-0.121698
D.macrospina	5.63764	2.61332	4.68331	5.63575	0.00188607	4.69603	-0.0127172
D.mainlandi	5.64117	2.60273	4.66295	5.62715	0.0140203	4.68342	-0.0204757
D.malerkotliana	5.48016	2.45674	4.50398	5.50843	-0.0282674	4.50951	-0.00553332
D.melanica	5.65205	2.64725	4.66834	5.66334	-0.011291	4.73644	-0.0681031
D.melanogaster	5.43865	2.61898	4.56564	5.64036	-0.201704	4.70277	-0.137134
D.mercatorum	5.64353	2.61087	4.69297	5.63376	0.00977363	4.69311	-0.000135916
D.mettleri	5.55434	2.60887	4.64815	5.63214	-0.0777991	4.69073	-0.0425786
D.m.mojavensis	5.53789	2.58401	4.56819	5.61192	-0.0740327	4.66111	-0.0929274
D.m.wrigelyi	5.49237	2.57863	4.50979	5.60755	-0.115181	4.65471	-0.144921
D.mulleri	5.60956	2.63634	4.59055	5.65448	-0.0449116	4.72345	-0.1329
D.nannoptera	5.48147	2.63276	4.51656	5.65157	-0.170092	4.71919	-0.202628
D.nasuta	5.85799	2.63036	4.77697	5.64961	0.20838	4.71632	0.060647
D.navojoa	5.53838	2.57471	4.59751	5.60436	-0.0659784	4.65004	-0.0525292
D.nebulosa	5.67628	2.52998	4.64599	5.56799	0.108299	4.59676	0.0492352
D.neocordata	5.6593	2.60024	4.71329	5.62512	0.0341801	4.68045	0.0328368
D.pallidipennis	5.81081	2.72472	4.92525	5.72634	0.08447	4.82873	0.096519
D.polychaeta	5.56973	2.70438	4.65808	5.7098	-0.140078	4.8045	-0.146425
D.pseudoobscura	5.56682	2.59612	4.67794	5.62177	-0.0549425	4.67554	0.00240622
D.pseudotalamancana	5.98554	2.77313	4.97008	5.7657	0.219833	4.88639	0.0836907
D.putrida	5.48569	2.53721	4.5514	5.57386	-0.0881718	4.60537	-0.0539696
D.repleta	5.8321	2.66804	4.88952	5.68025	0.151845	4.76122	0.128305
D.repletoides	5.72536	2.64405	4.83753	5.66074	0.0646225	4.73263	0.104896
D.robusta	5.74728	2.63735	4.79844	5.65529	0.0919874	4.72465	0.0737945
D.saltans	5.62127	2.54487	4.64374	5.5801	0.0411673	4.6145	0.0292446
D.santomea	5.58909	2.52575	4.61999	5.56455	0.024538	4.59173	0.0282639
D.sechellia	5.56124	2.55573	4.56739	5.58893	-0.0276901	4.62743	-0.0600431
D.simulans	5.49625	2.51436	4.53473	5.55528	-0.0590383	4.57815	-0.0434224
D.sturtevanti	5.57106	2.58917	4.64929	5.61612	-0.0450604	4.66726	-0.0179735
D.subobscura	5.66893	2.59663	4.63853	5.62218	0.0467472	4.67614	-0.0376105
D.sucinea	5.67608	2.60528	4.73583	5.62922	0.046862	4.68646	0.0493766
D.suzukii	5.82323	2.56257	4.75568	5.59448	0.228742	4.63557	0.12011
D.takahashii	5.65969	2.55243	4.6574	5.58625	0.0734417	4.62351	0.0338904
D.tsacasi	5.67456	2.506	4.62326	5.54849	0.126063	4.5682	0.0550536
D.virilis	5.55228	2.71225	4.70719	5.7162	-0.163922	4.81387	-0.106681
D.wheeleri	5.63547	2.62164	4.62799	5.64252	-0.00705419	4.70595	-0.0779538
D.willistoni	5.5492	2.53311	4.59601	5.57053	-0.0213343	4.60048	-0.00447447
D.yakuba	5.50039	2.50717	4.56963	5.54944	-0.0490511	4.56959	3.84496e-05
