# Supplementary material for: Complexity of biological scaling suggests an absence of systematic trade-offs between sensory modalities in Drosophila
Source: Nat Commun. 2022 May 26;13:2944. doi: 10.1038/s41467-022-30579-y (PMC9135755; doi:10.1038/s41467-022-30579-y)
Supplement: Supplementary file 3 — Supplementary Code 1 [file 41467_2022_30579_MOESM3_ESM.zip › Farnworth-Montgomery_STATS-CODE/SupportingInfo/Clade-Specific-Effects/BT_Keesey_HeadData_GROUP4.xlsx]

## Sheet: BT_Keesey_HeadData_GROUP4.txt.L
Options:
Model: Continuous: Regression
Tree File Name: Keesey_ultramet_G4.nexus
Data File Name: BT_Keesey_HeadData_GROUP4.txt
Log File Name: BT_Keesey_HeadData_GROUP4.txt.Log.txt
Save Initial Trees: False
Save Trees: False
Summary: False
Seed: 1480802674
Precision: 64 bits
Cores: 1
Analysis Type: MCMC
Sample Period: 7500
Iterations: 7500000
Burn in: 750000
MCMC ML Start: False
Schedule File: BT_Keesey_HeadData_GROUP4.txt.Schedule.txt
Rate Dev: AutoTune
No of Rates: 3
Test for trait correlation: True
Kappa: Not in use
Delta: Not in use
Lambda: Estimate
OU: Not in use
Min Trans Taxa No: 10
RJ Local Kappa: False
RJ Local Lambda: False
RJ Local Delta: False
RJ Local OU: False
Restrictions:
Alpha None
Beta-2 None
Beta-3 None
Prior Information:
Priors
Alpha - uniform -100.00 100.00								BL	FSA									FSA	FSA	BL	BL
Beta-2 - uniform -100.00 100.00					Lh	Tree No	Alpha	Beta 1	Beta 2	Var	R^2	SSE	SST	s.e. Alpha	s.e. Beta-1	s.e. Beta-2	Lambda	T beta 2	P beta 2	T beta 1	P beta 1
Beta-3 - uniform -100.00 100.00				mean	8.53369	1	1.31612	0.230484	0.754185	0.000191047	0.40515	0.000384514	0.000650585	3.06097	1.81185	1.07234	0.495804	0.703309	0.609788	0.12721	0.919449
Lambda - uniform 0.00 1.00								0.155821	0.0984105										P high sign		P not significant
Tree Information							Count ß>1; ß=1		320
Trees: 1							% of Count to all		35.5556
Taxa: 6
Sites: 2
Iteration	Lh	Tree No	Alpha	Beta 1	Beta 2	Var	R^2	SSE	SST	s.e. Alpha	s.e. Beta-1	s.e. Beta-2	Lambda
757500	1.89519	1	20.2483	-9.82199	4.12361	0.000958239	0.0515079	0.000470164	0.000495696	8.64236	5.29881	3.21176	0.218061
765000	3.00343	1	15.46	-8.78132	4.3562	0.000774234	0.00138953	0.000634647	0.000635531	7.13588	4.09786	2.41913	0.589389
772500	3.21259	1	16.7416	-8.68793	4.02997	0.000627928	0.014878	0.000504172	0.000511786	6.93803	4.20286	2.53713	0.278876
780000	1.38945	1	14.3031	-7.87618	3.90244	0.00134957	0.00162763	0.000650464	0.000651525	9.32148	5.33319	3.1413	0.616812
787500	3.01829	1	16.5015	-8.28521	3.79103	0.000653109	0.0213682	0.000475683	0.000486069	7.16781	4.43084	2.6928	0.177912
795000	3.38946	1	15.627	-7.85142	3.65779	0.000710751	0.0133545	0.00066594	0.000674954	6.65916	3.79283	2.22691	0.653553
802500	5.26139	1	7.11169	-5.99875	4.09337	0.000357105	0.13755	0.000531787	0.0006166	4.90716	2.83241	1.67674	0.554143
810000	6.41127	1	6.42913	-5.70112	4.02834	0.000212542	0.180425	0.000405755	0.00049508	4.07145	2.49754	1.51408	0.215582
817500	5.22964	1	6.85982	-5.94331	4.12376	0.000407465	0.138806	0.000628136	0.000729378	4.85968	2.74901	1.60265	0.725813
825000	2.17015	1	9.07648	-6.87318	4.2778	0.00157945	0.0615201	0.00107342	0.00114379	7.38218	4.37388	2.39156	0.972038
832500	5.95678	1	8.62236	-6.44417	4.10979	0.000240929	0.0866061	0.000420127	0.000459963	4.39907	2.79402	1.71225	0.0503368
840000	4.82978	1	7.70929	-6.30642	4.21406	0.000468311	0.109283	0.000654829	0.000735171	5.18945	2.9342	1.70934	0.732584
847500	4.02132	1	10.4262	-7.07974	4.17554	0.000595528	0.0322946	0.000683984	0.00070681	5.96571	3.38235	1.97762	0.697844
855000	3.64261	1	8.70529	-7.40347	4.79384	0.000906572	0.0819124	0.000959101	0.00104467	5.90761	3.42885	1.90769	0.942031
862500	4.5426	1	8.98546	-7.61188	4.9002	0.000386177	0.0946431	0.00041735	0.000460978	5.56756	3.53186	2.16364	0.0559269
870000	2.52967	1	7.25328	-7.9677	5.55644	0.000889868	0.155226	0.000522742	0.000618795	7.73518	4.4619	2.6405	0.558396
877500	2.48464	1	6.76475	-9.59068	6.84397	0.000813704	0.186252	0.000428815	0.000526963	7.83181	4.69776	2.82604	0.330219
885000	2.06187	1	1.16389	-9.83087	8.19328	0.000905764	0.32351	0.000334805	0.000494915	8.40562	5.15693	3.12641	0.214919
892500	2.11447	1	4.76135	-11.4951	8.65885	0.000868573	0.244487	0.000350264	0.000463611	8.34234	5.27572	3.22896	0.070148
900000	-0.390091	1	1.27379	-10.1025	8.34332	0.00389072	0.301466	0.000858796	0.00122943	11.1138	6.70937	3.61467	0.990561
907500	2.8339	1	7.13926	-9.72309	6.82433	0.00068212	0.175732	0.000378546	0.000459251	7.40364	4.70643	2.88496	0.0463816
915000	0.660446	1	0.7323	-10.5934	8.87012	0.00179232	0.287358	0.00049119	0.000689252	10.4732	5.95169	3.48786	0.674182
922500	-0.784042	1	-1.42667	-8.39562	7.74944	0.00227933	0.402775	0.000274999	0.000460462	13.5285	8.5873	5.26159	0.0530942
930000	-1.46663	1	-7.27066	-8.60573	9.15717	0.00481121	0.400358	0.000598157	0.000997524	13.9991	8.05517	4.51772	0.923449
937500	-0.221369	1	-7.35858	-9.36842	9.68	0.00235852	0.402923	0.000400703	0.000671108	12.162	6.93171	4.07196	0.647782
945000	-0.017036	1	-15.8295	-4.61395	7.98128	0.00184402	0.52637	0.000242724	0.000512476	11.8851	7.1962	4.3434	0.28133
952500	-0.709583	1	-19.1768	0.466898	4.92683	0.00226051	0.540759	0.000222691	0.000484911	13.3422	8.25617	5.01928	0.172866
960000	1.89491	1	-15.5403	2.83478	2.41825	0.00107303	0.511201	0.000291929	0.000597239	8.61407	5.00255	2.97035	0.514546
967500	0.664805	1	-21.5157	3.54174	3.19793	0.00141254	0.509251	0.000230214	0.000469108	10.6173	6.67331	4.07677	0.0986485
975000	0.266199	1	-15.7404	2.04714	3.00481	0.00223187	0.548108	0.000350542	0.000775721	11.0214	6.21945	3.60429	0.775821
982500	2.17761	1	-13.1071	3.45644	1.49361	0.000937486	0.481206	0.000291355	0.000561602	8.23501	4.85034	2.89762	0.430331
990000	2.98461	1	-11.5134	1.82606	2.338	0.00102873	0.568963	0.000397603	0.000922432	6.7867	3.86154	2.19207	0.886334
997500	2.33728	1	-14.2983	2.33395	2.56257	0.000989215	0.526029	0.000311104	0.000656378	7.95468	4.54656	2.67617	0.624744
1005000	1.86146	1	-16.2726	2.41548	2.89722	0.000970462	0.5152	0.000241022	0.000497157	8.69099	5.32239	3.2248	0.22389
1012500	3.0306	1	-10.983	0.947742	2.84638	0.00063799	0.539034	0.000209233	0.0004539	7.17151	4.58994	2.81915	0.015647
1020000	2.86986	1	-11.3869	0.902514	2.96995	0.00107339	0.569071	0.000399737	0.000927615	6.90933	3.93387	2.23135	0.889239
1027500	3.5341	1	-11.1724	2.28019	1.89771	0.000798859	0.550983	0.000377928	0.000841677	6.30711	3.56288	2.04658	0.833079
1035000	5.61108	1	-6.59052	1.78633	1.28583	0.000457627	0.578458	0.000424243	0.00100641	4.29414	2.47472	1.38587	0.927201
1042500	6.59112	1	-4.56682	2.10378	0.647945	0.000237138	0.480709	0.000335967	0.000646974	3.91929	2.24463	1.32294	0.609214
1050000	9.03485	1	-2.59543	1.42061	0.717592	9.6722e-05	0.489236	0.000293252	0.000574144	2.62455	1.53746	0.916425	0.461843
1057500	8.7539	1	-2.72283	1.23621	0.871226	0.000116741	0.514303	0.000319654	0.000658135	2.72947	1.55949	0.917718	0.627573
1065000	7.74032	1	-4.14477	1.63871	0.891569	0.000142878	0.488605	0.000275097	0.000537934	3.26104	1.94368	1.16654	0.364258
1072500	7.17612	1	-4.22927	1.2219	1.19767	0.000231834	0.549365	0.000367915	0.000816437	3.45573	1.95024	1.12413	0.812853
1080000	5.84654	1	-4.75505	1.53322	1.11101	0.000266677	0.499337	0.000266112	0.000531519	4.47187	2.6751	1.60768	0.344644
1087500	6.92844	1	-5.89643	2.08884	0.930845	0.000208406	0.493036	0.000320346	0.000631891	3.71119	2.13315	1.25994	0.582858
1095000	8.07914	1	-4.14326	1.91494	0.677759	0.000158511	0.50474	0.000364008	0.000734984	3.01952	1.70731	0.994634	0.732368
1102500	5.69933	1	-6.20677	2.16746	0.918719	0.000316163	0.492157	0.000324129	0.000638247	4.55181	2.61219	1.54148	0.594191
1110000	6.37831	1	-6.58604	2.41592	0.830639	0.000325174	0.540415	0.000412661	0.000897899	3.87696	2.19979	1.25341	0.871808
1117500	5.6893	1	-6.3238	2.6169	0.642442	0.000500699	0.597237	0.00047745	0.00118544	4.07033	2.4337	1.32106	0.981756
1125000	5.1913	1	-7.1112	2.49504	0.904556	0.000312051	0.472969	0.000246232	0.000467205	4.99386	3.14533	1.92272	0.0889558
1132500	7.02717	1	-5.51455	3.18435	0.0377872	0.000168424	0.402366	0.000272452	0.000455884	3.68266	2.35092	1.44286	0.027256
1140000	8.4618	1	-2.87549	2.8448	-0.277024	0.000106855	0.346479	0.000320692	0.000490714	2.89297	1.78109	1.08103	0.197673
1147500	8.10788	1	-2.92717	2.42797	0.0511993	0.000129697	0.400677	0.000335928	0.000560512	3.06505	1.80618	1.07924	0.427486
1155000	8.44762	1	-2.47562	2.4851	-0.0891693	0.000107295	0.376502	0.000305543	0.000490046	2.89984	1.78634	1.08441	0.194875
1162500	7.28379	1	-1.35777	2.58206	-0.421187	0.000173848	0.305194	0.000400526	0.000576457	3.51354	2.0563	1.22519	0.467419
1170000	9.53478	1	-0.242417	2.24785	-0.39723	8.11283e-05	0.293986	0.000399713	0.000566154	2.41571	1.41994	0.847576	0.442025
1177500	9.56338	1	-1.32259	2.03171	-0.0110758	8.63599e-05	0.401786	0.000376585	0.000629516	2.39275	1.37617	0.813112	0.578535
1185000	10.329	1	0.855809	1.70238	-0.23481	0.000101656	0.470472	0.000585465	0.00110563	1.91121	1.12314	0.61825	0.961752
1192500	9.98644	1	0.700084	1.71508	-0.204125	6.34905e-05	0.336842	0.000315819	0.000476235	2.24455	1.40039	0.853568	0.133429
1200000	8.93453	1	-2.04783	2.35055	-0.0949361	0.000124652	0.424282	0.000449192	0.000780228	2.59672	1.46521	0.848622	0.780214
1207500	8.15468	1	-3.85352	1.9768	0.570088	0.000123597	0.460967	0.000286684	0.000531848	3.04381	1.82048	1.09399	0.345669
1215000	9.28999	1	-2.15306	1.33946	0.683528	8.04998e-05	0.485673	0.00024827	0.000482709	2.52031	1.56271	0.95065	0.163135
1222500	10.1945	1	-0.889579	0.996496	0.65941	5.9059e-05	0.497465	0.000237254	0.000472116	2.16844	1.35859	0.829165	0.113607
1230000	10.1061	1	1.34518	0.990537	0.194317	6.5915e-05	0.446857	0.000304837	0.0005511	2.19765	1.30087	0.778689	0.402158
1237500	9.65117	1	3.31888	1.12084	-0.331761	7.77182e-05	0.181622	0.000460369	0.000562539	2.3697	1.39514	0.833318	0.432762
1245000	9.89877	1	4.12971	0.486665	-0.0384391	6.84682e-05	0.354428	0.000337943	0.000523479	2.2763	1.36833	0.823783	0.318893
1252500	9.33407	1	4.93086	0.252586	-0.0348256	9.3846e-05	0.332226	0.000424386	0.000635524	2.4844	1.4267	0.842234	0.589378
1260000	7.05535	1	7.10561	-0.0438758	-0.292369	0.000224625	0.548356	0.000335235	0.000742256	3.5768	2.02136	1.17649	0.740652
1267500	9.99746	1	4.16094	0.0478537	0.283776	8.2888e-05	0.54695	0.000329029	0.000726254	2.19649	1.24284	0.724857	0.722095
1275000	10.9043	1	2.63372	0.31512	0.405862	4.6322e-05	0.521514	0.000220441	0.000460705	1.92843	1.22373	0.749735	0.0544319
1282500	9.23603	1	2.78818	-0.165981	0.717851	0.000129575	0.549069	0.000422586	0.000937143	2.38595	1.36016	0.770352	0.894434
1290000	11.1033	1	3.33692	-0.0749425	0.544371	4.38001e-05	0.547152	0.000216281	0.000477603	1.86321	1.16091	0.707299	0.139845
1297500	11.4873	1	2.70568	-0.0420077	0.655833	3.83566e-05	0.547207	0.000213316	0.00047111	1.74822	1.09647	0.669404	0.108654
1305000	10.0144	1	3.06261	-0.46254	0.883213	7.73176e-05	0.515357	0.000322579	0.000665601	2.2102	1.26097	0.741291	0.639346
1312500	11.1293	1	3.95817	-0.616055	0.811361	4.32524e-05	0.511556	0.000230661	0.000472236	1.85562	1.16245	0.709432	0.114198
1320000	11.2023	1	2.97465	-0.331581	0.81182	4.57827e-05	0.533382	0.000257536	0.000551921	1.83063	1.08318	0.648279	0.404423
1327500	11.2077	1	3.73005	-0.855742	1.0371	4.26615e-05	0.490991	0.000248183	0.00048758	1.83066	1.13012	0.686527	0.184422
1335000	8.93713	1	5.92411	-0.751781	0.497217	9.15269e-05	0.120046	0.000435145	0.000494509	2.67253	1.64017	0.99447	0.213276
1342500	9.73131	1	4.62212	-0.357323	0.485397	0.000125282	0.482879	0.000579745	0.0011211	2.10406	1.24055	0.681024	0.966095
1350000	8.34367	1	5.81244	-0.513215	0.33101	0.000145205	0.0835975	0.000673991	0.000735475	2.88905	1.63348	0.95156	0.732935
1357500	8.2632	1	5.69309	-0.538294	0.398139	0.000198075	0.189474	0.000869448	0.0010727	2.71714	1.58587	0.878032	0.951644
1365000	9.32223	1	5.1099	-0.073335	0.170388	0.000101068	0.524372	0.000333139	0.000700419	2.4683	1.40054	0.819557	0.689434
1372500	7.4124	1	3.17982	0.485119	0.187614	0.000185173	0.494772	0.000339106	0.000671194	3.4076	1.94213	1.14087	0.647912
1380000	10.9503	1	0.364763	0.802035	0.537443	6.89851e-05	0.551466	0.00038898	0.000867225	1.82215	1.03103	0.590107	0.851687
1387500	10.8455	1	0.58448	0.692444	0.573566	5.64072e-05	0.51496	0.000305967	0.000630807	1.93213	1.11088	0.656242	0.58089
1395000	10.8877	1	0.190357	0.401612	0.870692	5.07533e-05	0.527529	0.000260034	0.00055037	1.92926	1.14241	0.683934	0.400134
1402500	9.89221	1	1.19651	0.187747	0.822079	9.4661e-05	0.557025	0.000366279	0.000826861	2.19277	1.23789	0.712516	0.821442
1410000	11.1614	1	2.09233	0.00783785	0.754464	5.57031e-05	0.545361	0.000325997	0.000717046	1.81191	1.02613	0.599177	0.710853
1417500	9.91916	1	2.08582	0.13528	0.666634	6.4642e-05	0.539841	0.000216229	0.000469901	2.27059	1.42592	0.87088	0.102635
1425000	10.8191	1	2.5294	-0.0527095	0.698139	9.30301e-05	0.594763	0.000500519	0.00123513	1.71411	1.03609	0.557656	0.991605
1432500	11.3614	1	2.54163	-0.427204	0.975882	4.34726e-05	0.531574	0.00025906	0.000553043	1.78264	1.0542	0.6308	0.4075
1440000	11.1678	1	1.13517	-0.0339826	0.987385	5.05034e-05	0.540237	0.000288745	0.000628031	1.83159	1.05383	0.622794	0.575806
1447500	10.9221	1	0.708996	-0.316165	1.28501	4.8144e-05	0.542083	0.000235039	0.000513279	1.91956	1.16162	0.700983	0.284166
1455000	9.35072	1	0.656104	-0.91677	1.74436	0.000121021	0.512173	0.000439407	0.000900744	2.36078	1.33991	0.763136	0.873561
1462500	8.09591	1	-0.973182	-1.38887	2.43108	0.000125102	0.524596	0.000249643	0.000525118	3.07409	1.84601	1.11096	0.324253
1470000	6.52968	1	-0.670991	-1.54726	2.50686	0.000282787	0.495085	0.000403199	0.000798548	3.86297	2.17948	1.25927	0.797296
1477500	7.26361	1	-1.3025	-2.24578	3.13815	0.000165615	0.503511	0.000262105	0.000527917	3.53137	2.117	1.27326	0.333274
1485000	7.79331	1	-0.736522	-1.63987	2.5761	0.000163281	0.497928	0.000337521	0.000672257	3.19754	1.82207	1.07019	0.649517
1492500	9.33799	1	1.73557	-1.62458	2.02446	8.40837e-05	0.481981	0.00027975	0.000540039	2.49858	1.48751	0.892372	0.370524
1500000	10.4552	1	2.03297	-1.08432	1.56628	6.31896e-05	0.493215	0.000312206	0.000616052	2.06496	1.19208	0.705752	0.553073
1507500	9.92688	1	1.01734	-1.10931	1.80539	8.04578e-05	0.501527	0.000336701	0.000675464	2.23973	1.27556	0.74888	0.654312
1515000	10.064	1	0.183185	-0.486786	1.52878	7.19047e-05	0.534134	0.000286498	0.00061498	2.20431	1.27293	0.753737	0.550974
1522500	9.50052	1	0.846072	-0.978694	1.74182	0.000109108	0.504921	0.00041558	0.000839422	2.33442	1.31856	0.757642	0.83135
1530000	9.82385	1	2.07602	-1.0568	1.53536	0.000106854	0.479859	0.000489477	0.000941046	2.16129	1.23274	0.697758	0.896511
1537500	9.88009	1	2.63146	-1.77943	1.94887	6.94425e-05	0.451758	0.0002909	0.000530604	2.28316	1.36654	0.82142	0.341781
1545000	10.344	1	3.11232	-1.70197	1.79664	5.90465e-05	0.441366	0.000292623	0.000523819	2.11348	1.27019	0.76464	0.32001
1552500	9.94206	1	2.07484	-1.50254	1.86744	7.92894e-05	0.460086	0.000359905	0.000666597	2.23671	1.27585	0.749942	0.640887
1560000	8.99036	1	0.908777	-1.19247	1.89872	9.79682e-05	0.509964	0.000280483	0.000572374	2.64433	1.55019	0.924299	0.457527
1567500	9.30394	1	1.91395	-1.13235	1.6214	8.24504e-05	0.510305	0.000250721	0.000511993	2.51379	1.52256	0.919077	0.279613
1575000	10.3129	1	1.91885	-1.72911	2.06612	5.63151e-05	0.501849	0.000226323	0.000454326	2.13042	1.36276	0.836871	0.0181612
1582500	6.33531	1	0.181004	-1.59264	2.32363	0.000216745	0.518706	0.000235355	0.000489006	4.12357	2.54245	1.54387	0.190491
1590000	8.57385	1	1.15228	-2.11541	2.52459	0.000101967	0.490434	0.000244548	0.000479915	2.84002	1.76557	1.07495	0.150522
1597500	7.03001	1	1.34964	-1.80739	2.26555	0.000188673	0.476113	0.000300739	0.000574053	3.66583	2.14753	1.28008	0.461622
1605000	9.7186	1	1.41889	-1.41906	1.95305	7.13527e-05	0.506881	0.000249499	0.000505961	2.34601	1.42706	0.862698	0.257687
1612500	9.41625	1	2.22872	-1.71386	1.99814	7.66619e-05	0.487263	0.000243115	0.000474152	2.46853	1.54337	0.941326	0.123497
1620000	9.6154	1	3.7656	-2.20888	2.02631	8.32857e-05	0.35715	0.000393867	0.000612689	2.37591	1.37296	0.813253	0.546448
1627500	8.08948	1	4.31204	-2.86875	2.3971	0.000183651	0.269137	0.000655433	0.000896794	2.91571	1.65418	0.942685	0.871122
1635000	8.10199	1	2.85776	-2.46602	2.42164	0.000126285	0.409149	0.000316325	0.000535371	3.07045	1.83271	1.10052	0.356517
1642500	4.52856	1	3.53515	-2.65942	2.37639	0.000460313	0.339695	0.000412787	0.000625146	5.54013	3.19007	1.88607	0.57045
1650000	8.8853	1	3.93636	-1.98356	1.82705	0.000176905	0.369165	0.000776845	0.00123145	2.36766	1.42998	0.770135	0.990935
1657500	9.29678	1	3.92476	-2.94847	2.54086	7.90227e-05	0.360729	0.000290734	0.000454791	2.52332	1.6131	0.990435	0.0208888
1665000	7.8397	1	6.07814	-3.93421	2.80849	0.000133633	0.188791	0.000411348	0.00050708	3.20868	1.95023	1.17864	0.261827
1672500	8.4014	1	3.77481	-3.21663	2.77353	0.000106534	0.360626	0.000291636	0.000456128	2.92869	1.86902	1.14699	0.0286656
1680000	6.38485	1	4.95458	-3.58993	2.80744	0.000229565	0.260025	0.0004126	0.000557587	4.08513	2.41058	1.44117	0.419762
1687500	5.35567	1	-0.226353	-4.16735	4.32469	0.000355568	0.409522	0.000378417	0.000640866	4.81875	2.76364	1.63024	0.598764
1695000	3.41688	1	-2.40951	-3.86791	4.54791	0.000577103	0.481425	0.000257136	0.000495852	6.70638	4.11131	2.49187	0.218686
1702500	5.59837	1	-1.99369	-3.61284	4.2902	0.00027523	0.488797	0.00024604	0.000481295	4.66313	2.89518	1.76197	0.15679
1710000	5.90242	1	-0.527801	-3.32371	3.77403	0.000301656	0.437731	0.000369449	0.000657068	4.39069	2.50918	1.4768	0.625858
1717500	6.95366	1	-0.572448	-3.00827	3.54685	0.00017912	0.479256	0.000262856	0.000504771	3.71934	2.26444	1.36932	0.253247
1725000	7.33268	1	0.502733	-3.24351	3.48805	0.000157642	0.453837	0.000274951	0.000503423	3.49167	2.12797	1.28723	0.248171
1732500	7.55267	1	3.0873	-4.02602	3.51139	0.000146536	0.35295	0.000325912	0.000503689	3.36597	2.05095	1.24056	0.249178
1740000	7.63851	1	4.03314	-4.16838	3.41717	0.000140043	0.313145	0.000334079	0.000486389	3.31865	2.05086	1.24628	0.179298
1747500	7.66422	1	3.7612	-4.18444	3.48785	0.000136225	0.334954	0.000303668	0.000456612	3.31127	2.11188	1.2958	0.0314506
1755000	6.78212	1	4.61025	-4.56052	3.56927	0.000182663	0.282602	0.000323835	0.000451403	3.83986	2.46585	1.51599	0.000648853
1762500	6.12187	1	3.66128	-4.9827	4.10087	0.000245053	0.303658	0.000374588	0.000537938	4.27075	2.54549	1.52772	0.364269
1770000	6.04492	1	5.00158	-4.51527	3.47697	0.000268738	0.240636	0.000452743	0.000596214	4.31374	2.50605	1.48825	0.512341
1777500	6.88366	1	4.27994	-4.52913	3.61768	0.000176655	0.299908	0.000318739	0.000455281	3.77223	2.40997	1.47944	0.023755
1785000	6.34557	1	4.26873	-3.7765	3.08704	0.000353989	0.257117	0.000735719	0.000990358	3.81397	2.19191	1.2308	0.920333
1792500	6.19407	1	1.93058	-3.62911	3.48058	0.000239379	0.397226	0.000324596	0.000538503	4.21961	2.51423	1.50878	0.365958
1800000	6.03261	1	-1.98192	-2.60042	3.54041	0.00028119	0.482203	0.000327624	0.000632727	4.30842	2.4759	1.46221	0.584367
1807500	4.52885	1	-1.24005	-2.41945	3.27609	0.000392419	0.512985	0.000233335	0.000479112	5.57338	3.46751	2.11166	0.146839
1815000	7.58378	1	-1.09711	-1.99909	2.91733	0.000148132	0.509777	0.000256654	0.000523545	3.34806	2.0125	1.21158	0.319108
1822500	8.2278	1	-0.360437	-1.73063	2.55569	0.000131992	0.496745	0.000307416	0.000610856	2.99459	1.73144	1.02588	0.542791
1830000	8.3845	1	-0.986932	-1.16743	2.28328	0.000110352	0.535462	0.000231067	0.000497413	2.93032	1.79417	1.087	0.224905
1837500	8.83633	1	1.25222	-1.88964	2.33334	0.000115389	0.457829	0.000364736	0.000672733	2.68715	1.5311	0.899233	0.650232
1845000	8.87404	1	2.00388	-1.78409	2.09904	0.00012242	0.438005	0.000416727	0.000741514	2.64186	1.49307	0.869095	0.739818
1852500	10.5117	1	3.57061	-1.79854	1.76337	5.32843e-05	0.427469	0.000272532	0.000476013	2.05643	1.28331	0.782257	0.132378
1860000	9.06397	1	1.21037	-1.42478	2.00091	0.000124949	0.473116	0.000436536	0.000828524	2.51646	1.42071	0.817559	0.822781
1867500	8.35611	1	0.631442	-1.98804	2.52842	0.000108364	0.51029	0.00022618	0.000461866	2.9484	1.86839	1.14423	0.0607649
1875000	7.92202	1	0.0113852	-2.08136	2.73005	0.000132003	0.49577	0.000262825	0.000521241	3.16463	1.90501	1.14746	0.311477
1882500	9.19583	1	1.62613	-1.99574	2.32625	9.40597e-05	0.454994	0.000325177	0.000596649	2.55135	1.48197	0.880029	0.513278
1890000	7.32273	1	-1.74515	-1.36383	2.58859	0.000198888	0.512881	0.000346062	0.000710426	3.43915	1.94907	1.13906	0.702503
1897500	7.62043	1	-2.49159	-0.610606	2.19497	0.000165153	0.535595	0.000292642	0.000630145	3.30753	1.90199	1.12369	0.579683
1905000	7.38049	1	-3.68754	-0.174797	2.11958	0.000164495	0.539403	0.000256247	0.000556338	3.46067	2.0433	1.22188	0.416423
1912500	7.35044	1	-3.60228	0.430645	1.65074	0.000227822	0.560991	0.000378088	0.00086123	3.32455	1.88029	1.07711	0.847479
1920000	9.09916	1	-2.59057	1.14935	0.913455	0.000108575	0.524605	0.000331751	0.000697842	2.56279	1.45464	0.851503	0.685979
1927500	9.0417	1	-2.36738	1.44213	0.655114	0.000120255	0.523332	0.000371815	0.00078003	2.55085	1.43934	0.833656	0.780022
1935000	9.46489	1	-1.88017	2.04503	0.10168	9.74277e-05	0.440666	0.000397592	0.000710831	2.40641	1.36372	0.796937	0.70302
1942500	9.23313	1	-0.90906	1.80392	0.0632575	9.5198e-05	0.414785	0.000361802	0.000618237	2.53093	1.46016	0.864176	0.557319
1950000	9.49637	1	-0.171591	2.00028	-0.24054	0.000124594	0.447742	0.000551402	0.000998449	2.25152	1.29574	0.726604	0.923846
1957500	6.71054	1	-1.25401	3.07835	-0.808225	0.000193072	0.220883	0.000388641	0.000498822	3.87326	2.36887	1.43466	0.230456
1965000	8.45972	1	0.220965	2.63831	-0.777879	0.00012843	0.191103	0.000530413	0.000655724	2.86749	1.63915	0.964917	0.623684
1972500	7.59357	1	3.31687	2.05751	-1.01037	0.000149487	0.00254795	0.000533288	0.00053465	3.34202	1.99562	1.19853	0.354318
1980000	8.41953	1	4.48858	1.56857	-0.910187	0.000108801	0.0279823	0.000481033	0.000494881	2.91331	1.7874	1.08363	0.214781
1987500	7.29089	1	4.8688	1.96271	-1.27837	0.000186155	0.0987061	0.000575928	0.000639002	3.49098	2.00304	1.18188	0.595514
1995000	6.82334	1	5.12214	2.37824	-1.64142	0.000201253	0.152131	0.00048351	0.000570265	3.79505	2.22675	1.32819	0.452332
2002500	8.50807	1	3.07703	2.13479	-1.02938	0.00010518	0.00712693	0.000486818	0.000490313	2.87076	1.76802	1.07322	0.195994
2010000	9.05911	1	1.9578	2.29391	-0.901894	8.65464e-05	0.0833057	0.000437379	0.000477127	2.61961	1.63295	0.995047	0.13762
2017500	10.1637	1	1.29655	1.45583	-0.147533	8.23036e-05	0.390395	0.000472252	0.000774684	2.11795	1.1952	0.692737	0.7748
2025000	10.1257	1	1.02986	1.60603	-0.196142	7.82838e-05	0.360313	0.000455626	0.000712264	2.15497	1.22104	0.713424	0.704844
2032500	9.25252	1	1.12056	1.87731	-0.42416	0.000104633	0.275687	0.000515254	0.000711369	2.49289	1.41265	0.825472	0.703707
2040000	8.47135	1	2.91506	1.16706	-0.262081	0.000173778	0.356508	0.000634822	0.000986527	2.67859	1.53841	0.864395	0.918633
2047500	9.86683	1	1.00126	1.60643	-0.187618	6.56357e-05	0.340794	0.000307363	0.000466263	2.2911	1.44454	0.883315	0.0840937
2055000	9.12907	1	0.978553	1.19094	0.110739	8.36317e-05	0.426521	0.000262684	0.000458052	2.59336	1.65102	1.01249	0.0396539
2062500	10.6134	1	1.72461	0.464864	0.499907	6.0566e-05	0.52123	0.000299343	0.000625234	2.00948	1.15705	0.684075	0.570615
2070000	9.97963	1	1.26432	0.309917	0.715573	7.37045e-05	0.532576	0.000286053	0.000611977	2.23611	1.29246	0.76565	0.545032
2077500	10.6814	1	2.32063	0.136711	0.60326	6.16893e-05	0.540933	0.000304092	0.000662414	1.97845	1.12944	0.664256	0.634368
2085000	10.7407	1	3.39016	0.132879	0.383714	5.44341e-05	0.531654	0.000266354	0.000568711	1.97562	1.15997	0.692078	0.448464
2092500	11.0733	1	3.14772	0.243236	0.353472	4.40961e-05	0.522297	0.000226055	0.000473213	1.8729	1.17209	0.715092	0.118959
2100000	6.92578	1	8.13975	-0.714086	-0.000432536	0.000276023	0.481999	0.000476646	0.000920163	3.52061	2.00262	1.13722	0.885045
2107500	8.03144	1	7.31727	-0.839034	0.259049	0.000162128	0.189701	0.0006009	0.000741578	3.04014	1.71816	1.00011	0.73989
2115000	6.81279	1	9.99967	-1.59223	0.237097	0.000182463	0.319111	0.000322199	0.000473203	3.80981	2.38427	1.45464	0.118912
2122500	6.95978	1	8.82593	-0.638347	-0.208952	0.000186563	0.467375	0.00028962	0.00054376	3.71357	2.20646	1.32268	0.381403
2130000	7.08995	1	7.62338	-0.589019	0.0120835	0.000310633	0.546356	0.000529414	0.00116702	3.2353	1.92663	1.04917	0.977639
2137500	9.48049	1	5.21282	-0.488659	0.453901	7.44388e-05	0.406522	0.000273046	0.000460078	2.44512	1.55278	0.951544	0.0509729
2145000	9.33576	1	3.19693	-0.248871	0.691638	0.000142185	0.552725	0.000497673	0.00111268	2.25169	1.3252	0.728576	0.96376
2152500	10.6043	1	2.7627	-0.112359	0.70275	5.51168e-05	0.540188	0.000248219	0.000539828	2.02317	1.20462	0.722694	0.369899
2160000	11.0752	1	2.70341	-0.236842	0.804965	4.84931e-05	0.536973	0.000261682	0.000565154	1.86882	1.09897	0.656102	0.439482
2167500	10.1996	1	4.11154	-0.203762	0.474841	8.43088e-05	0.524137	0.000386625	0.000812473	2.08952	1.17912	0.680012	0.809497
2175000	10.2433	1	3.84975	-0.531323	0.768093	6.71708e-05	0.494404	0.000307205	0.000607608	2.14079	1.23903	0.734493	0.536229
2182500	10.3207	1	2.52637	-0.108867	0.753467	7.54245e-05	0.542988	0.000337934	0.000739442	2.07659	1.17377	0.683417	0.737476
2190000	10.9302	1	2.13901	0.0609444	0.698904	8.00919e-05	0.578069	0.000442424	0.00104857	1.75193	1.01761	0.565782	0.943428
2197500	10.4572	1	1.41717	0.550941	0.490068	6.77293e-05	0.524561	0.00032316	0.000679709	2.04907	1.16616	0.684262	0.660556
2205000	11.5328	1	1.89641	0.233092	0.627178	3.81814e-05	0.531882	0.000226888	0.000484681	1.73419	1.07334	0.652573	0.171859
2212500	8.43345	1	2.12518	0.289122	0.525542	0.000108155	0.524932	0.000234449	0.000493506	2.9066	1.78529	1.08275	0.209195
2220000	9.92226	1	-0.0978674	0.730699	0.682043	6.64027e-05	0.507568	0.000247227	0.000502053	2.26776	1.3835	0.837185	0.24296
2227500	9.7394	1	0.377373	1.03607	0.371607	9.55539e-05	0.515807	0.000379012	0.000782771	2.26961	1.28059	0.741447	0.782658
2235000	10.2709	1	-0.515019	1.39711	0.288846	6.05866e-05	0.446821	0.000290461	0.000525075	2.13935	1.28473	0.773181	0.324113
2242500	9.21601	1	-0.979428	1.32871	0.428994	8.46587e-05	0.464926	0.000272499	0.000509274	2.55094	1.54802	0.935056	0.269846
2250000	10.2599	1	0.0858077	1.60255	0.00503546	7.10676e-05	0.412551	0.000389677	0.000663338	2.12221	1.21129	0.712304	0.635819
2257500	8.44373	1	0.359489	1.65196	-0.0755653	0.000123629	0.381546	0.000381358	0.000616632	2.88725	1.6665	0.986534	0.554204
2265000	9.31716	1	3.2065	1.66365	-0.705817	7.88677e-05	0.0536865	0.000441948	0.000467021	2.51075	1.58169	0.966936	0.0880094
2272500	7.76408	1	4.54474	1.3786	-0.789812	0.000196926	0.0151701	0.000839462	0.000852393	3.10914	1.75743	1.00798	0.841102
2280000	9.38574	1	1.90381	1.89997	-0.604246	8.2603e-05	0.157709	0.000453492	0.000538403	2.47886	1.4771	0.886422	0.365661
2287500	10.2504	1	2.19783	1.29272	-0.216175	6.0055e-05	0.300476	0.00035719	0.000510619	2.14698	1.30164	0.785977	0.274702
2295000	10.5456	1	1.61897	0.99757	0.120401	7.52129e-05	0.486967	0.00041746	0.000813711	1.97195	1.1128	0.641657	0.810551
2302500	9.33662	1	3.44991	0.416348	0.169795	8.95811e-05	0.483271	0.000307465	0.000595021	2.49248	1.44859	0.860433	0.509759
2310000	10.0567	1	3.59329	0.783201	-0.142293	6.2943e-05	0.291879	0.000349271	0.000493236	2.21765	1.36243	0.826354	0.208093
2317500	9.16964	1	4.21877	0.577573	-0.116037	9.47457e-05	0.277288	0.000430278	0.000595365	2.56275	1.48926	0.884537	0.510505
2325000	8.21452	1	5.90525	0.626181	-0.521619	0.000123688	0.309712	0.000379742	0.000550121	3.01223	1.78391	1.06804	0.399441
2332500	8.74332	1	5.66884	0.2946	-0.222979	0.000106559	0.230365	0.000441666	0.000573865	2.75526	1.61422	0.962224	0.461165
2340000	8.58694	1	4.94637	0.700039	-0.36255	0.000112456	0.000389268	0.000575151	0.000575375	2.82778	1.65569	0.986681	0.464821
2347500	9.57133	1	5.22088	0.206518	-0.064523	7.21231e-05	0.18341	0.00037206	0.000455626	2.41007	1.53904	0.944665	0.0257607
2355000	8.20565	1	5.31273	0.544864	-0.338968	0.000155494	0.0584821	0.000713561	0.000757883	2.94451	1.6626	0.965739	0.757657
2362500	8.1435	1	6.73725	-0.00511687	-0.231117	0.00013003	0.538466	0.000264508	0.000573105	3.04507	1.78457	1.06391	0.459315
2370000	10.5703	1	3.96271	-0.23712	0.535151	5.34782e-05	0.538678	0.00023141	0.000501624	2.03558	1.24226	0.7518	0.241318
2377500	11.1067	1	2.55991	-0.240767	0.835032	5.81551e-05	0.535851	0.000344113	0.000741385	1.82102	1.02918	0.599079	0.739673
2385000	9.43232	1	3.50503	-0.551845	0.852082	9.87739e-05	0.492863	0.000361889	0.000713592	2.41844	1.37012	0.800395	0.706526
2392500	9.65755	1	5.18503	-0.755196	0.64822	7.87808e-05	0.324549	0.000389215	0.00057623	2.36555	1.38456	0.824987	0.466876
2400000	9.1743	1	6.50496	-1.84924	1.17057	8.23784e-05	0.0801789	0.000421259	0.000457979	2.57391	1.63878	1.00501	0.039242
2407500	9.54817	1	6.0892	-1.38921	0.927286	7.6472e-05	0.127539	0.000451676	0.000517704	2.41342	1.45614	0.877801	0.299528
2415000	8.85642	1	6.41544	-0.644903	0.304955	9.8567e-05	0.00897716	0.00053379	0.000538625	2.70747	1.61312	0.968007	0.366325
2422500	8.42535	1	7.45712	-0.952855	0.31168	0.000105741	0.165898	0.000382054	0.000458042	2.91609	1.8565	1.1385	0.0395949
2430000	8.57746	1	6.08345	-0.830426	0.522818	0.000104208	0.0796996	0.000464183	0.000504382	2.83747	1.72803	1.04506	0.251787
2437500	9.56528	1	3.95163	-0.777667	0.9432	9.58447e-05	0.447494	0.000401896	0.000727406	2.36009	1.33527	0.778651	0.723471
2445000	9.52483	1	5.01029	-0.383393	0.419646	0.00011573	0.40742	0.000543208	0.000916684	2.28479	1.29911	0.738113	0.883048
2452500	9.76597	1	4.99519	-0.696478	0.647154	8.54182e-05	0.351957	0.000441473	0.00068124	2.29877	1.30794	0.767301	0.662781
2460000	10.1738	1	4.59263	-1.01125	0.972049	6.85399e-05	0.38293	0.000373315	0.00060498	2.1662	1.25478	0.744135	0.53084
2467500	9.90646	1	4.92012	-1.33087	1.13785	6.64091e-05	0.341397	0.000327248	0.000496882	2.27381	1.39279	0.843943	0.222798
2475000	10.3639	1	4.54881	-1.51616	1.35051	6.09513e-05	0.352127	0.000361383	0.000557799	2.10469	1.24182	0.742397	0.420326
2482500	7.50948	1	5.7638	-1.66446	1.21599	0.000179796	0.186372	0.000548281	0.000673872	3.35171	1.90938	1.12123	0.65194
2490000	8.95865	1	6.43393	-1.58933	0.99722	0.000107136	0.0718339	0.000595987	0.000642112	2.6429	1.51531	0.893708	0.60092
2497500	9.08694	1	5.60187	-1.88575	1.39312	0.000117359	0.184493	0.000628328	0.000770475	2.53632	1.43145	0.830122	0.770611
2505000	9.28825	1	4.7121	-1.49607	1.3083	9.03092e-05	0.334027	0.000391586	0.000587991	2.51389	1.46472	0.871013	0.494211
2512500	9.73349	1	2.98578	-1.0194	1.30993	6.85792e-05	0.510551	0.000227694	0.000465205	2.34281	1.4789	0.904652	0.0785713
2520000	10.0732	1	3.16922	-0.890653	1.19161	8.71949e-05	0.464679	0.000430104	0.00080345	2.13796	1.20628	0.696516	0.801666
2527500	10.6081	1	3.13174	-0.59742	0.980557	7.37941e-05	0.496306	0.000410825	0.000815624	1.95074	1.10088	0.634623	0.812169
2535000	10.8159	1	3.11634	-0.311804	0.771173	7.57113e-05	0.530763	0.000433567	0.000923982	1.83931	1.04674	0.594061	0.887208
2542500	10.5644	1	3.65604	-0.356389	0.688326	9.17805e-05	0.524956	0.000508032	0.00106944	1.853	1.0808	0.598734	0.950578
2550000	9.74759	1	4.55218	-0.618248	0.69423	0.00011822	0.423554	0.000600444	0.00104163	2.13713	1.23968	0.69008	0.940926
2557500	10.567	1	3.78417	0.206628	0.242398	5.35414e-05	0.51442	0.000243611	0.00050169	2.03671	1.24288	0.752167	0.241572
2565000	11.3812	1	3.54369	-0.634322	0.913937	3.97533e-05	0.523232	0.000224879	0.000471675	1.77937	1.11534	0.680803	0.111442
2572500	9.45446	1	3.69088	-0.714416	0.950912	7.85085e-05	0.500171	0.000256465	0.000513105	2.45149	1.48369	0.895375	0.283552
2580000	10.6428	1	4.57193	-0.900921	0.889765	5.22097e-05	0.421598	0.00029022	0.000501762	2.01115	1.22722	0.742673	0.241845
2587500	8.47673	1	4.47413	-0.59805	0.676284	0.000124668	0.440064	0.000354956	0.000633923	2.8665	1.64678	0.972382	0.586517
2595000	9.81994	1	5.69926	-0.76427	0.549335	6.64016e-05	0.199464	0.0003655	0.000456569	2.31186	1.47455	0.904762	0.0312039
2602500	9.09256	1	5.24949	-0.530997	0.468384	0.000143965	0.308976	0.000699224	0.00101187	2.40056	1.38479	0.774786	0.929446
2610000	10.0508	1	4.21422	-0.536288	0.705027	7.05826e-05	0.481588	0.000308332	0.000594762	2.21281	1.28617	0.763989	0.509195
2617500	10.449	1	1.56376	-0.351022	1.12391	5.40304e-05	0.55087	0.000208982	0.000465305	2.07943	1.31249	0.802832	0.079097
2625000	10.9126	1	2.67855	-0.215949	0.786866	4.6612e-05	0.548303	0.000214934	0.000475837	1.92351	1.20057	0.731864	0.131546
2632500	11.1516	1	3.02267	-0.418462	0.869038	4.76322e-05	0.526522	0.000270715	0.000571757	1.84456	1.08162	0.644981	0.456014
2640000	10.9224	1	2.42384	-0.270891	0.882927	5.73683e-05	0.534021	0.000311979	0.000669515	1.89883	1.08254	0.636065	0.645362
2647500	9.34132	1	2.54537	-0.190349	0.813209	9.47739e-05	0.537224	0.000299229	0.000646596	2.47834	1.41949	0.83667	0.608577
2655000	7.33485	1	1.75883	-0.14239	0.96089	0.000268818	0.567476	0.000461358	0.00106667	3.17627	1.85158	1.02623	0.949658
2662500	11.4819	1	1.62112	-0.342228	1.11155	3.93185e-05	0.543574	0.000227249	0.000497887	1.74872	1.0703	0.648362	0.226781
2670000	11.2534	1	1.30526	-0.13183	1.02407	4.65709e-05	0.539098	0.000268095	0.000581675	1.81252	1.05859	0.63017	0.479746
2677500	10.9486	1	3.16154	-0.502052	0.895931	5.06271e-05	0.519553	0.000271895	0.000565921	1.90859	1.12197	0.669745	0.441433
2685000	10.0306	1	2.51466	-0.362561	0.944791	9.29176e-05	0.53038	0.000402622	0.000857336	2.12867	1.2036	0.689855	0.844695
2692500	10.7426	1	3.59806	-0.469334	0.783523	6.26778e-05	0.502715	0.00034627	0.00069632	1.94918	1.10658	0.647888	0.683919
2700000	10.8256	1	3.31991	-1.40375	1.52856	5.06249e-05	0.450143	0.000291324	0.000529818	1.95031	1.16785	0.70211	0.339309
2707500	11.2471	1	2.78783	-1.04804	1.3824	4.23283e-05	0.504443	0.000244452	0.000493287	1.81854	1.11719	0.677598	0.208303
2715000	8.48616	1	3.10677	-1.12825	1.35855	0.000121413	0.460335	0.000330891	0.000613142	2.8678	1.65699	0.981423	0.547347
2722500	10.4349	1	3.55761	-1.02312	1.2009	7.73037e-05	0.432712	0.000455874	0.000803602	2.01284	1.13569	0.655742	0.8018
2730000	7.97182	1	6.79168	-1.99536	1.23367	0.000143491	0.0641813	0.000570165	0.000609268	3.12555	1.80804	1.07153	0.539597
2737500	8.88994	1	5.90165	-1.91886	1.36417	0.000111294	0.166485	0.000546709	0.000655908	2.66902	1.52564	0.898074	0.623983
2745000	9.68613	1	5.75725	-1.47423	1.0561	7.17397e-05	0.192697	0.000404188	0.000500665	2.3588	1.44057	0.872033	0.237625
2752500	9.6715	1	5.7577	-1.86715	1.34638	7.30381e-05	0.197307	0.000411954	0.000513215	2.3644	1.43087	0.863478	0.283941
2760000	6.9845	1	5.01235	-1.51182	1.26914	0.00022524	0.28455	0.000516359	0.000721727	3.63196	2.05593	1.19977	0.716621
2767500	7.83075	1	3.56659	-1.0045	1.20302	0.000190343	0.436857	0.000472651	0.000839309	3.08355	1.74169	1.00079	0.831263
2775000	7.94239	1	3.43603	-1.0203	1.24087	0.000167278	0.446763	0.000411141	0.000743155	3.08474	1.74319	1.01447	0.741659
2782500	10.8202	1	2.36693	-0.779097	1.2745	6.31227e-05	0.498828	0.000364879	0.000728052	1.91446	1.08309	0.63154	0.724241
2790000	10.796	1	3.62267	-0.895024	1.08564	4.89273e-05	0.491242	0.000247957	0.000487378	1.96068	1.2106	0.735458	0.183558
2797500	10.5832	1	2.73707	-0.413377	0.919617	9.86416e-05	0.552056	0.000536462	0.00119761	1.79606	1.07675	0.583256	0.984332
2805000	8.83309	1	5.45448	-0.922246	0.710069	0.000135988	0.211758	0.000659717	0.000836947	2.61048	1.47431	0.847427	0.829435
2812500	9.00466	1	5.58191	-1.1264	0.835994	0.000140622	0.182342	0.000771038	0.000942984	2.47633	1.4128	0.799435	0.897531
2820000	9.47035	1	5.80272	-0.811828	0.557845	7.63418e-05	0.154689	0.000414744	0.000490641	2.44536	1.50561	0.913845	0.197366
2827500	9.40658	1	4.66236	-1.00598	0.95922	0.000139542	0.366087	0.000710229	0.00112039	2.22143	1.30955	0.718993	0.9659
2835000	11.0139	1	2.74763	-0.546053	1.02377	4.68138e-05	0.52995	0.000242409	0.000515708	1.89036	1.14207	0.688787	0.29266
2842500	11.0588	1	3.53851	-0.471826	0.792487	4.40516e-05	0.538563	0.000213876	0.000463499	1.87881	1.18832	0.727326	0.0695533
2850000	9.72892	1	4.48739	0.0915592	0.181468	6.86704e-05	0.530212	0.000218373	0.000464833	2.34468	1.4807	0.90587	0.0766201
2857500	10.8287	1	3.01186	0.0270117	0.54543	8.65783e-05	0.584864	0.000462953	0.00111518	1.75468	1.03325	0.567812	0.964462
2865000	8.2225	1	2.7256	0.0278037	0.614551	0.000116219	0.540809	0.000227373	0.00049516	3.01057	1.84664	1.11946	0.215907
2872500	11.1488	1	2.66425	0.0418415	0.607388	4.26422e-05	0.547205	0.000206893	0.000456925	1.85245	1.181	0.724546	0.0332434
2880000	11.0459	1	0.696611	-0.000600414	1.05677	5.02131e-05	0.538925	0.00027067	0.000587041	1.87565	1.09323	0.650207	0.492067
2887500	7.926	1	1.96661	-0.364137	1.04045	0.000124988	0.552027	0.000206194	0.000460282	3.16815	2.01144	1.23253	0.0520998
2895000	11.21	1	1.92877	-0.228575	0.957828	4.28677e-05	0.544883	0.000224632	0.00049357	1.82984	1.12387	0.681597	0.209457
2902500	11.2265	1	1.44171	-0.323053	1.13242	4.24866e-05	0.54526	0.000222798	0.000489947	1.82487	1.12424	0.682499	0.194458
2910000	11.0443	1	1.38762	-0.200861	1.05439	5.3622e-05	0.538542	0.000297593	0.000644898	1.86629	1.06935	0.630439	0.605697
2917500	10.5647	1	2.13133	-0.486769	1.10242	5.8256e-05	0.529115	0.000271572	0.000576728	2.03355	1.19001	0.709	0.468069
2925000	10.8063	1	1.97274	-0.571994	1.20033	5.08965e-05	0.532091	0.00024745	0.000528842	1.95662	1.17232	0.704943	0.33622
2932500	7.30338	1	4.05553	-0.8509	0.98913	0.000241461	0.427348	0.000521473	0.000910628	3.31324	1.88254	1.07059	0.879509
2940000	10.7397	1	4.14188	-0.757283	0.878798	5.2862e-05	0.465103	0.000290332	0.000542782	1.9779	1.17579	0.704978	0.378566
2947500	10.1662	1	3.15631	-0.53356	0.930166	6.22509e-05	0.525718	0.000245657	0.000517956	2.17718	1.31339	0.791699	0.300391
2955000	10.7953	1	0.822758	-0.141928	1.13182	6.18892e-05	0.54191	0.000321111	0.000700979	1.93078	1.09547	0.640993	0.69018
2962500	10.8488	1	0.608928	-0.0710896	1.12964	5.58185e-05	0.539947	0.000286341	0.000622408	1.9327	1.11371	0.658726	0.565299
2970000	9.88335	1	2.37482	-0.189272	0.846475	7.7201e-05	0.537484	0.000288906	0.00062464	2.2696	1.30704	0.772821	0.569504
2977500	10.6774	1	3.31114	0.0258342	0.476275	6.27691e-05	0.543014	0.000309488	0.000677236	1.9759	1.12497	0.660314	0.656933
2985000	8.2101	1	5.88504	-0.457207	0.273416	0.000120833	0.0455181	0.000504097	0.000528137	3.01601	1.80781	1.08725	0.333975
2992500	6.47305	1	7.0201	-0.229484	-0.142827	0.00021237	0.492905	0.000260817	0.000514336	4.0293	2.43656	1.46998	0.287882
3000000	7.79903	1	7.448	0.0179895	-0.401576	0.000130165	0.551431	0.000203452	0.000453557	3.23961	2.07437	1.27425	0.0136118
3007500	6.48525	1	7.73471	0.297272	-0.657015	0.000227826	0.528043	0.0002738	0.000580138	4.01284	2.34507	1.39637	0.476151
3015000	7.69229	1	6.47202	0.173894	-0.314084	0.00016799	0.511341	0.000326133	0.000667405	3.25392	1.85581	1.09072	0.642132
3022500	7.38491	1	6.39903	-0.0940871	-0.0837473	0.000155958	0.505918	0.000251899	0.000509833	3.4613	2.09963	1.26807	0.271869
3030000	9.48552	1	5.61819	-0.516605	0.385462	8.25614e-05	0.219489	0.000442631	0.000567103	2.43552	1.43099	0.854025	0.444426
3037500	9.63496	1	5.40078	-0.443541	0.379078	7.18615e-05	0.344799	0.000317394	0.000484423	2.37941	1.47303	0.895646	0.170725
3045000	10.019	1	4.78265	-0.907579	0.850942	8.36431e-05	0.348425	0.000483649	0.000742277	2.1826	1.23345	0.717905	0.740676
3052500	10.1625	1	3.55529	-1.02393	1.20332	0.000111338	0.454048	0.000635388	0.00116382	1.94005	1.1545	0.629046	0.976894
3060000	10.7358	1	4.15412	-0.92432	0.999205	5.31244e-05	0.443611	0.000303793	0.000546009	1.97899	1.17446	0.703722	0.387859
3067500	10.6521	1	2.91136	-0.754967	1.14358	6.50244e-05	0.491146	0.000357507	0.000702574	1.97695	1.12143	0.656052	0.692294
3075000	11.003	1	3.16216	-0.27822	0.736429	5.10429e-05	0.532228	0.00027546	0.000588877	1.88887	1.1002	0.654148	0.496203
3082500	10.8426	1	3.57818	-0.598253	0.876835	4.86991e-05	0.516355	0.000241236	0.000498787	1.9453	1.18977	0.720564	0.23032
3090000	6.3174	1	4.47944	-0.588353	0.703278	0.000240395	0.464816	0.00030943	0.000578174	4.12716	2.41376	1.43775	0.471515
3097500	10.4157	1	4.83984	-0.553776	0.578106	5.48601e-05	0.454939	0.000257302	0.000472061	2.08998	1.30951	0.799222	0.113341
3105000	9.72034	1	4.44621	0.387588	-0.0362362	6.85964e-05	0.358884	0.000289581	0.000451682	2.35293	1.51041	0.928491	0.00234883
3112500	6.70869	1	8.29122	0.128453	-0.670869	0.000191156	0.545789	0.000221527	0.000487718	3.87486	2.39178	1.4529	0.185012
3120000	5.2187	1	11.7386	-1.42579	-0.249817	0.000309708	0.443051	0.000261663	0.000469816	4.97018	3.12154	1.90653	0.102205
3127500	5.95918	1	8.35015	-0.583049	-0.13213	0.000304828	0.47625	0.000358399	0.000684294	4.33364	2.46455	1.44524	0.667173
3135000	7.64378	1	6.64596	0.500646	-0.581374	0.000158248	0.453536	0.00032743	0.000599179	3.3039	1.91745	1.13817	0.518691
3142500	10.3759	1	3.10939	0.510379	0.162111	9.03772e-05	0.552693	0.000430271	0.000961913	1.96157	1.1222	0.633078	0.907121
3150000	10.6596	1	0.679269	1.1361	0.226416	6.81702e-05	0.487069	0.000385322	0.000751216	1.95848	1.10621	0.643105	0.750531
3157500	10.8051	1	2.34309	0.704132	0.186233	5.35719e-05	0.461712	0.000308713	0.000573509	1.95404	1.14498	0.682555	0.460301
3165000	9.19053	1	0.963857	1.0395	0.244926	9.91599e-05	0.468838	0.000341031	0.000642046	2.54273	1.4579	0.859855	0.600806
3172500	8.93944	1	0.752561	1.21851	0.136147	9.74942e-05	0.427883	0.000316572	0.000553335	2.66912	1.57822	0.9443	0.408297
3180000	10.458	1	0.0186922	0.818207	0.593158	9.93269e-05	0.602306	0.000452373	0.00113749	1.85733	1.09895	0.601551	0.970437
3187500	10.9779	1	0.338286	0.954167	0.429758	8.53814e-05	0.605019	0.00046405	0.00117487	1.68958	1.00788	0.548101	0.979426
3195000	10.5789	1	1.00985	0.218664	0.822215	7.79451e-05	0.561489	0.000379451	0.000865318	1.93932	1.09716	0.628135	0.850359
3202500	11.3098	1	2.55138	0.0488457	0.625916	4.04698e-05	0.545827	0.000209375	0.000461003	1.80233	1.1433	0.700384	0.0560659
3210000	10.9424	1	3.7734	-0.448286	0.725126	4.59992e-05	0.533367	0.000219864	0.000471172	1.91444	1.20064	0.732987	0.108957
3217500	9.78296	1	4.43438	-0.823528	0.856631	7.02735e-05	0.439532	0.000286887	0.000511871	2.3209	1.40585	0.848651	0.279178
3225000	8.98512	1	5.66153	-1.1849	0.859117	8.91759e-05	0.205747	0.000384072	0.000483564	2.65163	1.64285	0.999148	0.166934
3232500	8.70861	1	5.79865	-1.25796	0.884043	0.000133494	0.144926	0.000661185	0.000773249	2.69997	1.5237	0.8833	0.77338
3240000	8.77205	1	5.81906	-0.910359	0.638521	9.84661e-05	0.172166	0.000424016	0.0005122	2.74681	1.66346	1.00408	0.280348
3247500	10.6424	1	4.03635	-0.538192	0.741027	5.04617e-05	0.52511	0.000216052	0.000454951	2.01631	1.28872	0.791215	0.021828
3255000	10.7203	1	3.68505	-0.439537	0.740888	6.25275e-05	0.504228	0.000340601	0.000687012	1.95913	1.1137	0.652853	0.671033
3262500	6.58223	1	3.68495	-0.569295	0.855492	0.000203525	0.516358	0.000245955	0.000508547	3.95678	2.40238	1.45138	0.267205
3270000	9.57187	1	4.74756	-0.0172361	0.207036	7.74412e-05	0.540055	0.000246623	0.000536201	2.40326	1.4338	0.860832	0.359037
3277500	7.08847	1	6.57306	0.574594	-0.612946	0.000228399	0.403401	0.000459481	0.000770167	3.53902	1.99738	1.15836	0.770302
3285000	6.51213	1	7.3767	1.14529	-1.225	0.000202186	0.461653	0.000256519	0.000476493	4.005	2.49811	1.52253	0.134646
3292500	7.61993	1	4.6666	1.34246	-0.774244	0.000268565	0.0223575	0.0011959	0.00122325	2.92818	1.76535	0.952075	0.989406
3300000	10.5787	1	2.72651	0.904244	-0.043815	5.24847e-05	0.371605	0.000304681	0.000484857	2.03307	1.25812	0.764881	0.172627
3307500	10.1291	1	3.70271	0.333415	0.170986	7.6734e-05	0.510043	0.000340151	0.000694248	2.15973	1.22646	0.718267	0.681095
3315000	10.2125	1	2.99093	-0.470281	0.905168	7.72689e-05	0.513283	0.000354193	0.000727719	2.11863	1.19863	0.69894	0.723844
3322500	11.1599	1	3.19544	-0.345429	0.772921	4.27292e-05	0.546479	0.000212828	0.000469279	1.84649	1.16037	0.708836	0.0995092
3330000	4.23502	1	3.60279	-0.370869	0.755923	0.00069843	0.520503	0.000459942	0.000959218	5.46226	3.12365	1.76295	0.905796
3337500	10.8665	1	3.73961	-0.622037	0.866228	5.0211e-05	0.501583	0.000266479	0.000534651	1.9369	1.15658	0.694617	0.354319
3345000	10.3231	1	3.06474	-0.283043	0.766539	8.89128e-05	0.53472	0.000427919	0.000919704	1.99874	1.13688	0.645639	0.884783
3352500	10.6007	1	2.3996	-0.651386	1.16837	7.42364e-05	0.505714	0.000405014	0.000819392	1.95162	1.10149	0.634649	0.815323
3360000	8.89141	1	2.92354	-0.731221	1.10339	0.000169712	0.5069	0.000572056	0.00116012	2.3997	1.42687	0.777958	0.976024
3367500	10.1287	1	2.11883	-0.644185	1.23304	5.99746e-05	0.545697	0.000209025	0.000460101	2.19473	1.39373	0.85407	0.0511019
3375000	9.73523	1	1.56425	-1.13834	1.70639	0.00010081	0.483748	0.000432864	0.000838473	2.24532	1.26818	0.728787	0.830618
3382500	9.058	1	0.830254	-1.25596	1.96137	9.66968e-05	0.506956	0.000286285	0.000580647	2.61346	1.52698	0.909158	0.477345
3390000	7.7442	1	0.628273	-1.32391	2.05986	0.000140654	0.51591	0.000254175	0.000525058	3.25967	1.95753	1.17809	0.324057
3397500	10.171	1	0.77361	-1.31269	2.00984	5.90678e-05	0.535089	0.000212263	0.000456568	2.18046	1.39074	0.853339	0.0311991
3405000	8.33249	1	-1.18499	-1.24698	2.37389	0.00011379	0.531645	0.000239061	0.000510428	2.95562	1.79213	1.08221	0.274016
3412500	7.72256	1	0.365098	-1.95878	2.5648	0.000191196	0.460107	0.000434689	0.000805139	3.16227	1.78425	1.03001	0.803152
3420000	9.48946	1	1.21051	-2.11405	2.5026	7.42052e-05	0.497154	0.000231142	0.000459668	2.4416	1.55131	0.950786	0.048706
3427500	7.63707	1	1.03084	-2.30579	2.67568	0.000182809	0.435128	0.00041254	0.000730324	3.25299	1.84	1.07257	0.72693
3435000	9.49645	1	3.42482	-2.32106	2.18137	8.40106e-05	0.375782	0.000365454	0.000585459	2.42856	1.41634	0.842596	0.488471
3442500	9.56445	1	4.10926	-2.03972	1.82369	7.99828e-05	0.353301	0.000363689	0.000562378	2.40421	1.41556	0.845542	0.432345
3450000	10.6678	1	3.51389	-1.83851	1.80988	5.00827e-05	0.436778	0.000258292	0.000458597	2.00654	1.27657	0.782699	0.0427246
3457500	10.3509	1	2.5471	-1.93807	2.08748	5.62984e-05	0.463404	0.000256435	0.000477893	2.11212	1.31562	0.80149	0.141196
3465000	9.57908	1	1.8537	-1.58039	1.96705	7.30873e-05	0.498144	0.000242111	0.000482431	2.40177	1.4896	0.906245	0.161893
3472500	10.2487	1	2.62462	-1.88001	2.03094	5.93496e-05	0.456897	0.000270786	0.00049859	2.14772	1.31378	0.795708	0.229545
3480000	8.58004	1	1.10861	-1.51552	2.08001	0.000160868	0.469104	0.000495992	0.000934253	2.66342	1.51775	0.859997	0.892878
3487500	8.79778	1	2.13902	-1.84846	2.10306	0.000130636	0.424687	0.000449655	0.000781583	2.65588	1.49857	0.867785	0.781519
3495000	9.71754	1	3.68165	-1.66169	1.6486	8.50192e-05	0.387212	0.000405621	0.000661928	2.32339	1.32647	0.78019	0.633602
3502500	11.1967	1	2.27581	-0.996159	1.45026	4.24682e-05	0.52208	0.000228405	0.000477915	1.83442	1.14262	0.69609	0.141299
3510000	10.1265	1	0.753865	-0.677521	1.53858	6.69796e-05	0.529681	0.00026857	0.000571038	2.18831	1.28357	0.765509	0.454243
3517500	10.4989	1	-0.0632232	-0.2654	1.41342	5.45166e-05	0.544289	0.000226508	0.000497043	2.06001	1.26167	0.76446	0.223438
3525000	10.6992	1	-0.0501077	0.108381	1.13678	5.38896e-05	0.537117	0.000253589	0.000547847	1.991	1.18047	0.707068	0.393071
3532500	10.7541	1	1.2783	-0.652335	1.41431	5.73551e-05	0.524625	0.000294012	0.000618485	1.96418	1.13311	0.670589	0.557798
3540000	10.5055	1	2.7873	-0.857374	1.23828	7.85288e-05	0.477677	0.000441999	0.000846217	1.97148	1.11396	0.639475	0.836517
3547500	10.2682	1	2.27657	-0.737722	1.25642	8.52421e-05	0.500333	0.00042445	0.000849465	2.04957	1.1583	0.664628	0.838942
3555000	10.0488	1	2.07083	-1.11619	1.59137	6.71702e-05	0.501437	0.000274653	0.000550889	2.21876	1.3135	0.786283	0.401574
3562500	10.3517	1	2.81793	-1.1724	1.46968	7.56196e-05	0.453465	0.000411164	0.000752311	2.06118	1.16415	0.676694	0.751714
3570000	10.3386	1	2.81467	-0.92192	1.28897	6.35964e-05	0.492616	0.000298092	0.000587507	2.11024	1.22975	0.731344	0.49312
3577500	11.4705	1	2.97753	-0.797152	1.15647	3.88036e-05	0.521275	0.000229401	0.000479192	1.75253	1.09026	0.663936	0.147208
3585000	11.1636	1	1.23187	-0.502721	1.3129	4.46453e-05	0.53854	0.000239027	0.000517981	1.84376	1.11223	0.67044	0.300474
3592500	9.82239	1	0.137944	-0.420305	1.48501	0.000101478	0.541131	0.000403189	0.000878659	2.19336	1.24222	0.709813	0.859456
3600000	9.6375	1	0.222098	-0.523115	1.54722	0.000107808	0.535965	0.000407127	0.000877364	2.26266	1.28133	0.732298	0.858593
3607500	8.84846	1	-0.648016	-0.15509	1.4491	0.000102055	0.539294	0.000261116	0.000566774	2.70838	1.59154	0.949898	0.443594
3615000	9.17343	1	-1.38769	-0.0915598	1.56609	0.000102314	0.541625	0.000305015	0.000665426	2.54279	1.45077	0.85289	0.639075
3622500	8.42438	1	0.0417878	-0.0171041	1.22262	0.000120227	0.539006	0.000270331	0.000586408	2.90349	1.69272	1.00686	0.490631
3630000	11.1124	1	0.381913	0.212887	0.967205	4.46206e-05	0.535348	0.000232897	0.000501228	1.85975	1.1353	0.68714	0.239797
3637500	11.0994	1	1.76457	0.401404	0.535603	6.8433e-05	0.568176	0.000395564	0.00091603	1.75768	0.999321	0.567841	0.882669
3645000	10.3467	1	3.43177	0.124601	0.384428	6.70088e-05	0.537112	0.000294468	0.000636154	2.09845	1.20487	0.711218	0.590497
3652500	9.31561	1	5.19147	-0.410608	0.397251	0.000142042	0.370234	0.000693087	0.00110055	2.26546	1.32989	0.732718	0.960269
3660000	9.26898	1	4.95378	-0.430511	0.456368	0.000101065	0.410943	0.000402692	0.000683622	2.49646	1.41989	0.83271	0.666211
3667500	11.4008	1	2.50784	-0.188736	0.810225	3.96619e-05	0.547966	0.000215834	0.000477473	1.7731	1.10491	0.673206	0.139241
3675000	10.4573	1	3.56929	-0.365908	0.705873	5.41092e-05	0.541741	0.000216378	0.000472175	2.07554	1.3003	0.793576	0.113897
3682500	11.4046	1	3.41329	-0.234982	0.647823	3.91685e-05	0.552658	0.000204824	0.000457869	1.77489	1.13021	0.693146	0.0386193
3690000	11.4473	1	2.65116	-0.429596	0.956482	3.95151e-05	0.540584	0.000225633	0.00049113	1.7589	1.08251	0.656949	0.199407
3697500	11.2241	1	1.71007	-0.780209	1.41275	4.22215e-05	0.536252	0.000223513	0.00048197	1.82586	1.1329	0.689329	0.159826
3705000	10.4412	1	1.21867	-0.853669	1.57171	6.39492e-05	0.515837	0.000301411	0.00062254	2.0685	1.19192	0.704971	0.565548
3712500	10.0247	1	0.987949	-0.796635	1.5833	8.89848e-05	0.514343	0.000392329	0.000807831	2.15342	1.21507	0.701181	0.805502
3720000	8.78035	1	2.97623	-1.19819	1.46659	0.000173065	0.460225	0.000610487	0.001131	2.46002	1.45351	0.796544	0.968749
3727500	9.8173	1	0.852543	-1.44525	2.08888	7.03945e-05	0.508571	0.000257515	0.000524012	2.30741	1.38657	0.834663	0.320641
3735000	8.84627	1	1.88562	-1.63364	1.99653	0.000110754	0.459995	0.000344671	0.000638274	2.69401	1.54603	0.912321	0.594239
3742500	10.7868	1	0.891159	-0.969644	1.72963	4.82162e-05	0.541908	0.000212002	0.000462793	1.96609	1.24455	0.761929	0.0657705
3750000	9.38964	1	1.7168	-1.07847	1.64232	9.69542e-05	0.493376	0.000345719	0.000682398	2.44717	1.39212	0.816561	0.664452
3757500	9.01044	1	3.01908	-0.65522	1.02853	0.000139771	0.49182	0.000476584	0.000937825	2.47697	1.41217	0.799727	0.8948
3765000	9.98311	1	3.25695	-1.04424	1.27268	0.00010208	0.442006	0.000530259	0.000950294	2.10007	1.19937	0.677879	0.901314
3772500	9.64261	1	0.808846	-1.26931	1.9683	8.53357e-05	0.499077	0.000321866	0.000642545	2.35805	1.35185	0.797255	0.601666
3780000	8.50225	1	-1.0562	-0.877438	2.07898	0.000138746	0.524683	0.000353048	0.000742762	2.81012	1.58804	0.924225	0.74122
3787500	10.6737	1	2.07427	-1.60358	1.94481	4.99629e-05	0.503578	0.000226947	0.000457165	2.00502	1.27788	0.783915	0.0346166
3795000	9.24629	1	0.984001	-1.90742	2.4047	8.08807e-05	0.505421	0.000232267	0.000469625	2.5401	1.59564	0.974623	0.101252
3802500	9.58134	1	1.7671	-2.27048	2.50205	7.2061e-05	0.47698	0.000242057	0.000462807	2.40356	1.52144	0.931444	0.0658463
3810000	8.7513	1	1.95471	-2.44267	2.58549	0.000108309	0.426376	0.000338675	0.000590413	2.74878	1.60017	0.951178	0.499632
3817500	9.30835	1	2.35765	-1.73106	1.96907	8.49804e-05	0.460286	0.000291813	0.000540682	2.51091	1.49433	0.896347	0.372422
3825000	10.557	1	2.66738	-1.52262	1.75781	5.61646e-05	0.463816	0.000290896	0.00054253	2.03905	1.21231	0.726909	0.377834
3832500	8.89616	1	2.76669	-1.58558	1.79242	0.000142975	0.41858	0.00053428	0.000918923	2.53585	1.44224	0.819158	0.884336
3840000	9.98215	1	1.703	-1.39977	1.86745	6.42625e-05	0.507567	0.000240731	0.000488861	2.24547	1.38465	0.840844	0.189878
3847500	10.2707	1	2.44986	-1.25652	1.61206	6.60051e-05	0.47617	0.000314432	0.000600255	2.13228	1.23705	0.734163	0.520972
3855000	10.8956	1	2.87743	-1.47001	1.67481	4.68345e-05	0.481249	0.00024621	0.000474621	1.92907	1.20551	0.735155	0.125751
3862500	10.4031	1	3.94845	-1.97248	1.81409	5.6491e-05	0.386177	0.000307336	0.000500691	2.09313	1.27829	0.773794	0.237726
3870000	9.48869	1	4.16196	-2.2445	1.96403	8.14904e-05	0.341412	0.000366593	0.000556635	2.43534	1.4377	0.859686	0.41722
3877500	10.2577	1	4.11162	-2.01734	1.81466	5.74463e-05	0.387543	0.000281663	0.000459891	2.14811	1.36447	0.836206	0.0499411
3885000	10.2743	1	3.01159	-1.73033	1.83634	6.4007e-05	0.430711	0.000327005	0.00057441	2.13468	1.25036	0.74526	0.462488
3892500	9.62375	1	1.7536	-1.15155	1.67421	0.000109417	0.478738	0.000463526	0.000889237	2.26174	1.2822	0.731518	0.866356
3900000	9.68409	1	1.68411	-1.34708	1.83134	7.41278e-05	0.4991	0.000265761	0.000530567	2.35898	1.41195	0.848722	0.341665
3907500	10.3882	1	1.6089	-1.56521	2.01347	5.556e-05	0.506038	0.000235572	0.000476903	2.0991	1.30878	0.797567	0.136569
3915000	6.60775	1	0.890923	-1.40778	2.03262	0.000216721	0.499375	0.000286442	0.000572169	3.93351	2.30614	1.37508	0.457025
3922500	8.96637	1	2.10485	-1.59511	1.92207	8.82799e-05	0.502035	0.000227854	0.000457571	2.66485	1.69755	1.0412	0.0369285
3930000	8.31237	1	1.92467	-1.71533	2.06936	0.000165318	0.438315	0.000483708	0.000861173	2.83212	1.60178	0.917571	0.847438
3937500	9.4073	1	3.00912	-1.69028	1.81453	0.000100671	0.410412	0.00042684	0.000723963	2.42444	1.37211	0.800484	0.719338
3945000	9.38099	1	1.2392	-1.85975	2.31125	8.39997e-05	0.478834	0.000287559	0.000551762	2.47989	1.46745	0.878294	0.403983
3952500	10.0189	1	2.42091	-1.68958	1.93605	6.81618e-05	0.458907	0.000300318	0.000555021	2.22948	1.31719	0.787866	0.412877
3960000	9.17588	1	3.39398	-2.25798	2.14922	9.38064e-05	0.381574	0.00036392	0.000588462	2.56134	1.49211	0.887228	0.495271
3967500	9.42628	1	2.94013	-1.7942	1.90549	9.11677e-05	0.418851	0.000370267	0.000637129	2.44609	1.40414	0.828727	0.592223
3975000	10.6133	1	3.16461	-1.36106	1.52722	5.27837e-05	0.467021	0.000268011	0.000502855	2.02104	1.23223	0.745499	0.246016
3982500	10.5966	1	3.00058	-0.818429	1.17163	6.29512e-05	0.487476	0.000335734	0.00065506	2.00846	1.14826	0.676006	0.622607
3990000	9.45312	1	1.67035	-0.918571	1.53484	9.68822e-05	0.502483	0.000349104	0.000701693	2.41456	1.36982	0.801453	0.691129
3997500	10.4034	1	1.55407	-1.0665	1.66287	5.79932e-05	0.516021	0.000254304	0.000525445	2.09263	1.25639	0.756059	0.325316
4005000	10.1888	1	1.46695	-1.36888	1.89634	5.89845e-05	0.520504	0.000223979	0.000467113	2.17124	1.36767	0.836074	0.0884837
4012500	9.73379	1	1.24822	-1.51176	2.05078	7.73318e-05	0.488892	0.00029757	0.000582206	2.33486	1.36338	0.811532	0.48098
4020000	6.76921	1	1.9411	-1.32366	1.73988	0.000329912	0.472117	0.000575986	0.00109112	3.47061	2.03333	1.12214	0.957449
4027500	3.96648	1	1.41378	-1.33243	1.84052	0.000684912	0.470008	0.000440394	0.000830944	5.88213	3.32117	1.91057	0.824714
4035000	9.46843	1	0.476685	-0.657685	1.59182	0.000122748	0.532161	0.000452215	0.000966606	2.2793	1.3049	0.735592	0.909397
4042500	10.4252	1	0.313668	-0.532697	1.53284	5.83252e-05	0.537488	0.000248391	0.000537046	2.08463	1.24311	0.746216	0.361591
4050000	9.34904	1	0.818364	-0.263522	1.23433	0.000154438	0.589469	0.000520752	0.00126848	2.17652	1.32509	0.709271	0.997313
4057500	10.4562	1	1.10079	-0.399113	1.25954	7.14757e-05	0.53374	0.000340808	0.00073094	2.0332	1.14999	0.670301	0.727654
4065000	11.1854	1	0.687429	-0.0117133	1.06937	4.23245e-05	0.546742	0.000211948	0.00046761	1.83889	1.15769	0.70759	0.0910322
4072500	10.7189	1	2.24785	-0.0809457	0.790838	7.91517e-05	0.557864	0.000415112	0.000938879	1.86273	1.06213	0.601397	0.895362
4080000	11.026	1	3.31901	-0.068715	0.547909	4.54374e-05	0.544755	0.000223201	0.000490287	1.88687	1.1621	0.705414	0.195888
4087500	10.3231	1	4.39646	-0.578265	0.69089	7.01522e-05	0.44997	0.000368977	0.000670831	2.09791	1.19576	0.702461	0.647363
4095000	11.2644	1	2.29324	-0.0902879	0.781248	4.94352e-05	0.539897	0.000293425	0.000637738	1.8005	1.0334	0.609862	0.593296
4102500	10.0606	1	2.53629	-0.324988	0.911744	8.09543e-05	0.530713	0.000339652	0.000723761	2.17439	1.23062	0.717957	0.719094
4110000	8.69036	1	2.56677	-0.148046	0.779253	0.000110916	0.53837	0.000273953	0.000593448	2.77625	1.61441	0.959168	0.506328
4117500	11.3957	1	3.37598	-0.556479	0.893865	3.95495e-05	0.532869	0.000220118	0.000471213	1.77513	1.11322	0.67961	0.109162
4125000	10.7679	1	2.86957	-0.752072	1.14409	6.59553e-05	0.48857	0.000385771	0.000754299	1.92237	1.08564	0.630897	0.75385
4132500	10.6235	1	4.22414	-0.592474	0.739297	5.64763e-05	0.476587	0.000296647	0.000566755	2.01479	1.18397	0.706646	0.443547
4140000	6.29941	1	3.36019	-0.749603	1.05852	0.000221161	0.512484	0.000242588	0.0004976	4.14799	2.53935	1.53839	0.225647
4147500	9.21657	1	4.27717	-0.73468	0.821702	0.000126245	0.414817	0.000525403	0.000897843	2.41578	1.3707	0.781014	0.871773
4155000	9.25153	1	5.56166	-1.39619	1.04899	8.04069e-05	0.242263	0.000350101	0.000462035	2.5396	1.60901	0.985321	0.0616844
4162500	8.46797	1	4.75865	-1.48403	1.29558	0.000154172	0.299106	0.000589546	0.000841135	2.77176	1.56572	0.899447	0.832665
4170000	9.76307	1	4.67829	-1.30404	1.17131	7.10091e-05	0.368082	0.000325695	0.000515407	2.32855	1.40708	0.848682	0.291614
4177500	8.66351	1	5.06227	-1.79832	1.4591	0.00015311	0.248704	0.000682195	0.000908025	2.64281	1.50117	0.854045	0.877964
4185000	10.8046	1	4.27616	-1.66772	1.51707	4.78605e-05	0.394708	0.000277966	0.000459226	1.96113	1.24671	0.764222	0.046241
4192500	9.59571	1	4.49754	-1.70267	1.49675	0.00010624	0.303194	0.000588841	0.000845057	2.29487	1.29661	0.744443	0.835645
4200000	8.80546	1	6.03341	-1.90921	1.31293	9.3102e-05	0.155495	0.000384902	0.000455773	2.73813	1.74821	1.07299	0.0266112
4207500	7.06379	1	6.28536	-2.5938	1.79251	0.000321114	0.154152	0.00102412	0.00121076	3.22046	1.93627	1.04648	0.986991
4215000	6.49505	1	6.63171	-2.07926	1.29747	0.000306878	0.0551491	0.000827472	0.00087577	3.8215	2.1638	1.23693	0.857524
4222500	9.46121	1	4.93674	-1.60321	1.33632	7.5937e-05	0.327398	0.000323647	0.000481186	2.4495	1.52097	0.92567	0.156296
4230000	9.42927	1	5.21898	-1.20813	0.985592	8.15429e-05	0.296654	0.000379676	0.000539814	2.46086	1.46524	0.87905	0.369858
4237500	5.56566	1	10.4957	-2.3277	0.689275	0.000513107	0.316664	0.00079019	0.00115637	4.18053	2.48373	1.35506	0.975129
4245000	5.69215	1	9.15652	-1.99288	0.725494	0.000262699	0.126331	0.000395407	0.000452582	4.60349	2.95151	1.81374	0.0077833
4252500	4.78156	1	8.99345	-2.26067	0.9247	0.000356888	0.0707768	0.000430017	0.000462771	5.34905	3.38606	2.07301	0.0656508
4260000	7.07201	1	9.31857	-1.98363	0.676689	0.0001668	0.14551	0.000399991	0.000468105	3.64986	2.29655	1.40345	0.0935635
4267500	9.05818	1	6.28025	-0.695145	0.374234	9.50065e-05	0.00499984	0.000562496	0.000565323	2.61553	1.53795	0.918158	0.439912
4275000	7.15938	1	8.15884	-0.928213	0.137908	0.000218743	0.351994	0.000486248	0.000750376	3.51024	1.98278	1.15283	0.74962
4282500	8.29248	1	7.09961	-0.388063	-0.0267595	0.000111229	0.416808	0.000274493	0.000470674	2.97756	1.86836	1.14081	0.106488
4290000	7.82226	1	5.82269	-0.559125	0.358836	0.000172246	0.0803899	0.000673608	0.000732493	3.15296	1.7831	1.03912	0.729474
4297500	10.2597	1	4.65866	-0.759615	0.771208	5.74761e-05	0.448221	0.000255323	0.000462728	2.14665	1.35894	0.831983	0.0654202
4305000	9.93223	1	5.37169	-1.0528	0.834285	6.62061e-05	0.281973	0.00036074	0.000502405	2.26399	1.38083	0.835495	0.244303
4312500	8.36843	1	6.12785	-0.994588	0.618684	0.000146354	0.0588028	0.000707335	0.000751527	2.86902	1.62048	0.942044	0.750868
4320000	10.8171	1	4.04472	-1.17718	1.20767	5.09719e-05	0.428091	0.00030505	0.000533389	1.95295	1.16701	0.701065	0.350443
4327500	9.96021	1	2.8035	-0.647536	1.09226	8.58999e-05	0.501146	0.000373775	0.000749267	2.20137	1.24353	0.723121	0.748413
4335000	11.3196	1	2.0819	-0.92241	1.44172	4.02565e-05	0.538145	0.000209401	0.000453392	1.8017	1.1539	0.708868	0.0126294
4342500	9.38954	1	1.33558	-0.203339	1.05696	0.000125257	0.553729	0.000427903	0.000958841	2.31374	1.32306	0.746764	0.90561
4350000	11.0844	1	0.916745	0.0855123	0.944925	5.18033e-05	0.539715	0.000288082	0.000625877	1.85765	1.06944	0.632219	0.571814
4357500	10.4739	1	0.802665	0.0143751	1.01811	5.41035e-05	0.543772	0.000218726	0.000479422	2.06918	1.28697	0.783671	0.148261
4365000	10.4336	1	1.51196	0.0536646	0.85115	9.76614e-05	0.583177	0.000457478	0.00109754	1.8816	1.10386	0.608503	0.959379
4372500	11.1594	1	2.19786	0.186823	0.595801	4.91801e-05	0.53454	0.000280205	0.000601996	1.83849	1.06599	0.632469	0.524635
4380000	8.78961	1	3.49886	0.116093	0.360837	9.56591e-05	0.533101	0.000228403	0.000489192	2.7392	1.68862	1.02534	0.19128
4387500	9.99024	1	4.99924	-0.48204	0.490279	6.94691e-05	0.417144	0.000328293	0.00056325	2.23942	1.31802	0.787152	0.434599
4395000	8.88281	1	4.13845	-0.461721	0.672049	0.000104317	0.496871	0.000299821	0.000595913	2.68813	1.56182	0.927555	0.51169
4402500	9.42859	1	4.38252	0.0357913	0.250599	0.000137754	0.588179	0.000457754	0.00111154	2.21769	1.30488	0.717545	0.963438
4410000	8.78051	1	5.38967	0.142987	-0.0575914	0.000113497	0.0641819	0.000599459	0.000640572	2.72301	1.56181	0.921333	0.598254
4417500	9.77102	1	4.31893	-0.498766	0.656584	8.51608e-05	0.470642	0.000359959	0.000679992	2.29724	1.30733	0.76707	0.660969
4425000	8.24328	1	3.56468	-0.0706799	0.480645	0.000130205	0.538939	0.000278196	0.000603383	2.98875	1.73214	1.02749	0.527531
4432500	11.0529	1	2.45503	0.620464	0.223891	4.46512e-05	0.470925	0.000254293	0.000480638	1.87876	1.16718	0.710471	0.153811
4440000	10.3929	1	2.57855	0.52216	0.261819	0.000104234	0.607823	0.000463867	0.0011828	1.85954	1.1112	0.603457	0.981183
4447500	10.4853	1	3.42774	-0.0446592	0.502105	7.5277e-05	0.547911	0.000358645	0.000793307	2.00014	1.12847	0.652463	0.792532
4455000	10.1454	1	2.54822	0.193686	0.526712	8.30275e-05	0.551645	0.000348551	0.000777401	2.12333	1.19817	0.69421	0.777468
4462500	11.3618	1	3.03965	-0.104153	0.631652	4.06006e-05	0.545283	0.000222634	0.000489609	1.78419	1.0995	0.667542	0.193037
4470000	11.1435	1	2.76425	-0.257026	0.80647	4.5498e-05	0.539154	0.000243829	0.000529091	1.84969	1.10808	0.66628	0.337008
4477500	11.4651	1	2.54466	0.0219063	0.642604	3.8473e-05	0.546479	0.000210246	0.000463586	1.75576	1.11038	0.679605	0.0700167
4485000	10.5026	1	1.69865	0.369861	0.564226	5.28541e-05	0.527734	0.000213746	0.000452597	2.06488	1.32387	0.813528	0.00787184
4492500	11.2131	1	1.92391	0.0538888	0.754012	5.65845e-05	0.54843	0.000338426	0.000749443	1.78646	1.00915	0.58681	0.748605
4500000	10.9537	1	1.10465	0.33368	0.719742	7.48208e-05	0.575475	0.000410372	0.000966661	1.77947	1.01876	0.574282	0.909423
4507500	11.222	1	2.16133	0.124189	0.653087	5.02468e-05	0.539546	0.000294544	0.000639682	1.81288	1.04001	0.613596	0.596704
4515000	10.7133	1	1.71599	0.0297656	0.811069	6.12509e-05	0.542245	0.000304691	0.000665621	1.96717	1.12231	0.659777	0.639377
4522500	10.7936	1	0.955645	0.144878	0.899013	6.47381e-05	0.548568	0.000335982	0.000744258	1.91758	1.08355	0.630495	0.74289
4530000	11.0415	1	2.42831	-0.256803	0.878622	5.56278e-05	0.534824	0.000315286	0.000677778	1.85943	1.05857	0.62129	0.65773
4537500	10.0083	1	4.03111	-0.14365	0.443044	6.44809e-05	0.542712	0.00022927	0.000501368	2.23549	1.36452	0.825847	0.240335
4545000	6.58229	1	5.29398	0.133744	-0.0027905	0.000258456	0.417941	0.000422065	0.000725124	3.88159	2.19654	1.28127	0.720738
4552500	9.93502	1	4.11728	0.712219	-0.201385	6.40289e-05	0.211607	0.000364384	0.000462185	2.26613	1.43549	0.879017	0.0624962
4560000	4.19451	1	4.51433	1.15981	-0.640515	0.000433674	0.00687452	0.000457729	0.000460898	5.90018	3.74322	2.29318	0.0554859
4567500	9.28113	1	3.69474	1.16541	-0.443173	9.21931e-05	0.0867544	0.000551621	0.000604023	2.51388	1.45663	0.863968	0.52886
4575000	10.2093	1	2.92617	0.775931	0.00429372	6.30697e-05	0.393138	0.000329262	0.000542564	2.16072	1.28463	0.770264	0.377933
4582500	9.93331	1	3.83888	0.511421	0.00384806	6.77728e-05	0.392903	0.000318522	0.000524663	2.2632	1.35945	0.818223	0.322771
4590000	3.90464	1	2.177	0.839673	0.166024	0.000656151	0.489922	0.000389738	0.000764075	6.02329	3.40015	1.97343	0.764107
4597500	10.8193	1	0.994027	0.940474	0.303248	6.63762e-05	0.510974	0.000380584	0.000778248	1.89742	1.07067	0.620271	0.778294
4605000	10.8607	1	2.16422	0.188513	0.598147	8.80299e-05	0.600162	0.000463864	0.00116013	1.72828	1.02764	0.560291	0.976026
4612500	9.92271	1	2.70338	0.0582902	0.574248	0.000106286	0.570268	0.000419509	0.000976212	2.10826	1.20881	0.680355	0.913935
4620000	10.5374	1	2.67121	0.182441	0.494528	6.34784e-05	0.537057	0.000298457	0.000644695	2.03086	1.1637	0.686082	0.605349
4627500	10.922	1	1.23713	0.517026	0.556113	4.60248e-05	0.516731	0.000221937	0.00045924	1.92315	1.22254	0.749401	0.0463239
4635000	10.6083	1	0.498683	0.464124	0.762594	8.00961e-05	0.567689	0.000392727	0.000908435	1.91097	1.08552	0.617535	0.878208
4642500	11.1197	1	1.27182	0.552392	0.528164	5.21423e-05	0.520662	0.000307889	0.00064232	1.84352	1.05693	0.623345	0.601279
4650000	10.5661	1	1.368	0.947347	0.210893	6.44277e-05	0.471793	0.000352323	0.000667016	2.01565	1.14967	0.675734	0.641533
4657500	8.69211	1	1.40397	1.06661	0.106734	0.00011289	0.433181	0.000345466	0.000609482	2.77193	1.60338	0.950202	0.540028
4665000	9.25279	1	2.5774	1.32494	-0.328828	8.52887e-05	0.231553	0.000405286	0.000527409	2.53492	1.52011	0.914367	0.33165
4672500	9.45719	1	4.09444	0.786705	-0.249174	8.71522e-05	0.160293	0.000509021	0.000606189	2.44075	1.41327	0.837969	0.533328
4680000	5.70739	1	3.35931	0.755174	-0.0916671	0.000270314	0.331551	0.000334864	0.000500956	4.57806	2.79529	1.69197	0.23875
4687500	10.6218	1	1.70173	0.73584	0.295049	6.10578e-05	0.489306	0.000324285	0.000634989	2.00465	1.15135	0.679737	0.588424
4695000	9.46262	1	1.36964	0.630225	0.45754	7.92617e-05	0.499078	0.000262679	0.00052439	2.4479	1.47065	0.885202	0.32188
4702500	11.1174	1	1.59557	0.481404	0.506711	7.40668e-05	0.58465	0.000426211	0.00102615	1.70716	0.987372	0.551092	0.935111
4710000	11.0406	1	1.84491	0.518173	0.427382	5.34107e-05	0.516251	0.000309704	0.000640217	1.86842	1.07174	0.632266	0.597636
4717500	10.5102	1	3.54081	0.289407	0.23688	5.56443e-05	0.503216	0.000258435	0.000520217	2.05583	1.23836	0.746088	0.308047
4725000	10.6741	1	2.59628	0.605131	0.202861	6.00402e-05	0.482018	0.000329207	0.000635556	1.98713	1.14112	0.673646	0.589433
4732500	10.882	1	2.17095	0.722013	0.2108	4.95531e-05	0.46122	0.000284196	0.00052748	1.93213	1.15859	0.696896	0.331876
4740000	10.5645	1	1.25871	0.71386	0.415025	5.21955e-05	0.49234	0.000239502	0.000471776	2.03883	1.27784	0.779963	0.111941
4747500	10.3018	1	2.52977	0.744539	0.110327	9.50844e-05	0.540354	0.000457815	0.000996016	1.96982	1.13316	0.635689	0.922801
4755000	6.21388	1	4.26858	1.35981	-0.727187	0.000227058	0.00270009	0.000494023	0.00049536	4.20761	2.58048	1.56424	0.216711
4762500	8.97193	1	2.67766	1.94409	-0.79773	9.37755e-05	0.0567101	0.000498553	0.000528526	2.65636	1.59187	0.957294	0.335216
4770000	8.3944	1	3.56283	1.61522	-0.750961	0.000173632	0.0275178	0.000926115	0.000952321	2.73539	1.56267	0.882927	0.902345
4777500	8.80795	1	3.27169	1.5118	-0.612199	0.000136095	0.080913	0.00076159	0.000828638	2.6261	1.48261	0.85317	0.822872
4785000	4.78204	1	6.58416	1.51308	-1.34092	0.000398515	0.345615	0.000374742	0.000572663	5.33234	3.12561	1.86354	0.458236
4792500	6.32479	1	6.90051	2.12989	-1.8392	0.000212939	0.361178	0.000292233	0.000457456	4.1389	2.63692	1.61744	0.0362731
4800000	7.14293	1	5.87731	1.37082	-1.05511	0.000168463	0.256516	0.000376547	0.000506464	3.60381	2.19137	1.32458	0.259551
4807500	5.27609	1	8.82376	1.96699	-2.13659	0.000306072	0.465368	0.000256526	0.000479818	4.92064	3.05934	1.86269	0.150077
4815000	4.06558	1	10.7302	2.10477	-2.63603	0.000466506	0.493691	0.000252841	0.00049938	6.01899	3.67958	2.22814	0.232638
4822500	4.2506	1	11.3216	1.31386	-2.17992	0.000442648	0.524594	0.000241664	0.000508333	5.83595	3.54387	2.14111	0.266422
4830000	3.77171	1	12.7614	1.26432	-2.45778	0.000508024	0.538022	0.000224516	0.000485987	6.32196	3.90826	2.37527	0.177557
4837500	6.57677	1	8.13173	0.678314	-1.03977	0.000199995	0.523436	0.000233072	0.000489069	3.96092	2.44203	1.48286	0.190758
4845000	5.65102	1	7.28458	0.951123	-1.03394	0.000369573	0.41013	0.000455571	0.000772323	4.49523	2.5369	1.47083	0.772459
4852500	6.81949	1	5.55349	1.94167	-1.40752	0.000213716	0.187045	0.000505594	0.000621922	3.78298	2.18022	1.28963	0.564377
4860000	7.61449	1	5.36881	1.54863	-1.08645	0.000151031	0.16852	0.000457205	0.00054987	3.32907	1.97181	1.18059	0.398741
4867500	8.85133	1	3.98685	1.66738	-0.876459	9.17621e-05	0.00011408	0.000458621	0.000458674	2.71597	1.72775	1.0593	0.0431534
4875000	7.7351	1	3.13512	1.76144	-0.75324	0.000135354	0.0462225	0.000461885	0.000484269	3.26578	2.02204	1.22952	0.170048
4882500	9.48058	1	2.6805	1.37442	-0.385678	7.67373e-05	0.202573	0.000398312	0.000499496	2.44103	1.49214	0.903522	0.233091
4890000	9.49162	1	0.673606	1.97838	-0.389457	0.000111073	0.342879	0.000562486	0.000855986	2.32945	1.31701	0.754999	0.84372
4897500	8.91415	1	1.50723	2.35535	-0.852561	0.000102805	0.107083	0.000528854	0.000592277	2.67483	1.55608	0.924687	0.503758
4905000	7.4811	1	1.34832	1.88591	-0.49082	0.000203748	0.25811	0.000584141	0.000787369	3.30386	1.86406	1.07862	0.787017
4912500	9.53036	1	2.0062	1.69691	-0.470487	8.08917e-05	0.201762	0.000448866	0.000562322	2.41792	1.42366	0.850392	0.4322
4920000	7.63013	1	2.46621	1.53689	-0.470543	0.000181436	0.188785	0.000584646	0.000720704	3.26198	1.84668	1.0778	0.71537
4927500	8.39687	1	1.8946	1.9825	-0.668876	0.000107058	0.151092	0.000394661	0.000464904	2.9275	1.84862	1.13092	0.076994
4935000	8.69873	1	1.34008	1.70097	-0.322472	0.000125286	0.308105	0.000489231	0.000707088	2.73578	1.55104	0.906843	0.698204
4942500	8.97626	1	2.14333	1.9799	-0.715929	9.77472e-05	0.107216	0.000505593	0.000566311	2.65136	1.55835	0.930165	0.442423
4950000	8.45008	1	2.45041	2.21328	-0.945557	0.000135486	0.0440081	0.000671744	0.000702667	2.85349	1.61864	0.946909	0.692418
4957500	6.66472	1	2.33813	2.96357	-1.46119	0.000360327	0.0108457	0.00116584	0.00117862	3.46449	2.06836	1.12408	0.980264
4965000	7.79046	1	4.25524	1.80368	-1.03752	0.000165329	0.0224626	0.000667656	0.000682997	3.19434	1.81699	1.06568	0.665315
4972500	6.90386	1	5.95775	1.61384	-1.25235	0.00017652	0.271024	0.000341938	0.000469066	3.75334	2.3592	1.44127	0.0984351
4980000	8.20861	1	2.85425	1.66096	-0.639401	0.000151894	0.0930666	0.000667042	0.000735492	2.95481	1.67066	0.973216	0.732954
4987500	7.71603	1	5.05268	1.62997	-1.07359	0.000146697	0.114302	0.000490687	0.000554012	3.27273	1.93449	1.15732	0.410143
4995000	7.27638	1	1.49599	2.04489	-0.604976	0.000177444	0.182978	0.000483829	0.000592186	3.51435	2.04453	1.21497	0.503557
5002500	8.81932	1	2.12331	2.14919	-0.829257	0.00010853	0.0809093	0.000562617	0.000612146	2.71315	1.5681	0.928915	0.545368
5010000	9.52513	1	1.52415	1.97588	-0.579735	7.41262e-05	0.194658	0.000384695	0.000477679	2.42379	1.51008	0.920014	0.140201
5017500	9.69067	1	0.904019	1.97484	-0.43965	7.08089e-05	0.259727	0.00036177	0.000488699	2.35725	1.45378	0.882867	0.189191
5025000	9.84653	1	1.78207	1.60168	-0.354948	9.05497e-05	0.293039	0.000540269	0.000764214	2.23735	1.26298	0.733015	0.764251
5032500	9.29228	1	1.28791	2.24539	-0.721712	8.06189e-05	0.161994	0.000406683	0.000485299	2.51922	1.55835	0.947283	0.174559
5040000	8.31822	1	-0.440452	3.10337	-0.991549	0.000112379	0.162081	0.000413435	0.000493407	2.96296	1.82006	1.10387	0.208794
5047500	7.09507	1	-2.01691	3.64169	-1.03295	0.000222377	0.220936	0.000580728	0.000745418	3.55122	2.0065	1.16737	0.744179
5055000	7.46588	1	-4.43773	3.65882	-0.540282	0.000180482	0.331201	0.000444049	0.00066395	3.38057	1.92929	1.13444	0.636776
5062500	8.16995	1	-2.4077	3.15083	-0.604462	0.000115088	0.294901	0.000321858	0.000456472	3.04368	1.94156	1.19135	0.0306488
5070000	8.04271	1	-0.192578	2.86932	-0.876641	0.000146302	0.177639	0.000532713	0.000647785	3.07678	1.76179	1.03825	0.61058
5077500	8.25088	1	-0.502422	3.13359	-0.989843	0.000113311	0.170569	0.000395789	0.000477182	2.99735	1.86832	1.13845	0.137878
5085000	8.05422	1	-2.01243	3.27189	-0.784641	0.000195191	0.330406	0.000640763	0.000956943	2.89177	1.65313	0.933347	0.904667
5092500	9.30781	1	-0.545939	2.49445	-0.516927	0.000113268	0.319674	0.000551288	0.000810329	2.42545	1.36862	0.789529	0.80766
5100000	8.97292	1	-2.25496	2.49844	-0.153299	9.89917e-05	0.367434	0.00036459	0.000576367	2.65145	1.55182	0.924623	0.467203
5107500	9.47152	1	0.387249	2.0467	-0.389658	8.71051e-05	0.288091	0.000434213	0.000609929	2.43416	1.40781	0.834245	0.540928
5115000	8.43514	1	-0.500189	2.9277	-0.849877	0.00011938	0.188576	0.000473355	0.000583362	2.89886	1.69196	1.00692	0.483658
5122500	8.31294	1	0.520064	2.58747	-0.821502	0.000152764	0.185834	0.00063202	0.000776279	2.88236	1.62651	0.942527	0.77637
5130000	8.04602	1	3.01537	1.74268	-0.733588	0.000143557	0.0457571	0.000602785	0.000631689	3.08056	1.77076	1.04593	0.582491
5137500	8.34427	1	3.70707	1.43997	-0.640537	0.000120814	0.0251196	0.000553108	0.00056736	2.94572	1.73057	1.03277	0.445073
5145000	7.29684	1	4.33388	1.97959	-1.17799	0.000268828	0.0299048	0.00101688	0.00104823	3.2103	1.86458	1.03675	0.943307
5152500	7.10974	1	3.24313	2.71556	-1.4891	0.000277415	0.00286047	0.0010022	0.00100507	3.34609	1.9279	1.07989	0.926644
5160000	7.31513	1	-1.20487	2.86377	-0.656211	0.000152941	0.266509	0.000332311	0.000453054	3.51209	2.25034	1.38261	0.0106133
5167500	8.83138	1	0.466879	3.01999	-1.12011	9.22549e-05	0.118916	0.000397844	0.00045154	2.72878	1.75202	1.07708	0.00148193
5175000	7.97382	1	-0.436761	3.43365	-1.23112	0.000168721	0.130013	0.000663187	0.000762295	3.05802	1.72637	1.00221	0.762269
5182500	7.10228	1	-1.78021	3.77933	-1.18096	0.000309618	0.29379	0.000825188	0.00116847	3.22768	1.9227	1.04676	0.977973
5190000	7.98825	1	0.558885	3.35657	-1.38488	0.000128998	0.0552549	0.000491616	0.000520369	3.12992	1.88517	1.13574	0.30856
5197500	7.28083	1	0.245989	3.39921	-1.34159	0.000176438	0.0707349	0.00054688	0.000588508	3.51264	2.04625	1.21673	0.495374
5205000	7.4197	1	0.418618	3.4328	-1.42084	0.000170449	0.0514437	0.000568007	0.000598812	3.42972	1.99072	1.18173	0.517909
5212500	8.55566	1	-0.032252	2.87474	-0.90177	0.000119017	0.164619	0.0005146	0.000616006	2.83405	1.63609	0.968626	0.552983
5220000	8.67959	1	1.5001	2.09691	-0.667566	9.76829e-05	0.170628	0.000389295	0.000469386	2.79175	1.75418	1.07154	0.100046
5227500	5.7835	1	3.17827	2.26184	-1.16611	0.000389543	0.000524338	0.000876852	0.000877312	4.30117	2.43572	1.39205	0.858558
5235000	8.57834	1	2.77893	2.00107	-0.861454	0.000148754	0.052947	0.000797655	0.00084225	2.72059	1.5369	0.882755	0.833516
5242500	8.41573	1	0.995127	1.99564	-0.486972	0.000108146	0.24098	0.000369688	0.000487059	2.91541	1.8006	1.09399	0.182188
5250000	10.4905	1	0.439897	1.40585	0.07658	5.99382e-05	0.414693	0.000339468	0.000579982	2.05847	1.20303	0.716358	0.475785
5257500	9.68343	1	-1.18011	1.63724	0.247305	7.99845e-05	0.44372	0.000332117	0.000597031	2.35214	1.36608	0.811162	0.514101
5265000	7.31093	1	-3.47862	2.01921	0.446122	0.00020586	0.488163	0.000378876	0.000740228	3.42886	1.93802	1.12828	0.738366
5272500	8.51789	1	-3.47067	1.97745	0.493523	0.000121762	0.467856	0.000332638	0.000625091	2.84948	1.64079	0.97009	0.570348
5280000	6.85558	1	-5.88427	2.37504	0.711738	0.000276684	0.535579	0.00041569	0.000895073	3.58285	2.03232	1.15847	0.870048
5287500	7.25968	1	-4.51193	3.19271	-0.193709	0.000284656	0.516166	0.000539982	0.00111605	3.18018	1.873	1.02913	0.964703
5295000	5.92584	1	-4.83967	3.34172	-0.198819	0.000381848	0.453582	0.000497017	0.000909592	4.16934	2.36869	1.34727	0.878896
5302500	6.22408	1	-5.45656	3.5681	-0.241371	0.000282901	0.388504	0.000426319	0.000697173	4.13868	2.34932	1.37534	0.685075
5310000	6.50069	1	-6.11971	4.01585	-0.438405	0.000222226	0.339742	0.000371677	0.000562927	4.00613	2.35816	1.40843	0.433766
5317500	6.64509	1	-5.94678	3.66517	-0.2322	0.000273759	0.420226	0.000466672	0.00080492	3.78449	2.13531	1.23271	0.80296
5325000	5.80607	1	-7.33949	3.21055	0.398752	0.000417589	0.529547	0.000456913	0.000971218	4.19193	2.40162	1.35281	0.911596
5332500	1.30293	1	-5.49587	2.26191	0.660875	0.00125519	0.464412	0.000300919	0.000561849	9.52732	5.61087	3.35181	0.430973
5340000	6.52384	1	-3.78114	2.74928	-0.0273586	0.000223885	0.390688	0.000351048	0.000576139	3.98804	2.3343	1.39091	0.466657
5347500	9.20189	1	-2.0681	2.57148	-0.246601	0.000139249	0.467907	0.000540697	0.00101617	2.3548	1.35945	0.760053	0.931184
5355000	9.11054	1	-1.01295	2.76533	-0.616351	0.000136029	0.345237	0.000619134	0.000945586	2.43152	1.38774	0.78493	0.898889
5362500	8.81118	1	-0.606552	2.5856	-0.563944	9.69845e-05	0.260292	0.0003774	0.000510201	2.72899	1.65497	0.999436	0.273198
5370000	6.40139	1	-0.327957	2.95556	-0.925178	0.00030218	0.202214	0.00065716	0.000823729	3.92603	2.21613	1.27613	0.818897
5377500	8.40595	1	-1.99502	3.12414	-0.666262	0.000133438	0.279654	0.00048585	0.000674467	2.88631	1.64408	0.965364	0.652828
5385000	5.3362	1	-2.37689	3.70047	-1.03214	0.000307817	0.203062	0.000404039	0.000506989	4.87008	2.96022	1.78908	0.261492
5392500	6.49881	1	-3.36795	4.04215	-1.03835	0.000242449	0.230292	0.000491976	0.000639173	3.98357	2.28557	1.34856	0.595814
5400000	6.36418	1	-2.99717	3.7023	-0.898365	0.000254803	0.245535	0.000485522	0.000643531	4.07198	2.3339	1.37623	0.603361
5407500	6.1857	1	-6.06189	4.06504	-0.503387	0.000258661	0.335958	0.000400993	0.000603867	4.21119	2.44023	1.44741	0.528536
5415000	4.77881	1	-10.073	4.93959	-0.284623	0.000407596	0.371447	0.000371723	0.000591394	5.32905	3.10114	1.84309	0.501809
5422500	4.32054	1	-6.6756	4.72456	-0.863759	0.000417396	0.297037	0.000329156	0.000468241	5.77338	3.63217	2.21956	0.0942532
5430000	5.82623	1	-7.21191	5.12091	-1.02208	0.000260276	0.276592	0.000363659	0.000502702	4.48824	2.7368	1.65583	0.245435
5437500	5.82037	1	-6.2899	5.33866	-1.37521	0.000259576	0.225853	0.000385589	0.000498082	4.49274	2.74934	1.6654	0.227549
5445000	5.41347	1	-5.80891	6.21033	-2.12992	0.000323324	0.128577	0.000500084	0.000573871	4.79938	2.8118	1.67609	0.461181
5452500	5.38569	1	-2.76532	6.32717	-2.85876	0.000300614	0.0237502	0.000488099	0.000499974	4.83025	2.95151	1.78698	0.234949
5460000	5.69983	1	-6.81476	5.45707	-1.36049	0.000278199	0.230585	0.00040439	0.000525581	4.58298	2.75133	1.65563	0.325755
5467500	4.59364	1	-6.85761	5.40314	-1.32585	0.000405022	0.234011	0.000407321	0.000531758	5.5103	3.29584	1.98062	0.345389
5475000	5.44925	1	-3.51583	5.40067	-2.00105	0.000530266	0.185884	0.000933321	0.00114642	4.27157	2.53232	1.38399	0.972697
5482500	6.58113	1	-3.51252	4.61882	-1.45325	0.000204657	0.163862	0.000429303	0.000513436	3.95738	2.39454	1.44494	0.28472
5490000	5.89121	1	-5.61597	5.1705	-1.41289	0.000326834	0.229478	0.000562015	0.000729396	4.35232	2.46201	1.43533	0.725834
5497500	6.37744	1	-1.67804	4.78497	-1.96786	0.000289656	0.0665812	0.000719456	0.000770775	3.98382	2.24838	1.30382	0.770912
5505000	4.91625	1	-5.78554	4.9568	-1.23303	0.000454953	0.257853	0.00054552	0.000735056	5.1153	2.8923	1.68496	0.732451
5512500	6.88155	1	-3.80864	4.6032	-1.36903	0.000195336	0.180057	0.000460121	0.000561163	3.76002	2.21506	1.3234	0.429187
5520000	6.82003	1	-2.55292	4.57899	-1.61797	0.000225405	0.123268	0.000587763	0.000670402	3.7616	2.14419	1.2597	0.646713
5527500	6.38222	1	1.43932	3.57424	-1.74918	0.000273527	0.00409152	0.000712469	0.000715396	4.0196	2.2768	1.32974	0.708794
5535000	6.78415	1	0.498462	4.05807	-1.8859	0.000228711	0.0139327	0.000663442	0.000672816	3.78294	2.15543	1.2659	0.650358
5542500	6.49944	1	-0.469392	4.49964	-2.01731	0.000208906	0.0255715	0.000494144	0.000507111	4.01178	2.4383	1.4736	0.261942
5550000	5.84948	1	-3.93993	5.21249	-1.78097	0.000284016	0.130374	0.000510979	0.000587585	4.45928	2.59859	1.54539	0.493297
5557500	4.5441	1	-5.70773	6.43813	-2.30029	0.000468193	0.115885	0.00057031	0.000645063	5.51407	3.15934	1.86256	0.605977
5565000	4.28049	1	-8.57368	7.70182	-2.63578	0.000440211	0.132972	0.000444379	0.000512532	5.8068	3.51578	2.12198	0.281526
5572500	2.86359	1	-12.3772	7.05434	-1.37587	0.0011034	0.377127	0.00059761	0.000959442	6.86462	3.92574	2.21555	0.905907
5580000	5.74619	1	-6.3512	5.57839	-1.54316	0.000295452	0.203925	0.000471277	0.000592001	4.53533	2.63868	1.56809	0.503148
5587500	4.87823	1	-3.42756	6.64046	-2.9474	0.000418692	0.0268497	0.000627422	0.000644733	5.21558	2.98854	1.76195	0.605415
5595000	5.64206	1	-2.1753	6.07359	-2.79948	0.000273118	0.0187259	0.000479954	0.000489113	4.62863	2.85358	1.73275	0.190944
5602500	3.96381	1	-2.95171	7.01123	-3.34702	0.000569616	0.00712267	0.000642861	0.000647472	6.0723	3.47729	2.04931	0.610055
5610000	3.99341	1	-1.31185	6.82417	-3.52493	0.0005011	0.000214376	0.000542983	0.0005431	6.08852	3.61882	2.16962	0.37949
5617500	3.6542	1	2.47891	6.63105	-4.19923	0.000562755	0.0838695	0.000499943	0.000545711	6.44219	3.82379	2.29131	0.38701
5625000	5.11584	1	0.9695	6.30462	-3.64624	0.000318507	0.0221373	0.000446009	0.000456106	5.06397	3.2318	1.98333	0.0285399
5632500	4.03513	1	1.24955	6.20645	-3.63519	0.000718397	0.0222001	0.000891462	0.000911702	5.71095	3.24529	1.84528	0.880143
5640000	4.98972	1	1.25799	5.79995	-3.34	0.000357996	0.0261808	0.000525286	0.000539408	5.15748	3.07153	1.84288	0.368654
5647500	3.7489	1	0.920743	5.66691	-3.19212	0.000652324	0.0141062	0.000697111	0.000707086	6.24255	3.53919	2.06925	0.698201
5655000	3.98972	1	3.38625	4.3633	-2.75896	0.000849558	0.0706486	0.00104233	0.00112157	5.47776	3.23	1.77303	0.966222
5662500	5.11663	1	0.905106	4.24199	-2.13216	0.000334551	0.000614858	0.000516173	0.000516491	5.05129	3.05016	1.83923	0.295365
5670000	4.74929	1	2.81958	3.63287	-2.05388	0.000374095	0.017578	0.00049748	0.000506381	5.37056	3.26587	1.9741	0.259247
5677500	6.23602	1	3.82735	3.449	-2.14813	0.000234147	0.0720179	0.00049302	0.000531282	4.19082	2.50732	1.50692	0.343905
5685000	8.36169	1	3.08448	2.42307	-1.23801	0.000108	0.000838139	0.000457395	0.000457778	2.94731	1.87699	1.15118	0.0381043
5692500	8.13485	1	2.51173	2.24694	-0.980043	0.000132199	0.031618	0.000566523	0.00058502	3.04732	1.77749	1.05753	0.487467
5700000	8.50584	1	2.94443	1.96433	-0.870281	0.000163753	0.0470672	0.000882141	0.000925712	2.70199	1.53803	0.872647	0.888178
5707500	8.31034	1	2.13773	2.6064	-1.16921	0.000116054	0.0241734	0.000509234	0.000521849	2.96628	1.78492	1.07498	0.313502
5715000	8.43841	1	0.649561	2.89848	-1.06701	0.000121228	0.100222	0.000537855	0.000597765	2.89439	1.68059	0.997795	0.515674
5722500	7.63673	1	-2.73452	2.86035	-0.306208	0.000154042	0.342137	0.000377329	0.000573568	3.31335	1.94143	1.15733	0.460445
5730000	7.42211	1	-3.62582	2.77271	-0.0723421	0.000167737	0.385207	0.000359941	0.000585466	3.43159	2.0013	1.19059	0.488486
5737500	7.2437	1	-5.06139	3.2986	-0.142898	0.000289584	0.528993	0.000534684	0.00113519	3.17515	1.87775	1.02827	0.969844
5745000	5.79412	1	-6.17987	3.06625	0.283328	0.000271582	0.420827	0.000308231	0.000532191	4.51105	2.69748	1.6209	0.346737
5752500	6.7368	1	-5.8609	2.68002	0.482104	0.000185504	0.447504	0.000251317	0.000454875	3.866	2.47118	1.51724	0.0213835
5760000	6.78126	1	-5.42179	3.10579	0.0642698	0.000267595	0.462817	0.000445456	0.000829244	3.68088	2.07815	1.19578	0.823358
5767500	6.31715	1	-7.13875	3.08865	0.454807	0.000293589	0.480047	0.000397262	0.000764034	4.02915	2.27446	1.3201	0.764065
5775000	6.45851	1	-5.60152	2.65781	0.459077	0.000317485	0.520144	0.000432452	0.000901212	3.82256	2.16968	1.23564	0.873847
5782500	6.52926	1	-6.76476	2.8513	0.552711	0.000213587	0.44505	0.000297723	0.000536486	3.99052	2.38039	1.42906	0.359901
5790000	7.07478	1	-3.58168	2.40517	0.217792	0.000288259	0.541601	0.000477729	0.00104217	3.3361	1.93538	1.07724	0.941122
5797500	6.24014	1	-3.75685	2.33579	0.308225	0.000264992	0.447714	0.000354345	0.000641597	4.15794	2.38424	1.4063	0.600031
5805000	8.29949	1	-2.3618	2.14359	0.120124	0.000144155	0.443486	0.000397363	0.000714022	2.9208	1.65465	0.966556	0.707067
5812500	9.34865	1	-1.47449	2.25313	-0.14112	8.02404e-05	0.36335	0.000318427	0.000500159	2.49529	1.52452	0.92297	0.235668
5820000	9.74857	1	0.709442	1.87382	-0.33168	0.000102891	0.363543	0.000551367	0.000866308	2.22669	1.25983	0.721161	0.851049
5827500	9.31054	1	-1.42469	2.07637	-0.0244461	9.40189e-05	0.399311	0.000378515	0.000630136	2.49557	1.43508	0.847842	0.579666
5835000	8.6145	1	-2.75909	2.29256	0.102998	0.000102156	0.406252	0.00029503	0.000496894	2.82013	1.72741	1.0467	0.222848
5842500	8.69336	1	-0.206142	2.55858	-0.642631	0.000122668	0.244445	0.000517819	0.000685349	2.74715	1.56205	0.915877	0.668677
5850000	9.19145	1	4.14247	0.902243	-0.34265	9.7648e-05	0.0885299	0.000572864	0.000628506	2.54602	1.46471	0.865556	0.576681
5857500	8.82623	1	3.74302	1.30124	-0.55298	0.000160476	0.0800734	0.000956233	0.00103947	2.49312	1.44558	0.804995	0.940133
5865000	9.64976	1	1.67192	1.65334	-0.36525	9.9428e-05	0.30151	0.000553936	0.000793049	2.29911	1.29714	0.750015	0.792295
5872500	9.33168	1	1.10686	1.85546	-0.388339	0.000131329	0.3751	0.000622044	0.000995429	2.31584	1.33207	0.747353	0.922547
5880000	7.12489	1	-2.81255	2.58546	-0.085581	0.000162957	0.386171	0.000278229	0.000453268	3.62506	2.32207	1.42656	0.0118921
5887500	7.8166	1	-0.940216	2.01466	-0.0952701	0.000183402	0.425056	0.000456678	0.0007943	3.1199	1.76022	1.0176	0.793442
5895000	10.2035	1	-0.228461	1.29886	0.294009	5.86669e-05	0.453431	0.000254816	0.00046621	2.1661	1.36581	0.835189	0.0838172
5902500	10.6275	1	1.67198	1.25142	-0.070955	9.26015e-05	0.517712	0.000537978	0.00111547	1.81441	1.06849	0.587148	0.964541
5910000	7.84072	1	5.78183	0.945481	-0.734792	0.000130546	0.269467	0.00035296	0.000483154	3.20886	1.98883	1.20972	0.165113
5917500	6.7411	1	7.80286	0.161221	-0.576861	0.000277259	0.540204	0.000392508	0.000853657	3.68608	2.08371	1.19491	0.842027
5925000	7.8397	1	5.55481	0.609625	-0.421866	0.000167568	0.138496	0.000612839	0.000711359	3.15477	1.78771	1.04464	0.703693
5932500	5.63192	1	7.81342	0.729311	-1.01857	0.000356112	0.477031	0.000381126	0.000728774	4.545	2.57114	1.49907	0.725097
5940000	5.30058	1	10.0905	0.564651	-1.37799	0.000308095	0.541224	0.00022762	0.000496145	4.89938	3.00282	1.81988	0.219862
5947500	6.88026	1	7.15357	-0.327106	-0.0954197	0.000313362	0.574898	0.000454572	0.00106932	3.42415	1.99715	1.1064	0.950539
5955000	8.81391	1	5.39269	0.0574642	0.00536204	0.000123266	0.458039	0.00039484	0.00072854	2.67443	1.51297	0.882145	0.72482
5962500	10.4523	1	3.55446	0.074986	0.392797	7.513e-05	0.552033	0.000349347	0.00077985	2.01648	1.13782	0.659033	0.779849
5970000	10.9038	1	2.99172	0.0144098	0.556912	5.9429e-05	0.544172	0.000317618	0.000696792	1.89739	1.07711	0.630593	0.68456
5977500	11.5062	1	2.51994	-0.19672	0.809177	3.82715e-05	0.548134	0.000215444	0.000476787	1.74225	1.08641	0.662079	0.136025
5985000	10.8703	1	0.854343	0.161403	0.906236	7.61836e-05	0.56996	0.000410364	0.000954248	1.80969	1.03413	0.584116	0.903318
5992500	10.9633	1	1.59653	-0.0507672	0.905622	5.68752e-05	0.542061	0.000308721	0.000674153	1.88476	1.07364	0.630444	0.65236
6000000	11.1679	1	3.17778	-0.601703	0.971438	4.23405e-05	0.541045	0.000207454	0.000452014	1.84842	1.18602	0.728982	0.00435836
6007500	10.7405	1	2.78574	-0.253639	0.801282	5.11616e-05	0.541059	0.000235689	0.000513549	1.97852	1.19707	0.722331	0.285119
6015000	10.9508	1	2.67492	0.0852017	0.573802	7.47034e-05	0.570242	0.000414034	0.00096341	1.7817	1.01953	0.57502	0.907851
6022500	10.8907	1	1.96121	0.103132	0.705572	5.34273e-05	0.537448	0.000275711	0.000596065	1.92359	1.11756	0.663695	0.512018
6030000	11.2441	1	1.18179	0.163553	0.831726	4.83211e-05	0.537478	0.000282768	0.000611362	1.8113	1.04711	0.620366	0.543804
6037500	10.4408	1	0.0875013	0.214727	1.02436	6.85363e-05	0.543143	0.000313263	0.000685692	2.05294	1.16726	0.684367	0.669165
6045000	10.2628	1	1.1294	0.0882272	0.906245	6.48651e-05	0.537672	0.000269391	0.000582685	2.13774	1.24804	0.742822	0.482091
6052500	10.9403	1	2.67481	-0.519068	1.01466	6.3243e-05	0.513431	0.000374655	0.000769994	1.86249	1.05117	0.609628	0.770128
6060000	10.613	1	4.44364	-0.480638	0.608352	5.26333e-05	0.495483	0.000252217	0.000499918	2.02119	1.2351	0.747796	0.234732
6067500	9.1066	1	3.35964	-0.215255	0.633808	0.000104836	0.532092	0.000312253	0.000667338	2.57063	1.46613	0.861699	0.642028
6075000	10.8939	1	2.86035	0.324865	0.354889	5.29698e-05	0.517255	0.000284569	0.000589481	1.92345	1.12009	0.66591	0.497555
6082500	10.1495	1	2.96021	0.111427	0.482477	9.62228e-05	0.570093	0.000406574	0.000945725	2.04485	1.16708	0.660108	0.898961
6090000	10.9893	1	2.91829	0.124732	0.489374	5.27938e-05	0.536658	0.000284739	0.000614534	1.88935	1.09119	0.64617	0.550096
6097500	9.62443	1	2.24553	0.687527	0.227313	7.89291e-05	0.470515	0.000300878	0.000568246	2.37965	1.39747	0.833848	0.4473
6105000	8.92088	1	4.52807	0.185513	0.0918438	0.000119272	0.516134	0.000353807	0.000731207	2.62599	1.48524	0.865678	0.727968
6112500	10.9449	1	2.71832	0.5285	0.235348	4.71356e-05	0.478952	0.000260655	0.000500252	1.9124	1.16831	0.7073	0.236027
6120000	10.4015	1	2.47885	0.290211	0.467574	6.09417e-05	0.523835	0.000270744	0.000568594	2.09053	1.2275	0.732385	0.448171
6127500	10.2166	1	1.06037	0.0638861	0.93945	7.06209e-05	0.540929	0.000295832	0.000644415	2.14247	1.22773	0.723862	0.604872
6135000	11.1871	1	1.44262	0.33533	0.647299	4.51494e-05	0.525276	0.000254074	0.000535202	1.83609	1.09604	0.658183	0.356003
6142500	10.6037	1	1.83284	0.0342091	0.782317	5.75087e-05	0.538267	0.00026633	0.000576806	2.02037	1.18225	0.704372	0.468254
6150000	10.425	1	0.922508	-0.0645528	1.04973	6.63027e-05	0.54094	0.000298478	0.000650195	2.06794	1.18349	0.697218	0.614608
6157500	10.7304	1	2.30498	0.182847	0.572883	5.57687e-05	0.533382	0.000273837	0.000586855	1.97693	1.15234	0.685383	0.491645
6165000	10.1723	1	3.38823	-0.370558	0.75961	6.04106e-05	0.538603	0.000226346	0.000490567	2.17537	1.33946	0.813016	0.197057
6172500	11.0363	1	2.31957	-0.645742	1.18373	5.36459e-05	0.514023	0.000312428	0.000642887	1.86921	1.07152	0.631897	0.602254
6180000	9.58174	1	0.535438	-0.679406	1.59824	9.88263e-05	0.524296	0.000363153	0.000763402	2.33866	1.32021	0.766309	0.763414
6187500	6.35497	1	-0.750773	-1.08092	2.18074	0.00022226	0.532149	0.000243293	0.000520022	4.10918	2.47554	1.49153	0.307393
6195000	7.66292	1	-0.760259	-0.837048	1.98054	0.000251796	0.547344	0.000513788	0.00113505	2.96096	1.75103	0.958904	0.969807
6202500	6.22121	1	-4.18216	-0.435521	2.43075	0.000297027	0.541789	0.00034072	0.000743587	4.10932	2.32211	1.3513	0.742142
6210000	9.08965	1	-1.50378	-0.421973	1.84097	8.77286e-05	0.54348	0.000229633	0.000503007	2.60532	1.58828	0.960874	0.246596
6217500	11.4568	1	1.98317	-0.739031	1.32513	3.90416e-05	0.536047	0.000223208	0.0004811	1.75643	1.09071	0.663829	0.155907
6225000	11.1082	1	2.95674	-0.478667	0.927798	4.97136e-05	0.521056	0.000285677	0.000596474	1.85504	1.07759	0.639912	0.512901
6232500	10.8493	1	2.73333	-0.214093	0.774118	5.18619e-05	0.537836	0.000257913	0.000558055	1.94112	1.14518	0.684585	0.421007
6240000	11.3878	1	2.42997	0.115297	0.60147	4.10625e-05	0.535661	0.000236649	0.000509648	1.77624	1.07761	0.650853	0.271203
6247500	8.12063	1	4.59354	-0.183131	0.345673	0.000118699	0.538293	0.000222073	0.000480982	3.06276	1.90213	1.15772	0.155372
6255000	11.0045	1	1.95955	0.460681	0.450138	4.53271e-05	0.510485	0.000234604	0.000479257	1.89407	1.17824	0.717499	0.147506
6262500	9.10184	1	0.198835	1.41168	0.112723	9.82518e-05	0.42708	0.000348018	0.000607446	2.5894	1.49875	0.888478	0.5359
6270000	10.9332	1	0.517152	1.11399	0.276964	8.11499e-05	0.571155	0.000458516	0.00106919	1.74264	1.01638	0.563071	0.950494
6277500	9.15326	1	-2.18452	1.60659	0.485977	8.41891e-05	0.463191	0.000258634	0.000481799	2.57846	1.60012	0.973669	0.159059
6285000	8.66214	1	-2.74318	1.53515	0.656955	9.99503e-05	0.477573	0.000256352	0.000490694	2.79797	1.72263	1.04555	0.197588
6292500	10.1992	1	-1.01589	0.965383	0.713259	6.57183e-05	0.503866	0.000285568	0.000575585	2.16143	1.26542	0.754082	0.465325
6300000	9.49459	1	-1.35983	1.64639	0.278057	8.54417e-05	0.44813	0.000330965	0.000599715	2.42685	1.40819	0.835807	0.519829
6307500	7.9721	1	-2.96403	2.07384	0.298841	0.000169408	0.479823	0.000398373	0.000765841	3.05688	1.7255	1.00124	0.765918
6315000	7.66831	1	-4.40984	2.89002	0.012096	0.000194874	0.450299	0.000443152	0.000806169	3.19032	1.8001	1.03902	0.804054
6322500	6.00183	1	-4.89627	2.94099	0.103039	0.000258158	0.404353	0.000326762	0.000548583	4.35581	2.58161	1.54609	0.395143
6330000	5.83419	1	-7.95558	4.16573	-0.160298	0.000281625	0.378285	0.000357956	0.000575756	4.47391	2.6191	1.56071	0.465736
6337500	2.60692	1	-6.4869	3.976	-0.296534	0.000801895	0.357909	0.000353237	0.000550135	7.66971	4.54216	2.71941	0.39948
6345000	5.14506	1	-8.977	3.81071	0.307867	0.000485842	0.496954	0.000446045	0.000886688	4.7739	2.7057	1.54424	0.864718
6352500	4.54376	1	-7.37211	3.41284	0.291724	0.000453816	0.430502	0.000351382	0.000617002	5.53042	3.19178	1.88936	0.554925
6360000	6.55331	1	-6.05452	2.96324	0.326027	0.000204756	0.424857	0.00029049	0.000505075	3.97597	2.42014	1.46336	0.254386
6367500	8.00728	1	-2.64964	2.76753	-0.25839	0.000128745	0.34673	0.000342545	0.000524354	3.11986	1.87439	1.12823	0.321762
6375000	6.40499	1	-2.56636	2.52338	-0.125058	0.000246744	0.381689	0.000387595	0.000626861	4.05159	2.33188	1.37833	0.573643
6382500	6.33346	1	-1.67146	2.8455	-0.549543	0.000218886	0.282277	0.000357868	0.000498616	4.1245	2.52294	1.52804	0.229648
6390000	6.6622	1	-2.0836	3.36215	-0.800887	0.000367718	0.413665	0.000711713	0.00121383	3.44129	2.07043	1.1184	0.987596
6397500	8.42077	1	-1.95206	3.40035	-0.884586	0.000188094	0.342661	0.000705926	0.00107392	2.64597	1.54471	0.855062	0.95204
6405000	7.58729	1	-3.87663	3.55715	-0.580886	0.000189842	0.341053	0.000495071	0.000751307	3.26807	1.8459	1.07312	0.75063
6412500	6.78244	1	-4.62491	3.79217	-0.585582	0.000315777	0.4353	0.000583493	0.00103328	3.51005	2.03283	1.13322	0.937831
6420000	5.54094	1	-5.70482	2.80279	0.37924	0.00029872	0.432675	0.000307384	0.000541814	4.7045	2.79811	1.67801	0.375744
6427500	5.66218	1	-7.13844	2.64447	0.796991	0.00029502	0.466288	0.00030223	0.000566278	4.60629	2.7074	1.61604	0.44234
6435000	5.24196	1	-8.47692	2.07811	1.4847	0.000308038	0.500252	0.000236528	0.000473294	4.94996	3.09752	1.88974	0.119355
6442500	3.8497	1	-11.4029	3.18026	1.31469	0.000595474	0.49394	0.000330588	0.000653258	6.18466	3.53719	2.08293	0.619665
6450000	3.81031	1	-9.7753	2.31729	1.58276	0.000898152	0.597802	0.000448403	0.00111488	5.65248	3.32826	1.82912	0.964378
6457500	-1.2691	1	-9.91421	2.14782	1.66881	0.00282128	0.50138	0.000259176	0.000519786	14.6421	8.82236	5.31581	0.306599
6465000	4.59189	1	-9.79617	2.46218	1.48993	0.000544185	0.537578	0.00037351	0.000807726	5.32567	3.00501	1.73413	0.805411
6472500	6.91522	1	-5.6818	1.929	1.00535	0.000202832	0.494662	0.000305171	0.000603895	3.72906	2.16083	1.28168	0.528595
6480000	7.43741	1	-4.26245	1.24253	1.19327	0.000175245	0.518817	0.000302484	0.000628626	3.41051	1.96198	1.15939	0.576901
6487500	8.06946	1	-4.18173	1.78089	0.786613	0.000154833	0.507537	0.000349156	0.000709	3.03738	1.72165	1.00634	0.700674
6495000	5.78327	1	-4.43594	2.62589	0.238517	0.000268404	0.419768	0.000300712	0.000518262	4.52004	2.72618	1.6432	0.301433
6502500	4.87155	1	-7.60879	1.94796	1.41597	0.000522967	0.552966	0.000387358	0.000866507	5.01939	2.83995	1.62562	0.851188
6510000	5.87271	1	-7.64822	2.13066	1.27458	0.000291989	0.502234	0.00030801	0.000618786	4.43092	2.5559	1.51256	0.558378
6517500	4.27967	1	-8.18987	1.7809	1.62469	0.000471844	0.510545	0.000280909	0.000573921	5.79764	3.39658	2.02465	0.461302
6525000	4.61292	1	-8.83455	2.16017	1.49753	0.000376421	0.503628	0.000224019	0.000451312	5.51234	3.54031	2.17664	9.53203e-05
6532500	5.33552	1	-7.99839	2.68297	0.95176	0.000407283	0.511262	0.00037347	0.000764153	4.74523	2.67868	1.55468	0.764188
6540000	4.38298	1	-10.4851	3.25867	1.04151	0.000417803	0.464686	0.000264897	0.000494845	5.70904	3.50276	2.1236	0.214635
6547500	5.19649	1	-9.0886	2.47093	1.3315	0.000313149	0.488764	0.000242883	0.000475089	4.9872	3.11512	1.89941	0.127989
6555000	6.53029	1	-5.8422	2.04791	0.954773	0.000303384	0.544424	0.000399136	0.000876113	3.79883	2.15102	1.22956	0.857755
6562500	7.9209	1	-3.46913	2.48263	0.12721	0.000153741	0.428111	0.000375148	0.000655981	3.13681	1.79301	1.05545	0.624102
6570000	7.19729	1	-2.00623	1.85873	0.287647	0.000268769	0.542904	0.000457882	0.00100172	3.30026	1.90038	1.06507	0.925237
6577500	6.41966	1	-1.05883	1.77276	0.103961	0.000240271	0.420624	0.000352029	0.0006076	4.0489	2.34339	1.38916	0.536214
6585000	7.95027	1	-0.918469	2.16293	-0.203338	0.000132669	0.346567	0.000349098	0.000534252	3.14915	1.88088	1.12971	0.353099
6592500	10.0691	1	0.82175	1.71177	-0.233582	8.76408e-05	0.376992	0.000503021	0.000807408	2.1377	1.20619	0.6961	0.805134
6600000	9.52915	1	0.479542	1.78725	-0.219496	7.60781e-05	0.330204	0.000339519	0.000506899	2.42125	1.47183	0.889552	0.261159
6607500	9.72265	1	-0.338353	1.89422	-0.111198	0.000102753	0.437401	0.000481039	0.000855031	2.24193	1.26745	0.726687	0.843028
6615000	8.45519	1	-2.93572	2.84156	-0.261589	0.000109848	0.347524	0.000336493	0.000515717	2.89569	1.74943	1.05509	0.292688
6622500	7.86465	1	-4.37417	2.73424	0.126891	0.000128702	0.409093	0.0002809	0.00047537	3.19686	1.99627	1.2171	0.129329
6630000	9.06157	1	-1.69457	1.24394	0.645053	9.02203e-05	0.485654	0.000267757	0.000520578	2.61723	1.57617	0.949528	0.30926
6637500	9.33746	1	-2.23088	1.93042	0.260752	9.70796e-05	0.454044	0.000364383	0.000667421	2.47358	1.41075	0.829142	0.642156
6645000	8.63161	1	-2.72354	1.79666	0.470898	9.87383e-05	0.461005	0.000247273	0.000458767	2.81724	1.79196	1.09864	0.0436739
6652500	9.94583	1	-1.06442	1.31037	0.462355	0.000111188	0.57454	0.000446069	0.00104844	2.06435	1.19905	0.666677	0.943381
6660000	10.5184	1	-0.503704	1.35495	0.313671	9.34268e-05	0.570377	0.000461022	0.00107308	1.86568	1.089	0.602894	0.951771
6667500	10.3341	1	0.156962	1.40711	0.138792	7.09894e-05	0.448924	0.000377656	0.000685308	2.0899	1.18834	0.696764	0.668618
6675000	9.8548	1	0.18483	1.51206	0.0622724	0.000115947	0.536284	0.000493998	0.0010653	2.08764	1.21664	0.674474	0.949203
6682500	10.2715	1	-0.900639	1.1044	0.583023	7.20854e-05	0.50838	0.000334358	0.000680115	2.11336	1.20267	0.705646	0.661147
6690000	9.0966	1	-0.119048	1.20625	0.353652	0.000104584	0.481726	0.000343124	0.00066205	2.57668	1.47105	0.86521	0.633795
6697500	10.436	1	-0.0426807	1.46179	0.138882	7.21661e-05	0.459814	0.000396367	0.00073376	2.03909	1.15306	0.671847	0.73095
6705000	7.54748	1	-2.09277	2.00529	0.190276	0.000161934	0.42857	0.000337842	0.000591222	3.35932	1.95502	1.16196	0.501427
6712500	8.60688	1	-0.676062	2.04488	-0.147587	0.000101049	0.360815	0.000308276	0.000482295	2.82425	1.75184	1.06583	0.161285
6720000	9.60415	1	-1.58038	1.68095	0.302	0.000141574	0.609055	0.000494378	0.00126457	2.08739	1.26976	0.680093	0.996677
6727500	7.69319	1	-2.85805	2.30318	0.102543	0.000238237	0.536989	0.000492971	0.00106471	2.9935	1.74435	0.967123	0.949004
6735000	7.25624	1	-1.89245	2.14461	0.0104293	0.000218831	0.444254	0.000435535	0.000783694	3.4325	1.93671	1.12119	0.78354
6742500	8.07556	1	-3.13514	2.78799	-0.18795	0.000175353	0.428167	0.00047968	0.000838846	2.96057	1.67218	0.96091	0.830906
6750000	8.06017	1	-2.95189	3.28199	-0.577433	0.000136434	0.297111	0.000415283	0.000590823	3.08428	1.79521	1.06704	0.500543
6757500	8.43369	1	-3.2586	2.6057	-0.0140981	0.000109571	0.387901	0.000310071	0.000506569	2.90625	1.76707	1.06808	0.259942
6765000	8.0634	1	-3.66551	2.40906	0.207951	0.000142396	0.433222	0.000356844	0.000629601	3.07231	1.76697	1.04401	0.57869
6772500	5.67611	1	-3.21615	2.20715	0.295419	0.000376653	0.486543	0.000411162	0.000800772	4.45154	2.51158	1.45073	0.799288
6780000	8.48127	1	-3.47998	2.39264	0.19057	0.000103708	0.423891	0.000262029	0.000454825	2.89066	1.84786	1.13456	0.0210916
6787500	6.58196	1	-3.61496	1.97629	0.504562	0.000231883	0.468589	0.000331635	0.000624066	3.93493	2.26644	1.3402	0.568426
6795000	8.65928	1	-2.42505	1.91009	0.306434	0.00017399	0.562533	0.000470824	0.00107625	2.54147	1.48441	0.821349	0.952795
6802500	9.40596	1	-0.502241	1.669	0.0777846	7.66457e-05	0.410426	0.000276351	0.000468731	2.47355	1.55533	0.950284	0.0967425
6810000	9.64438	1	-1.02242	1.18417	0.557704	7.29544e-05	0.481315	0.000261155	0.000503494	2.37524	1.44749	0.875589	0.248441
6817500	9.06695	1	-0.474437	1.47876	0.226968	9.44105e-05	0.439125	0.000315427	0.000562384	2.61206	1.53793	0.918636	0.432362
6825000	8.65786	1	0.675531	0.948036	0.373303	9.95546e-05	0.474355	0.000254796	0.000484731	2.80021	1.73306	1.05366	0.172076
6832500	11.5305	1	1.01513	0.493062	0.625907	3.75227e-05	0.522952	0.000216225	0.000453256	1.73951	1.11428	0.68456	0.0118182
6840000	11.2319	1	0.998815	0.056623	0.951464	4.50931e-05	0.537804	0.000252952	0.000547283	1.82188	1.08051	0.647268	0.391478
6847500	10.0479	1	0.159639	-0.0258063	1.18428	8.71879e-05	0.550099	0.000357422	0.000794445	2.15092	1.21353	0.70154	0.793575
6855000	11.1149	1	1.20667	0.232425	0.779535	4.36502e-05	0.535241	0.000222224	0.000478149	1.85959	1.15803	0.705429	0.142388
6862500	11.1575	1	0.463513	0.0933269	1.038	4.35088e-05	0.540142	0.000225694	0.000490789	1.84595	1.13641	0.689726	0.197986
6870000	10.2807	1	-0.451293	0.383985	1.02294	6.33949e-05	0.530829	0.000266439	0.000567892	2.13313	1.25289	0.747628	0.446412
6877500	9.70178	1	-1.59879	1.09264	0.739649	7.46628e-05	0.497498	0.00027245	0.000542186	2.35146	1.39831	0.838492	0.376832
6885000	9.43855	1	-1.12575	1.78796	0.123288	8.64111e-05	0.42133	0.000343279	0.000593222	2.45081	1.42528	0.84683	0.505833
6892500	9.33836	1	-2.24175	1.42639	0.63672	8.94823e-05	0.486974	0.000305026	0.000594562	2.49184	1.44845	0.860414	0.508759
6900000	10.4081	1	-0.722151	0.987503	0.63291	7.02239e-05	0.518361	0.000336365	0.000698376	2.06032	1.16935	0.684457	0.686697
6907500	9.84122	1	1.2076	1.06717	0.153604	7.36107e-05	0.437973	0.000320596	0.000570429	2.29495	1.34647	0.803107	0.452737
6915000	10.3114	1	1.78946	0.745088	0.279356	5.89431e-05	0.47148	0.000270689	0.000512163	2.12525	1.28708	0.776896	0.280219
6922500	8.9151	1	1.9118	0.633177	0.346496	0.000140676	0.554788	0.000403819	0.000907028	2.53487	1.4397	0.819195	0.877368
6930000	7.80504	1	3.13133	0.207809	0.4056	0.00021849	0.579758	0.000418411	0.000995644	2.98668	1.718	0.96384	0.92264
6937500	10.3537	1	3.66359	0.330141	0.17516	5.73152e-05	0.486433	0.000256116	0.0004987	2.11047	1.29088	0.781818	0.229979
6945000	9.82799	1	3.79645	0.512174	0.0146556	0.000117831	0.53586	0.000499413	0.001076	2.09178	1.2217	0.676014	0.952713
6952500	9.95759	1	3.27093	0.897197	-0.152326	6.40202e-05	0.304576	0.000329965	0.000474481	2.25553	1.40972	0.859726	0.125078
6960000	8.54024	1	3.41619	1.48718	-0.627703	0.00012858	0.0474283	0.000649296	0.000681624	2.81964	1.60421	0.941056	0.663336
6967500	8.34811	1	4.17223	1.56027	-0.833988	0.000126466	0.0036137	0.000606303	0.000608502	2.93574	1.69865	1.00682	0.538045
6975000	6.97867	1	5.51543	1.93342	-1.40279	0.000191386	0.194931	0.00046016	0.000571578	3.69782	2.1685	1.29314	0.455575
6982500	6.27805	1	4.4546	2.39201	-1.51344	0.000429666	0.0881653	0.00115582	0.00126758	3.63178	2.21064	1.18345	0.997166
6990000	7.40851	1	3.92212	2.3076	-1.32745	0.000162844	0.0258221	0.000541339	0.000555688	3.44463	2.03446	1.21674	0.414678
6997500	8.99618	1	-1.03845	2.22749	-0.207083	8.79728e-05	0.352667	0.000304685	0.000470678	2.64804	1.66159	1.01455	0.10651
7005000	9.68628	1	-1.35824	2.03691	-0.00497455	7.01411e-05	0.392121	0.000289146	0.000475663	2.35974	1.4731	0.898047	0.130718
7012500	8.60343	1	0.45356	1.35143	0.0970888	0.000147681	0.482676	0.000436362	0.000843498	2.7085	1.53018	0.878739	0.834465
7020000	9.52406	1	0.864637	1.48515	-0.0800456	7.36817e-05	0.372318	0.000294138	0.00046861	2.42536	1.52523	0.93193	0.0961305
7027500	9.05639	1	1.96955	1.57329	-0.38245	8.73107e-05	0.241954	0.00036883	0.000486554	2.62018	1.61898	0.983787	0.180008
7035000	9.70101	1	2.72865	0.870038	-0.0125795	7.58158e-05	0.386331	0.000340836	0.000555407	2.35077	1.38859	0.830514	0.413921
7042500	10.4633	1	2.87795	0.47448	0.237158	7.5575e-05	0.528436	0.000372427	0.000789771	2.0089	1.13342	0.655631	0.789263
7050000	9.94824	1	4.67592	0.045929	0.172947	6.37011e-05	0.539727	0.000211933	0.000460451	2.26162	1.4356	0.879623	0.0530315
7057500	9.16424	1	4.26001	-0.404986	0.582713	0.000110545	0.481399	0.000381825	0.000736261	2.51943	1.42441	0.829685	0.73384
7065000	9.59195	1	3.81882	0.178862	0.265081	9.0601e-05	0.535078	0.000317115	0.000682082	2.36614	1.34609	0.789594	0.663997
7072500	9.15132	1	4.10018	-0.153696	0.432779	8.29464e-05	0.553954	0.000202787	0.000454633	2.58532	1.65308	1.01504	0.0199639
7080000	10.5993	1	3.30525	0.113989	0.418686	9.2294e-05	0.589904	0.000449257	0.00109549	1.83123	1.07385	0.592173	0.958768
7087500	10.6845	1	2.68164	0.569085	0.213626	6.22818e-05	0.493782	0.000340271	0.000672182	1.97493	1.12539	0.661005	0.649404
7095000	10.4466	1	1.08613	0.212729	0.809486	7.57057e-05	0.552834	0.000351378	0.00078579	2.01606	1.13749	0.658332	0.785529
7102500	9.81712	1	0.212203	0.118075	1.08157	8.35955e-05	0.542976	0.000309413	0.000677019	2.28059	1.2985	0.762186	0.656612
7110000	8.74001	1	-0.640152	0.129586	1.23655	0.00010526	0.537042	0.00026028	0.000562211	2.75836	1.6242	0.970196	0.431914
7117500	9.02266	1	1.15384	-0.197784	1.11362	8.66687e-05	0.552432	0.000205292	0.000458685	2.63951	1.67908	1.02946	0.043214
7125000	9.84708	1	-0.031784	-0.308282	1.44535	6.81983e-05	0.543422	0.000229951	0.000503641	2.29634	1.39925	0.846377	0.248997
7132500	10.6906	1	0.675229	-0.127335	1.15103	5.28157e-05	0.540752	0.000242224	0.000527435	1.99477	1.19619	0.719516	0.331734
7140000	8.46038	1	-0.661174	-0.125713	1.42847	0.000187886	0.574539	0.000464711	0.00109225	2.61747	1.53386	0.846331	0.957792
7147500	8.2985	1	0.264643	-0.966177	1.84835	0.000149619	0.512223	0.000365966	0.000750273	2.90331	1.63996	0.953522	0.749508
7155000	10.3601	1	1.09085	-0.703418	1.4859	6.09678e-05	0.528706	0.000262479	0.000556932	2.10609	1.24316	0.743316	0.418014
7162500	10.7749	1	1.51495	-0.656936	1.36268	5.59122e-05	0.523864	0.000286677	0.000602091	1.96017	1.1365	0.674296	0.524835
7170000	9.9586	1	0.502977	-0.324605	1.34373	6.6818e-05	0.541436	0.000238184	0.000519414	2.25381	1.35833	0.818513	0.30534
7177500	10.6957	1	1.20675	-0.415857	1.25826	5.36084e-05	0.537542	0.000250752	0.000542217	1.99248	1.18482	0.71047	0.376921
7185000	10.7194	1	1.01123	-0.42273	1.30326	6.00679e-05	0.533186	0.00030326	0.000649638	1.96905	1.12703	0.664006	0.613682
7192500	11.164	1	0.977077	-0.523084	1.38066	4.26321e-05	0.549108	0.000210921	0.000467786	1.84544	1.16159	0.709931	0.0919341
7200000	11.0818	1	1.57022	-0.813496	1.46686	4.43045e-05	0.535817	0.000224112	0.00048281	1.86965	1.15917	0.705139	0.163582
7207500	9.7422	1	1.33157	-0.901296	1.57918	0.000101513	0.503368	0.000421511	0.000848739	2.23773	1.26458	0.725684	0.838402
7215000	8.32056	1	0.697367	-0.890837	1.72681	0.000173125	0.514404	0.000445921	0.000918295	2.79158	1.58757	0.901787	0.883976
7222500	7.89948	1	-0.560514	-1.42495	2.3667	0.000154134	0.505351	0.00032241	0.000651795	3.14962	1.80192	1.06131	0.617259
7230000	9.1218	1	0.189158	-1.02687	1.9286	9.37957e-05	0.521744	0.000273862	0.000572627	2.587	1.51642	0.904122	0.458147
7237500	10.8408	1	1.43154	-0.959375	1.60336	4.74406e-05	0.537213	0.000215793	0.000466291	1.9478	1.22805	0.750929	0.0842373
7245000	9.8751	1	1.29664	-1.48399	2.02138	7.29646e-05	0.491145	0.000291364	0.000572588	2.28177	1.33752	0.797466	0.458053
7252500	10.964	1	2.06374	-1.40653	1.8004	4.54706e-05	0.510542	0.000226986	0.000463748	1.90866	1.20685	0.738608	0.0708805
7260000	7.39229	1	0.779563	-1.54577	2.16496	0.000150848	0.518038	0.000229946	0.000477105	3.45848	2.15592	1.31373	0.137519
7267500	7.13568	1	-2.12379	-1.51823	2.78562	0.000174243	0.525507	0.000253947	0.000535196	3.60701	2.15318	1.29301	0.355984
7275000	5.96412	1	-4.19098	-1.09826	2.92065	0.000269088	0.533253	0.000267825	0.000573811	4.37854	2.56531	1.52917	0.461035
7282500	7.12014	1	-3.65732	-0.23598	2.15504	0.000176288	0.540024	0.000248821	0.000540944	3.6159	2.15165	1.29055	0.373192
7290000	5.60399	1	-6.68926	0.40351	2.33653	0.0003496	0.544789	0.000319528	0.000701933	4.58598	2.60163	1.52211	0.691446
7297500	7.54139	1	-2.1843	0.178744	1.55406	0.000157607	0.536917	0.000262017	0.00056581	3.36774	1.97984	1.18186	0.441152
7305000	9.11432	1	-2.10815	0.537542	1.25717	0.000104724	0.538447	0.000308655	0.000668731	2.56686	1.4636	0.860052	0.644166
7312500	7.86651	1	-2.02259	-0.078424	1.68678	0.000132617	0.54142	0.000233108	0.000508326	3.19435	1.93978	1.17196	0.266396
7320000	9.3985	1	-0.865175	-0.259328	1.57689	8.16029e-05	0.540707	0.000244045	0.000531349	2.47395	1.48008	0.889528	0.344115
7327500	8.41286	1	0.244486	-1.23628	2.05736	0.000163826	0.498068	0.000446338	0.00088924	2.76751	1.56892	0.895101	0.866358
7335000	8.06257	1	1.89886	-1.75737	2.10499	0.000209961	0.445323	0.000587951	0.00105999	2.81787	1.64046	0.910271	0.947407
7342500	10.0197	1	1.92078	-2.11201	2.35077	6.21328e-05	0.482639	0.000236482	0.000457093	2.23596	1.4252	0.874311	0.034203
7350000	8.74099	1	2.26308	-2.36831	2.47235	0.000106121	0.425799	0.000327063	0.000569596	2.75695	1.6181	0.965266	0.45067
7357500	9.28527	1	1.65643	-2.12671	2.42033	8.45076e-05	0.463437	0.000283772	0.00052887	2.52118	1.51055	0.908325	0.336307
7365000	8.54109	1	1.37085	-2.01623	2.39034	0.000101635	0.50084	0.000226076	0.000452913	2.86313	1.83487	1.12741	0.00977025
7372500	9.17448	1	0.230111	-1.38426	2.17164	8.44412e-05	0.524268	0.00023453	0.000492987	2.56891	1.57856	0.957506	0.207072
7380000	9.79827	1	1.45426	-1.04551	1.67162	7.65723e-05	0.507722	0.00029161	0.000592368	2.30834	1.34283	0.797953	0.503958
7387500	10.2516	1	0.526871	-0.636088	1.56448	6.6212e-05	0.530025	0.00028077	0.000597414	2.13955	1.24245	0.737704	0.514922
7395000	10.9465	1	1.33082	-0.73732	1.46108	4.56963e-05	0.546131	0.000209618	0.000461847	1.91464	1.21332	0.743061	0.0606631
7402500	9.89818	1	3.93467	-0.593996	0.808294	6.89581e-05	0.499426	0.000265172	0.000529735	2.27632	1.36314	0.819532	0.339046
7410000	10.1268	1	4.48541	-0.741751	0.795668	8.31928e-05	0.405222	0.000459811	0.00077308	2.13168	1.203	0.6974	0.773212
7417500	9.43691	1	3.84113	-0.592942	0.810548	0.000120682	0.468235	0.000495622	0.000932032	2.31018	1.31607	0.745977	0.89167
7425000	11.5095	1	2.99984	-0.796936	1.15069	3.82874e-05	0.520934	0.000229337	0.000478717	1.74119	1.0837	0.660038	0.145014
7432500	10.3412	1	1.48007	-0.603204	1.33144	9.08649e-05	0.525878	0.000452335	0.000954049	1.97664	1.1295	0.638002	0.903218
7440000	10.5642	1	2.20393	-0.98311	1.46105	6.63719e-05	0.489212	0.0003546	0.000694222	2.00865	1.14067	0.668028	0.681059
7447500	10.046	1	1.41127	-0.976029	1.61888	8.13061e-05	0.500555	0.000361213	0.000723229	2.1799	1.23379	0.71986	0.718448
7455000	11.0028	1	1.60622	-0.918438	1.53586	4.48496e-05	0.538892	0.000213036	0.000462009	1.89672	1.20174	0.735922	0.0615417
7462500	10.5401	1	1.419	-0.907615	1.57276	6.08835e-05	0.51282	0.000296301	0.000608197	2.03736	1.17895	0.698813	0.537427
7470000	10.8932	1	0.915912	-0.84343	1.63301	4.64006e-05	0.549181	0.00020399	0.000452486	1.93477	1.24063	0.762413	0.00721012
7477500	11.1161	1	1.18806	-0.780752	1.52801	4.31963e-05	0.545537	0.000210162	0.000462441	1.86115	1.17861	0.721648	0.0638765
7485000	10.3147	1	0.64174	-0.812686	1.66907	6.15127e-05	0.528297	0.000260134	0.000551478	2.12251	1.25615	0.751868	0.403202
7492500	9.37755	1	0.886688	-1.01143	1.75414	0.000101838	0.504861	0.000359237	0.000725528	2.43586	1.37837	0.803978	0.721223
7500000	10.4911	1	2.14663	-1.36554	1.75242	5.92811e-05	0.481369	0.000295895	0.000570531	2.05936	1.2082	0.720621	0.45299
