# Supplementary material for: Complexity of biological scaling suggests an absence of systematic trade-offs between sensory modalities in Drosophila
Source: Nat Commun. 2022 May 26;13:2944. doi: 10.1038/s41467-022-30579-y (PMC9135755; doi:10.1038/s41467-022-30579-y)
Supplement: Supplementary file 3 — Supplementary Code 1 [file 41467_2022_30579_MOESM3_ESM.zip › Farnworth-Montgomery_STATS-CODE/SupportingInfo/Clade-Specific-Effects/BT_Keesey_HeadData_GROUP3.xlsx]

## Sheet: BT_Keesey_HeadData_GROUP3.txt.L
Options:
Model: Continuous: Regression
Tree File Name: Keesey_ultramet_G3.nexus
Data File Name: BT_Keesey_HeadData_GROUP3.txt
Log File Name: BT_Keesey_HeadData_GROUP3.txt.Log.txt
Save Initial Trees: False
Save Trees: False
Summary: False
Seed: 1747795778
Precision: 64 bits
Cores: 1
Analysis Type: MCMC
Sample Period: 7500
Iterations: 7500000
Burn in: 750000
MCMC ML Start: False
Schedule File: BT_Keesey_HeadData_GROUP3.txt.Schedule.txt
Rate Dev: AutoTune
No of Rates: 3
Test for trait correlation: True
Kappa: Not in use
Delta: Not in use
Lambda: Estimate
OU: Not in use
Min Trans Taxa No: 10
RJ Local Kappa: False
RJ Local Lambda: False
RJ Local Delta: False
RJ Local OU: False
Restrictions:
Alpha None
Beta-2 None
Beta-3 None
Prior Information:
Priors
Alpha - uniform -100.00 100.00								BL	FSA									FSA	FSA	BL	BL
Beta-2 - uniform -100.00 100.00					Lh	Tree No	Alpha	Beta 1	Beta 2	Var	R^2	SSE	SST	s.e. Alpha	s.e. Beta-1	s.e. Beta-2	Lambda	T beta 2	P beta 2	T beta 1	P beta 1
Beta-3 - uniform -100.00 100.00				mean	26.8797	1	-0.130564	0.224731	1.07373	0.000127601	0.665406	0.00215574	0.006447	0.982403	0.348421	0.309955	0.363114	3.46415	0.00379634	0.644999	0.529356
Lambda - uniform 0.00 1.00								0.0261023	0.023587										P high sign		P not significant
Tree Information							Count ß>1; ß=1		494
Trees: 1							% of Count to all		54.8889
Taxa: 19
Sites: 2
Iteration	Lh	Tree No	Alpha	Beta 1	Beta 2	Var	R^2	SSE	SST	s.e. Alpha	s.e. Beta-1	s.e. Beta-2	Lambda
757500	26.676	1	-0.430652	0.280506	1.09351	0.000163055	0.69403	0.00298397	0.00975249	0.989255	0.339484	0.323357	0.83379
765000	28.3523	1	-0.0161429	0.0166588	1.20224	0.000107786	0.681907	0.00204464	0.00642782	0.908419	0.32212	0.285212	0.457491
772500	28.4245	1	-0.0849014	-0.0116508	1.23612	0.00010188	0.681928	0.00190556	0.00599098	0.902182	0.321589	0.282526	0.33501
780000	27.8801	1	-1.2608	0.336303	1.23619	0.000116412	0.689111	0.00208151	0.00669535	0.93248	0.329621	0.293461	0.516152
787500	28.0167	1	-1.02012	0.0774668	1.37654	0.000110318	0.685481	0.00198617	0.00631496	0.923973	0.328074	0.289849	0.429468
795000	28.4888	1	-0.270715	0.0665565	1.21673	9.41654e-05	0.689387	0.00164942	0.00531021	0.89861	0.322774	0.282321	0.0126247
802500	27.789	1	-1.01759	-0.0217053	1.44478	0.000106269	0.682563	0.00183564	0.0057827	0.931236	0.332783	0.291527	0.259823
810000	28.3352	1	-1.06955	0.131968	1.34494	9.84711e-05	0.690095	0.0017432	0.00562494	0.903792	0.323582	0.283031	0.192291
817500	26.9135	1	-1.68755	-0.0324838	1.59831	0.000112321	0.683822	0.00172641	0.00546026	0.973659	0.349241	0.305257	0.108098
825000	26.2981	1	-1.79204	0.21764	1.4409	0.000170444	0.690734	0.00304555	0.00984766	1.00873	0.345905	0.330116	0.838772
832500	28.1625	1	-0.248063	-0.155807	1.38183	9.97492e-05	0.671754	0.00183133	0.00557915	0.911823	0.32663	0.28561	0.170507
840000	26.1906	1	-0.699404	-0.539394	1.76117	0.00012024	0.624854	0.00201285	0.00536551	1.01246	0.363499	0.317793	0.0505928
847500	23.8495	1	0.0151534	-0.729027	1.75127	0.000189931	0.546999	0.00336403	0.00742611	1.15457	0.404835	0.366317	0.636438
855000	26.7808	1	-0.857174	-0.345399	1.65022	0.000121784	0.647775	0.00212661	0.00603765	0.98408	0.350584	0.308225	0.350112
862500	26.6356	1	-0.726209	-0.316522	1.60606	0.000117595	0.654898	0.00193696	0.00561272	0.988292	0.353885	0.30951	0.186588
870000	27.41	1	0.215716	-0.211139	1.31584	0.000112042	0.660531	0.00200005	0.00589172	0.950869	0.339352	0.297697	0.30088
877500	25.0314	1	0.382019	-0.339203	1.36977	0.000160584	0.628305	0.00257369	0.00692418	1.08414	0.382232	0.341988	0.559208
885000	28.7057	1	0.691423	-0.0219356	1.07787	9.23621e-05	0.684165	0.00169914	0.00537985	0.886687	0.318302	0.278258	0.0598472
892500	27.6504	1	0.994321	-0.0276471	1.01886	0.000111479	0.679768	0.00194208	0.00606461	0.940258	0.334862	0.294533	0.358581
900000	26.3682	1	-0.412447	-0.10448	1.38394	0.000155389	0.664609	0.00278797	0.0083126	1.01029	0.351088	0.324159	0.734073
907500	29.0438	1	0.00741053	0.110808	1.12876	8.98321e-05	0.69063	0.00169178	0.00546848	0.870368	0.312164	0.272852	0.112727
915000	28.7054	1	-0.370682	0.156724	1.17307	9.41198e-05	0.691124	0.00172068	0.00557079	0.886109	0.317449	0.277568	0.166406
922500	27.3387	1	0.261745	0.281599	0.951986	0.000132768	0.689135	0.00234446	0.00754172	0.960893	0.336513	0.305299	0.651564
930000	27.4776	1	0.489914	0.485648	0.742065	0.000105598	0.671153	0.00178748	0.00543561	0.945299	0.339156	0.296443	0.0939083
937500	28.1241	1	0.476933	0.429357	0.790872	0.000108422	0.679021	0.00200931	0.00625994	0.91843	0.326321	0.288003	0.414988
945000	27.8913	1	-0.336996	0.701384	0.767987	0.000100471	0.653668	0.00185493	0.00535594	0.925961	0.332473	0.290686	0.0442915
952500	26.6833	1	-0.0626531	0.71666	0.691352	0.000137489	0.652698	0.00247666	0.00713115	0.994303	0.349753	0.314371	0.593581
960000	25.3239	1	0.450883	0.808065	0.520557	0.000189122	0.645154	0.0035053	0.00987839	1.06165	0.363967	0.347571	0.840348
967500	23.2772	1	-0.708778	1.37897	0.352281	0.000170335	0.539233	0.0026524	0.0057565	1.18058	0.422019	0.36959	0.249326
975000	23.924	1	0.77558	1.23365	0.131863	0.000156113	0.485678	0.0028774	0.00559455	1.13979	0.408219	0.356986	0.177957
982500	24.0258	1	-0.833792	1.31066	0.42743	0.000173112	0.565902	0.00286761	0.0066059	1.14176	0.404016	0.35902	0.497638
990000	24.3981	1	-0.119671	1.1487	0.385204	0.000145004	0.558279	0.00235918	0.00534089	1.11329	0.399788	0.349579	0.0341662
997500	24.6145	1	1.9339	0.700925	0.278704	0.000163522	0.582356	0.00277967	0.0066556	1.10716	0.391549	0.348304	0.508052
1005000	23.2225	1	2.18602	0.684635	0.237183	0.000222673	0.591746	0.00358263	0.0087755	1.19072	0.412018	0.384361	0.772101
1012500	23.015	1	1.93183	0.833147	0.169929	0.000192625	0.531815	0.00309467	0.00660992	1.20416	0.426079	0.378658	0.498494
1020000	26.23	1	1.36992	0.579113	0.491576	0.000123391	0.637537	0.0020512	0.00565905	1.00991	0.361429	0.316222	0.207826
1027500	28.9723	1	-0.129001	0.319116	1.00121	8.94964e-05	0.689179	0.00165112	0.00531213	0.875959	0.314633	0.275195	0.0140105
1035000	27.2788	1	0.336516	0.523824	0.755805	0.000130478	0.673092	0.00237052	0.00725134	0.963782	0.338572	0.305146	0.611841
1042500	27.9659	1	0.115761	0.450366	0.850499	0.000110288	0.679738	0.00200599	0.00626359	0.926136	0.329044	0.290426	0.415966
1050000	28.2816	1	-0.0714861	0.315297	0.991719	0.000110312	0.688355	0.00205053	0.00657969	0.912523	0.322999	0.28687	0.492016
1057500	26.6818	1	0.0438367	0.37249	0.919005	0.000135405	0.686017	0.00218492	0.00695873	0.99403	0.350327	0.313682	0.565224
1065000	28.6129	1	0.387859	0.222302	0.964146	0.000100107	0.690329	0.00186126	0.00601044	0.893424	0.318392	0.279802	0.341377
1072500	28.5195	1	0.00372951	0.190122	1.0682	0.000104035	0.689784	0.00194281	0.00626278	0.899534	0.319596	0.282083	0.415749
1080000	27.0285	1	-0.235818	0.166957	1.13221	0.000133651	0.687662	0.00225633	0.00722402	0.976533	0.343153	0.309084	0.607791
1087500	26.4694	1	0.718434	0.110929	0.982191	0.000129257	0.688319	0.0019556	0.00627438	1.0021	0.355987	0.31427	0.418842
1095000	26.7709	1	0.311376	0.33254	0.906552	0.000134662	0.687259	0.00218959	0.00700129	0.989481	0.348558	0.312391	0.572477
1102500	27.7616	1	0.0438347	0.597721	0.757404	0.000104369	0.662644	0.00189118	0.0056059	0.931391	0.333537	0.291699	0.183368
1110000	27.3281	1	0.533576	0.444934	0.772698	0.000120752	0.677579	0.00209025	0.00648299	0.95902	0.339842	0.301234	0.470431
1117500	24.8675	1	0.0605546	0.476079	0.856322	0.000138962	0.677351	0.00175314	0.00543359	1.08452	0.389112	0.340109	0.0927243
1125000	28.5296	1	0.77471	0.384552	0.759933	9.39541e-05	0.680215	0.00171342	0.00535805	0.895328	0.321468	0.28106	0.0456948
1132500	28.1288	1	0.943738	0.15889	0.889416	0.000104528	0.690548	0.00183953	0.00594449	0.915978	0.32669	0.286807	0.319381
1140000	28.7989	1	0.713663	0.0754178	1.00161	9.12121e-05	0.690216	0.00165232	0.00533379	0.883301	0.317216	0.277394	0.0292966
1147500	28.3753	1	0.528144	0.384282	0.810553	9.63221e-05	0.682105	0.00173644	0.0054623	0.901554	0.323371	0.282645	0.109256
1155000	26.6923	1	0.531571	0.635262	0.632547	0.000134719	0.653593	0.00239561	0.00691559	0.993367	0.350263	0.313327	0.557692
1162500	27.7656	1	-0.013189	0.647991	0.73768	0.00011115	0.658365	0.00209925	0.00614471	0.935155	0.332723	0.293047	0.38272
1170000	27.2262	1	-0.903729	0.549727	1.00548	0.00010758	0.677755	0.00171461	0.00532082	0.959947	0.344777	0.301533	0.0202247
1177500	27.0543	1	-0.0753813	0.298285	1.01466	0.000113341	0.689714	0.00176067	0.00567433	0.967136	0.346059	0.302816	0.214606
1185000	28.0297	1	-0.208328	0.38079	0.980095	0.000103042	0.686328	0.00179944	0.0057367	0.919168	0.328652	0.28776	0.241217
1192500	28.4903	1	0.190415	0.426212	0.856993	0.000100007	0.681105	0.00187907	0.00589244	0.898318	0.320594	0.281245	0.301139
1200000	27.2212	1	-0.355653	0.26407	1.10078	0.000128696	0.689189	0.00218326	0.0070244	0.966353	0.340323	0.305167	0.576344
1207500	27.9515	1	0.17493	0.0550887	1.12772	0.00010417	0.687399	0.00180022	0.00575884	0.923127	0.329979	0.288992	0.250275
1215000	28.1698	1	0.496021	0.0130446	1.09687	9.7375e-05	0.686917	0.00166158	0.00530717	0.913943	0.328289	0.287155	0.0104177
1222500	29.144	1	-0.121855	0.23751	1.06298	8.84354e-05	0.691528	0.00166998	0.00541373	0.866079	0.310802	0.271669	0.0808837
1230000	28.631	1	-0.233107	0.188048	1.12526	0.000100725	0.690098	0.00188421	0.00608002	0.893071	0.317998	0.279771	0.363342
1237500	28.6988	1	-0.216775	0.258292	1.06903	0.000100727	0.690001	0.00190422	0.00614268	0.890318	0.316778	0.278994	0.382125
1245000	28.7599	1	-0.261891	0.216817	1.10623	9.71882e-05	0.690733	0.00182177	0.00589059	0.88565	0.31608	0.277278	0.300477
1252500	27.5957	1	0.185205	0.0762913	1.1089	0.000109523	0.687978	0.00182996	0.00586486	0.941407	0.336084	0.294723	0.291137
1260000	27.9117	1	-1.14493	0.22704	1.29176	0.000118764	0.688657	0.00216091	0.00694061	0.931678	0.328419	0.293948	0.562083
1267500	28.6503	1	-0.844978	0.168611	1.27042	9.4322e-05	0.691207	0.00171016	0.00553819	0.888582	0.318453	0.278401	0.150028
1275000	28.5491	1	-0.54475	-0.00227434	1.33238	9.362e-05	0.685877	0.00167368	0.00532809	0.895155	0.321488	0.281144	0.0253317
1282500	27.8969	1	-0.504615	0.0791411	1.26211	0.000123925	0.683027	0.00235021	0.00741456	0.933049	0.327201	0.295992	0.634879
1290000	27.6737	1	0.353726	0.228569	0.970785	0.000103186	0.691353	0.00166909	0.00540776	0.93582	0.335849	0.293567	0.0772589
1297500	28.9401	1	0.277372	0.208255	0.997805	9.25854e-05	0.691264	0.00174201	0.00564241	0.875565	0.313412	0.274173	0.200321
1305000	27.9492	1	0.175019	0.320735	0.937785	0.000122078	0.688158	0.00227617	0.00729911	0.930416	0.326682	0.294748	0.618785
1312500	29.053	1	0.17329	0.201317	1.0253	9.05414e-05	0.691533	0.00171244	0.00555147	0.869984	0.311741	0.27255	0.156778
1320000	28.9697	1	0.291856	0.275169	0.944428	9.11521e-05	0.689951	0.00171551	0.00553303	0.873761	0.31316	0.273767	0.147377
1327500	26.0054	1	0.429536	0.265756	0.914903	0.00016511	0.691179	0.00267807	0.00867193	1.02881	0.356327	0.331649	0.764184
1335000	26.5668	1	0.5949	0.449913	0.754931	0.000152978	0.682094	0.00266854	0.00839414	0.999592	0.347103	0.321068	0.741292
1342500	28.4317	1	-0.297711	0.510413	0.897679	9.83989e-05	0.676912	0.00184316	0.00570482	0.899705	0.321815	0.281682	0.227825
1350000	27.1102	1	-0.20298	0.587146	0.827358	0.00011016	0.667611	0.00181921	0.00547313	0.963592	0.345583	0.302063	0.115322
1357500	27.466	1	-0.68615	0.547529	0.954058	0.000134668	0.681324	0.00252056	0.00790945	0.954242	0.332924	0.30459	0.69448
1365000	27.6483	1	-0.646883	0.722777	0.817038	0.00010464	0.656057	0.0018996	0.00552301	0.936673	0.335745	0.2935	0.142181
1372500	26.5493	1	0.119785	0.576209	0.765565	0.000155541	0.675631	0.00279975	0.00863137	0.999891	0.34644	0.322157	0.760996
1380000	27.6765	1	-0.350291	0.713574	0.76008	0.000108704	0.653583	0.00203458	0.00587321	0.93748	0.334648	0.293497	0.294189
1387500	28.2244	1	0.0413691	0.596383	0.761507	9.88244e-05	0.662917	0.00187228	0.00555436	0.90877	0.325628	0.284695	0.158231
1395000	27.5258	1	0.188419	0.39747	0.871524	0.000110458	0.683213	0.00186095	0.00587445	0.944955	0.337312	0.295838	0.294642
1402500	28.8572	1	0.297486	0.0950446	1.07522	9.31155e-05	0.6898	0.00174227	0.0056166	0.879254	0.314827	0.275357	0.188408
1410000	27.3282	1	0.523115	0.0270193	1.07519	0.000129465	0.6803	0.00230849	0.00722081	0.961247	0.337794	0.304235	0.607311
1417500	27.2859	1	0.49606	-0.258531	1.2983	0.0001091	0.654925	0.00191706	0.00555549	0.954792	0.342115	0.299111	0.158797
1425000	26.3016	1	0.158304	-0.255367	1.37258	0.000135121	0.649355	0.00228805	0.00652527	1.01248	0.358607	0.31814	0.480034
1432500	28.0148	1	-0.944028	0.00824524	1.40822	0.000107838	0.68268	0.00193864	0.00610941	0.922722	0.32844	0.289099	0.372268
1440000	27.2747	1	-1.48968	0.193336	1.38737	0.000107829	0.691588	0.00167491	0.00543074	0.955479	0.342825	0.299652	0.091044
1447500	26.5612	1	-2.06152	0.37354	1.37999	0.000136262	0.689068	0.00214222	0.00688966	1.00017	0.352766	0.315386	0.553075
1455000	27.7963	1	-0.619977	0.582124	0.912755	0.000105094	0.672664	0.00186448	0.0056959	0.930239	0.332772	0.291247	0.224002
1462500	27.1467	1	0.145314	0.744084	0.62994	0.000123638	0.641289	0.00234118	0.00652664	0.96844	0.343004	0.304306	0.480341
1470000	24.646	1	0.346543	0.723828	0.591596	0.000158295	0.638056	0.00230673	0.00637316	1.10373	0.391629	0.346385	0.444189
1477500	27.2261	1	0.561216	0.644939	0.616726	0.000118198	0.647947	0.0021779	0.00618628	0.962386	0.34224	0.30165	0.394679
1485000	26.1471	1	-0.854876	0.856184	0.761392	0.000159166	0.654357	0.00287712	0.00832396	1.02208	0.35515	0.327994	0.735093
1492500	27.7122	1	-0.822293	0.692353	0.879397	0.000104182	0.662616	0.00187054	0.00554423	0.933574	0.334555	0.292485	0.153113
1500000	26.6506	1	-1.78689	0.536379	1.19881	0.000129662	0.683927	0.00204873	0.00648181	0.993828	0.352181	0.312164	0.470159
1507500	27.0896	1	-1.47777	0.235837	1.36122	0.000137195	0.688283	0.00237727	0.0076264	0.973553	0.340645	0.309646	0.662113
1515000	27.131	1	-1.35988	0.0407703	1.47307	0.000132193	0.68053	0.00230717	0.00722186	0.971278	0.341315	0.307413	0.607469
1522500	26.5511	1	-1.12102	0.0190452	1.43909	0.000163003	0.677899	0.00305343	0.00947973	0.996883	0.342858	0.324726	0.818619
1530000	28.105	1	-0.948172	0.101723	1.34384	0.000107336	0.68717	0.0019245	0.00615188	0.918649	0.326822	0.287886	0.384811
1537500	28.0588	1	0.339193	-0.145055	1.24054	9.86445e-05	0.672543	0.00174954	0.00534282	0.918145	0.329704	0.288293	0.0354849
1545000	25.4042	1	1.11937	-0.34973	1.22027	0.000147454	0.619413	0.00245735	0.00645673	1.06106	0.376119	0.333215	0.464332
1552500	26.0925	1	0.134604	-0.214462	1.33376	0.000149023	0.650036	0.00257124	0.00734717	1.02597	0.360045	0.325204	0.625599
1560000	27.2164	1	0.146431	0.0684923	1.12316	0.000127844	0.683827	0.00219607	0.00694579	0.966418	0.340646	0.304926	0.562984
1567500	28.0105	1	0.0229421	-0.224939	1.37263	0.000104155	0.660533	0.00197218	0.00580964	0.920646	0.328892	0.288211	0.27035
1575000	27.4413	1	-0.498114	-0.345225	1.57236	0.000106581	0.650423	0.00191948	0.00549088	0.946919	0.339538	0.296788	0.125078
1582500	25.9441	1	0.418632	-0.563712	1.53932	0.000123551	0.600812	0.00214885	0.00538306	1.02535	0.368068	0.321758	0.06189
1590000	24.7867	1	0.362163	-0.765072	1.69341	0.000145149	0.55267	0.00257087	0.00574715	1.09033	0.389804	0.341342	0.245516
1597500	23.3011	1	-0.852273	-0.489902	1.74598	0.000212454	0.606896	0.00320811	0.00816096	1.18765	0.413327	0.380319	0.719978
1605000	26.4248	1	-0.566935	-0.388993	1.6159	0.000118552	0.644755	0.00194871	0.00548555	0.998967	0.358221	0.313116	0.122174
1612500	27.757	1	0.160228	-0.315879	1.4087	0.000104705	0.647901	0.00198213	0.00562945	0.931742	0.333571	0.291779	0.194381
1620000	27.1111	1	-0.228196	-0.214973	1.42181	0.000131116	0.653651	0.00246028	0.00710348	0.972122	0.342055	0.307261	0.589209
1627500	27.6805	1	-0.106782	-0.370976	1.50765	0.000102708	0.644292	0.00190413	0.00535306	0.936356	0.336214	0.293962	0.0423801
1635000	25.8455	1	-0.319274	-0.488145	1.63633	0.000139948	0.615692	0.00246032	0.00640195	1.03638	0.367607	0.325321	0.451258
1642500	28.1071	1	0.0281718	-0.203509	1.35529	0.000103072	0.663333	0.00195511	0.00580726	0.915961	0.327227	0.286744	0.269432
1650000	23.4196	1	-0.02529	-0.555837	1.61974	0.000223842	0.570893	0.0039649	0.00923989	1.17658	0.405474	0.382085	0.80407
1657500	25.1613	1	0.0932933	-0.610774	1.63922	0.000157469	0.577796	0.00289666	0.0068608	1.07655	0.37983	0.339368	0.547855
1665000	22.3859	1	-0.00386761	-0.597333	1.64202	0.000252112	0.558312	0.00416684	0.00943391	1.24145	0.427132	0.404154	0.815932
1672500	25.3215	1	-0.543297	-0.416036	1.64347	0.000152413	0.628546	0.00248754	0.00669676	1.0669	0.377131	0.33577	0.516436
1680000	25.852	1	0.304465	-0.487747	1.51052	0.000132989	0.61172	0.0023119	0.0059542	1.03267	0.368268	0.323354	0.322695
1687500	26.8433	1	-0.514944	-0.260774	1.50952	0.000111971	0.662504	0.00179187	0.00530932	0.979937	0.351988	0.307878	0.0119793
1695000	26.3228	1	-1.1243	-0.380112	1.73638	0.000127312	0.645548	0.00212838	0.00600472	1.00782	0.359185	0.315623	0.339515
1702500	26.0594	1	-0.166172	-0.468923	1.59482	0.000143749	0.611977	0.00267613	0.00689682	1.02696	0.362185	0.323858	0.554357
1710000	25.9274	1	0.131305	-0.534272	1.57248	0.000130853	0.605806	0.0023196	0.00588441	1.02798	0.366903	0.321835	0.298253
1717500	27.0131	1	-0.476591	-0.386466	1.60136	0.000110539	0.645308	0.00191508	0.00539928	0.969025	0.347795	0.304017	0.0720514
1725000	26.0773	1	-0.300046	-0.490768	1.63731	0.0001397	0.612683	0.00256435	0.00662081	1.02497	0.362628	0.322342	0.500797
1732500	23.7956	1	0.0028392	-0.583828	1.64019	0.000216508	0.563199	0.00408809	0.00935914	1.153	0.39695	0.375002	0.811455
1740000	26.0434	1	-0.940064	-0.363466	1.68769	0.000126995	0.649179	0.00201233	0.00573605	1.02046	0.364872	0.319471	0.240947
1747500	25.0784	1	-0.527841	-0.197644	1.48218	0.000150744	0.66237	0.00214121	0.0063419	1.07869	0.382887	0.338449	0.436356
1755000	27.707	1	-0.180169	-0.10226	1.32974	0.000103439	0.677598	0.00176412	0.0054718	0.933799	0.334902	0.292727	0.11458
1762500	28.1472	1	0.132525	-0.135575	1.28086	0.000104526	0.670028	0.00196687	0.00596072	0.915216	0.326354	0.286581	0.324906
1770000	27.461	1	-0.832218	0.0801094	1.33727	0.000126245	0.683416	0.00224517	0.00709185	0.954361	0.335849	0.301608	0.587352
1777500	28.499	1	-0.345512	0.170189	1.1614	0.000107383	0.688641	0.00203636	0.00654024	0.901967	0.31941	0.283453	0.483372
1785000	28.3531	1	0.546391	0.267197	0.894502	0.00010394	0.689091	0.00189619	0.00609885	0.906366	0.322659	0.28396	0.369085
1792500	25.7675	1	0.82574	0.28979	0.809703	0.000129639	0.687604	0.00176974	0.00566507	1.03484	0.370324	0.324022	0.21051
1800000	26.8999	1	0.988616	0.282815	0.782672	0.000120662	0.687256	0.00189709	0.00606594	0.978156	0.348354	0.306406	0.358996
1807500	27.3976	1	0.671625	0.200683	0.92364	0.000114679	0.690281	0.00188287	0.00607927	0.952963	0.339327	0.298532	0.363113
1815000	25.2788	1	0.206499	0.243629	0.996751	0.000135151	0.690952	0.00172473	0.00558078	1.06128	0.38016	0.33242	0.171302
1822500	28.4199	1	0.160611	0.117127	1.08563	9.48391e-05	0.691246	0.0016375	0.00530357	0.902135	0.324056	0.283465	0.00779268
1830000	25.4227	1	1.12124	-0.292678	1.1913	0.000154736	0.628565	0.00258843	0.00696873	1.06216	0.374296	0.335217	0.566944
1837500	27.7034	1	0.131554	-0.126192	1.27362	0.000117001	0.667116	0.00218375	0.0065601	0.940633	0.333025	0.295655	0.48775
1845000	27.1878	1	-0.091152	-0.0255284	1.25662	0.000120692	0.679033	0.00203464	0.00633909	0.965325	0.342659	0.302874	0.435646
1852500	28.2509	1	-0.926307	0.273099	1.21291	0.000104423	0.690304	0.00187235	0.00604576	0.910872	0.324471	0.285305	0.352679
1860000	26.6076	1	-1.20042	0.534651	1.07151	0.000155861	0.687392	0.00274106	0.00876835	0.996427	0.34481	0.321613	0.771564
1867500	27.6518	1	-1.45409	0.418363	1.21938	0.000103889	0.688278	0.00170106	0.00545699	0.936561	0.335946	0.293636	0.106243
1875000	28.0503	1	-1.15309	0.190665	1.32223	0.000106865	0.689788	0.00188084	0.00606307	0.920664	0.32789	0.288393	0.358105
1882500	27.0094	1	-1.27242	0.110192	1.39993	0.000117691	0.688089	0.00185619	0.00595102	0.97162	0.346508	0.304234	0.321614
1890000	26.3247	1	-0.471161	0.0895763	1.24431	0.000172823	0.685769	0.00320933	0.0102133	1.00571	0.343903	0.330626	0.856571
1897500	28.2669	1	-0.984889	0.241169	1.24443	0.000102084	0.690788	0.00181428	0.00586743	0.908753	0.324416	0.284501	0.292079
1905000	27.8664	1	0.868508	-0.0309122	1.04834	0.000107866	0.68002	0.00191249	0.00597691	0.928966	0.331193	0.2909	0.330343
1912500	27.9753	1	0.098137	0.328354	0.942789	9.96369e-05	0.688084	0.00167315	0.0053641	0.921712	0.330923	0.289316	0.049676
1920000	28.5376	1	0.12593	0.351585	0.927076	9.92448e-05	0.686663	0.00183926	0.00586991	0.895915	0.319824	0.280483	0.292985
1927500	28.6901	1	0.176993	0.208533	1.01671	9.6663e-05	0.690965	0.00178734	0.00578363	0.888105	0.317366	0.278025	0.260192
1935000	28.5049	1	0.372686	0.292329	0.912828	9.9964e-05	0.688711	0.00183714	0.00590171	0.8977	0.320337	0.281056	0.30445
1942500	26.8332	1	0.459739	0.0824563	1.05663	0.000112401	0.690244	0.00166309	0.00536904	0.978719	0.351375	0.307187	0.0528921
1950000	27.9381	1	0.283622	0.37483	0.876203	0.000117146	0.685053	0.00214907	0.0068236	0.930068	0.328286	0.293078	0.540995
1957500	26.0222	1	0.434882	0.526182	0.735	0.000122076	0.666854	0.00176835	0.00530804	1.02327	0.367556	0.3215	0.0110531
1965000	28.0657	1	0.939553	0.391351	0.720519	9.96963e-05	0.678177	0.00176382	0.0054807	0.916319	0.328602	0.287224	0.119512
1972500	26.3736	1	1.2974	0.624867	0.46542	0.00011805	0.626455	0.00200912	0.00537853	1.00251	0.359883	0.314609	0.0590067
1980000	25.623	1	1.96462	0.429165	0.468606	0.000143726	0.657	0.00220626	0.00643225	1.04877	0.371869	0.329289	0.458548
1987500	24.5589	1	1.7755	0.290917	0.609856	0.000195214	0.688731	0.00278035	0.00893231	1.1093	0.383306	0.358807	0.783511
1995000	28.1322	1	0.898267	0.168246	0.895079	9.8002e-05	0.691903	0.00165251	0.00536359	0.914144	0.328208	0.286942	0.0493398
2002500	27.02	1	1.85143	-0.0161532	0.822023	0.000110625	0.684077	0.00171141	0.00541719	0.968483	0.347539	0.303778	0.0829722
2010000	22.385	1	1.98949	0.119418	0.704383	0.000257748	0.691768	0.00304638	0.00988338	1.23923	0.424828	0.405731	0.840603
2017500	24.8764	1	-0.151735	0.584469	0.825628	0.000164548	0.671491	0.00230366	0.00701245	1.09326	0.385067	0.345197	0.574351
2025000	27.0853	1	0.551557	0.566372	0.669222	0.000117415	0.659972	0.00203987	0.00599913	0.968132	0.345063	0.303187	0.337688
2032500	28.4085	1	-0.0599733	0.364285	0.958116	0.000105226	0.686535	0.00196233	0.00626012	0.904787	0.321472	0.283725	0.415035
2040000	28.1549	1	0.536992	0.435877	0.774021	0.00010591	0.677676	0.00195997	0.00608074	0.915738	0.326067	0.286872	0.363564
2047500	25.3901	1	1.35815	0.523087	0.5239	0.000137584	0.64958	0.00204321	0.00583074	1.05698	0.3775	0.330894	0.278417
2055000	27.2563	1	0.761118	0.648866	0.569813	0.000110929	0.640044	0.00204177	0.00567228	0.956892	0.342402	0.29961	0.213703
2062500	27.2697	1	-0.270817	0.684853	0.764471	0.000133151	0.662512	0.00252654	0.00748631	0.964386	0.337933	0.3062	0.644422
2070000	25.8013	1	-0.755897	0.756168	0.814439	0.000190382	0.682666	0.00356957	0.0112486	1.02879	0.349249	0.342422	0.897648
2077500	25.706	1	-1.59073	0.879388	0.908994	0.000172294	0.66578	0.00296117	0.00885993	1.04455	0.361166	0.337547	0.778328
2085000	22.1849	1	-2.55364	1.42141	0.714229	0.000232305	0.610367	0.00302487	0.00776338	1.26019	0.440318	0.401503	0.678306
2092500	23.6055	1	-2.01182	1.2152	0.746118	0.000173565	0.615151	0.00239135	0.00621375	1.16464	0.414029	0.365104	0.40238
2100000	27.8919	1	-0.776502	0.589831	0.94178	0.000102281	0.673151	0.00181359	0.00554869	0.924799	0.331393	0.289728	0.155376
2107500	26.8773	1	-1.07287	0.804959	0.850385	0.000129235	0.656079	0.00229899	0.00668465	0.982974	0.347513	0.309321	0.51399
2115000	24.5395	1	-2.23785	1.00655	0.956933	0.000174903	0.652685	0.00253781	0.00730693	1.11331	0.390867	0.352722	0.619904
2122500	24.2285	1	-3.14661	0.616064	1.43971	0.000198108	0.688959	0.00267246	0.00859199	1.12992	0.391636	0.363866	0.757852
2130000	25.8863	1	-2.40123	0.162444	1.61184	0.000146122	0.686286	0.00215743	0.00687706	1.0363	0.365561	0.326735	0.550807
2137500	27.2268	1	-1.18634	-0.145369	1.57546	0.000120242	0.669572	0.00209578	0.00634262	0.963363	0.341948	0.302266	0.436539
2145000	24.5998	1	-1.63283	-0.000643151	1.56847	0.000236882	0.69045	0.00445459	0.0143905	1.07923	0.360149	0.371128	0.973126
2152500	27.5177	1	-1.13588	-0.110691	1.53886	0.00011292	0.674421	0.00197134	0.00605489	0.946775	0.337223	0.296562	0.355549
2160000	27.3806	1	-0.591022	-0.118244	1.42803	0.000129166	0.666357	0.00242178	0.0072586	0.958639	0.336739	0.303544	0.612908
2167500	28.2379	1	0.247203	-0.254065	1.34475	9.71474e-05	0.658544	0.00184268	0.00539653	0.908564	0.326103	0.285058	0.0703436
2175000	27.6334	1	0.188952	-0.329114	1.41374	0.000106641	0.645121	0.00201378	0.00567455	0.938103	0.33567	0.293725	0.214707
2182500	29.1005	1	-0.161999	-0.019215	1.25943	8.82778e-05	0.684843	0.00166992	0.00529871	0.870594	0.312737	0.273581	0.00420549
2190000	28.3188	1	-0.53839	0.139296	1.22854	9.82213e-05	0.690652	0.00172865	0.00558806	0.90439	0.323934	0.283268	0.174833
2197500	28.6995	1	-0.21431	-0.0253106	1.27622	9.56544e-05	0.68256	0.00181068	0.00570401	0.887108	0.317312	0.277738	0.227478
2205000	26.4886	1	0.542643	0.0440124	1.06788	0.0001171	0.688388	0.00169137	0.0054278	0.995862	0.357325	0.312327	0.08931
2212500	27.184	1	0.306247	-0.0183984	1.16508	0.000115043	0.681752	0.00188213	0.00591403	0.962429	0.343384	0.301329	0.308806
2220000	28.2818	1	-0.916084	-0.036899	1.43651	9.7313e-05	0.6833	0.0017312	0.00546635	0.905986	0.324946	0.284023	0.111535
2227500	28.612	1	0.489872	-0.111892	1.18678	9.37771e-05	0.675417	0.00176672	0.00544305	0.89047	0.31946	0.279226	0.0982432
2235000	25.1859	1	1.72708	-0.413055	1.13569	0.00013486	0.601007	0.00218273	0.0054706	1.0663	0.382429	0.334268	0.113909
2242500	25.7277	1	1.70499	-0.0938901	0.916115	0.000145871	0.665795	0.0022343	0.00668544	1.04429	0.369185	0.328617	0.51415
2250000	25.6801	1	0.43532	-0.0445727	1.15038	0.000182162	0.670622	0.00325369	0.00987827	1.04194	0.357209	0.341117	0.840342
2257500	26.2914	1	0.286703	-0.171446	1.28324	0.000124067	0.666844	0.00191876	0.00575933	1.00741	0.360105	0.315378	0.250471
2265000	26.0994	1	0.199237	-0.00982489	1.16625	0.000126975	0.683153	0.00183266	0.00578403	1.01785	0.363729	0.318642	0.260351
2272500	25.3284	1	-0.726865	-0.162137	1.4953	0.000189149	0.6566	0.00339678	0.00989161	1.06134	0.363823	0.347527	0.841021
2280000	26.226	1	-0.0273248	-0.249472	1.40869	0.000138444	0.650303	0.00233858	0.00668745	1.01726	0.359623	0.320119	0.514558
2287500	27.6684	1	-0.449468	-0.140534	1.40779	0.000104726	0.673941	0.00180951	0.00554965	0.935744	0.335312	0.293155	0.155857
2295000	26.7572	1	-0.184797	-0.194524	1.38939	0.000132982	0.657615	0.00234526	0.00684978	0.989792	0.349263	0.311982	0.545838
2302500	26.7846	1	-0.414892	-0.218045	1.46335	0.000142788	0.65102	0.0026975	0.00772968	0.989258	0.345771	0.315048	0.674418
2310000	24.8698	1	-2.23047	-0.252622	1.87711	0.000140677	0.668275	0.00184254	0.00555442	1.08426	0.388508	0.339671	0.158263
2317500	26.5426	1	-2.03506	0.0647711	1.60308	0.000117716	0.687919	0.00172751	0.00553546	0.992823	0.355822	0.311067	0.148631
2325000	21.7631	1	-4.18089	0.380021	1.82892	0.000279408	0.69436	0.00312324	0.0102187	1.27858	0.437194	0.420361	0.856818
2332500	24.7239	1	-2.46806	-0.194466	1.89138	0.000165627	0.664509	0.00231776	0.00690854	1.10178	0.38852	0.347495	0.556445
2340000	24.3326	1	-2.54931	-0.0334559	1.79391	0.000154113	0.681847	0.00186075	0.00584861	1.11765	0.399081	0.349892	0.285127
2347500	25.9982	1	-1.94484	-0.0352672	1.65423	0.000122471	0.684241	0.00168325	0.00533083	1.02369	0.367641	0.321497	0.0272426
2355000	26.6484	1	-1.36631	-0.139394	1.61378	0.000117436	0.675438	0.00182167	0.00561272	0.987626	0.353647	0.309301	0.186584
2362500	26.8667	1	-1.52475	-0.0569702	1.58116	0.000127619	0.67623	0.00212016	0.00654835	0.982921	0.348044	0.308915	0.485167
2370000	26.8265	1	-1.26124	-0.0614394	1.52503	0.000127609	0.675919	0.00210862	0.00650645	0.984795	0.348879	0.309392	0.475794
2377500	25.1219	1	0.150675	-0.2871	1.40066	0.000149332	0.646466	0.00222635	0.00629741	1.07592	0.382105	0.337473	0.424911
2385000	27.7784	1	0.504764	-0.353425	1.36132	0.000101778	0.640187	0.00193298	0.00537218	0.931166	0.334293	0.292248	0.0549285
2392500	26.602	1	0.478138	-0.258323	1.30003	0.000141244	0.640101	0.00264434	0.00734743	0.998818	0.350517	0.3166	0.625636
2400000	27.3104	1	1.07797	-0.198309	1.12028	0.000109047	0.65979	0.00189636	0.00557409	0.953627	0.341625	0.298713	0.168031
2407500	27.6013	1	0.859126	-0.188021	1.16657	0.000106408	0.662658	0.00189832	0.00562727	0.939396	0.33632	0.294178	0.193373
2415000	27.1723	1	0.239818	-0.159914	1.28258	0.000122002	0.663434	0.0021624	0.00642488	0.966606	0.342765	0.303473	0.456789
2422500	26.4042	1	1.53945	-0.259103	1.07239	0.000120021	0.643616	0.00198808	0.00557847	1.00023	0.358303	0.313303	0.170177
2430000	28.3078	1	-0.280306	0.134111	1.16887	9.98893e-05	0.690226	0.0017724	0.00572158	0.905706	0.323897	0.283551	0.234919
2437500	24.0112	1	-0.923095	0.0545597	1.38303	0.000157153	0.686986	0.00179325	0.005729	1.13559	0.406072	0.355518	0.238019
2445000	28.7222	1	-0.168506	-0.0327552	1.27192	9.49058e-05	0.682258	0.00179775	0.00565789	0.885753	0.317001	0.277348	0.207307
2452500	28.3782	1	-0.819695	0.0691584	1.33842	0.000101953	0.686678	0.00186601	0.00595558	0.904118	0.322417	0.283102	0.323166
2460000	26.1581	1	0.304507	0.0142362	1.12567	0.000131907	0.682995	0.00195353	0.00616245	1.01785	0.36207	0.318993	0.38787
2467500	28.5744	1	-0.283484	0.133535	1.1758	0.000103286	0.688415	0.00194731	0.00624971	0.896859	0.318695	0.28122	0.412232
2475000	26.7987	1	-1.16496	0.397152	1.16412	0.0001174	0.688168	0.00179115	0.00574397	0.98075	0.35064	0.307036	0.24421
2482500	27.8142	1	-1.21169	0.265352	1.28044	0.000101077	0.691807	0.00163267	0.00529756	0.931627	0.334664	0.292767	0.00334979
2490000	26.7149	1	0.0645548	0.26096	1.00757	0.000160927	0.693475	0.00293274	0.00956769	0.987982	0.339552	0.322186	0.823663
2497500	26.3623	1	0.305637	0.353648	0.891167	0.00016012	0.690328	0.00272131	0.00878772	1.00931	0.349209	0.325855	0.773014
2505000	28.0642	1	0.651781	0.195467	0.924573	0.000111098	0.689682	0.00199449	0.00642724	0.922295	0.327042	0.289567	0.457355
2512500	28.1077	1	0.648424	0.249054	0.886802	0.000110654	0.689148	0.00199962	0.00643271	0.920215	0.326284	0.288926	0.458659
2520000	28.9586	1	0.503106	0.255443	0.914485	8.97169e-05	0.690421	0.00165316	0.00534001	0.875743	0.314485	0.274991	0.0335658
2527500	27.9314	1	0.0199537	0.383579	0.919994	0.000113574	0.685207	0.0020475	0.00650429	0.929153	0.329176	0.291905	0.475302
2535000	27.2006	1	0.124351	0.334722	0.940651	0.000143965	0.690187	0.00262994	0.0084888	0.966572	0.335338	0.310845	0.749379
2542500	24.1176	1	-0.244718	0.594504	0.839678	0.000225693	0.690868	0.00341868	0.0110589	1.12515	0.382442	0.373668	0.890989
2550000	28.0104	1	0.352503	0.49076	0.771428	0.000109624	0.673725	0.00203966	0.00625136	0.923892	0.328295	0.2897	0.412676
2557500	28.4841	1	1.03104	0.276104	0.78348	9.42651e-05	0.687906	0.00166302	0.0053286	0.898209	0.322583	0.282101	0.0256909
2565000	26.9215	1	0.841054	0.586886	0.60053	0.000115695	0.650596	0.00200199	0.00572972	0.97432	0.3484	0.305029	0.238318
2572500	25.8623	1	1.04032	0.460921	0.638331	0.000139983	0.668958	0.00212559	0.00642091	1.03558	0.367241	0.325119	0.455836
2580000	25.2777	1	0.62147	0.53484	0.692894	0.000154462	0.667035	0.00225975	0.00678676	1.06972	0.377739	0.336959	0.534052
2587500	26.6958	1	1.32683	0.280368	0.712668	0.00012629	0.686043	0.00197163	0.00627995	0.990268	0.351761	0.310571	0.420319
2595000	24.6468	1	1.17853	0.0390876	0.921169	0.000198246	0.681203	0.00299275	0.00938766	1.10237	0.379428	0.358666	0.813176
2602500	28.1841	1	1.03119	0.132884	0.88851	0.000100437	0.691091	0.00174778	0.00565791	0.911199	0.326107	0.285316	0.207318
2610000	27.1375	1	1.18623	0.0544119	0.91825	0.000109031	0.689413	0.00167441	0.0053911	0.962808	0.345591	0.302099	0.0669592
2617500	26.6347	1	1.64378	0.262202	0.662298	0.000127996	0.685958	0.0019923	0.00634406	0.99387	0.35277	0.311841	0.436904
2625000	25.7132	1	1.95384	0.445029	0.463376	0.000128124	0.650982	0.00192365	0.0055116	1.03709	0.371785	0.324993	0.136187
2632500	23.4482	1	2.1895	0.292348	0.530838	0.000164523	0.677873	0.00180881	0.00561521	1.16882	0.418517	0.366043	0.187757
2640000	28.2988	1	0.943722	0.358026	0.742104	9.69693e-05	0.681637	0.00173458	0.00544843	0.905242	0.324741	0.283842	0.101353
2647500	26.172	1	1.06583	0.613868	0.522221	0.000127289	0.638586	0.00212106	0.00586878	1.01469	0.362229	0.317667	0.292575
2655000	26.0758	1	1.43941	0.496213	0.528898	0.000133744	0.654785	0.00214325	0.00620843	1.02261	0.363561	0.320569	0.400901
2662500	27.6496	1	1.48972	0.177881	0.757186	0.000104295	0.691249	0.00169604	0.00549323	0.936595	0.335827	0.293546	0.126353
2670000	23.7307	1	2.267	0.468451	0.375775	0.000208397	0.649581	0.00300074	0.00856328	1.16001	0.40217	0.373415	0.75553
2677500	25.1737	1	2.26152	0.52788	0.333859	0.000134958	0.613455	0.00211243	0.0054649	1.06701	0.382706	0.334508	0.110719
2685000	24.3575	1	2.57129	0.557118	0.244935	0.000148579	0.582599	0.00232113	0.00556091	1.11391	0.399106	0.348948	0.161509
2692500	23.8603	1	2.38163	0.714166	0.172385	0.000160337	0.535071	0.00267982	0.00576393	1.14497	0.409253	0.358439	0.25233
2700000	23.6425	1	1.39112	0.905818	0.250068	0.000200796	0.566187	0.00341321	0.00786793	1.16701	0.407327	0.372308	0.689991
2707500	23.2985	1	1.39185	1.16949	0.0446636	0.000183887	0.46528	0.00344826	0.00644871	1.18537	0.420221	0.372227	0.462448
2715000	26.3454	1	1.19795	0.800336	0.361043	0.00011801	0.583682	0.00221252	0.0053145	1.00574	0.361242	0.315954	0.0157148
2722500	25.7677	1	1.4024	0.650588	0.431838	0.000125853	0.617135	0.00206042	0.00538157	1.03494	0.371515	0.324774	0.0609464
2730000	25.5455	1	1.54139	0.741409	0.328203	0.00013504	0.584818	0.00241282	0.00581147	1.0482	0.374451	0.328143	0.271058
2737500	26.2028	1	1.17374	0.672878	0.461598	0.000139665	0.627196	0.00251727	0.00675226	1.01876	0.359886	0.320795	0.527411
2745000	24.2193	1	1.57464	0.961103	0.1578	0.000154062	0.509225	0.00282	0.00574601	1.12338	0.401622	0.351686	0.24505
2752500	23.0558	1	0.801023	1.33238	0.0525585	0.000186559	0.464453	0.0033977	0.00634435	1.19987	0.425888	0.376477	0.436976
2760000	24.0188	1	0.353335	1.21593	0.233703	0.000168306	0.524918	0.00300706	0.00632957	1.14047	0.404873	0.357799	0.43322
2767500	25.6383	1	0.241463	1.06153	0.377457	0.000127386	0.563275	0.00234049	0.00535918	1.04246	0.374292	0.327241	0.0464398
2775000	23.7746	1	0.543704	0.943258	0.407713	0.000163966	0.583215	0.00244894	0.00587578	1.15122	0.410934	0.360414	0.295126
2782500	26.2523	1	0.881731	0.843314	0.397163	0.000122635	0.588978	0.00231267	0.00562664	1.00852	0.361068	0.315824	0.193079
2790000	25.6179	1	0.392916	0.803186	0.539171	0.000127463	0.617886	0.00203625	0.00532892	1.04445	0.375103	0.328029	0.0259137
2797500	25.2328	1	-0.153316	1.07512	0.454232	0.000164458	0.594094	0.00302238	0.00744601	1.07351	0.376331	0.340679	0.639104
2805000	25.6892	1	0.882222	0.930921	0.334096	0.000134305	0.567535	0.00254832	0.00589256	1.04102	0.37152	0.325921	0.301183
2812500	26.6648	1	1.08384	0.436947	0.648522	0.000115879	0.670035	0.00181775	0.00550892	0.986422	0.353633	0.309123	0.134767
2820000	28.0201	1	0.778333	0.393847	0.750224	0.000104108	0.679541	0.00186326	0.00581436	0.920218	0.32872	0.288078	0.272168
2827500	27.6281	1	0.390932	0.364555	0.860943	0.000125225	0.685713	0.00226306	0.00720061	0.946167	0.332568	0.299392	0.604275
2835000	23.7332	1	0.830085	0.380056	0.766023	0.000184369	0.682356	0.00220449	0.00694012	1.16085	0.409205	0.36625	0.561998
2842500	27.3538	1	0.648939	0.199463	0.918375	0.000120201	0.689634	0.00200654	0.00646507	0.957633	0.339422	0.300754	0.46628
2850000	28.0186	1	0.432551	0.151361	1.00121	0.000102817	0.69096	0.00176417	0.00570854	0.919505	0.328882	0.287878	0.229408
2857500	26.6293	1	1.4186	-0.0749115	0.963781	0.000124312	0.673468	0.00198445	0.00607737	0.992275	0.353333	0.310844	0.362527
2865000	27.1762	1	0.222544	0.0787332	1.11134	0.000110564	0.689287	0.0017311	0.00557137	0.960373	0.344052	0.30083	0.166693
2872500	28.2387	1	-0.123261	0.210445	1.08307	0.000116084	0.688858	0.00219939	0.00706875	0.916046	0.322448	0.289424	0.583628
2880000	28.9984	1	-0.344063	0.327396	1.04439	9.06098e-05	0.689303	0.00171061	0.00550573	0.872411	0.312771	0.273401	0.13307
2887500	24.8813	1	-0.437278	0.443614	0.966266	0.000192377	0.690626	0.00287248	0.00928483	1.08927	0.375243	0.353937	0.806889
2895000	28.2545	1	0.142861	0.516184	0.799585	0.000104359	0.672775	0.00197768	0.00604379	0.910682	0.324411	0.285243	0.352059
2902500	27.8006	1	0.0228399	0.556138	0.795815	0.000119954	0.671731	0.00227224	0.00692189	0.937095	0.330398	0.295597	0.558805
2910000	26.1425	1	-0.470857	0.521979	0.937041	0.000128501	0.677832	0.00190801	0.00592242	1.01673	0.362722	0.318337	0.311745
2917500	27.3162	1	-0.468872	0.468372	0.973158	0.000131239	0.683832	0.00232961	0.00736825	0.961982	0.337514	0.305	0.628537
2925000	27.96	1	0.149531	0.676607	0.679969	0.000100046	0.648338	0.00189843	0.00539846	0.921925	0.330893	0.289243	0.0715421
2932500	27.6231	1	0.732398	0.546397	0.649367	0.000111827	0.660487	0.00205971	0.00606666	0.941628	0.335342	0.294965	0.359217
2940000	27.2329	1	0.958188	0.355605	0.745351	0.000122928	0.682675	0.00208134	0.006559	0.964209	0.341376	0.303063	0.487511
2947500	24.7446	1	1.66221	0.331245	0.614194	0.000140402	0.678314	0.00173822	0.00540348	1.09186	0.391865	0.342535	0.074641
2955000	26.6643	1	0.994902	0.412733	0.687698	0.000138749	0.677935	0.00232322	0.0072135	0.995419	0.34983	0.315023	0.606217
2962500	27.4947	1	0.51005	0.344234	0.842384	0.000120354	0.6856	0.00208202	0.00662219	0.951296	0.336557	0.299175	0.501088
2970000	28.2113	1	0.299541	0.0929172	1.07959	0.000111112	0.686286	0.00206362	0.00657803	0.915897	0.3242	0.287927	0.491655
2977500	28.0834	1	0.602767	0.182352	0.948865	0.000109834	0.68975	0.00196672	0.00633915	0.920876	0.326881	0.288928	0.435661
2985000	28.3918	1	0.654502	0.114518	0.986906	0.000100591	0.689795	0.00181599	0.00585417	0.902696	0.322306	0.2826	0.287193
2992500	28.9808	1	0.351395	0.167309	1.01021	9.05499e-05	0.691693	0.00169002	0.0054816	0.873233	0.313148	0.273716	0.120007
3000000	27.1529	1	1.02888	-0.182789	1.12055	0.000118134	0.658073	0.00209035	0.00611344	0.965574	0.343676	0.302531	0.373475
3007500	27.1603	1	1.37106	-0.125263	1.00327	0.000111206	0.669561	0.00185288	0.00560733	0.961345	0.344258	0.301078	0.184045
3015000	28.2966	1	-0.132145	-0.0272313	1.25612	9.81001e-05	0.683209	0.00176025	0.00555649	0.905332	0.324389	0.283615	0.159301
3022500	26.1611	1	1.12309	-0.259342	1.1653	0.000131056	0.643519	0.00217746	0.00610822	1.01728	0.362101	0.318722	0.371909
3030000	26.4118	1	0.402551	-0.24061	1.2987	0.000146259	0.642741	0.00269077	0.00753171	1.00893	0.353373	0.320522	0.650287
3037500	28.2872	1	-0.107092	-0.128213	1.33069	0.000100227	0.673173	0.00187327	0.00573167	0.906762	0.324235	0.283878	0.239132
3045000	27.594	1	-0.170166	-0.00650424	1.24894	0.000122691	0.678141	0.00223069	0.00693064	0.947365	0.333987	0.298865	0.560341
3052500	28.6245	1	-0.342168	0.327589	1.04425	0.000103025	0.688583	0.00195401	0.00627456	0.894647	0.317815	0.280572	0.418891
3060000	28.3987	1	-0.589189	0.531425	0.944856	9.52634e-05	0.676853	0.00173173	0.00535895	0.901502	0.323682	0.282994	0.0462906
3067500	26.6184	1	-1.35742	0.824117	0.898375	0.000126663	0.65619	0.00214293	0.0062329	0.99399	0.353282	0.311643	0.407657
3075000	20.6047	1	-2.64297	1.25969	0.838321	0.000302235	0.642896	0.00332642	0.00931499	1.36408	0.469792	0.443401	0.808757
3082500	24.8074	1	-2.59942	0.78001	1.19729	0.000140333	0.671407	0.00179737	0.0054699	1.08776	0.390129	0.340998	0.113522
3090000	28.0636	1	-1.20901	0.472279	1.12481	0.000100061	0.684923	0.00173716	0.00551344	0.916411	0.328517	0.287173	0.137163
3097500	28.0404	1	-0.964144	0.455741	1.08132	0.000104527	0.684855	0.00184859	0.00586583	0.91964	0.328309	0.287909	0.291492
3105000	27.094	1	-0.685958	0.476153	1.00289	0.000138091	0.684915	0.00243185	0.00771808	0.973283	0.340228	0.309915	0.673066
3112500	28.8351	1	-0.429598	0.46279	0.962558	9.09787e-05	0.681646	0.00170564	0.00535768	0.881055	0.316344	0.276581	0.045448
3120000	26.1432	1	-1.19611	0.459674	1.13901	0.000126112	0.685668	0.0018123	0.00576557	1.01535	0.362917	0.317863	0.25299
3127500	27.3609	1	-1.23802	0.547074	1.07225	0.000116264	0.680645	0.00196907	0.00616577	0.955437	0.339853	0.299437	0.388825
3135000	27.6575	1	-1.3136	0.353581	1.23148	0.000102972	0.690199	0.00165917	0.00535562	0.937433	0.336593	0.294289	0.044081
3142500	28.6689	1	0.0186866	-0.0588944	1.24992	9.55299e-05	0.679988	0.00181314	0.00566584	0.888292	0.31788	0.278136	0.210856
3150000	26.352	1	-0.72314	0.170711	1.25101	0.000128775	0.689426	0.00190399	0.00613056	1.00727	0.358444	0.315624	0.378563
3157500	28.1117	1	-0.0615001	0.103775	1.14463	0.00011153	0.6867	0.00204029	0.00651225	0.920416	0.32605	0.28918	0.477106
3165000	26.0976	1	0.340351	-0.101774	1.21046	0.000165778	0.662202	0.00300857	0.00890641	1.02309	0.353599	0.330811	0.781672
3172500	27.9476	1	-0.543869	-0.0749798	1.38716	0.000109022	0.67621	0.00198912	0.00614324	0.926229	0.329553	0.290248	0.382292
3180000	25.4828	1	-2.32833	0.0513395	1.6748	0.000172451	0.67937	0.00272035	0.00848438	1.05804	0.367088	0.340242	0.749008
3187500	26.3964	1	-1.68293	0.206208	1.4277	0.00016369	0.68896	0.00287626	0.00924725	1.00592	0.346641	0.326697	0.804535
3195000	28.0511	1	-0.902265	0.369032	1.1308	0.000100233	0.688861	0.00171658	0.0055171	0.917019	0.328722	0.287355	0.139086
3202500	28.4936	1	-0.965133	0.409025	1.11715	9.42966e-05	0.687346	0.00167443	0.00535555	0.897078	0.322103	0.28162	0.0440329
3210000	27.5597	1	-0.775139	0.369196	1.11098	0.000103937	0.688695	0.00166152	0.00533726	0.942731	0.338549	0.29604	0.031683
3217500	27.9545	1	-0.0357231	0.384927	0.939544	0.000113025	0.685477	0.00203845	0.00648108	0.92791	0.328825	0.291458	0.469992
3225000	26.218	1	-0.264216	0.79833	0.685901	0.000145174	0.645719	0.00254854	0.00719355	1.01905	0.358212	0.322427	0.603206
3232500	26.994	1	-0.766102	0.626446	0.91935	0.000143228	0.676765	0.00261154	0.00807941	0.977999	0.340637	0.312855	0.712014
3240000	27.2519	1	-0.722012	0.683533	0.860369	0.000126732	0.666046	0.00230157	0.00689187	0.96447	0.340165	0.304135	0.553472
3247500	27.5118	1	0.05242	0.476521	0.847187	0.000133221	0.681571	0.00249229	0.00782685	0.952032	0.33243	0.303566	0.685467
3255000	28.2172	1	0.401674	0.390287	0.839553	9.93096e-05	0.682669	0.00177415	0.00559087	0.909253	0.325665	0.284787	0.176188
3262500	27.55	1	0.00442829	0.5514	0.806063	0.000127722	0.673871	0.00239289	0.00733726	0.950198	0.333491	0.301152	0.624208
3270000	28.5284	1	0.14243	0.42818	0.86235	9.6485e-05	0.680981	0.00179438	0.00562467	0.894643	0.320307	0.280166	0.192168
3277500	27.0315	1	-0.00691133	0.356421	0.94292	0.000131598	0.686985	0.0022069	0.00705045	0.976102	0.343657	0.308335	0.580644
3285000	26.5341	1	-0.28712	0.242654	1.0859	0.000121261	0.690847	0.00178741	0.00578161	0.994808	0.355505	0.311429	0.259394
3292500	27.3397	1	-0.928295	0.616205	0.957507	0.000135582	0.677671	0.00252045	0.00781949	0.960698	0.335481	0.3063	0.684647
3300000	28.5977	1	0.499982	0.372067	0.829371	9.53485e-05	0.68351	0.00176766	0.00558519	0.8912	0.319221	0.279141	0.173443
3307500	28.9131	1	0.0691793	0.313624	0.962087	9.0046e-05	0.688916	0.00165079	0.00530657	0.878904	0.315704	0.276149	0.00998026
3315000	28.463	1	0.3105	0.0504168	1.10729	0.000103758	0.685315	0.00194646	0.00618543	0.901724	0.320671	0.282635	0.394438
3322500	28.3686	1	0.75728	0.193454	0.906646	9.83608e-05	0.691223	0.00174318	0.00564543	0.902319	0.322977	0.282547	0.20169
3330000	27.7774	1	1.11291	0.304503	0.746183	0.000108382	0.685447	0.00186776	0.00593781	0.933022	0.332796	0.292138	0.317084
3337500	27.3519	1	0.656193	0.31103	0.845541	0.000113505	0.68707	0.0018618	0.00594956	0.954252	0.34032	0.298795	0.321115
3345000	26.6558	1	0.22856	0.51721	0.773375	0.000136881	0.6738	0.00229914	0.00704824	0.995593	0.350528	0.314485	0.580281
3352500	27.1821	1	0.845074	0.164681	0.900624	0.000110742	0.691472	0.00172495	0.00559089	0.960163	0.3439	0.300732	0.176202
3360000	27.6802	1	0.620711	0.166059	0.954946	0.000123866	0.688446	0.00222385	0.00713794	0.94349	0.331855	0.298329	0.594645
3367500	25.9361	1	-0.550144	0.509759	0.950899	0.000192362	0.701743	0.00356557	0.0119547	1.01799	0.34405	0.341537	0.919721
3375000	27.5948	1	-0.246801	0.440709	0.941574	0.000134476	0.686157	0.00253656	0.00808225	0.947552	0.330023	0.303126	0.712296
3382500	27.4834	1	0.452299	0.622361	0.652153	0.000113987	0.653392	0.00211612	0.00610523	0.94886	0.33776	0.297283	0.371009
3390000	27.5344	1	0.331155	0.449114	0.813479	0.000108892	0.677946	0.00185582	0.00576244	0.94364	0.337298	0.295413	0.251729
3397500	28.5683	1	0.482461	0.277951	0.903863	9.59676e-05	0.689392	0.0017439	0.00561448	0.892717	0.319656	0.279576	0.187413
3405000	27.2926	1	1.48129	-0.100859	0.961478	0.000107403	0.674077	0.00176224	0.0054069	0.954792	0.342661	0.299522	0.0767353
3412500	28.5984	1	0.415152	0.00013396	1.1231	9.35497e-05	0.68579	0.00169648	0.0053992	0.891455	0.319954	0.279681	0.0719983
3420000	28.7912	1	0.48544	0.150081	0.993139	9.23803e-05	0.691594	0.00169074	0.00548218	0.881989	0.316286	0.276459	0.120322
3427500	27.3813	1	0.953993	-0.256232	1.19064	0.000108788	0.65037	0.00196435	0.00561836	0.950287	0.340254	0.2976	0.189228
3435000	27.2819	1	0.309894	-0.203105	1.29877	0.000113368	0.661495	0.00198948	0.00587725	0.957186	0.341666	0.299668	0.29566
3442500	28.3231	1	-0.359914	-0.139522	1.3898	9.69034e-05	0.67439	0.00178031	0.0054676	0.904018	0.324236	0.283403	0.112236
3450000	28.1518	1	-1.04143	0.0764158	1.38219	9.95751e-05	0.688638	0.00172921	0.0055537	0.912246	0.326877	0.285786	0.157901
3457500	27.3484	1	-1.07416	-0.0105926	1.45415	0.000129546	0.676907	0.00234345	0.00725317	0.960262	0.337329	0.304038	0.61211
3465000	22.3242	1	-0.943106	-0.0831743	1.49321	0.000197372	0.675918	0.00199549	0.00615735	1.24538	0.443032	0.390288	0.386396
3472500	27.1201	1	-1.27019	-0.135588	1.58809	0.000120131	0.671347	0.00204804	0.00623161	0.968081	0.344078	0.303518	0.407304
3480000	27.8673	1	-1.07116	-0.130405	1.53938	0.000100591	0.67727	0.00171994	0.00532935	0.927823	0.333217	0.291398	0.026214
3487500	26.4738	1	-0.747318	-0.404165	1.67144	0.000130496	0.635341	0.00232159	0.00636646	1.00246	0.355724	0.314588	0.442525
3495000	26.1991	1	-0.806356	-0.455159	1.72423	0.000124365	0.635666	0.00207595	0.00569792	1.01184	0.361952	0.316792	0.22487
3502500	25.9716	1	-0.695755	-0.303764	1.57907	0.000125874	0.65615	0.00192441	0.00559666	1.02335	0.366508	0.320514	0.178968
3510000	27.6292	1	-0.414365	-0.307338	1.52757	0.000105836	0.653974	0.00193986	0.00560611	0.937903	0.335868	0.293738	0.183466
3517500	27.369	1	-0.422104	-0.310464	1.53074	0.000113543	0.650113	0.00208805	0.00596777	0.953536	0.33999	0.298586	0.327284
3525000	25.2025	1	-0.530802	-0.299608	1.55425	0.000133982	0.657513	0.00185624	0.00541988	1.06568	0.382407	0.334255	0.0845891
3532500	26.777	1	-0.184323	-0.399513	1.54099	0.000113014	0.640369	0.0019282	0.0053616	0.981766	0.352492	0.308178	0.048036
3540000	27.6718	1	-0.678742	-0.271005	1.55683	0.000103652	0.66137	0.00184725	0.00545506	0.935585	0.335603	0.293336	0.105149
3547500	27.4717	1	-0.938306	-0.146433	1.52205	0.000117876	0.668592	0.00212023	0.00639764	0.951345	0.337462	0.298618	0.450208
3555000	25.5016	1	-0.505648	-0.123732	1.40291	0.000130857	0.67592	0.00178263	0.00550057	1.0487	0.375992	0.328661	0.130312
3562500	28.0138	1	0.129983	-0.238276	1.36034	0.00010088	0.660473	0.00188104	0.00554016	0.91886	0.329297	0.287883	0.151037
3570000	27.4492	1	0.102176	-0.264099	1.38311	0.000117684	0.649507	0.00222923	0.00636028	0.952256	0.337934	0.298819	0.440982
3577500	26.1442	1	1.14981	-0.411699	1.26986	0.000127234	0.612685	0.00226212	0.00584053	1.01594	0.362797	0.318047	0.282106
3585000	28.0487	1	0.147063	-0.326459	1.41918	9.86264e-05	0.648955	0.00186343	0.00530822	0.919746	0.33037	0.288973	0.0111868
3592500	27.2968	1	-0.86569	-0.177858	1.53264	0.000106915	0.672657	0.00175089	0.00534878	0.955559	0.343122	0.300011	0.0395109
3600000	27.4266	1	-0.53741	-0.159614	1.44394	0.000124061	0.663365	0.00230956	0.00686073	0.955558	0.337141	0.301226	0.547842
3607500	26.9909	1	-0.113577	0.00297098	1.23989	0.000138156	0.677204	0.00244753	0.0075823	0.978639	0.342582	0.311093	0.656673
3615000	26.2047	1	-0.297144	-0.0808691	1.32765	0.000151057	0.668538	0.00254129	0.00766692	1.01995	0.356731	0.324568	0.667012
3622500	27.6147	1	-0.403764	-0.32097	1.53606	0.000104234	0.653432	0.00188907	0.00545079	0.938419	0.336634	0.294237	0.102707
3630000	25.425	1	-1.97085	0.138581	1.54107	0.000130229	0.690683	0.00165569	0.00535273	1.05439	0.378597	0.331019	0.0421581
3637500	26.1767	1	-2.26676	0.366345	1.43381	0.000149195	0.689276	0.00232121	0.00747032	1.02148	0.358002	0.324266	0.642325
3645000	27.9936	1	-1.35387	0.249313	1.32094	0.000103196	0.691159	0.00176573	0.00571728	0.920779	0.329304	0.288273	0.233108
3652500	28.278	1	-1.20376	0.274443	1.26789	9.66294e-05	0.691653	0.00165944	0.00538173	0.906848	0.325534	0.284577	0.0610459
3660000	27.9307	1	-1.09979	0.0820144	1.38919	0.000113333	0.68505	0.00204188	0.00648318	0.929084	0.329232	0.291831	0.470475
3667500	27.8255	1	-0.212092	0.0106722	1.25416	0.00010439	0.685183	0.00178349	0.00566516	0.928607	0.332309	0.29076	0.210553
3675000	28.8166	1	-0.392703	0.0578198	1.25204	9.28802e-05	0.688149	0.00173297	0.00555703	0.880891	0.315629	0.275957	0.159573
3682500	27.1938	1	-1.15	0.384505	1.18241	0.000130323	0.688349	0.00222316	0.00713351	0.967951	0.340475	0.306048	0.593951
3690000	27.4632	1	-1.20511	0.585528	1.04282	0.000104943	0.67686	0.00172054	0.00532445	0.947925	0.34045	0.297737	0.0227823
3697500	27.0193	1	-0.363068	0.553168	0.88784	0.000138722	0.678188	0.00246967	0.00767427	0.977145	0.341733	0.310974	0.667891
3705000	27.7248	1	-0.770704	0.562488	0.966593	0.000115662	0.677223	0.00208853	0.0064705	0.93914	0.332846	0.294959	0.467545
3712500	25.14	1	-1.50361	1.04626	0.767952	0.000169519	0.63813	0.00278989	0.00770966	1.07871	0.377115	0.34345	0.67208
3720000	27.7647	1	-0.921699	0.602011	0.968056	0.000114415	0.674862	0.00208329	0.0064074	0.936839	0.332278	0.294087	0.452581
3727500	28.4502	1	-0.68301	0.19745	1.21541	0.000104378	0.689669	0.00193234	0.0062267	0.902594	0.320822	0.282977	0.405958
3735000	28.585	1	-1.0078	0.239103	1.25384	9.3221e-05	0.691932	0.00163659	0.00531244	0.893986	0.321107	0.280857	0.0142348
3742500	26.1756	1	-2.13893	0.410735	1.37295	0.000164376	0.691775	0.00274363	0.00890137	1.01892	0.352172	0.32944	0.781313
3750000	25.3664	1	-2.30002	0.453593	1.36822	0.000152338	0.688039	0.00210264	0.00674006	1.06456	0.376117	0.335176	0.52503
3757500	26.4278	1	-1.58714	0.0719812	1.50806	0.00013511	0.683724	0.00210506	0.00665575	1.00639	0.355908	0.3166	0.508083
3765000	27.6882	1	-1.3178	-0.0314615	1.52053	0.000103033	0.684022	0.00170887	0.0054082	0.935101	0.33559	0.29334	0.0775281
3772500	25.1018	1	-1.55918	-0.0673638	1.58917	0.000160913	0.673346	0.0022957	0.00702794	1.0804	0.380472	0.341196	0.576931
3780000	28.464	1	-0.680085	0.0978123	1.28757	0.000102506	0.687458	0.00190011	0.00607953	0.900955	0.320808	0.28224	0.363191
3787500	26.3491	1	-1.43164	0.142292	1.4129	0.000169519	0.687412	0.00307786	0.00984637	1.00602	0.344982	0.329226	0.838705
3795000	27.8379	1	-1.07694	-0.00778702	1.45178	0.000109137	0.681981	0.00192452	0.00605157	0.930932	0.331594	0.291595	0.354507
3802500	25.8967	1	-1.05219	0.0917056	1.3784	0.000124348	0.689703	0.0016761	0.00540161	1.02764	0.368825	0.322397	0.0734856
3810000	25.3341	1	-0.932104	0.141274	1.30037	0.000131278	0.691249	0.00164191	0.0053179	1.06058	0.380931	0.333162	0.018147
3817500	28.0078	1	-0.417428	0.157482	1.18218	0.000116854	0.68762	0.00214758	0.00687489	0.92681	0.326946	0.292207	0.550414
3825000	26.9384	1	-1.24959	0.481848	1.12119	0.000112935	0.684444	0.00174731	0.00553723	0.97236	0.348481	0.304651	0.149538
3832500	25.9937	1	-1.69465	0.502609	1.20005	0.000151734	0.686278	0.00233431	0.00744071	1.03136	0.361577	0.327283	0.638398
3840000	26.5364	1	-1.85236	0.66224	1.12226	0.000123656	0.675944	0.0019275	0.00594807	0.996085	0.355246	0.311892	0.320605
3847500	28.2425	1	-0.172758	0.435109	0.930386	0.000108813	0.682958	0.00203171	0.00640833	0.913578	0.324024	0.286787	0.452806
3855000	27.7196	1	-0.542836	0.479674	0.979927	0.000109575	0.681572	0.00190393	0.00597914	0.936192	0.33376	0.293165	0.331087
3862500	27.3435	1	0.235694	0.424091	0.847471	0.000138697	0.685179	0.00256497	0.00814738	0.960059	0.334166	0.307386	0.718671
3870000	26.328	1	-1.37675	0.539826	1.11783	0.000160349	0.687865	0.00273139	0.00875065	1.01125	0.349996	0.326324	0.77023
3877500	25.8387	1	-1.3231	0.462721	1.14869	0.00018145	0.695456	0.0030936	0.0101581	1.03201	0.353046	0.339045	0.854014
3885000	28.0648	1	-0.625871	0.254112	1.15477	9.90725e-05	0.691572	0.00166966	0.00541346	0.9167	0.328969	0.287549	0.0807235
3892500	27.5798	1	-0.822568	0.620733	0.928498	0.000113545	0.671604	0.002023	0.00616023	0.944455	0.335969	0.295986	0.387229
3900000	28.2031	1	-0.803173	0.466539	1.03886	0.000102779	0.683553	0.00185693	0.00586806	0.911812	0.325506	0.285459	0.29231
3907500	27.4018	1	-1.12717	0.717745	0.926235	0.000107009	0.66331	0.00184823	0.0054894	0.948893	0.340251	0.297411	0.124275
3915000	26.6514	1	-1.43459	0.597716	1.08545	0.000115584	0.677716	0.00176314	0.00547075	0.987151	0.354041	0.309455	0.113997
3922500	25.4178	1	-1.93489	0.885109	0.979092	0.000174318	0.667347	0.0028433	0.00854736	1.0615	0.36807	0.341632	0.75423
3930000	28.4209	1	-0.721545	0.480317	1.01429	9.78159e-05	0.682235	0.0017938	0.00564505	0.899834	0.322089	0.28177	0.20152
3937500	26.6372	1	-0.417234	0.513624	0.915964	0.000115244	0.677047	0.00175172	0.00542407	0.988136	0.354567	0.309917	0.0870958
3945000	28.7842	1	-0.0382014	0.447581	0.890501	9.14067e-05	0.680397	0.00170854	0.00534582	0.88368	0.31732	0.277457	0.0375162
3952500	26.0162	1	-0.111417	0.459386	0.887222	0.000130941	0.680067	0.00190974	0.00596918	1.02391	0.365077	0.320625	0.327758
3960000	27.2233	1	-0.127869	0.830873	0.624845	0.00010798	0.627228	0.00200638	0.00538233	0.9586	0.344109	0.300815	0.06143
3967500	27.8046	1	0.272786	0.60281	0.710192	0.000102559	0.658359	0.00187515	0.00548866	0.928991	0.333117	0.291175	0.12387
3975000	24.53	1	0.427334	0.574424	0.704129	0.000143669	0.660368	0.0018369	0.00540849	1.1042	0.396274	0.346384	0.0777068
3982500	26.5955	1	-0.173539	0.796248	0.663212	0.00014809	0.648104	0.00279999	0.00795687	0.998915	0.348345	0.319043	0.699505
3990000	28.0903	1	0.0102262	0.620142	0.751263	0.000101947	0.660487	0.0019354	0.00570052	0.915987	0.327656	0.286782	0.225984
3997500	25.6891	1	-0.733335	0.654706	0.878121	0.000138379	0.666811	0.00204894	0.00614948	1.04319	0.371139	0.326909	0.38411
4005000	28.3437	1	-0.744461	0.414925	1.06415	0.00010081	0.68624	0.00182922	0.00582999	0.904798	0.323151	0.283253	0.278132
4012500	27.9681	1	-1.08123	0.35259	1.18321	0.000113701	0.688777	0.00203936	0.00655274	0.927584	0.328433	0.291535	0.486136
4020000	27.9957	1	0.125848	0.463802	0.845709	0.000101055	0.677928	0.00178383	0.00553861	0.919731	0.329615	0.28816	0.150244
4027500	27.7372	1	0.185403	0.452829	0.833633	0.00011848	0.679715	0.00215281	0.00672153	0.939616	0.332043	0.295783	0.521379
4035000	28.0855	1	-0.0639179	0.0292165	1.19953	0.000106779	0.684266	0.00192226	0.00608823	0.919146	0.32725	0.28795	0.365857
4042500	23.8321	1	-0.612365	0.0830676	1.29788	0.000178668	0.684627	0.00211891	0.00671875	1.154	0.407816	0.363259	0.520828
4050000	28.963	1	-0.408592	0.338586	1.05101	8.9653e-05	0.689066	0.00165871	0.0053346	0.875682	0.314478	0.274997	0.0298529
4057500	29.1218	1	0.231104	0.29266	0.943554	8.81187e-05	0.689477	0.00165207	0.00532029	0.868815	0.312047	0.27291	0.0198487
4065000	28.2324	1	-0.234876	0.0908123	1.19913	0.000104336	0.687671	0.00188077	0.00602177	0.911583	0.324819	0.285501	0.345037
4072500	28.0507	1	-0.926092	0.341662	1.15611	0.000100168	0.689854	0.00170913	0.00551073	0.917032	0.32875	0.287373	0.135725
4080000	28.7555	1	0.710029	0.139073	0.954978	9.27762e-05	0.691525	0.00169267	0.00548722	0.883641	0.316861	0.276964	0.123085
4087500	28.0565	1	0.962725	-0.0400833	1.02885	9.90081e-05	0.682337	0.00171378	0.00539495	0.9173	0.329244	0.287805	0.069363
4095000	27.8565	1	0.417865	-0.123623	1.20724	0.000101177	0.67447	0.00175872	0.00540263	0.926917	0.332671	0.290793	0.0741153
4102500	28.1026	1	0.24029	0.13464	1.05497	9.97315e-05	0.691169	0.00170502	0.00552087	0.914541	0.32782	0.28657	0.141066
4110000	27.1215	1	-0.397284	0.363106	1.02245	0.000113528	0.687658	0.00179523	0.00574766	0.964258	0.344728	0.301872	0.245724
4117500	27.6161	1	-0.387538	0.407068	0.998463	0.000132185	0.687509	0.00245947	0.00787054	0.946774	0.330448	0.302057	0.690276
4125000	26.4537	1	0.758196	0.247997	0.871179	0.000146484	0.689294	0.00236381	0.00760787	1.0067	0.35231	0.320114	0.659841
4132500	24.7797	1	1.35861	0.356442	0.663831	0.000179799	0.683235	0.00253338	0.00799764	1.09903	0.383102	0.351202	0.703742
4140000	27.113	1	0.923548	0.482883	0.653387	0.000126943	0.668888	0.00223678	0.00675536	0.971121	0.343043	0.305802	0.528015
4147500	26.2921	1	0.994742	0.564516	0.58556	0.000131282	0.653292	0.00216556	0.00624607	1.0113	0.359378	0.317098	0.411246
4155000	25.9692	1	0.877172	0.884164	0.370388	0.000128708	0.579866	0.00242953	0.00578275	1.02484	0.366233	0.32083	0.259841
4162500	25.936	1	1.35763	0.564692	0.506213	0.000128834	0.641861	0.00206351	0.00576176	1.02646	0.366902	0.321339	0.251454
4170000	23.9608	1	2.29807	0.692031	0.204415	0.00017751	0.559998	0.0029883	0.00679156	1.14651	0.404832	0.361164	0.534966
4177500	23.4976	1	1.69112	0.945861	0.148933	0.000213309	0.54006	0.00392929	0.00854306	1.1744	0.407235	0.377947	0.753878
4185000	23.0176	1	1.42309	1.05863	0.115652	0.000216984	0.51678	0.0038819	0.0080334	1.20577	0.420159	0.385488	0.707396
4192500	25.5279	1	1.05872	0.775584	0.415172	0.000131482	0.599757	0.00222908	0.00556931	1.0474	0.375239	0.328095	0.165678
4200000	26.9624	1	0.948493	0.655042	0.523267	0.000118763	0.634516	0.00218782	0.00598608	0.974309	0.34732	0.305108	0.33339
4207500	26.7464	1	0.58389	0.722298	0.55594	0.000116796	0.630165	0.0020911	0.00565415	0.9828	0.351748	0.307739	0.205628
4215000	27.4694	1	0.268703	0.70156	0.633024	0.000106012	0.641195	0.00196169	0.00546731	0.945565	0.339138	0.296428	0.11207
4222500	27.6818	1	0.877794	0.421759	0.706804	0.000106176	0.675185	0.00184517	0.0056807	0.935757	0.334806	0.292986	0.217401
4230000	28.2196	1	0.721995	0.520901	0.669146	9.68644e-05	0.662647	0.00179002	0.00530608	0.911596	0.327448	0.286424	0.00962328
4237500	27.6972	1	1.1923	0.390986	0.664904	0.000105432	0.675655	0.00182764	0.00563485	0.934708	0.334612	0.292701	0.196866
4245000	27.6464	1	0.398101	0.334847	0.883495	0.000109109	0.686669	0.00184171	0.00587784	0.939005	0.335174	0.293976	0.295876
4252500	28.2837	1	-0.717639	0.545148	0.964781	9.96252e-05	0.677092	0.00183346	0.00567798	0.90656	0.32437	0.283846	0.21621
4260000	27.9015	1	0.472288	0.498499	0.741129	0.000112302	0.671806	0.00208984	0.00636769	0.929899	0.329972	0.29182	0.442833
4267500	27.1519	1	0.738584	0.142599	0.951158	0.000129921	0.687912	0.00219981	0.00704871	0.969934	0.341492	0.306381	0.580358
4275000	28.5874	1	0.088252	-0.133073	1.29006	9.46312e-05	0.673728	0.00179687	0.00550729	0.891487	0.319604	0.279376	0.133904
4282500	27.8402	1	-1.18137	-0.0151434	1.47864	0.000105567	0.683056	0.00182949	0.00577227	0.928651	0.331901	0.290719	0.255677
4290000	27.1172	1	-1.46583	0.145831	1.41723	0.000127929	0.686461	0.00214492	0.00684101	0.971184	0.342731	0.306089	0.544223
4297500	25.2256	1	-1.79037	0.0596167	1.55674	0.000212313	0.689855	0.00394648	0.0127246	1.05277	0.354235	0.356134	0.939797
4305000	25.5015	1	-2.17639	0.346285	1.42478	0.00020079	0.70206	0.00353597	0.0118681	1.04199	0.352346	0.349254	0.917221
4312500	27.8109	1	-1.24846	0.108511	1.40386	0.000107275	0.688306	0.00183306	0.00588097	0.930932	0.33228	0.29145	0.297008
4320000	26.7194	1	-0.873144	0.166681	1.28561	0.000130534	0.687991	0.00206489	0.00661806	0.990898	0.350584	0.311618	0.500216
4327500	27.3909	1	-0.883196	0.162032	1.27713	0.000113094	0.689742	0.00184719	0.00595372	0.952324	0.339616	0.298195	0.322531
4335000	26.8665	1	-1.38661	0.541126	1.10964	0.000149991	0.687103	0.0026856	0.008583	0.983471	0.340903	0.316667	0.757127
4342500	27.9916	1	-0.677744	0.353685	1.10158	0.00010548	0.688689	0.00183642	0.00589898	0.922263	0.329113	0.288745	0.303477
4350000	28.0495	1	-0.663149	0.390622	1.06748	0.000120859	0.687608	0.00228214	0.00730536	0.925519	0.324941	0.293219	0.61968
4357500	28.2982	1	-0.814233	0.389258	1.10279	9.61714e-05	0.687888	0.00166639	0.00533906	0.906743	0.32562	0.28473	0.0329185
4365000	28.9787	1	0.0286805	0.247324	1.02412	8.98451e-05	0.691261	0.00166549	0.00539449	0.873844	0.313648	0.274172	0.069076
4372500	28.8976	1	0.28593	0.373753	0.873008	9.09866e-05	0.684497	0.00171683	0.00544158	0.87719	0.3147	0.275066	0.0973891
4380000	28.5879	1	0.517844	0.251829	0.910879	9.54826e-05	0.690275	0.00173089	0.00558849	0.891673	0.319378	0.279284	0.17504
4387500	27.0683	1	0.711783	0.231787	0.888658	0.000139652	0.689608	0.00243137	0.00783323	0.974507	0.340256	0.310757	0.686174
4395000	28.7183	1	0.709541	0.0697719	1.00627	9.3141e-05	0.68954	0.00170359	0.0054873	0.885373	0.317482	0.277507	0.12313
4402500	26.5238	1	0.289915	0.0655785	1.09536	0.00015454	0.682176	0.0026961	0.008483	1.00164	0.347523	0.322098	0.748893
4410000	29.021	1	0.179279	0.00643971	1.1681	8.91022e-05	0.686406	0.00167248	0.00533326	0.87305	0.313536	0.274177	0.0289271
4417500	25.927	1	1.78942	-0.200087	0.972305	0.000139062	0.645128	0.0022793	0.00642289	1.03207	0.365988	0.324022	0.456314
4425000	27.4495	1	1.11016	-0.252188	1.15515	0.000107689	0.649813	0.00195846	0.00559263	0.946749	0.339089	0.296528	0.177038
4432500	27.7799	1	1.05937	-0.235727	1.15605	0.000101679	0.655301	0.00184744	0.00535958	0.931333	0.334391	0.292355	0.0467041
4440000	26.2517	1	0.757392	-0.32888	1.28455	0.000132287	0.631803	0.00231106	0.00627671	1.01367	0.360086	0.317903	0.41946
4447500	28.6267	1	0.0416868	-0.102385	1.2787	9.34791e-05	0.677446	0.00174996	0.00542532	0.889888	0.319309	0.279099	0.0878346
4455000	28.5505	1	-0.256411	0.0461214	1.229	9.37278e-05	0.688412	0.00166838	0.00535443	0.894422	0.321153	0.280791	0.0432883
4462500	27.7134	1	-0.731502	-0.128972	1.46262	0.000111501	0.671632	0.00201097	0.00612414	0.93758	0.333669	0.293776	0.376663
4470000	27.7168	1	-1.41011	0.0399611	1.48551	0.000102687	0.687632	0.00168805	0.00540405	0.933738	0.335114	0.292928	0.074991
4477500	23.669	1	-1.55721	-0.623564	2.00531	0.000200977	0.595758	0.00320123	0.00791909	1.16532	0.406527	0.37201	0.69551
4485000	21.1591	1	-1.49263	-1.06484	2.3211	0.000258161	0.516565	0.00373725	0.00773061	1.33013	0.46491	0.42361	0.674527
4492500	20.8301	1	-1.25194	-1.11726	2.30527	0.000274612	0.49352	0.0041075	0.00810989	1.35272	0.471011	0.432895	0.715023
4500000	21.4158	1	-1.09354	-1.02913	2.20358	0.000255953	0.507556	0.0039318	0.00798425	1.31192	0.457373	0.419162	0.702359
4507500	23.1392	1	-1.37027	-0.783606	2.0803	0.000171414	0.592358	0.0023185	0.00568759	1.18855	0.425218	0.372128	0.220407
4515000	26.1649	1	-0.493465	-0.365128	1.59325	0.000129801	0.642473	0.0021553	0.00602836	1.01643	0.362148	0.318345	0.347153
4522500	24.2101	1	-0.904197	-0.454797	1.73391	0.000188563	0.61624	0.00300298	0.00782515	1.13272	0.395529	0.361171	0.685277
4530000	27.6919	1	-0.604481	-0.318733	1.57626	0.000102404	0.655956	0.0018268	0.00530978	0.937115	0.336605	0.294421	0.0123137
4537500	28.1378	1	-1.00023	0.0178539	1.41176	9.77465e-05	0.686935	0.00166668	0.00532375	0.914881	0.328584	0.287362	0.0222893
4545000	28.9391	1	-0.0566348	0.0901584	1.15742	9.2909e-05	0.689185	0.00176269	0.0056712	0.875778	0.313382	0.274214	0.213226
4552500	28.1576	1	-0.723278	0.171239	1.23758	0.000100793	0.690914	0.00175075	0.00566428	0.912508	0.326551	0.28572	0.210161
4560000	26.3313	1	-1.47785	0.431873	1.21953	0.000124731	0.687637	0.00182391	0.00583905	1.00597	0.359245	0.314927	0.281551
4567500	27.6058	1	-1.53895	0.390888	1.25528	0.000110282	0.688936	0.00184525	0.00593206	0.941442	0.335823	0.29477	0.315097
4575000	28.4294	1	-0.589228	0.171486	1.21278	0.000108282	0.688487	0.00204041	0.00654999	0.905325	0.320562	0.284532	0.48553
4582500	26.6745	1	-1.51471	0.0743436	1.48859	0.000114515	0.688954	0.00167819	0.00539532	0.986501	0.354081	0.309516	0.0695953
4590000	28.085	1	-1.14435	0.0694728	1.40762	0.000103086	0.687291	0.00181023	0.00578887	0.916889	0.327631	0.287035	0.262256
4597500	27.2675	1	-1.55364	0.107479	1.46596	0.00011821	0.686774	0.00195022	0.00622625	0.960561	0.341428	0.30115	0.405833
4605000	28.3878	1	-0.566944	-0.116787	1.41928	9.6294e-05	0.676889	0.00176825	0.00547258	0.900934	0.323113	0.282422	0.115017
4612500	27.4736	1	0.189562	-0.369632	1.43925	0.000104853	0.641288	0.00191219	0.0053307	0.947204	0.340174	0.297478	0.0271526
4620000	26.3722	1	-0.0624796	-0.235303	1.40392	0.000146989	0.647327	0.00265985	0.00754198	1.01104	0.354072	0.321231	0.651596
4627500	26.131	1	-1.50901	-0.189486	1.67656	0.000153463	0.6588	0.00265249	0.00777401	1.02384	0.357698	0.326245	0.67952
4635000	25.2217	1	-2.53545	0.240124	1.57827	0.000150538	0.688919	0.00201299	0.00647096	1.07139	0.379715	0.336497	0.467651
4642500	26.545	1	-2.10717	0.399569	1.37217	0.00013847	0.688852	0.00219266	0.007047	1.00141	0.352581	0.316318	0.580077
4650000	25.4685	1	-2.44825	0.235787	1.57189	0.000171491	0.687887	0.0026132	0.00837259	1.05913	0.367854	0.340098	0.739408
4657500	26.1196	1	-1.50065	0.349094	1.27055	0.000146718	0.689067	0.00223748	0.007196	1.02435	0.360066	0.324113	0.603578
4665000	26.2644	1	-2.14991	0.46164	1.33357	0.000124792	0.687961	0.00180492	0.00578427	1.00905	0.360584	0.315887	0.260445
4672500	24.2158	1	-1.34539	0.577199	1.06303	0.000197458	0.684807	0.00268452	0.00851708	1.13091	0.392249	0.363828	0.751736
4680000	26.3234	1	-0.08359	0.48609	0.862373	0.000147456	0.680578	0.00240112	0.0075171	1.01363	0.355075	0.321958	0.648414
4687500	24.2438	1	-0.365495	0.409456	0.974465	0.000215231	0.695461	0.00311316	0.0102225	1.12206	0.383665	0.36892	0.856994
4695000	27.3449	1	-1.05193	0.535033	1.03996	0.000109966	0.68002	0.00181666	0.00567743	0.952473	0.3408	0.298222	0.215969
4702500	25.2489	1	-1.59066	0.436649	1.24248	0.000138437	0.687789	0.00179776	0.00575816	1.06422	0.380418	0.333163	0.250001
4710000	29.1202	1	0.284002	0.150925	1.03609	8.81083e-05	0.691853	0.00163603	0.00530926	0.869272	0.312238	0.273109	0.0119411
4717500	23.5416	1	0.0167766	0.126171	1.12908	0.000169993	0.689255	0.00185628	0.00597366	1.16639	0.415855	0.365245	0.329259
4725000	27.9427	1	0.288679	-0.171891	1.2783	0.00010086	0.668917	0.00181017	0.00546742	0.922298	0.330793	0.289134	0.112133
4732500	28.4394	1	0.285483	0.0623472	1.09972	9.66754e-05	0.688681	0.00173098	0.00556015	0.898561	0.321949	0.281487	0.161131
4740000	27.5502	1	0.421163	0.0217017	1.10509	0.000127595	0.67954	0.00234753	0.00732548	0.950182	0.333527	0.301104	0.622544
4747500	26.3304	1	0.243344	-0.309157	1.38254	0.000142307	0.63449	0.00259523	0.0071003	1.01289	0.356413	0.320136	0.588702
4755000	28.6991	1	-0.32758	-0.0355106	1.30609	9.26501e-05	0.683417	0.00171288	0.00541052	0.886627	0.318186	0.278126	0.0789422
4762500	25.9024	1	0.55041	-0.191038	1.24039	0.000153959	0.650867	0.00261932	0.00750236	1.03635	0.363087	0.329113	0.646511
4770000	26.9062	1	0.917462	-0.129519	1.10753	0.000132905	0.661332	0.00237527	0.00701358	0.982484	0.346046	0.310224	0.574541
4777500	27.8811	1	0.940236	0.11586	0.925498	0.000104152	0.690565	0.0017623	0.00569522	0.926094	0.331292	0.28995	0.223707
4785000	27.6883	1	0.461214	0.443809	0.788262	0.000112824	0.677848	0.00199902	0.0062052	0.939385	0.333985	0.294473	0.399999
4792500	28.5958	1	0.631528	0.110033	0.989818	9.31072e-05	0.691317	0.00163858	0.0053083	0.893637	0.320992	0.280769	0.0112411
4800000	27.6581	1	-0.232741	-0.00622574	1.27124	0.000117936	0.679468	0.00211276	0.00659143	0.943019	0.333748	0.296489	0.494546
4807500	27.7919	1	-0.434309	-0.0448138	1.33547	0.000117022	0.676032	0.0021558	0.00665437	0.936661	0.331255	0.294662	0.507797
4815000	27.9285	1	-1.17288	0.450959	1.13043	0.000103597	0.685888	0.00178803	0.00569234	0.923764	0.33047	0.289222	0.222463
4822500	27.9048	1	-0.487552	0.478443	0.961414	0.000119527	0.682401	0.00222409	0.00700282	0.932158	0.32836	0.294299	0.572734
4830000	27.4416	1	-0.289729	0.675772	0.772087	0.000113358	0.658167	0.00205755	0.00601916	0.950304	0.338627	0.297625	0.344196
4837500	26.4938	1	0.238858	0.602183	0.722077	0.000119846	0.65978	0.00192132	0.00564731	0.995907	0.356468	0.311851	0.202542
4845000	25.4275	1	-0.996043	0.640468	0.945032	0.000142691	0.67108	0.00203187	0.00617741	1.05787	0.376235	0.331561	0.392158
4852500	25.8127	1	-1.05005	0.643456	0.973004	0.000141253	0.672679	0.00211356	0.00645713	1.0385	0.368117	0.326129	0.464427
4860000	26.1653	1	-0.18601	0.461975	0.904546	0.000172971	0.691635	0.00304159	0.0098636	1.01573	0.348263	0.332474	0.839591
4867500	28.5275	1	-0.532954	0.417909	1.02046	9.70068e-05	0.685414	0.00178362	0.00566972	0.894952	0.320248	0.280218	0.212573
4875000	27.6009	1	-1.03832	0.663998	0.94739	0.000108117	0.668773	0.00190829	0.00576126	0.940336	0.336121	0.294379	0.251253
4882500	26.8426	1	-0.609057	0.794447	0.758326	0.000140041	0.654203	0.00261282	0.00755593	0.986309	0.345362	0.313429	0.653364
4890000	28.5202	1	-0.000948283	0.559083	0.799845	9.38563e-05	0.667987	0.00176343	0.00531132	0.897081	0.322222	0.281835	0.013426
4897500	27.0761	1	0.240096	0.476439	0.814159	0.000113609	0.675928	0.00185162	0.0057136	0.966305	0.345601	0.302528	0.231556
4905000	26.2567	1	-0.327423	0.34762	1.03575	0.000148623	0.688562	0.00234448	0.00752794	1.0172	0.356284	0.323134	0.649806
4912500	28.6417	1	-0.21761	0.447667	0.929545	9.55274e-05	0.681804	0.00179506	0.00564135	0.889417	0.318374	0.278511	0.199836
4920000	27.626	1	0.458347	0.366015	0.842884	0.00012721	0.685654	0.00232164	0.00738562	0.946435	0.331998	0.300133	0.630933
4927500	27.5423	1	-0.0491551	0.275301	1.01263	0.000105794	0.690473	0.00170894	0.00552112	0.941914	0.337631	0.295147	0.141197
4935000	27.7919	1	-0.541614	0.520017	0.944223	0.000125524	0.680959	0.00237251	0.00743636	0.938229	0.328941	0.297713	0.637815
4942500	28.4351	1	-0.749379	0.377074	1.09764	9.73213e-05	0.688178	0.00175068	0.00561436	0.898997	0.321905	0.281543	0.187358
4950000	28.4335	1	-0.593486	0.415297	1.03557	0.000101173	0.685748	0.00186657	0.00593971	0.901373	0.3215	0.28223	0.31774
4957500	28.6048	1	-0.475047	0.324521	1.07672	0.000100034	0.689133	0.00186424	0.00599691	0.893704	0.318544	0.279877	0.336961
4965000	26.1244	1	-2.09082	0.467581	1.32254	0.000121712	0.687874	0.00169517	0.00543105	1.01511	0.36422	0.318352	0.0912323
4972500	25.3987	1	-2.00259	0.608654	1.199	0.000205892	0.704392	0.00363931	0.0123113	1.04536	0.352557	0.35208	0.929474
4980000	27.5244	1	-0.924565	0.477244	1.05908	0.000136073	0.686928	0.00255043	0.00814646	0.950966	0.331004	0.30447	0.718582
4987500	29.0097	1	0.207161	0.321506	0.928251	8.99596e-05	0.688156	0.00169838	0.00544624	0.87201	0.312826	0.273428	0.100091
4995000	27.3898	1	-0.75079	0.563272	0.954146	0.000126316	0.677924	0.00225912	0.00701423	0.957793	0.337347	0.30243	0.574648
5002500	25.3204	1	0.266293	0.313168	0.933167	0.000137777	0.68833	0.0018018	0.00578111	1.06042	0.378956	0.33197	0.259195
5010000	27.673	1	-0.207148	0.564254	0.835923	0.000113236	0.671344	0.00204538	0.00622347	0.940262	0.334224	0.294781	0.405068
5017500	25.8536	1	-0.907825	0.982387	0.679928	0.000129384	0.622128	0.00216324	0.00572479	1.03061	0.368552	0.322655	0.236263
5025000	25.1107	1	-0.721851	1.04607	0.590447	0.00014569	0.607277	0.00238276	0.0060673	1.07475	0.382748	0.336666	0.359416
5032500	24.4485	1	0.974472	0.742873	0.462278	0.000182864	0.626517	0.00289429	0.00774947	1.11867	0.390924	0.35635	0.676709
5040000	27.5538	1	0.701736	0.556438	0.647864	0.000113621	0.659602	0.00209075	0.00614208	0.945618	0.336457	0.296322	0.38195
5047500	26.6844	1	1.72048	0.481254	0.484515	0.000113904	0.648243	0.0018725	0.00532327	0.987628	0.354712	0.310214	0.0219545
5055000	26.2961	1	1.14769	0.79913	0.371651	0.000118803	0.586459	0.0022126	0.00535038	1.0072	0.361659	0.316216	0.0405872
5062500	26.969	1	0.729219	0.720422	0.520606	0.000116302	0.626016	0.00217483	0.0058153	0.97257	0.347417	0.304467	0.27253
5070000	26.453	1	0.467567	0.769923	0.541433	0.000144023	0.633054	0.00271308	0.00739369	1.00671	0.353111	0.319279	0.632039
5077500	26.4322	1	0.561646	0.682323	0.580931	0.000129888	0.640515	0.00225867	0.00628306	1.00412	0.356669	0.314923	0.42114
5085000	26.4022	1	0.0200029	0.860457	0.576334	0.000120665	0.618961	0.00214263	0.00562313	1.00057	0.358237	0.313339	0.191451
5092500	25.2284	1	-0.423051	0.602686	0.847018	0.000164284	0.672682	0.00243104	0.00742715	1.07375	0.376491	0.340678	0.636579
5100000	28.2075	1	0.180088	0.463319	0.829194	0.000107652	0.67818	0.0020194	0.00627493	0.914501	0.324866	0.286799	0.418989
5107500	28.5315	1	-0.59795	0.511262	0.963886	9.48338e-05	0.67892	0.00175667	0.00547113	0.894146	0.320683	0.280298	0.114205
5115000	26.3653	1	-0.760647	0.729369	0.831508	0.000129541	0.65861	0.00211505	0.00619541	1.00706	0.358087	0.315668	0.397255
5122500	25.5042	1	-1.44531	0.955715	0.823579	0.000159871	0.647317	0.00262731	0.00744951	1.05828	0.370979	0.335861	0.639571
5130000	26.2764	1	-1.65359	0.796875	0.980812	0.000147421	0.667129	0.00248057	0.00745205	1.01613	0.356196	0.322496	0.639908
5137500	26.8676	1	-0.782258	0.71998	0.854434	0.000117116	0.659588	0.00196908	0.0057844	0.977521	0.349316	0.306016	0.260496
5145000	28.0587	1	0.128641	0.482327	0.830573	0.000108751	0.676886	0.00201145	0.00622519	0.921375	0.327503	0.288863	0.405543
5152500	27.5527	1	0.108499	0.338142	0.933002	0.000120604	0.6872	0.00209724	0.00670471	0.948722	0.335326	0.2986	0.518031
5160000	26.2499	1	0.0943945	0.49892	0.831798	0.000148866	0.678905	0.00242096	0.00753968	1.01756	0.356366	0.323295	0.651304
5167500	28.1125	1	0.909695	0.250679	0.831593	0.000101428	0.689502	0.00176276	0.0056772	0.914762	0.327308	0.286415	0.215871
5175000	26.7493	1	-0.111171	0.44405	0.916016	0.000125784	0.682047	0.00200142	0.0062947	0.98758	0.350744	0.309759	0.424201
5182500	25.62	1	0.453225	0.293736	0.886109	0.000154315	0.688254	0.00223575	0.0071717	1.0516	0.369743	0.332642	0.599873
5190000	28.4641	1	0.532939	0.280423	0.890755	0.000100009	0.688903	0.00182592	0.00586931	0.899383	0.321064	0.281568	0.292765
5197500	28.7558	1	0.346595	0.28999	0.923988	9.31425e-05	0.689276	0.00171664	0.00552466	0.883638	0.316729	0.276879	0.143046
5205000	26.695	1	0.337354	0.445678	0.803366	0.000143524	0.681445	0.00244425	0.00767294	0.993965	0.34762	0.316322	0.667733
5212500	26.2052	1	-1.0954	0.770268	0.886416	0.000130252	0.658809	0.00207958	0.00609506	1.01481	0.361282	0.317931	0.367934
5220000	28.5571	1	-0.530197	0.522841	0.941128	9.3728e-05	0.677284	0.00173163	0.0053658	0.893884	0.320927	0.280573	0.0507853
5227500	27.6557	1	0.279087	0.452819	0.812114	0.000111122	0.677941	0.00194576	0.00604162	0.939826	0.334802	0.294369	0.351372
5235000	25.8608	1	1.1539	0.102191	0.877669	0.000136121	0.688775	0.00191834	0.00616382	1.03391	0.367777	0.324029	0.388264
5242500	28.7001	1	0.894827	0.0785791	0.95915	9.22471e-05	0.690422	0.0016567	0.00535148	0.887467	0.318664	0.278621	0.0413188
5250000	28.3084	1	0.702951	0.101696	0.981372	0.000100168	0.689824	0.00178208	0.00574537	0.905849	0.323856	0.283587	0.244787
5257500	24.2667	1	0.83289	0.272139	0.83267	0.000234521	0.707616	0.00370607	0.0126754	1.10753	0.372763	0.374467	0.938618
5265000	27.5095	1	0.786402	0.579946	0.613237	0.000111409	0.653337	0.0020565	0.00593226	0.946229	0.33753	0.296269	0.315167
5272500	27.1736	1	0.69573	0.470836	0.710942	0.00013061	0.674415	0.00232287	0.00713443	0.968978	0.340832	0.306376	0.594095
5280000	28.3011	1	0.412235	0.419216	0.814895	0.000101188	0.680132	0.00186282	0.0058237	0.906782	0.323884	0.283873	0.275744
5287500	27.0207	1	0.644303	0.173613	0.945531	0.000142579	0.68877	0.00250675	0.00805433	0.976668	0.340257	0.312328	0.709508
5295000	29.2311	1	0.286601	0.18405	1.01228	8.71505e-05	0.691953	0.00164268	0.00533259	0.863466	0.310096	0.271171	0.028461
5302500	27.44	1	0.634814	0.0917504	1.00025	0.00010995	0.689367	0.00178933	0.00576028	0.948322	0.33898	0.296879	0.250858
5310000	28.0182	1	0.762684	0.419928	0.733038	9.93059e-05	0.676244	0.00174228	0.00538147	0.919334	0.330017	0.288496	0.0608792
5317500	27.1108	1	1.648	0.0207712	0.840086	0.000113107	0.686144	0.00179119	0.00570704	0.964495	0.344981	0.301965	0.22877
5325000	26.6245	1	1.04217	0.390489	0.695734	0.000143873	0.680954	0.00242723	0.00760776	0.997689	0.349158	0.317249	0.659829
5332500	26.3207	1	0.113949	0.710386	0.656078	0.000136421	0.647654	0.00233938	0.00663945	1.01201	0.357963	0.31832	0.504703
5340000	26.4249	1	0.783456	0.559004	0.635229	0.000139913	0.661447	0.00237717	0.00702156	1.00771	0.3549	0.318218	0.575871
5347500	24.8001	1	1.68562	0.889072	0.190219	0.000142622	0.525178	0.00266396	0.00561044	1.08852	0.389785	0.340902	0.185513
5355000	25.3264	1	2.07642	0.648647	0.283484	0.000131953	0.581198	0.00225868	0.0053932	1.05907	0.380137	0.332294	0.0682704
5362500	24.4393	1	1.28997	0.882875	0.277497	0.000187352	0.577607	0.00341048	0.00807419	1.11876	0.389684	0.357859	0.711495
5370000	26.8334	1	0.680532	0.762439	0.503082	0.000117222	0.618445	0.00219848	0.00576188	0.9791	0.349975	0.306514	0.251505
5377500	24.0235	1	-0.0991625	0.950967	0.527862	0.00025243	0.674415	0.00472612	0.0145158	1.1118	0.370812	0.382772	0.975205
5385000	25.1078	1	-0.120404	0.854064	0.609327	0.000209379	0.667076	0.00395558	0.0118813	1.06374	0.359671	0.356596	0.917607
5392500	25.6846	1	-1.12705	1.04561	0.683027	0.000128686	0.616421	0.00211897	0.00552421	1.03867	0.372299	0.325457	0.142806
5400000	25.4042	1	-0.227905	0.73961	0.723393	0.000134169	0.647319	0.00198628	0.00563194	1.05458	0.377538	0.330244	0.195527
5407500	27.0125	1	-1.02989	0.66671	0.942203	0.000144818	0.676253	0.00267814	0.00827233	0.976688	0.339544	0.313216	0.730417
5415000	26.4139	1	-0.235708	0.524424	0.882033	0.00011774	0.67492	0.00175533	0.00539967	1.00007	0.358935	0.313754	0.0722905
5422500	26.8215	1	-1.49985	0.733954	0.996202	0.000117814	0.666528	0.00193198	0.00579352	0.979969	0.350152	0.306782	0.264083
5430000	26.5605	1	-1.18945	0.883521	0.817414	0.000118529	0.643481	0.00200105	0.00561275	0.99221	0.355288	0.310737	0.1866
5437500	23.868	1	-1.31861	1.24349	0.576739	0.000216952	0.619954	0.00362897	0.00954877	1.14777	0.394528	0.374203	0.822591
5445000	20.6166	1	-2.53619	1.49338	0.669783	0.000271908	0.600665	0.00305951	0.0076615	1.36871	0.478737	0.43552	0.666362
5452500	25.5828	1	-0.807166	1.08738	0.585026	0.000133713	0.601307	0.00229715	0.00576169	1.04571	0.373786	0.327368	0.251428
5460000	25.8552	1	-0.590067	0.991752	0.610012	0.000152541	0.622639	0.00276502	0.00732724	1.03885	0.364643	0.329208	0.622794
5467500	26.6703	1	-0.589532	0.870597	0.694658	0.000128951	0.636713	0.00234283	0.00644897	0.992623	0.35189	0.311702	0.46251
5475000	25.4167	1	-0.660245	1.03165	0.598049	0.000137086	0.608026	0.00228278	0.00582379	1.05544	0.376981	0.330411	0.275778
5482500	23.1427	1	-2.09971	1.30813	0.704386	0.000214086	0.617807	0.0030688	0.00802947	1.19786	0.417419	0.38294	0.706997
5490000	23.6589	1	-1.58021	1.22309	0.646666	0.000159348	0.598468	0.00221995	0.00552869	1.15553	0.414167	0.362063	0.145138
5497500	25.6718	1	-0.747529	1.07974	0.576421	0.000130855	0.600029	0.00226338	0.00565885	1.04002	0.372206	0.32565	0.207739
5505000	26.505	1	-0.521127	0.786082	0.749994	0.00012929	0.648314	0.00221947	0.00631095	1.00047	0.355252	0.313836	0.428431
5512500	28.0754	1	-0.531842	0.588697	0.891018	0.000105833	0.671772	0.00197011	0.00600227	0.918996	0.327538	0.287802	0.338716
5520000	27.9146	1	-0.743502	0.594872	0.931772	0.000108131	0.673203	0.00197431	0.00604141	0.927105	0.330271	0.290384	0.351303
5527500	27.8758	1	-0.7773	0.504054	1.01119	0.00011269	0.681452	0.00203062	0.0063746	0.931197	0.330405	0.292242	0.444547
5535000	27.7091	1	-0.77779	0.552435	0.969614	0.000120259	0.678603	0.00220029	0.00684601	0.941411	0.332205	0.296721	0.545146
5542500	27.4686	1	-0.0736628	0.552466	0.81551	0.000122575	0.672551	0.00222025	0.00678044	0.953199	0.336616	0.300234	0.532846
5550000	28.6991	1	0.547317	0.309659	0.864615	9.43838e-05	0.687635	0.00174598	0.00558957	0.886477	0.317513	0.277655	0.175562
5557500	29.0059	1	-0.015657	0.317093	0.979176	9.01032e-05	0.688983	0.00169774	0.00545867	0.872133	0.31283	0.273431	0.1072
5565000	28.27	1	0.0772727	0.592745	0.756042	9.72233e-05	0.662592	0.00183686	0.00544404	0.906637	0.325256	0.284292	0.0988151
5572500	23.3457	1	0.53147	0.476284	0.759772	0.000178962	0.674257	0.0020337	0.00624325	1.18092	0.419667	0.370275	0.410479
5580000	26.3143	1	0.824572	0.468302	0.694225	0.000143722	0.673926	0.00234591	0.00719442	1.0139	0.3564	0.320802	0.603338
5587500	27.9815	1	0.332293	0.564865	0.720904	0.000104244	0.663478	0.00194889	0.00579127	0.921911	0.329416	0.288607	0.263201
5595000	24.2717	1	0.704156	0.533354	0.654572	0.00021091	0.679081	0.00315841	0.00984176	1.12228	0.384864	0.367252	0.838468
5602500	27.8157	1	1.07889	0.337485	0.730845	0.00010114	0.682661	0.00169129	0.00532958	0.930336	0.334119	0.292186	0.0263768
5610000	27.2502	1	0.793895	0.331771	0.789748	0.000120056	0.685002	0.00200056	0.00635102	0.962231	0.341512	0.301929	0.43866
5617500	27.9115	1	0.366858	0.245604	0.948	0.000117683	0.689174	0.00212676	0.00684226	0.931426	0.328695	0.293562	0.544455
5625000	28.1061	1	0.491253	0.277888	0.899477	0.000113151	0.688536	0.00207083	0.00664868	0.921277	0.325836	0.289807	0.506622
5632500	28.5897	1	-0.0117285	0.491685	0.851724	9.55057e-05	0.676255	0.00181047	0.00559227	0.891604	0.319339	0.279257	0.176861
5640000	28.7202	1	0.675319	0.253164	0.877805	9.34152e-05	0.69005	0.00170999	0.00551698	0.885289	0.317348	0.277412	0.139026
5647500	27.8651	1	0.858884	0.10245	0.946337	0.000107395	0.689269	0.00184527	0.00593849	0.928734	0.331264	0.290796	0.317318
5655000	26.6284	1	0.408182	0.11027	1.0484	0.000146788	0.685425	0.0024794	0.00788177	0.997282	0.348038	0.318216	0.691496
5662500	28.371	1	0.436536	0.272879	0.911899	9.78222e-05	0.689653	0.00173807	0.0056004	0.901967	0.32302	0.282491	0.180757
5670000	28.3097	1	0.614621	0.170563	0.950738	0.000104263	0.690201	0.00188549	0.00608619	0.908345	0.323413	0.284563	0.365232
5677500	28.1853	1	0.621396	0.0885524	1.01225	0.000108306	0.68718	0.00197353	0.00630883	0.915777	0.325188	0.287266	0.427884
5685000	28.1658	1	-0.113874	0.431555	0.921419	0.000101185	0.682532	0.00181093	0.0057043	0.912378	0.32635	0.28565	0.227603
5692500	29.0699	1	0.133024	0.202756	1.03188	9.00869e-05	0.691595	0.00170301	0.00552199	0.869145	0.311544	0.272343	0.141649
5700000	28.6303	1	0.00672289	0.320619	0.975953	9.58167e-05	0.688676	0.00176112	0.00565688	0.890041	0.318539	0.278692	0.206855
5707500	27.1495	1	-0.642379	0.407753	1.0444	0.000141491	0.688606	0.00253484	0.00814029	0.969928	0.337625	0.310517	0.717985
5715000	24.0746	1	-0.122309	0.263276	1.05148	0.000254288	0.718112	0.00425261	0.0150862	1.10584	0.367924	0.382686	0.984073
5722500	28.0783	1	-0.857766	0.154239	1.28009	0.000108185	0.688799	0.00192847	0.00619687	0.920242	0.327212	0.288458	0.397667
5730000	28.1691	1	-0.632926	0.103973	1.26889	0.000109512	0.686629	0.00200428	0.00639587	0.917047	0.325302	0.287848	0.449777
5737500	28.1426	1	0.209979	-0.302345	1.38701	9.76575e-05	0.652088	0.0018471	0.00530909	0.915174	0.328726	0.287532	0.0118167
5745000	27.0612	1	0.344894	-0.345442	1.38708	0.000112798	0.640836	0.00202562	0.00563982	0.966556	0.345993	0.302668	0.199137
5752500	26.8772	1	0.882472	-0.184741	1.16055	0.000126795	0.655887	0.00223542	0.00649616	0.982119	0.347973	0.308524	0.473453
5760000	28.7612	1	0.16772	0.0888036	1.10899	9.72683e-05	0.688358	0.00183827	0.00589864	0.885651	0.31605	0.277282	0.303356
5767500	28.5957	1	-0.131097	0.115111	1.15727	9.32265e-05	0.69098	0.00165125	0.0053435	0.892543	0.320509	0.28025	0.035947
5775000	25.8574	1	-0.0595821	0.289552	1.0217	0.000154061	0.689155	0.00231624	0.00745143	1.03879	0.364141	0.329685	0.639826
5782500	28.7006	1	-0.739763	0.288258	1.16025	9.20763e-05	0.691166	0.00163744	0.00530199	0.888973	0.319331	0.279338	0.00662802
5790000	27.9218	1	0.170964	0.130199	1.07687	0.000121312	0.686694	0.00225296	0.0071909	0.931644	0.327498	0.294763	0.602804
5797500	28.1996	1	0.316316	-0.000258851	1.14343	0.000109642	0.680589	0.00205614	0.00643728	0.915798	0.3247	0.28755	0.459745
5805000	27.8284	1	0.310996	0.00950004	1.14062	0.00011582	0.68075	0.00210377	0.00658973	0.934594	0.330772	0.293835	0.494181
5812500	27.7542	1	-1.07657	0.0238066	1.42304	0.00010194	0.687126	0.00167617	0.00535731	0.932641	0.334867	0.292776	0.0452057
5820000	27.2492	1	-0.553097	-0.11266	1.40915	0.000120172	0.671362	0.00208981	0.006359	0.962329	0.341514	0.301978	0.440664
5827500	27.6049	1	-0.892638	-0.221163	1.56748	0.000105566	0.667052	0.00185163	0.00556132	0.938912	0.336402	0.294125	0.161716
5835000	26.7673	1	-1.38116	-0.175485	1.6372	0.000121735	0.669364	0.00199106	0.0060219	0.984656	0.350856	0.308387	0.345078
5842500	27.7173	1	-0.219569	-0.0971474	1.33314	0.000119324	0.670135	0.00223423	0.00677318	0.940778	0.332257	0.296301	0.531454
5850000	25.7609	1	0.0584753	0.18107	1.06611	0.000192196	0.696928	0.00345276	0.0113926	1.03026	0.34942	0.343479	0.902481
5857500	27.9615	1	-0.688163	-0.116483	1.44699	0.000107498	0.673367	0.00197069	0.00603334	0.924757	0.329467	0.28964	0.348742
5865000	23.7075	1	0.469457	-0.264221	1.29153	0.000169134	0.648588	0.00213671	0.00608036	1.15725	0.412063	0.36253	0.363448
5872500	26.3975	1	0.0966719	-0.344703	1.43811	0.000118372	0.645436	0.00192917	0.00544097	1.00056	0.358963	0.313754	0.0970378
5880000	22.9883	1	-0.980702	-0.337327	1.66089	0.00025522	0.628653	0.00414702	0.0111675	1.19343	0.405354	0.396844	0.894842
5887500	26.9454	1	-0.258523	-0.404682	1.56773	0.000116656	0.636132	0.00211768	0.00581992	0.973815	0.347843	0.304857	0.2743
5895000	27.5758	1	-0.696646	-0.194378	1.50808	0.000106594	0.66878	0.00186118	0.00561917	0.940613	0.336787	0.294569	0.189608
5902500	26.6629	1	-0.27691	-0.267528	1.47443	0.000126927	0.652388	0.00218795	0.00629423	0.992079	0.352344	0.311169	0.424077
5910000	27.4095	1	-0.781567	-0.231156	1.55305	0.000110705	0.663731	0.00194719	0.00579058	0.950084	0.339486	0.297427	0.26293
5917500	25.6969	1	-1.44258	-0.0799559	1.58959	0.000130976	0.679487	0.00182337	0.0056889	1.03887	0.371662	0.325263	0.220974
5925000	24.9172	1	-0.480099	-0.107283	1.38283	0.000171471	0.666156	0.00252167	0.00755345	1.0915	0.382205	0.346846	0.653051
5932500	27.0702	1	0.770865	-0.413722	1.34601	0.000109745	0.624316	0.00202256	0.00538367	0.966337	0.346882	0.303237	0.0622802
5940000	23.9302	1	2.05829	-0.470263	1.11865	0.000173333	0.557583	0.00288439	0.00651961	1.14704	0.406295	0.360406	0.478766
5947500	24.8524	1	2.17578	-0.588263	1.17395	0.000138158	0.52882	0.00251075	0.00532865	1.0874	0.390529	0.341519	0.025722
5955000	27.667	1	0.591979	-0.278357	1.28606	0.000105768	0.649894	0.00197277	0.00563477	0.936199	0.335146	0.293168	0.196829
5962500	26.1541	1	0.827323	-0.355184	1.29614	0.000143769	0.618425	0.00267368	0.00700695	1.02214	0.360041	0.322723	0.573429
5970000	27.8384	1	0.484184	-0.263564	1.30093	0.000104989	0.652514	0.00198928	0.00572478	0.928385	0.331994	0.29065	0.236257
5977500	25.6509	1	1.02111	-0.531948	1.37756	0.000131726	0.5878	0.00234801	0.00569628	1.04144	0.372549	0.326062	0.224163
5985000	25.1354	1	0.86453	-0.591657	1.46558	0.000146083	0.572794	0.00261167	0.00611338	1.07374	0.382176	0.336422	0.373457
5992500	26.9461	1	0.0927507	-0.353408	1.44852	0.000120408	0.637516	0.0022075	0.00608992	0.975963	0.347472	0.305752	0.366372
6000000	28.3693	1	0.417618	-0.215406	1.27985	9.53786e-05	0.66338	0.00179048	0.00531899	0.903959	0.324673	0.283956	0.0189255
6007500	28.7505	1	-0.290483	0.0356309	1.24634	9.47963e-05	0.686566	0.00177823	0.00567336	0.884528	0.316504	0.276951	0.214183
6015000	27.5697	1	-0.157537	0.0509366	1.20182	0.000104001	0.688644	0.00167098	0.00536679	0.941548	0.338037	0.29553	0.0514293
6022500	28.3288	1	-0.336315	0.311156	1.05101	0.000103513	0.689215	0.00187745	0.006041	0.90711	0.32315	0.284121	0.351174
6030000	29.108	1	0.477469	0.191443	0.966428	8.83179e-05	0.691869	0.00164548	0.0053402	0.86888	0.31202	0.272835	0.0336947
6037500	27.9382	1	1.40064	0.00229987	0.905173	0.000100002	0.686109	0.00168252	0.0053602	0.923592	0.33161	0.289923	0.0471134
6045000	27.6081	1	0.81833	0.18336	0.893676	0.00010607	0.691367	0.00173022	0.00560607	0.938945	0.336241	0.294064	0.183448
6052500	28.4857	1	-0.290571	0.201733	1.12538	0.000108533	0.689113	0.00206164	0.0066315	0.902986	0.319431	0.284007	0.503042
6060000	28.5624	1	-0.137188	0.41046	0.934906	9.34563e-05	0.683854	0.00168123	0.00531789	0.894855	0.321406	0.281101	0.0181424
6067500	27.5709	1	1.41117	0.0989995	0.834579	0.000104363	0.691285	0.00167134	0.00541386	0.940839	0.33763	0.295119	0.0809652
6075000	28.0827	1	0.91562	-0.0326433	1.03724	0.000103735	0.680618	0.00186501	0.00583944	0.917387	0.32761	0.287196	0.281696
6082500	28.6707	1	0.0104422	0.421384	0.898048	9.72261e-05	0.682531	0.00184611	0.00581508	0.889249	0.317654	0.278383	0.272445
6090000	28.2346	1	0.51146	0.256488	0.914744	0.000101326	0.689919	0.0017912	0.00577655	0.909605	0.325077	0.284756	0.257384
6097500	28.3774	1	-0.0368328	0.420159	0.907289	0.000104425	0.682995	0.00195349	0.00616232	0.905642	0.322154	0.283826	0.387832
6105000	29.0868	1	0.287553	0.179959	1.01556	8.94011e-05	0.691755	0.00168476	0.00546565	0.868408	0.311471	0.272244	0.111142
6112500	28.0843	1	0.493441	0.255895	0.919609	0.000100429	0.690259	0.00172414	0.0055664	0.915536	0.328008	0.286794	0.164236
6120000	27.164	1	0.375647	0.241776	0.953021	0.000143448	0.690394	0.00259182	0.00837137	0.968715	0.336454	0.311059	0.7393
6127500	28.217	1	-0.638523	0.340555	1.10181	9.84072e-05	0.689443	0.00171071	0.0055085	0.909041	0.325893	0.284874	0.134545
6135000	28.1223	1	-0.260135	-0.0516143	1.30911	0.000101854	0.680489	0.00182799	0.00572122	0.914588	0.327075	0.286333	0.234768
6142500	27.8283	1	-0.947675	0.172369	1.2851	0.000108453	0.6898	0.00185779	0.00598902	0.930924	0.331842	0.291525	0.334362
6150000	27.2946	1	-0.74455	0.146135	1.2696	0.000137714	0.685976	0.00250284	0.00797022	0.962811	0.33571	0.307564	0.700901
6157500	27.5772	1	-0.823175	0.265682	1.19045	0.000132762	0.689392	0.00244577	0.00787413	0.948711	0.331112	0.302689	0.690667
6165000	26.1405	1	-0.647666	0.29105	1.14576	0.000126096	0.690476	0.00178353	0.00576217	1.01547	0.362973	0.317899	0.251618
6172500	27.9728	1	-0.972708	0.450536	1.09044	0.000117185	0.685642	0.00215828	0.00686568	0.928495	0.327574	0.29271	0.548743
6180000	28.1055	1	-1.23018	0.253401	1.29201	0.000102628	0.691024	0.00178272	0.00576975	0.915754	0.327301	0.286682	0.254668
6187500	27.5662	1	-1.43748	0.223909	1.35982	0.000117622	0.689164	0.00201155	0.00647144	0.947021	0.335635	0.297437	0.467762
6195000	27.1364	1	-1.56099	0.276611	1.34285	0.000136741	0.68899	0.0023784	0.00764735	0.971153	0.339731	0.308963	0.664658
6202500	27.5262	1	-1.21752	0.355802	1.21613	0.000104927	0.690012	0.00168065	0.00542165	0.942986	0.338374	0.295765	0.0856512
6210000	27.9449	1	-0.803445	0.17807	1.25012	0.000112675	0.688756	0.00200497	0.0064418	0.928181	0.329073	0.291449	0.460816
6217500	28.9939	1	0.0584506	0.090498	1.13294	9.011e-05	0.690095	0.00168786	0.00544637	0.872732	0.313085	0.273654	0.100166
6225000	26.2828	1	-0.640205	0.266987	1.16283	0.000148944	0.689245	0.00235883	0.00759065	1.0158	0.355558	0.322938	0.657712
6232500	28.8419	1	-0.534734	0.0517181	1.28946	9.12147e-05	0.688409	0.00168368	0.0054035	0.88006	0.315851	0.27609	0.0746481
6240000	28.6484	1	-0.610951	0.211418	1.189	9.90338e-05	0.690528	0.00184147	0.00595035	0.891314	0.317871	0.279088	0.321384
6247500	27.3588	1	-0.860124	0.18587	1.25614	0.000134894	0.687475	0.00243075	0.00777778	0.959769	0.335299	0.305843	0.679949
6255000	26.4678	1	0.670244	-0.286647	1.28345	0.000122597	0.646271	0.00205692	0.00581495	0.998561	0.356703	0.312603	0.272396
6262500	27.4438	1	0.242235	-0.313331	1.38642	0.000107849	0.647714	0.00197291	0.00560031	0.947071	0.339174	0.296618	0.180713
6270000	28.9852	1	-0.214995	0.094117	1.18922	9.06542e-05	0.689897	0.00170471	0.00549725	0.873015	0.313016	0.27361	0.128523
6277500	27.7285	1	-0.730073	0.150131	1.25346	0.000102446	0.691363	0.00166354	0.00538995	0.933339	0.335017	0.292857	0.0662393
6285000	28.8422	1	-0.636798	0.237941	1.17471	9.16066e-05	0.691691	0.00168078	0.00545161	0.879707	0.31557	0.275826	0.103174
6292500	27.8124	1	0.810405	-0.0636429	1.07882	0.000104263	0.678763	0.00181276	0.00564307	0.92911	0.332576	0.290939	0.200622
6300000	25.124	1	2.35898	-0.335533	0.949452	0.00013418	0.606872	0.00208636	0.00530707	1.07285	0.38537	0.337085	0.0103461
6307500	22.6539	1	2.54377	-0.335882	0.912239	0.000226264	0.566448	0.0035054	0.00808531	1.22897	0.428024	0.393167	0.7126
6315000	23.6174	1	2.07056	-0.23071	0.925848	0.000194921	0.623622	0.00280203	0.00744474	1.16877	0.409731	0.370904	0.638935
6322500	28.4785	1	0.900139	-0.0766633	1.07271	9.43552e-05	0.678933	0.00171356	0.0053371	0.898234	0.32257	0.282068	0.0315727
6330000	28.0719	1	0.670024	0.0511399	1.02386	9.86413e-05	0.689038	0.00166866	0.00536611	0.916998	0.329225	0.287827	0.0509875
6337500	28.9839	1	0.395648	0.0933165	1.05717	9.01544e-05	0.690406	0.00168433	0.00544044	0.873221	0.31328	0.273825	0.0967283
6345000	27.8387	1	0.457377	0.0922423	1.04259	0.000119354	0.685586	0.00217295	0.0069111	0.93519	0.329767	0.294962	0.556898
6352500	28.4568	1	-0.742852	0.243735	1.19419	0.000103346	0.690174	0.0019037	0.00614441	0.901744	0.320837	0.282577	0.382632
6360000	28.3179	1	-0.606666	0.0215776	1.32732	0.000106214	0.682849	0.00198484	0.00625834	0.9091	0.323012	0.285074	0.414556
6367500	27.376	1	-0.410164	-0.201807	1.44764	0.000123488	0.658328	0.00230846	0.00675636	0.957772	0.338324	0.301602	0.528207
6375000	28.163	1	-0.687835	-0.0653134	1.40696	0.000103225	0.678805	0.0018851	0.005869	0.913745	0.326192	0.286064	0.292655
6382500	28.0327	1	-0.770423	-0.0374055	1.4047	0.000109163	0.678894	0.00200196	0.00623458	0.922698	0.327937	0.289294	0.408117
6390000	27.3221	1	-1.52532	0.154926	1.42983	0.000106683	0.691181	0.00165442	0.00535726	0.954093	0.34257	0.299511	0.0451692
6397500	27.0844	1	-0.80711	0.0626558	1.3415	0.000148438	0.681082	0.00280397	0.00879214	0.971661	0.336168	0.313717	0.773344
6405000	27.6294	1	-0.600843	0.150269	1.22678	0.000127852	0.686512	0.00233617	0.00745218	0.94629	0.331712	0.300329	0.639925
6412500	25.4947	1	-0.454158	-0.15104	1.42432	0.000190516	0.657433	0.00357894	0.0104474	1.0495	0.358258	0.346012	0.866963
6420000	28.7235	1	-0.31814	0.108361	1.20104	9.87177e-05	0.688428	0.00186648	0.00599051	0.888091	0.316568	0.278113	0.334855
6427500	26.7239	1	-1.26271	0.281807	1.28189	0.000157499	0.691617	0.0028282	0.00917105	0.98901	0.341033	0.320888	0.799664
6435000	27.3926	1	-1.22159	0.177462	1.34023	0.000117184	0.68894	0.00194924	0.00626645	0.954521	0.339117	0.299333	0.41673
6442500	25.3465	1	0.0431544	-0.255742	1.39259	0.000186367	0.636243	0.00350036	0.0096228	1.06152	0.364663	0.346411	0.826748
6450000	27.8055	1	-0.425266	0.0397361	1.26972	0.00011487	0.683101	0.00205543	0.00648606	0.935237	0.331402	0.293771	0.471138
6457500	27.6398	1	-0.447146	0.14822	1.20403	0.000124007	0.686899	0.00222377	0.00710241	0.945444	0.332672	0.298826	0.589039
6465000	28.2632	1	-0.286234	0.251591	1.08986	0.000114245	0.68922	0.00215097	0.00692118	0.914553	0.322453	0.288485	0.558678
6472500	28.6778	1	-0.429447	0.381458	1.02082	9.48091e-05	0.686997	0.00175568	0.00560914	0.887561	0.317829	0.277967	0.184902
6480000	28.3406	1	-1.16716	0.231151	1.29308	9.69928e-05	0.691694	0.00169402	0.0054946	0.903146	0.323829	0.28306	0.127097
6487500	26.9914	1	-1.51272	0.29526	1.32627	0.000122633	0.689879	0.00195244	0.00629575	0.97508	0.3463	0.305841	0.424477
6495000	25.6588	1	-0.75229	-0.110381	1.45049	0.0001823	0.663641	0.00331202	0.00984667	1.04325	0.357747	0.34141	0.838721
6502500	27.8377	1	-1.08977	0.114288	1.35963	0.000107567	0.688414	0.00184696	0.0059276	0.92999	0.331756	0.291182	0.313551
6510000	27.8316	1	-1.05098	0.321252	1.19881	0.000117399	0.689141	0.00209192	0.00672946	0.934987	0.330377	0.294348	0.522947
6517500	26.5141	1	-0.169992	0.325787	0.999451	0.00014644	0.688949	0.00239109	0.00768715	1.00347	0.350891	0.319402	0.669423
6525000	27.1218	1	-0.664022	0.356926	1.08483	0.000126383	0.688095	0.00209583	0.00671944	0.970542	0.34298	0.305511	0.520965
6532500	26.236	1	-0.623804	0.0870378	1.27861	0.000175401	0.685692	0.00324963	0.010339	1.00984	0.344993	0.332497	0.862241
6540000	27.8329	1	-0.443449	0.0731235	1.24811	0.000100945	0.689538	0.00165375	0.00532674	0.929583	0.333856	0.291964	0.0243917
6547500	28.7425	1	-0.0183883	0.354383	0.95286	9.70988e-05	0.686952	0.00183678	0.00586741	0.886288	0.316397	0.277468	0.292071
6555000	27.0321	1	0.945016	0.372766	0.726542	0.000119797	0.680457	0.00195705	0.00612452	0.971815	0.345851	0.304504	0.376776
6562500	26.693	1	0.555276	0.415785	0.785381	0.000154474	0.686301	0.00275088	0.00876915	0.991958	0.343261	0.320174	0.771624
6570000	27.6738	1	-0.169744	0.506852	0.87822	0.000102871	0.675958	0.00173922	0.00536727	0.936393	0.336185	0.29391	0.0517438
6577500	28.7215	1	0.0769943	0.375386	0.914882	9.22112e-05	0.685344	0.00169289	0.00538012	0.885949	0.318036	0.278025	0.0600241
6585000	28.3916	1	0.650342	0.276181	0.864499	9.90288e-05	0.688911	0.00178037	0.00572302	0.901729	0.322469	0.282306	0.235523
6592500	23.5376	1	0.351311	0.310374	0.890827	0.000187012	0.687665	0.00214628	0.00687172	1.17264	0.41368	0.3697	0.54984
6600000	28.8977	1	0.129001	0.14768	1.0722	9.20879e-05	0.691231	0.00171577	0.00555681	0.877136	0.314285	0.274781	0.159462
6607500	27.3601	1	-0.412539	0.0889497	1.2303	0.000132366	0.683559	0.00238338	0.00753184	0.959811	0.336169	0.304918	0.650304
6615000	24.6537	1	-1.0653	0.126398	1.3358	0.000189674	0.684986	0.00271305	0.00861248	1.10486	0.382875	0.355889	0.759494
6622500	28.844	1	-0.433294	0.0561817	1.26211	9.20391e-05	0.688294	0.0017144	0.00550004	0.879529	0.315342	0.275645	0.130028
6630000	25.9308	1	-0.638449	0.0700006	1.28847	0.000130101	0.687343	0.00182564	0.0058391	1.0274	0.366896	0.321634	0.281569
6637500	27.0098	1	-1.73936	0.270171	1.38606	0.000131628	0.688893	0.00218627	0.00702739	0.977174	0.344123	0.308595	0.576841
6645000	27.1492	1	-1.57436	0.465653	1.21078	0.000134674	0.687357	0.00233545	0.00747	0.970518	0.34014	0.308085	0.642283
6652500	25.925	1	-1.12154	0.576634	1.03796	0.000143028	0.679038	0.00214932	0.0066965	1.03354	0.365341	0.325271	0.516384
6660000	27.123	1	-0.99956	0.650655	0.943628	0.00011239	0.66931	0.00187312	0.00566427	0.963577	0.344827	0.30171	0.210158
6667500	27.928	1	-1.38286	0.214479	1.35137	0.000102818	0.691272	0.00173747	0.00562782	0.923387	0.330586	0.289164	0.193627
6675000	27.715	1	-1.12694	0.410592	1.14976	0.000120821	0.687453	0.00215731	0.00690236	0.941276	0.331945	0.296854	0.555344
6682500	27.7953	1	-0.97989	0.0691017	1.37576	0.000102146	0.688829	0.00169209	0.00543781	0.929611	0.33352	0.291516	0.0951954
6690000	27.1634	1	-0.916556	0.00855285	1.40843	0.000132586	0.678241	0.00234802	0.00729745	0.969698	0.34048	0.307186	0.618546
6697500	25.9616	1	-0.934427	0.104562	1.34619	0.000136917	0.686693	0.00197759	0.00631198	1.0295	0.365557	0.322946	0.428699
6705000	28.1158	1	-1.23327	0.0676059	1.42849	9.84063e-05	0.688816	0.0016794	0.00539681	0.914418	0.328204	0.286894	0.0705184
6712500	28.0421	1	-0.928993	0.210404	1.25459	0.000112474	0.689117	0.00202788	0.00652298	0.923841	0.327222	0.290283	0.479521
6720000	27.1618	1	-1.53497	0.224247	1.37418	0.000111368	0.691325	0.00173514	0.00562125	0.961343	0.344201	0.301058	0.190577
6727500	26.6481	1	-1.65521	0.307491	1.34872	0.000136263	0.689183	0.00217233	0.00698908	0.995867	0.350855	0.314365	0.570415
6735000	23.395	1	-2.21499	0.498644	1.30851	0.000241995	0.699007	0.00327926	0.0108948	1.16968	0.398022	0.387708	0.884942
6742500	26.6922	1	-1.88167	0.563047	1.20245	0.000137485	0.683912	0.00225736	0.00714156	0.993854	0.349555	0.314267	0.59521
6750000	24.9699	1	-0.924512	0.451621	1.06593	0.000186476	0.690057	0.00275479	0.00888807	1.08571	0.375305	0.350977	0.780359
6757500	27.7939	1	-0.271411	0.431776	0.946859	0.000113991	0.683484	0.00202614	0.00640138	0.935369	0.33178	0.293612	0.451119
6765000	28.4235	1	0.280822	0.524414	0.762678	9.60376e-05	0.669083	0.00181455	0.0054834	0.89922	0.32246	0.281857	0.120994
6772500	26.8806	1	0.244651	0.770358	0.593429	0.000120317	0.631979	0.00221686	0.00602372	0.978815	0.348767	0.30656	0.345665
6780000	24.503	1	0.0509459	1.13434	0.368788	0.000147119	0.557186	0.0024835	0.00560845	1.10566	0.395933	0.346274	0.184575
6787500	25.4502	1	0.856222	0.997465	0.29002	0.000132445	0.547795	0.00251496	0.00556154	1.05166	0.376798	0.329445	0.161825
6795000	24.4747	1	-0.0959095	1.0135	0.492418	0.000150547	0.592631	0.00235374	0.00577791	1.10866	0.39621	0.347071	0.257922
6802500	25.6928	1	-1.13983	0.956102	0.748512	0.000135812	0.633032	0.00219826	0.00599033	1.04168	0.371315	0.326209	0.334795
6810000	25.1816	1	0.195822	0.831886	0.564046	0.000148789	0.623738	0.00237861	0.00632168	1.07271	0.380855	0.336523	0.431199
6817500	26.9233	1	0.562133	0.499071	0.717803	0.000138255	0.673831	0.00244657	0.00750092	0.982127	0.344097	0.311889	0.646324
6825000	26.1341	1	0.770877	0.306951	0.811099	0.000154082	0.688186	0.00244249	0.00783319	1.02362	0.357404	0.326418	0.68617
6832500	26.7651	1	-0.125834	0.491461	0.882836	0.000147065	0.68278	0.00257376	0.00811348	0.989797	0.344631	0.316768	0.715375
6840000	28.1657	1	-0.655437	0.541744	0.953566	0.000107335	0.677568	0.00200186	0.00620863	0.916094	0.325691	0.287178	0.400956
6847500	27.8736	1	0.155151	0.308264	0.955406	0.000111491	0.688354	0.00195525	0.00627394	0.93071	0.330628	0.291881	0.418727
6855000	26.6604	1	0.220434	0.0953544	1.0974	0.000155734	0.684639	0.00279087	0.00884976	0.993407	0.343514	0.320978	0.777588
6862500	26.6101	1	0.971293	0.0910186	0.940742	0.000131495	0.686806	0.00205979	0.00657673	0.996426	0.35271	0.313239	0.491375
6870000	27.5108	1	0.723867	0.110625	0.977182	0.000104672	0.691267	0.00165797	0.00537024	0.944406	0.339052	0.296412	0.0536732
6877500	28.1111	1	-0.0995041	0.436397	0.91441	0.000109822	0.682471	0.00202112	0.00636517	0.919684	0.326356	0.288609	0.442204
6885000	26.4272	1	-0.705705	0.627787	0.902172	0.000173659	0.68858	0.00329468	0.0105795	0.998627	0.340567	0.329766	0.872515
6892500	27.2392	1	-0.990965	0.599567	0.980973	0.000136075	0.678946	0.00248038	0.00772574	0.965869	0.33761	0.307584	0.67396
6900000	27.5353	1	-0.984717	0.633171	0.96026	0.000110639	0.671658	0.00193611	0.00589663	0.944659	0.337115	0.295755	0.30264
6907500	28.1182	1	-0.126118	0.0124422	1.22583	0.000107349	0.682773	0.0019558	0.0061653	0.9181	0.326574	0.287735	0.38869
6915000	25.3777	1	-0.871837	0.140355	1.28993	0.000203598	0.694512	0.00363337	0.0118937	1.04867	0.35455	0.351593	0.917965
6922500	28.9023	1	-0.127567	0.155889	1.1238	9.51492e-05	0.690368	0.00180775	0.00583837	0.87865	0.31378	0.275068	0.281293
6930000	25.3701	1	0.71821	-0.107904	1.13764	0.000184876	0.659662	0.00323708	0.00951138	1.06068	0.364705	0.345646	0.820451
6937500	25.1893	1	1.58322	-0.331581	1.10579	0.000136908	0.624651	0.00210613	0.00561112	1.06645	0.38188	0.33399	0.185835
6945000	25.1527	1	1.81059	-0.203815	0.97618	0.000139558	0.650815	0.00200464	0.00574091	1.06947	0.382375	0.334813	0.242953
6952500	26.318	1	2.1684	-0.0806665	0.80166	0.000118323	0.675152	0.00172253	0.00530256	1.00771	0.361982	0.316645	0.00704803
6960000	24.1086	1	3.05313	0.134013	0.452612	0.000150318	0.689909	0.00168031	0.00541875	1.12885	0.405079	0.354072	0.0839098
6967500	25.8664	1	2.22104	0.0261026	0.713478	0.00012598	0.687828	0.00171838	0.00550458	1.02875	0.368826	0.3224	0.132458
6975000	27.1865	1	1.33379	0.277389	0.720763	0.000116393	0.686394	0.00188649	0.00601549	0.963116	0.343207	0.301634	0.343013
6982500	26.4611	1	1.83877	-0.125422	0.908039	0.000118517	0.667907	0.00183278	0.00551888	0.997064	0.357408	0.312434	0.140024
6990000	24.764	1	0.843542	0.237105	0.841905	0.000162931	0.688966	0.00210864	0.00677946	1.09901	0.388114	0.346159	0.532658
6997500	27.8886	1	0.695803	0.25027	0.879776	0.000101189	0.690228	0.00168586	0.00544225	0.925032	0.331862	0.290066	0.0977789
7005000	28.1972	1	-0.0575107	0.481105	0.869693	0.000111047	0.678915	0.00210555	0.00655761	0.916488	0.324486	0.28806	0.487206
7012500	28.0951	1	0.449194	0.359796	0.851925	0.000106436	0.68483	0.00191279	0.00606907	0.918539	0.32711	0.287735	0.359967
7020000	26.4989	1	1.22961	0.211078	0.792051	0.000144977	0.689308	0.00234149	0.00753638	1.00431	0.351739	0.319074	0.650883
7027500	27.4333	1	0.810802	0.5538	0.6283	0.000115355	0.658235	0.00210657	0.00616379	0.95179	0.338564	0.298291	0.388257
7035000	27.2921	1	-0.587479	0.615108	0.882744	0.000137255	0.675334	0.00257123	0.0079196	0.963001	0.335946	0.307426	0.695564
7042500	27.6046	1	-0.46472	0.661051	0.821058	0.000105699	0.661499	0.00188619	0.00557217	0.938968	0.336381	0.294124	0.167086
7050000	27.7135	1	-0.0632159	0.673943	0.727473	0.000112095	0.655399	0.00212656	0.00617107	0.937908	0.333597	0.293952	0.390346
7057500	25.6738	1	0.716922	0.659215	0.566222	0.000174372	0.656664	0.0030939	0.00901129	1.0458	0.361115	0.338615	0.789011
7065000	26.8987	1	0.646044	0.72055	0.542686	0.000111353	0.627146	0.00198379	0.00532054	0.976651	0.350777	0.306781	0.0200232
7072500	26.4991	1	0.739265	0.545585	0.65344	0.000116085	0.658814	0.0018081	0.00529945	0.998302	0.35861	0.313708	0.00475165
7080000	28.2755	1	-0.003591	0.577912	0.787197	9.71988e-05	0.665933	0.00181981	0.00544746	0.906359	0.325145	0.284195	0.10079
7087500	26.8028	1	1.47939	0.349675	0.628407	0.000112791	0.67724	0.00173418	0.00537296	0.98021	0.351897	0.307637	0.0554329
7095000	27.3769	1	1.48745	0.326667	0.648157	0.00010837	0.680536	0.00178287	0.00558081	0.950324	0.340415	0.297667	0.171316
7102500	27.7554	1	0.490933	0.216673	0.944666	0.000123823	0.68914	0.00224619	0.00722572	0.939878	0.330267	0.297489	0.608045
7110000	28.0055	1	1.06159	0.0773646	0.924609	0.000104963	0.688625	0.00182778	0.00587001	0.92136	0.328906	0.288449	0.293023
7117500	27.6718	1	0.426802	-0.14968	1.2326	0.000103019	0.67162	0.00176824	0.00538474	0.936202	0.336061	0.293776	0.0629575
7125000	28.6588	1	0.165752	-0.085862	1.23594	9.27202e-05	0.679073	0.00172149	0.00536412	0.889144	0.31923	0.279093	0.0496875
7132500	27.7046	1	0.377051	-0.220804	1.29377	0.00011167	0.656283	0.00210673	0.00612924	0.938053	0.333817	0.293932	0.378175
7140000	26.7429	1	0.928763	-0.432843	1.32506	0.000113233	0.617517	0.0020387	0.00533015	0.984359	0.353519	0.30915	0.0267728
7147500	26.4724	1	0.630741	-0.41904	1.38712	0.0001168	0.626269	0.00200879	0.00537497	0.997372	0.358052	0.313014	0.0567266
7155000	24.6487	1	-0.235823	-0.493866	1.63573	0.000158485	0.614497	0.00246222	0.00638702	1.10366	0.391542	0.346401	0.44761
7162500	26.0533	1	-0.876787	-0.404271	1.69421	0.000122718	0.64575	0.00192683	0.00543918	1.01886	0.365534	0.319498	0.0959972
7170000	25.107	1	-0.543831	-0.23392	1.50162	0.000200548	0.644242	0.00380727	0.0107019	1.06987	0.364547	0.353812	0.87747
7177500	26.8243	1	-0.847683	-0.281789	1.59839	0.000115067	0.659753	0.00190423	0.00559662	0.97844	0.350423	0.306448	0.17895
7185000	27.1067	1	-1.59332	0.0706247	1.50303	0.000128817	0.682935	0.00218867	0.00690292	0.971902	0.342744	0.306515	0.555444
7192500	26.9454	1	-0.210231	-0.24313	1.43183	0.000126842	0.652924	0.00228015	0.00656958	0.978963	0.346557	0.307729	0.489821
7200000	27.6391	1	-0.662586	-0.233141	1.52819	0.00010297	0.666511	0.00176993	0.00530733	0.939824	0.337585	0.295286	0.0105337
7207500	26.9171	1	-1.53089	-0.132466	1.64075	0.000117076	0.674755	0.00189457	0.00582507	0.975311	0.348355	0.305326	0.276263
7215000	26.3189	1	-1.21533	-0.376432	1.74982	0.000121175	0.65072	0.00195026	0.00558365	1.00476	0.359901	0.314711	0.172696
7222500	25.9846	1	-0.676438	-0.523005	1.74123	0.000129824	0.621353	0.00222215	0.00586865	1.02475	0.365821	0.320817	0.292523
7230000	26.0386	1	-0.13789	-0.49	1.60636	0.000136202	0.613876	0.00244745	0.0063385	1.02551	0.364024	0.321755	0.435495
7237500	26.3084	1	-0.607267	-0.368946	1.61658	0.00014351	0.632542	0.00263474	0.00717018	1.01418	0.356592	0.3208	0.599639
7245000	25.6167	1	-0.00114933	-0.675577	1.70648	0.00012877	0.586294	0.0022596	0.00546184	1.04243	0.373902	0.326812	0.108994
7252500	22.5665	1	-0.727175	-0.84814	1.98724	0.000215699	0.542089	0.00335675	0.00733057	1.23516	0.433535	0.391436	0.623264
7260000	23.1764	1	-0.248923	-0.973611	1.98198	0.000182489	0.519526	0.00300705	0.00625851	1.19162	0.423391	0.373665	0.414602
7267500	24.1155	1	0.188338	-0.812054	1.76305	0.000149532	0.553131	0.00239484	0.00535914	1.12945	0.405526	0.354549	0.0464121
7275000	22.757	1	0.353427	-1.02381	1.89227	0.000196052	0.480296	0.00338661	0.00651642	1.22008	0.432183	0.383344	0.478047
7282500	23.5199	1	-0.00567543	-0.79697	1.80647	0.000160942	0.562629	0.00239885	0.0054847	1.16399	0.417402	0.364844	0.121704
7290000	21.291	1	-0.607719	-1.2057	2.22579	0.000200884	0.501938	0.00264515	0.0053109	1.31245	0.471419	0.412334	0.0131221
7297500	20.072	1	-1.24205	-1.01457	2.21584	0.000262302	0.53447	0.00307231	0.0065996	1.40584	0.497499	0.442034	0.496295
7305000	23.7249	1	-1.29312	-0.739727	2.04017	0.000176175	0.587786	0.00266628	0.00646821	1.15919	0.410844	0.364063	0.467011
7312500	20.7897	1	-3.09379	-0.793797	2.46741	0.000211761	0.619524	0.00201986	0.00530879	1.34766	0.484074	0.423414	0.011594
7320000	22.8706	1	-2.6731	-0.391403	2.08311	0.000170655	0.658909	0.00183358	0.00537565	1.20554	0.432779	0.37834	0.0571599
7327500	23.4839	1	-0.768337	-0.624581	1.82904	0.000187389	0.59284	0.00278214	0.00683304	1.17582	0.414985	0.370554	0.542751
7335000	26.69	1	-1.17801	-0.182664	1.59658	0.000120632	0.669261	0.00194328	0.00587558	0.987458	0.352479	0.309145	0.295054
7342500	25.4304	1	-1.42897	-0.444483	1.85005	0.000147393	0.634717	0.00236674	0.00647918	1.05973	0.375547	0.332858	0.469554
7350000	24.3147	1	-2.34979	-0.295312	1.9416	0.000188386	0.649319	0.00279323	0.00796514	1.12631	0.392737	0.359769	0.700371
7357500	25.0626	1	-1.94974	-0.383947	1.91612	0.000144408	0.650913	0.00207639	0.00594807	1.07643	0.383899	0.337049	0.320606
7365000	26.106	1	-1.71495	-0.265035	1.77851	0.000124611	0.665014	0.00188652	0.00563164	1.01634	0.363849	0.318268	0.195389
7372500	26.4318	1	-1.30975	0.0279831	1.48128	0.000142376	0.679695	0.0023155	0.00722903	1.0077	0.354085	0.318967	0.608538
7380000	26.9096	1	-1.46775	0.197103	1.38147	0.000149504	0.687812	0.00268608	0.00860403	0.981185	0.340045	0.316018	0.758818
7387500	27.2617	1	-1.2935	-0.00746406	1.50013	0.000108672	0.684969	0.00173136	0.00549583	0.955913	0.342744	0.299594	0.127759
7395000	27.9152	1	-0.665042	0.266844	1.16106	0.000124401	0.689196	0.00232669	0.00748603	0.932172	0.326646	0.295971	0.644386
7402500	28.0355	1	0.0954087	0.21793	1.03345	0.000116195	0.689189	0.00212774	0.00684577	0.925376	0.326547	0.291666	0.5451
7410000	28.2319	1	1.01699	0.339113	0.741353	9.73642e-05	0.68297	0.00171694	0.0054157	0.908654	0.326074	0.285017	0.0820735
7417500	26.6922	1	0.997221	0.271459	0.796452	0.000145992	0.689075	0.00245619	0.00789962	0.993916	0.3468	0.317214	0.693425
7425000	24.5027	1	2.85085	0.132316	0.493796	0.000146361	0.69051	0.00172171	0.00556305	1.10544	0.396061	0.346289	0.162577
7432500	24.516	1	2.93998	0.181854	0.439274	0.000143798	0.685176	0.00170053	0.00540153	1.1051	0.396624	0.346697	0.0734397
7440000	24.5801	1	2.78894	0.190195	0.463902	0.000144137	0.685395	0.00172949	0.00549734	1.10081	0.394692	0.345003	0.128573
7447500	27.0508	1	1.3867	0.378165	0.635055	0.000110647	0.674945	0.00177302	0.00545452	0.96667	0.346755	0.303083	0.10484
7455000	27.2507	1	0.219475	0.581173	0.738945	0.000107255	0.66209	0.00179067	0.00529925	0.95959	0.344704	0.301544	0.00460934
7462500	28.6307	1	-0.0305108	0.523238	0.831886	9.33646e-05	0.672762	0.00177238	0.00541618	0.889773	0.319297	0.279093	0.0823662
7470000	28.5278	1	0.391594	0.423335	0.815881	9.3856e-05	0.679438	0.00171008	0.00533465	0.895971	0.321764	0.281369	0.0298887
7477500	26.346	1	0.534873	0.318035	0.852341	0.000130996	0.686787	0.00196629	0.00627783	1.00865	0.3583	0.316332	0.419757
7485000	27.0048	1	0.0501002	0.39319	0.903554	0.000111414	0.684157	0.00172934	0.00547531	0.968947	0.347495	0.303735	0.116533
7492500	26.7726	1	0.543514	0.584253	0.661992	0.000145653	0.665613	0.00267033	0.00798574	0.989611	0.345001	0.316188	0.702513
7500000	24.2891	1	1.02423	0.70731	0.475463	0.000146914	0.618131	0.00205008	0.00536854	1.11896	0.401725	0.351207	0.0525709
