# Supplementary material for: Complexity of biological scaling suggests an absence of systematic trade-offs between sensory modalities in Drosophila
Source: Nat Commun. 2022 May 26;13:2944. doi: 10.1038/s41467-022-30579-y (PMC9135755; doi:10.1038/s41467-022-30579-y)
Supplement: Supplementary file 3 — Supplementary Code 1 [file 41467_2022_30579_MOESM3_ESM.zip › Farnworth-Montgomery_STATS-CODE/SupportingInfo/Clade-Specific-Effects/BT_Keesey_HeadData_GROUP2.xlsx]

## Sheet: BT_Keesey_HeadData_GROUP2.txt.L
Options:
Model: Continuous: Regression
Tree File Name: Keesey_ultramet_G2.nexus
Data File Name: BT_Keesey_HeadData_GROUP2.txt
Log File Name: BT_Keesey_HeadData_GROUP2.txt.Log.txt
Save Initial Trees: False
Save Trees: False
Summary: False
Seed: 1160722748
Precision: 64 bits
Cores: 1
Analysis Type: MCMC
Sample Period: 7500
Iterations: 7500000
Burn in: 750000
MCMC ML Start: False
Schedule File: BT_Keesey_HeadData_GROUP2.txt.Schedule.txt
Rate Dev: AutoTune
No of Rates: 3
Test for trait correlation: True
Kappa: Not in use
Delta: Not in use
Lambda: Estimate
OU: Not in use
Min Trans Taxa No: 10
RJ Local Kappa: False
RJ Local Lambda: False
RJ Local Delta: False
RJ Local OU: False
Restrictions:
Alpha None
Beta-2 None
Beta-3 None
Prior Information:
Priors
Alpha - uniform -100.00 100.00								BL	FSA									FSA	FSA	BL	BL
Beta-2 - uniform -100.00 100.00					Lh	Tree No	Alpha	Beta 1	Beta 2	Var	R^2	SSE	SST	s.e. Alpha	s.e. Beta-1	s.e. Beta-2	Lambda	T beta 2	P beta 2	T beta 1	P beta 1
Beta-3 - uniform -100.00 100.00				mean	7.73934	1	5.79197	-1.25087	0.90447	0.000355122	0.499446	0.00175338	0.00356522	3.53143	1.50976	0.464736	0.589122	1.9462	0.123495	-0.828525	0.453947
Lambda - uniform 0.00 1.00								0.17486	0.0521134										P high sign		P not significant
Tree Information							Count ß>1; ß=1		441
Trees: 1							% of Count to all		49
Taxa: 9
Sites: 2
Iteration	Lh	Tree No	Alpha	Beta 1	Beta 2	Var	R^2	SSE	SST	s.e. Alpha	s.e. Beta-1	s.e. Beta-2	Lambda
757500	2.55281	1	1.87771	2.12365	-0.771601	0.000834688	0.374677	0.001973	0.00315517	5.96934	2.55347	0.792649	0.510307
765000	7.41931	1	0.950533	1.35729	0.00289302	0.000298278	0.233334	0.00259215	0.00338107	3.46324	1.47553	0.451759	0.642083
772500	8.20432	1	1.45261	0.741536	0.34316	0.000247195	0.419691	0.00192483	0.00331691	3.17655	1.35461	0.416146	0.611049
780000	5.68747	1	-2.4781	1.65005	0.516792	0.000532858	0.439297	0.00269354	0.00480386	4.1687	1.75942	0.514583	0.972336
787500	3.79526	1	-6.29344	3.95693	-0.395317	0.000673068	0.10982	0.00304777	0.00342377	5.1779	2.20488	0.673639	0.660917
795000	5.38122	1	-3.7579	3.31446	-0.437363	0.000414209	0.0869378	0.00273866	0.00299943	4.402	1.90183	0.604969	0.247594
802500	4.32807	1	-5.20742	3.07165	0.0583569	0.000532948	0.251699	0.00225291	0.0030107	4.93165	2.12325	0.670459	0.329476
810000	3.30542	1	-5.85497	3.15855	0.137615	0.000692283	0.266518	0.00226586	0.00308918	5.50082	2.35765	0.736083	0.451378
817500	4.95055	1	-5.00243	2.77445	0.219207	0.000490417	0.290912	0.00223996	0.00315893	4.57282	1.95591	0.606979	0.513208
825000	5.3391	1	-1.20642	2.60426	-0.45564	0.000487371	0.0116714	0.00349118	0.00353241	4.35717	1.85314	0.563382	0.703717
832500	2.36226	1	-6.17368	5.15241	-1.26901	0.000844383	0.0235564	0.00298631	0.00305836	6.116	2.6246	0.822209	0.415654
840000	1.73923	1	-9.71156	6.33399	-1.41503	0.000907523	0.00334512	0.00310934	0.00311978	6.66601	2.91082	0.942373	0.0500286
847500	1.60936	1	-8.57148	6.03069	-1.40369	0.000969855	0.00406664	0.00299202	0.00300424	6.67696	2.87734	0.910454	0.306647
855000	-0.080433	1	-11.2264	7.03717	-1.57021	0.00136103	0.00279774	0.0030924	0.00310108	8.15165	3.55591	1.14955	0.0660798
862500	-2.74199	1	-19.7388	9.14994	-1.42077	0.00266142	0.0400311	0.0029736	0.0030976	10.7677	4.61368	1.43925	0.459961
870000	0.201211	1	-15.7648	7.65391	-1.08514	0.00128934	0.0843721	0.0027738	0.0030294	7.86281	3.41292	1.09487	0.152196
877500	-2.73334	1	-23.0978	9.12194	-0.659572	0.00279663	0.148048	0.00280793	0.00329588	10.7123	4.56965	1.40548	0.600034
885000	-2.64874	1	-14.3122	10.2262	-3.30113	0.00248917	0.192618	0.0024231	0.00300118	10.7237	4.62435	1.4654	0.29035
892500	-3.19395	1	-19.4863	11.0922	-2.88328	0.00295312	0.0532787	0.00294323	0.00310887	11.3182	4.84778	1.51069	0.470867
900000	-3.41776	1	-20.0362	10.2583	-2.05088	0.00334449	8.48268e-05	0.00342518	0.00342547	11.5401	4.91396	1.5012	0.661641
907500	-2.77655	1	-23.3486	11.3047	-2.21867	0.00290353	0.000616235	0.00342905	0.00343116	10.7459	4.57545	1.39741	0.664052
915000	-1.3436	1	-21.5102	9.49656	-1.25431	0.0018003	0.11486	0.00276331	0.00312189	9.3902	4.10084	1.32785	0.0483095
922500	-1.99031	1	-14.896	8.24829	-1.66726	0.00218869	0.00260949	0.00301695	0.00302485	9.93866	4.27334	1.34527	0.362998
930000	0.058311	1	-15.9141	7.63162	-1.06465	0.0015197	0.0541466	0.0031634	0.00334449	7.85023	3.34631	1.02647	0.624835
937500	-1.8183	1	-22.2593	10.5301	-1.8556	0.00207937	0.0246342	0.0029312	0.00300523	9.77027	4.20963	1.33152	0.310827
945000	-3.0746	1	-22.3114	10.9264	-2.1791	0.00318308	1.95188e-05	0.00357128	0.00357135	11.0934	4.71631	1.43145	0.717577
952500	-4.51487	1	-20.5167	12.4028	-3.61286	0.00523424	0.266495	0.00365522	0.00498323	12.9458	5.46	1.59044	0.994226
960000	-2.25272	1	-18.653	11.1577	-3.04417	0.00221163	0.0302109	0.00297358	0.00306622	10.3557	4.50776	1.45267	0.101242
967500	-2.91701	1	-10.9346	9.27892	-3.32502	0.0025957	0.269359	0.0021984	0.00300887	11.0932	4.8038	1.53478	0.198354
975000	-2.0991	1	-15.0174	9.4055	-2.5627	0.00283384	0.15625	0.00360151	0.00426846	9.91785	4.19617	1.24409	0.890693
982500	-1.23386	1	-13.6307	7.63051	-1.48504	0.00189092	0.00430946	0.00306444	0.0030777	9.11278	3.90742	1.22138	0.438954
990000	-1.68871	1	-16.62	9.04945	-1.98204	0.00201003	8.23e-09	0.00300089	0.00300089	9.63949	4.15719	1.3176	0.288278
997500	0.312324	1	-15.9027	8.17289	-1.43934	0.0012448	0.0552677	0.0029867	0.00316143	7.82709	3.42496	1.11198	0.0188796
1005000	0.452817	1	-15.2288	6.87465	-0.648743	0.00128236	0.126191	0.00265852	0.00304245	7.56748	3.25011	1.02029	0.393336
1012500	-1.90198	1	-14.3601	7.40548	-1.14519	0.00292449	0.0330641	0.00480366	0.00496792	9.68412	4.08458	1.1902	0.992443
1020000	-2.00768	1	-10.1733	8.55725	-2.9122	0.00212493	0.222459	0.00233688	0.00300548	10.0216	4.33729	1.38429	0.210097
1027500	0.203567	1	-11.8413	7.18755	-1.56103	0.0016121	0.00833404	0.00384249	0.00387478	7.6918	3.26204	0.978893	0.806822
1035000	0.198634	1	-14.31	7.05726	-0.997121	0.00147649	0.0516084	0.00318251	0.00335569	7.72769	3.29356	1.0097	0.630233
1042500	3.12743	1	-8.15723	4.58877	-0.436411	0.000702201	0.127156	0.00264095	0.00302569	5.62788	2.41968	0.761612	0.364648
1050000	1.44522	1	-9.38837	5.74295	-1.01169	0.00100889	0.0241613	0.00293486	0.00300752	6.79638	2.92727	0.925192	0.319367
1057500	0.796005	1	-7.84201	6.316	-1.788	0.00121644	0.112384	0.00275869	0.00310798	7.26529	3.11194	0.969835	0.47003
1065000	0.370436	1	-6.59448	5.31471	-1.26494	0.00164067	0.0460611	0.00408955	0.00428701	7.53741	3.18872	0.944905	0.894042
1072500	2.23224	1	-1.4214	3.60637	-1.15978	0.000813305	0.125589	0.00272921	0.00312119	6.31114	2.75607	0.892364	0.048873
1080000	2.47844	1	-2.44691	3.81684	-1.09559	0.00090053	0.161636	0.00286397	0.00341614	5.99422	2.55273	0.780201	0.657648
1087500	4.82364	1	-1.97213	3.11503	-0.661314	0.000467795	0.00174427	0.00299532	0.00300055	4.6858	2.02552	0.644991	0.235827
1095000	6.5842	1	-0.927767	2.05842	-0.12041	0.00032183	0.176643	0.00247568	0.00300682	3.84007	1.65413	0.522921	0.316876
1102500	6.27639	1	-2.90969	2.16548	0.219218	0.000363151	0.304119	0.00218379	0.00313816	3.94847	1.68976	0.525244	0.496673
1110000	5.00067	1	-3.00081	2.3749	0.106064	0.000439307	0.30322	0.00219052	0.00314378	4.64519	2.03089	0.658611	0.0314174
1117500	2.21431	1	-7.58701	2.65234	0.858224	0.000817339	0.398362	0.00186573	0.00310108	6.31703	2.75562	0.89083	0.0660774
1125000	2.9474	1	-7.62211	4.18713	-0.293024	0.0009241	0.161386	0.00358563	0.00427566	5.66094	2.39501	0.709933	0.891999
1132500	0.619474	1	-2.51627	3.31806	-0.642099	0.00141271	0.000827006	0.00361845	0.00362144	7.35597	3.12588	0.946801	0.734447
1140000	5.84067	1	-2.67991	2.6501	-0.188435	0.000364315	0.206679	0.00253018	0.00318936	4.24012	1.85778	0.60418	0.000621049
1147500	5.88746	1	-0.558657	1.7175	0.0422158	0.000372361	0.259506	0.00222123	0.00299966	4.15597	1.7932	0.568922	0.276973
1155000	8.05251	1	0.798241	0.686227	0.520811	0.000303017	0.495527	0.00224015	0.00444058	3.20854	1.35634	0.40026	0.92013
1162500	7.411	1	0.778879	1.09215	0.227622	0.000257191	0.374252	0.0019613	0.00313433	3.55216	1.55228	0.503074	0.0385132
1170000	4.03195	1	1.47778	1.73273	-0.398314	0.000548312	3.26125e-05	0.0030502	0.0030503	5.14571	2.23739	0.719769	0.120727
1177500	6.90099	1	-0.164759	1.73632	-0.0381385	0.00038314	0.224854	0.00330255	0.00426055	3.64864	1.54378	0.457803	0.889252
1185000	4.89273	1	-2.8184	2.40465	0.0547817	0.000591821	0.27026	0.00304198	0.00416859	4.56232	1.93133	0.574241	0.871858
1192500	5.37161	1	-2.77726	1.65726	0.557352	0.000541961	0.430818	0.00245762	0.00431781	4.3236	1.82882	0.541468	0.899501
1200000	8.19452	1	0.184569	1.06359	0.381434	0.000215927	0.412435	0.00187354	0.00318865	3.26422	1.43015	0.465089	0.00106106
1207500	6.44565	1	0.551801	1.1327	0.274685	0.000334114	0.362873	0.00192168	0.00301617	3.8955	1.67619	0.528588	0.344041
1215000	7.08366	1	-0.754981	1.08824	0.554784	0.000360544	0.456805	0.00222766	0.00410103	3.57749	1.51501	0.451362	0.858275
1222500	4.64389	1	-1.19604	1.74002	0.197381	0.000475483	0.341275	0.00207553	0.00315083	4.83465	2.11446	0.686032	0.0263075
1230000	8.27908	1	1.86338	0.850786	0.186259	0.000266031	0.378856	0.00237682	0.00382652	3.13659	1.33066	0.399975	0.794434
1237500	7.73017	1	1.21784	0.846547	0.341889	0.000313905	0.440083	0.00231843	0.00414067	3.32899	1.40945	0.419417	0.866331
1245000	8.08499	1	0.769341	0.827134	0.443954	0.000248746	0.42636	0.00185174	0.00322805	3.22343	1.37668	0.425167	0.56088
1252500	8.25865	1	2.8569	0.245519	0.440768	0.000286383	0.53333	0.00202951	0.00434892	3.1368	1.32661	0.392443	0.904897
1260000	8.88052	1	1.92686	0.111627	0.720725	0.000202242	0.50164	0.00155268	0.00311558	2.95826	1.26681	0.394532	0.477081
1267500	8.4643	1	1.73194	0.514353	0.473554	0.000274182	0.504498	0.00216399	0.00436726	3.06575	1.29644	0.38333	0.908022
1275000	8.89535	1	2.39578	0.128956	0.598564	0.000185805	0.486127	0.00157303	0.00306112	2.99975	1.30532	0.42043	0.10717
1282500	7.36494	1	1.99483	0.28194	0.562632	0.000259639	0.479042	0.00166064	0.00318766	3.57925	1.5681	0.509923	0.00167886
1290000	8.62013	1	2.24162	0.66018	0.251404	0.000208875	0.395466	0.0018396	0.003043	3.05369	1.31147	0.411669	0.39418
1297500	7.84261	1	0.295563	1.23661	0.227021	0.000236394	0.352402	0.00195745	0.00302264	3.36175	1.45823	0.467282	0.164787
1305000	8.50385	1	1.25231	0.437338	0.625085	0.000224983	0.476155	0.00167549	0.00319845	3.07857	1.3156	0.407104	0.541639
1312500	8.8589	1	1.93903	0.62712	0.333341	0.000200057	0.41899	0.00178266	0.00306821	2.97022	1.27407	0.398666	0.427949
1320000	8.08849	1	1.87796	0.538679	0.422474	0.000224899	0.439876	0.00168567	0.00300945	3.26607	1.41446	0.451981	0.196558
1327500	9.03188	1	2.5705	-0.0706799	0.704733	0.00022218	0.553067	0.00167267	0.00374254	2.88632	1.22527	0.369404	0.771429
1335000	8.72677	1	1.97934	-0.0331753	0.806373	0.000243066	0.555314	0.00172945	0.00388916	2.98339	1.26511	0.379457	0.810405
1342500	8.0893	1	4.57609	-0.534435	0.647813	0.000227971	0.541608	0.00137483	0.00299924	3.25491	1.40481	0.445952	0.270589
1350000	9.9784	1	4.17035	-0.419392	0.629304	0.000194556	0.619186	0.00164192	0.0043116	2.59152	1.09621	0.324616	0.89841
1357500	10.6675	1	5.11895	-0.96205	0.837342	0.000164549	0.650121	0.00146758	0.00419453	2.4015	1.01646	0.301996	0.876887
1365000	8.93368	1	6.84562	-1.3976	0.789328	0.000183649	0.500198	0.00154853	0.00309828	2.99367	1.30569	0.422005	0.0686199
1372500	10.2424	1	7.27831	-1.78617	0.975619	0.000180386	0.667958	0.001386	0.00417418	2.51784	1.06582	0.316849	0.87295
1380000	10.1834	1	8.30036	-1.93385	0.885823	0.000190014	0.657144	0.00154324	0.00450112	2.53165	1.0699	0.315234	0.929687
1387500	6.53733	1	10.2239	-2.01481	0.547946	0.00036528	0.11124	0.00303458	0.00341439	3.81838	1.62615	0.49705	0.656893
1395000	10.9965	1	7.80375	-2.14047	1.13589	0.000165531	0.69981	0.00147455	0.00491206	2.31047	0.974722	0.284377	0.985804
1402500	8.38539	1	4.38451	-1.27743	1.20788	0.000228327	0.579812	0.00132553	0.00315462	3.12234	1.33564	0.414629	0.509883
1410000	9.68051	1	6.0331	-1.68521	1.16899	0.000160562	0.556203	0.00133159	0.00300046	2.7258	1.17571	0.372749	0.284929
1417500	9.01803	1	8.66002	-2.48279	1.19627	0.000190123	0.520656	0.00145271	0.00303061	2.92379	1.25663	0.395199	0.373847
1425000	7.04389	1	8.74041	-1.85167	0.756784	0.000388706	0.617315	0.00178628	0.00466775	3.58673	1.51466	0.444428	0.95414
1432500	8.36012	1	6.10808	-1.20107	0.827794	0.000291046	0.686851	0.00147113	0.00469786	3.09848	1.3083	0.383602	0.958294
1440000	8.79237	1	5.78176	-1.4908	1.06529	0.00022756	0.62913	0.0013222	0.00356513	2.96789	1.26186	0.383088	0.71541
1447500	7.27951	1	5.40893	-1.95393	1.48556	0.000298212	0.599238	0.00129765	0.00323796	3.52461	1.50503	0.464511	0.566996
1455000	4.31115	1	1.85065	-1.19583	1.67477	0.000561555	0.558239	0.00138504	0.00313527	4.9124	2.10244	0.653677	0.494268
1462500	7.48412	1	2.45831	-0.649775	1.16916	0.000260831	0.528529	0.00141407	0.00299928	3.48119	1.50242	0.476904	0.271384
1470000	7.39793	1	2.62666	-0.216599	0.829532	0.000296448	0.542606	0.00152245	0.00332854	3.47376	1.4811	0.454713	0.616952
1477500	9.58906	1	2.84121	-0.127348	0.696118	0.000177156	0.529366	0.00150934	0.00320704	2.72841	1.16575	0.360524	0.547383
1485000	6.44688	1	1.02285	-0.227928	1.14156	0.000318415	0.506305	0.00156742	0.00317487	3.96136	1.7345	0.563605	0.00986779
1492500	8.71552	1	1.42376	0.401132	0.605307	0.000258119	0.526355	0.00205033	0.00432884	2.98174	1.26116	0.373286	0.901427
1500000	8.59122	1	1.16169	0.859988	0.33057	0.000208499	0.395843	0.00182786	0.00302548	3.06688	1.31861	0.415058	0.364239
1507500	7.91798	1	2.30632	0.842204	0.107111	0.000243376	0.318149	0.00207002	0.00303587	3.30281	1.41905	0.445906	0.382901
1515000	7.39638	1	3.76049	0.397983	0.135666	0.000294946	0.396094	0.00199499	0.00330347	3.47556	1.48243	0.455754	0.604061
1522500	9.19256	1	4.08603	-0.0665628	0.399415	0.000228494	0.576678	0.00177747	0.00419885	2.8291	1.19742	0.355715	0.877716
1530000	9.45083	1	3.73529	-0.384308	0.694511	0.000166937	0.525504	0.00142461	0.00300237	2.80368	1.2126	0.386533	0.224122
1537500	9.88787	1	4.10403	-0.399567	0.627547	0.000197232	0.614853	0.0016401	0.00425837	2.6182	1.1078	0.328535	0.888854
1545000	9.88178	1	4.11236	-0.498946	0.712772	0.000169904	0.571532	0.0014169	0.0033069	2.63676	1.1246	0.345676	0.605866
1552500	9.96244	1	4.72103	-0.468986	0.559492	0.000193726	0.630011	0.00157144	0.00424725	2.5967	1.09877	0.325958	0.88681
1560000	7.9917	1	7.15014	-1.06708	0.479386	0.000233339	0.466385	0.00160071	0.00299975	3.28936	1.41921	0.450224	0.278084
1567500	7.98492	1	3.80127	-0.222699	0.577772	0.000227267	0.513263	0.00149398	0.00306937	3.32085	1.44584	0.466085	0.097692
1575000	8.49251	1	2.19778	0.173619	0.627592	0.000251373	0.528594	0.00177515	0.00376566	3.06415	1.30053	0.391763	0.777955
1582500	8.89162	1	5.13964	-1.08446	0.93805	0.000235592	0.638303	0.00142033	0.00392686	2.92869	1.2416	0.371938	0.819582
1590000	8.5245	1	3.88319	-1.11395	1.19769	0.000207032	0.546149	0.00136125	0.00299934	3.10104	1.33829	0.424772	0.272327
1597500	8.67086	1	5.56625	-1.29625	0.97256	0.000197066	0.543325	0.00137732	0.00301596	3.06399	1.32809	0.425034	0.179224
1605000	7.89251	1	2.73563	-0.787766	1.20033	0.00023669	0.531449	0.00140571	0.00300012	3.33138	1.43981	0.45833	0.239512
1612500	8.83332	1	3.88916	-0.933345	1.05974	0.0002325	0.610887	0.00145946	0.00375074	2.95056	1.25246	0.377487	0.773762
1620000	10.6453	1	5.34497	-1.06531	0.860962	0.000149835	0.620071	0.00134134	0.00353049	2.41636	1.02772	0.312468	0.703016
1627500	9.92646	1	4.2799	-0.773151	0.872083	0.000154289	0.551667	0.00135288	0.00301758	2.6457	1.13826	0.358843	0.34741
1635000	9.61854	1	5.85314	-1.09572	0.764633	0.000211655	0.672276	0.00142477	0.00434746	2.69692	1.14058	0.337426	0.904646
1642500	9.65678	1	5.56673	-0.91841	0.698	0.000184816	0.619755	0.00132198	0.00347665	2.6982	1.14825	0.349949	0.68258
1650000	3.25569	1	8.1164	-0.81849	0.144964	0.000869206	0.0079083	0.00430182	0.00433611	5.46918	2.31317	0.68453	0.902689
1657500	8.72013	1	2.99199	0.443006	0.250909	0.000207324	0.423617	0.00177638	0.00308194	3.01476	1.29248	0.403822	0.443641
1665000	8.97648	1	1.56561	0.520343	0.49337	0.000224242	0.482363	0.00192718	0.00372303	2.9045	1.23318	0.372056	0.765795
1672500	8.7481	1	2.39806	0.528851	0.31791	0.000209259	0.429524	0.00178634	0.00313131	3.00078	1.28444	0.399479	0.490929
1680000	8.67046	1	1.84441	0.142898	0.703806	0.000195217	0.486801	0.00157357	0.00306621	3.07667	1.33925	0.431587	0.101251
1687500	6.8121	1	1.73752	1.27892	-0.102482	0.000366941	0.140362	0.00326428	0.00379727	3.69248	1.56683	0.471448	0.786638
1695000	9.30371	1	2.51127	0.203723	0.520337	0.000204942	0.514768	0.00175519	0.00361722	2.80283	1.19109	0.360832	0.733065
1702500	9.29926	1	2.94906	0.0403816	0.553993	0.00017114	0.492435	0.00153299	0.00302029	2.85872	1.23972	0.397093	0.169581
1710000	4.55719	1	2.00735	0.223337	0.572754	0.00064625	0.541193	0.00196207	0.00427645	4.73377	2.00274	0.593641	0.892142
1717500	8.55826	1	2.70346	0.112931	0.567936	0.000250317	0.536599	0.00177681	0.00383429	3.04065	1.28989	0.387616	0.796465
1725000	8.85103	1	3.01188	0.0164497	0.546393	0.000215626	0.524297	0.00159374	0.00335029	2.955	1.25952	0.386238	0.627645
1732500	9.92864	1	3.47756	-0.191026	0.614425	0.000201013	0.598163	0.00180751	0.00449812	2.60435	1.10064	0.324316	0.929222
1740000	8.56727	1	3.39001	-0.818502	1.09689	0.000225676	0.571881	0.00139993	0.00326996	3.0531	1.30295	0.401353	0.585776
1747500	9.96117	1	5.079	-0.629235	0.594017	0.000190647	0.640835	0.00147917	0.00411835	2.59833	1.10024	0.327621	0.861827
1755000	8.57846	1	4.58679	-0.320688	0.490081	0.000225218	0.565885	0.00142041	0.00327196	3.04921	1.30125	0.400781	0.586906
1762500	9.01602	1	4.44612	-0.534447	0.671792	0.000189323	0.548062	0.00136558	0.0030216	2.92635	1.25857	0.396446	0.356347
1770000	9.11002	1	3.19521	-0.00446492	0.524397	0.000228514	0.559867	0.00178599	0.00405784	2.85677	1.2101	0.360997	0.849199
1777500	8.81989	1	3.52259	0.0285445	0.440363	0.000188122	0.494279	0.00157968	0.00312361	3.03581	1.3259	0.42938	0.0469173
1785000	5.17933	1	5.00953	0.17275	0.00343802	0.000481567	0.248351	0.00247478	0.00329247	4.44711	1.89715	0.583621	0.598201
1792500	3.53036	1	4.38587	0.386939	0.0465971	0.000815854	0.347427	0.00281701	0.00431677	5.30513	2.244	0.664414	0.899319
1800000	9.1591	1	3.78693	-0.236611	0.593029	0.000197142	0.547168	0.00147356	0.0032541	2.85952	1.22067	0.37637	0.57664
1807500	10.2416	1	5.87218	-1.14773	0.816972	0.00015111	0.591551	0.0012881	0.00315363	2.54049	1.08677	0.337397	0.50911
1815000	10.3056	1	5.00986	-0.939452	0.846348	0.000158488	0.606146	0.00134963	0.00342672	2.5118	1.06955	0.326724	0.662172
1822500	10.7301	1	5.8159	-1.30179	0.935454	0.000149022	0.631756	0.00132843	0.00360746	2.3922	1.01668	0.308117	0.729842
1830000	8.25398	1	7.16101	-2.17359	1.30952	0.000238303	0.597235	0.00129141	0.00320636	3.16475	1.3522	0.418205	0.546936
1837500	10.3772	1	6.8851	-1.58317	0.91992	0.000145949	0.584764	0.00130269	0.00313723	2.50353	1.07142	0.333066	0.4959
1845000	10.5997	1	6.79484	-1.79171	1.09343	0.000150476	0.627384	0.0013035	0.00349823	2.42932	1.03358	0.314695	0.690952
1852500	10.4986	1	6.83841	-1.78005	1.07353	0.000146005	0.601896	0.00129103	0.00324294	2.46455	1.05228	0.324674	0.57001
1860000	8.22436	1	5.35451	-1.87837	1.45252	0.000227654	0.570777	0.0013043	0.00303876	3.19173	1.37109	0.430647	0.387583
1867500	10.4211	1	7.48429	-1.89272	1.01419	0.000159764	0.629608	0.00133821	0.00361296	2.47566	1.0521	0.318779	0.731662
1875000	10.6794	1	6.45779	-1.61187	1.02912	0.000146393	0.623149	0.00129855	0.0034458	2.40914	1.0256	0.313015	0.670149
1882500	9.8114	1	6.12988	-1.5103	1.01705	0.000158081	0.564333	0.00131375	0.00301548	2.68026	1.15336	0.363771	0.342342
1890000	8.33291	1	6.35075	-0.849261	0.482187	0.000242272	0.611299	0.00130484	0.00335693	3.12985	1.33393	0.408911	0.630824
1897500	9.6213	1	5.47595	-0.910361	0.709635	0.000196185	0.637959	0.0013703	0.00378493	2.70266	1.14693	0.345254	0.783283
1905000	10.6141	1	6.04635	-1.48225	1.02458	0.000154112	0.636596	0.00132791	0.00365409	2.42241	1.02909	0.3113	0.744913
1912500	8.89407	1	7.50022	-1.98048	1.09145	0.000193658	0.546836	0.00136589	0.00301412	2.96825	1.27746	0.403038	0.338907
1920000	8.48218	1	5.52723	-1.56076	1.17612	0.000202603	0.526271	0.00149616	0.00315826	3.15719	1.38131	0.448377	0.0210694
1927500	10.6917	1	6.41559	-1.56264	0.995794	0.000172984	0.690426	0.00144796	0.00467727	2.39146	1.00986	0.296243	0.955461
1935000	10.5643	1	5.84487	-1.07985	0.773555	0.000161033	0.647551	0.00136254	0.00386592	2.43272	1.03176	0.309711	0.80459
1942500	10.2299	1	5.40886	-1.34017	1.04447	0.000176557	0.648776	0.00140167	0.00399082	2.52325	1.06927	0.319654	0.834461
1950000	8.19531	1	4.36328	-1.44958	1.34462	0.000227551	0.561429	0.00132643	0.00302445	3.20504	1.37812	0.433871	0.362208
1957500	6.02401	1	5.68616	-1.61724	1.22755	0.000430937	0.634962	0.00135246	0.00370498	4.03267	1.71242	0.516997	0.760479
1965000	8.78139	1	4.57083	-0.636376	0.691301	0.000262387	0.649367	0.00161397	0.00460302	2.95754	1.24931	0.367151	0.944945
1972500	7.60741	1	4.33706	-0.957794	1.00344	0.000246021	0.528305	0.00150221	0.00318471	3.48366	1.52602	0.496152	0.00353666
1980000	4.45958	1	4.78076	-0.451502	0.559343	0.000504141	0.535459	0.00139731	0.00300794	4.88699	2.11595	0.675851	0.201318
1987500	10.0385	1	4.78525	-0.604436	0.636072	0.00017547	0.611178	0.00142526	0.00366558	2.58218	1.09686	0.33165	0.748504
1995000	8.4543	1	5.60524	-0.39472	0.318727	0.000229048	0.595366	0.00130546	0.00322627	3.09394	1.32142	0.408148	0.559763
2002500	8.75103	1	6.62551	-0.878374	0.457088	0.000241593	0.646246	0.00137413	0.00388441	2.97542	1.26177	0.378517	0.809229
2010000	9.97727	1	4.80316	-1.17208	1.05328	0.000170243	0.605777	0.00134803	0.00341946	2.60532	1.10947	0.339038	0.659076
2017500	9.83825	1	4.66135	-1.07633	1.01037	0.000160251	0.567316	0.0013227	0.00305697	2.66528	1.14384	0.358392	0.413838
2025000	10.4653	1	4.91619	-0.896325	0.834026	0.000166717	0.634419	0.00144567	0.00395446	2.45855	1.0421	0.311894	0.826105
2032500	8.59903	1	5.45984	-0.969392	0.79153	0.00027427	0.672261	0.00152014	0.00463825	3.01779	1.27456	0.374248	0.949995
2040000	7.5938	1	4.64197	-1.36678	1.20925	0.000325092	0.648175	0.00146977	0.00417756	3.37934	1.43047	0.425211	0.873609
2047500	9.64921	1	5.47352	-1.56217	1.19356	0.000222584	0.685678	0.00153347	0.00487867	2.68379	1.13237	0.330619	0.981736
2055000	8.49702	1	4.52993	-1.4589	1.31888	0.000206495	0.547249	0.00135902	0.00300169	3.11658	1.34769	0.429446	0.227987
2062500	7.54666	1	3.35808	-0.997519	1.23598	0.000251887	0.531968	0.00141909	0.00303203	3.47715	1.50965	0.484492	0.147704
2070000	9.7662	1	4.55299	-1.03525	1.00854	0.000163261	0.566733	0.00132744	0.0030638	2.68588	1.15233	0.360755	0.422563
2077500	7.68256	1	3.93659	-0.46031	0.691721	0.00028611	0.579685	0.00145747	0.00346757	3.3603	1.43017	0.436048	0.678978
2085000	9.61184	1	4.04153	-0.340678	0.595253	0.000210068	0.610363	0.00166467	0.00427237	2.69961	1.14216	0.338592	0.891403
2092500	4.57603	1	3.23301	1.45408	-0.540933	0.000496236	0.322028	0.00203327	0.00299904	4.81212	2.07818	0.660547	0.256451
2100000	6.8729	1	0.793868	1.30844	0.0930076	0.00040263	0.323049	0.0031419	0.00464125	3.65578	1.54399	0.453328	0.95042
2107500	5.9632	1	-1.82238	1.20772	0.687288	0.000391778	0.427312	0.00181007	0.00316066	4.08603	1.74762	0.542269	0.514531
2115000	6.79612	1	3.14858	0.604205	0.083859	0.000328871	0.324974	0.00215943	0.00319903	3.72178	1.59045	0.492135	0.542029
2122500	8.30461	1	1.4896	0.785482	0.323029	0.000282719	0.447638	0.00238979	0.0043265	3.12105	1.3201	0.390756	0.901021
2130000	8.42075	1	0.993744	0.641266	0.530158	0.000250492	0.471543	0.00192572	0.00364404	3.09114	1.3133	0.397429	0.741735
2137500	7.17351	1	0.790321	0.0708845	0.980466	0.000317487	0.525393	0.00162328	0.00342025	3.55756	1.51496	0.462933	0.659416
2145000	9.43092	1	5.4924	-1.32722	1.01672	0.000165301	0.537607	0.00140829	0.00304566	2.82339	1.2272	0.394569	0.127012
2152500	8.86866	1	9.37152	-2.0973	0.777973	0.000231719	0.480334	0.00196424	0.00377982	2.93848	1.24705	0.375463	0.781879
2160000	8.06064	1	8.03306	-1.38713	0.546744	0.000264644	0.501414	0.00174508	0.00350006	3.22107	1.37042	0.417217	0.691652
2167500	9.82169	1	6.57951	-1.32457	0.799699	0.000162418	0.577782	0.00130209	0.00308394	2.66726	1.14341	0.357174	0.44581
2175000	10.0472	1	6.02655	-1.21142	0.816287	0.000182731	0.65499	0.00136139	0.00394596	2.57556	1.09175	0.326846	0.824113
2182500	6.116	1	5.66024	-1.58988	1.21182	0.000414598	0.627808	0.00133799	0.00359489	3.99478	1.69798	0.514855	0.725634
2190000	8.71205	1	6.94623	-2.2516	1.385	0.000212032	0.590107	0.00129092	0.0031494	3.01143	1.28837	0.400116	0.505776
2197500	9.20003	1	7.92318	-2.4386	1.31904	0.000186622	0.566369	0.00133828	0.00308621	2.85778	1.22498	0.382565	0.44824
2205000	8.70784	1	6.87346	-2.31354	1.44676	0.000248215	0.66088	0.00135932	0.00400838	2.98796	1.26606	0.378273	0.838404
2212500	8.12267	1	7.09921	-2.38311	1.44813	0.000225738	0.544623	0.00136568	0.00299901	3.24452	1.40105	0.445228	0.258771
2220000	10.0375	1	8.98551	-2.44124	1.10092	0.000181292	0.612217	0.00150292	0.00387567	2.57924	1.09383	0.328234	0.807046
2227500	8.69988	1	5.15192	-0.772433	0.692539	0.000193381	0.532724	0.00145035	0.00310383	3.07338	1.34088	0.433573	0.0636163
2235000	10.0432	1	4.82499	-0.899741	0.855661	0.000157912	0.57938	0.00132639	0.00315341	2.59714	1.11101	0.344928	0.508938
2242500	9.44133	1	5.23996	-0.861052	0.720002	0.00022944	0.67328	0.00154253	0.00472128	2.74757	1.16002	0.339935	0.961473
2250000	7.92306	1	4.71818	-0.577307	0.618238	0.000247964	0.565569	0.0013413	0.00308748	3.29328	1.41159	0.440788	0.449591
2257500	8.64308	1	4.50565	-1.39765	1.2816	0.000218633	0.586933	0.00132497	0.00320764	3.03077	1.29492	0.400455	0.547782
2265000	10.6788	1	5.97432	-1.50708	1.05453	0.000161213	0.65877	0.00138403	0.00405601	2.39979	1.01655	0.303272	0.848808
2272500	9.40164	1	6.45691	-1.46106	0.901872	0.000235407	0.69953	0.00146895	0.00488886	2.75857	1.16387	0.339739	0.982985
2280000	8.84718	1	5.89884	-0.67915	0.474573	0.000234273	0.64631	0.00135132	0.00382063	2.94482	1.24936	0.375614	0.79288
2287500	8.60881	1	7.19114	-1.15354	0.549135	0.000220812	0.560778	0.00141295	0.00321693	3.0418	1.29939	0.401588	0.553831
2295000	9.64351	1	5.04473	-0.741452	0.693938	0.000165098	0.561519	0.00132699	0.00302633	2.72829	1.17296	0.369156	0.365904
2302500	9.4812	1	4.02182	-0.848009	0.972417	0.000194335	0.598462	0.0014207	0.00353815	2.74983	1.16946	0.355444	0.705806
2310000	8.87432	1	3.79371	-0.159766	0.512296	0.000207055	0.537088	0.00147931	0.00319565	2.95459	1.26269	0.390807	0.539738
2317500	8.86714	1	3.44147	-0.159007	0.589	0.000186643	0.508158	0.00151437	0.00307898	3.01255	1.31242	0.423463	0.0873939
2325000	9.8061	1	4.60172	-0.683185	0.743638	0.000160647	0.558677	0.00134401	0.00304541	2.67633	1.14925	0.36063	0.397772
2332500	10.6201	1	4.92873	-0.882592	0.818687	0.000171546	0.655691	0.00153388	0.00445497	2.41207	1.01958	0.300768	0.922437
2340000	9.9771	1	4.28334	-0.899378	0.964373	0.000170743	0.595915	0.00138778	0.00343437	2.60496	1.10911	0.338686	0.665401
2347500	8.96295	1	5.45429	-1.39027	1.08809	0.000194948	0.574982	0.00130091	0.00306084	2.937	1.26023	0.394674	0.418843
2355000	8.31751	1	4.29044	-1.31359	1.26847	0.000287129	0.653763	0.00155287	0.00448501	3.11503	1.31654	0.388064	0.92718
2362500	8.338	1	4.05946	-1.07162	1.14678	0.000234418	0.579156	0.00135316	0.00321536	3.13481	1.33916	0.413924	0.552817
2370000	7.98429	1	4.3105	-1.47603	1.37726	0.00024867	0.578983	0.00132246	0.0031411	3.26573	1.39747	0.434286	0.499095
2377500	10.0714	1	7.35885	-2.13851	1.23375	0.000171839	0.632793	0.00131628	0.00358459	2.5743	1.09431	0.331954	0.722136
2385000	10.661	1	7.83513	-2.15324	1.13471	0.000157469	0.646069	0.00136612	0.00385985	2.40679	1.02081	0.306486	0.803051
2392500	8.62564	1	8.46023	-2.39623	1.20246	0.000229631	0.600664	0.00136324	0.00341376	3.02769	1.28942	0.394138	0.656619
2400000	9.37834	1	7.51597	-2.13206	1.17193	0.000234069	0.69619	0.00145211	0.00477966	2.76646	1.16771	0.341717	0.969207
2407500	10.1714	1	8.16333	-2.14035	1.06846	0.000168386	0.61739	0.00137577	0.00359573	2.54565	1.08202	0.328074	0.725917
2415000	8.80679	1	9.17176	-2.08783	0.81209	0.000205397	0.425199	0.00178914	0.00311262	2.98285	1.27746	0.397953	0.474368
2422500	7.66646	1	9.12	-1.93217	0.726001	0.000303509	0.493639	0.00192301	0.00379771	3.35807	1.42493	0.428744	0.786758
2430000	10.5806	1	4.87364	-0.945375	0.874762	0.000164494	0.638961	0.00145983	0.00404342	2.42627	1.02784	0.30676	0.846097
2437500	6.79061	1	4.85333	-0.255253	0.38909	0.000304271	0.533641	0.00139873	0.00299927	3.7601	1.62281	0.515133	0.27108
2445000	8.83014	1	2.23503	-0.0683669	0.775031	0.000239344	0.560866	0.00173105	0.00394197	2.94854	1.24989	0.374237	0.823173
2452500	8.39173	1	5.32692	-0.633893	0.558715	0.000210852	0.546347	0.00136302	0.00300455	3.1553	1.36535	0.43562	0.213823
2460000	6.39357	1	6.57788	-0.929549	0.480042	0.000376365	0.605057	0.00134438	0.00340399	3.88031	1.65274	0.505434	0.652355
2467500	9.90303	1	5.90993	-1.16809	0.812385	0.000158799	0.578964	0.00129307	0.00307116	2.64455	1.13424	0.354794	0.431444
2475000	8.18021	1	6.99069	-1.46218	0.797973	0.000216617	0.479937	0.00165606	0.00318434	3.26879	1.43187	0.465533	0.00377008
2482500	9.28153	1	6.28533	-1.49564	0.967625	0.000187781	0.59405	0.00128606	0.00316803	2.82554	1.20829	0.374713	0.520076
2490000	10.158	1	4.70104	-0.925389	0.897238	0.000153083	0.576176	0.00132816	0.00313376	2.56551	1.09805	0.34144	0.493003
2497500	9.91215	1	4.17484	-0.729032	0.861161	0.000154551	0.549162	0.00135935	0.00301517	2.65051	1.14059	0.359768	0.341578
2505000	8.08471	1	3.92139	0.0940891	0.311011	0.000221263	0.486593	0.00163465	0.00318393	3.3036	1.44709	0.47047	0.0040321
2512500	9.35578	1	2.49585	0.0236256	0.665573	0.000185631	0.513915	0.00154913	0.00318695	2.80118	1.19735	0.370812	0.533724
2520000	9.17858	1	2.10282	0.387144	0.479113	0.000184527	0.461589	0.00163858	0.00304337	2.86991	1.23252	0.386866	0.394735
2527500	8.39785	1	4.53276	0.0131534	0.242743	0.000224163	0.506639	0.0015302	0.00310158	3.12258	1.33777	0.417163	0.463887
2535000	9.13402	1	4.19198	-0.446232	0.635188	0.000249078	0.64052	0.00174639	0.0048581	2.84204	1.19924	0.350307	0.979191
2542500	4.57062	1	1.42799	-0.131279	0.965326	0.000535866	0.523996	0.00151109	0.00317454	4.76831	2.03876	0.631954	0.524868
2550000	5.49037	1	1.15474	-0.679068	1.45947	0.000410341	0.526698	0.00142307	0.00300669	4.33641	1.86796	0.590544	0.316421
2557500	6.75284	1	2.27933	-0.80792	1.31219	0.000341898	0.567037	0.00143969	0.00332521	3.73206	1.59131	0.488637	0.615276
2565000	6.78009	1	4.07862	-1.07539	1.15461	0.00031869	0.564256	0.00134144	0.00307851	3.74046	1.6038	0.501274	0.439853
2572500	10.3549	1	5.41765	-0.870009	0.700011	0.00016758	0.637856	0.00138369	0.00382082	2.49058	1.05665	0.317674	0.792931
2580000	8.89464	1	7.4054	-1.3452	0.627947	0.000213691	0.57379	0.00142932	0.00335355	2.9406	1.25333	0.384271	0.629212
2587500	8.90631	1	6.08485	-0.821226	0.524668	0.00019081	0.553358	0.00134028	0.00300078	2.97034	1.28105	0.406053	0.287476
2595000	9.24623	1	2.97311	-0.0570938	0.631346	0.000233244	0.580793	0.00187471	0.00447202	2.80972	1.18757	0.350169	0.925142
2602500	9.32759	1	3.19857	0.132012	0.430086	0.000207788	0.525302	0.00177278	0.00373453	2.79316	1.1858	0.357609	0.76913
2610000	7.58217	1	3.18797	0.488334	0.189425	0.000347709	0.455662	0.0025836	0.00474631	3.37781	1.42596	0.417617	0.964822
2617500	8.57486	1	1.98767	0.5009	0.427649	0.000217344	0.449623	0.00172229	0.00312929	3.05927	1.30954	0.407358	0.489199
2625000	7.2858	1	0.891543	1.45286	-0.0438071	0.000278982	0.204341	0.00240899	0.00302766	3.54504	1.52395	0.479509	0.368435
2632500	8.39642	1	2.65641	0.611427	0.194205	0.000218297	0.382271	0.00187216	0.00303072	3.13284	1.34647	0.423446	0.374038
2640000	9.34093	1	2.31484	0.17021	0.595637	0.000189878	0.503391	0.00162218	0.0032665	2.80177	1.19576	0.368411	0.583813
2647500	7.96736	1	1.52003	1.0713	0.0968899	0.000232042	0.306733	0.00208171	0.00300275	3.30639	1.43016	0.455963	0.22211
2655000	8.0957	1	2.01555	0.847345	0.162246	0.000225642	0.350808	0.00194899	0.00300218	3.25912	1.40951	0.449258	0.225171
2662500	9.20979	1	2.00855	0.23858	0.606579	0.000220684	0.529377	0.00186591	0.00396477	2.82645	1.19795	0.358422	0.8285
2670000	8.28332	1	3.1742	-0.400806	0.812408	0.000259987	0.578983	0.00155133	0.00368473	3.13782	1.33266	0.402652	0.754388
2677500	9.86277	1	3.45882	-0.429209	0.791721	0.000165304	0.550715	0.00142617	0.0031743	2.64846	1.1324	0.351015	0.52469
2685000	7.89502	1	3.54147	0.324044	0.2235	0.000231029	0.442097	0.00174377	0.00312559	3.36471	1.4697	0.476016	0.0453375
2692500	4.54105	1	-0.637481	1.45885	0.23309	0.000555232	0.337276	0.0021835	0.00329474	4.77379	2.03645	0.626389	0.599419
2700000	7.71802	1	0.33511	0.703823	0.605658	0.000298657	0.478852	0.00196331	0.00376727	3.33948	1.41737	0.426934	0.778405
2707500	6.13486	1	-1.38645	0.882665	0.847467	0.000367097	0.452463	0.00168252	0.00307289	4.01934	1.72376	0.539095	0.433461
2715000	4.60812	1	2.45774	-0.852863	1.2857	0.000483228	0.525965	0.00144094	0.00303974	4.8228	2.09526	0.673159	0.135532
2722500	6.36897	1	2.1132	0.336663	0.487193	0.000357342	0.474098	0.00165868	0.00315398	3.90652	1.67112	0.518797	0.50938
2730000	10.098	1	4.29269	-0.476192	0.654165	0.000158311	0.565841	0.00139346	0.00320957	2.57828	1.10155	0.34061	0.549049
2737500	6.63005	1	4.42721	-0.0206755	0.307407	0.000317707	0.503594	0.00149117	0.00300394	3.82234	1.64727	0.521296	0.30532
2745000	8.31888	1	5.35442	-0.514743	0.475166	0.000273478	0.641073	0.00146678	0.00408658	3.11888	1.32091	0.393706	0.855274
2752500	9.99446	1	5.36437	-0.835957	0.698281	0.000167726	0.605925	0.00132575	0.0033642	2.602	1.10885	0.339785	0.634267
2760000	10.0762	1	6.34111	-1.84891	1.22273	0.000200035	0.691602	0.00146785	0.0047596	2.56017	1.08073	0.316412	0.96658
2767500	9.11467	1	6.80556	-2.08762	1.31813	0.000226447	0.660115	0.00135898	0.00399834	2.85603	1.21024	0.361708	0.836155
2775000	9.39357	1	5.89926	-1.77102	1.26176	0.000172327	0.561084	0.00131958	0.00300644	2.81059	1.21074	0.382799	0.315509
2782500	9.73485	1	6.89504	-1.96329	1.18186	0.000217288	0.698103	0.00145746	0.00482765	2.6587	1.12201	0.327977	0.97537
2790000	10.2681	1	8.87568	-2.3519	1.06916	0.00016552	0.593496	0.00147205	0.00362125	2.51795	1.06999	0.324093	0.734383
2797500	7.89861	1	7.46717	-2.43151	1.43826	0.000290753	0.652348	0.00134041	0.00385561	3.27151	1.38761	0.416675	0.801969
2805000	9.77045	1	7.63237	-2.3556	1.32355	0.000174232	0.605192	0.00130634	0.00330879	2.66951	1.13853	0.349922	0.606851
2812500	9.10173	1	10.3243	-2.75443	1.05859	0.000201048	0.450904	0.00180332	0.00328417	2.87644	1.22727	0.377725	0.59369
2820000	10.3286	1	7.44139	-1.80412	0.955943	0.000177791	0.667755	0.00139919	0.00421132	2.49348	1.0553	0.313383	0.880091
2827500	8.32053	1	11.1215	-2.92086	1.00549	0.000276629	0.436555	0.00235412	0.00417808	3.11718	1.3195	0.392218	0.87371
2835000	7.71804	1	11.8679	-3.07338	0.967924	0.000333265	0.355057	0.00298564	0.00462931	3.32822	1.40572	0.412852	0.948723
2842500	2.62776	1	11.519	-2.7402	0.841173	0.00082419	0.199916	0.0025362	0.00316991	5.91782	2.53053	0.784653	0.521473
2850000	2.25728	1	11.7825	-1.56675	-0.101464	0.000931264	0.284407	0.00238966	0.00333941	6.14893	2.62129	0.804293	0.622348
2857500	9.6011	1	8.378	-1.81963	0.78244	0.000191207	0.566948	0.00155807	0.00359788	2.71212	1.15275	0.349491	0.726641
2865000	7.96932	1	9.32091	-2.0071	0.710103	0.000309741	0.486811	0.00229451	0.00447108	3.23804	1.36861	0.40356	0.924993
2872500	9.97268	1	6.40387	-1.07729	0.647883	0.00019535	0.677828	0.00139663	0.00433505	2.59296	1.09669	0.324549	0.902506
2880000	9.70215	1	3.60038	-0.365458	0.709174	0.000167435	0.5418	0.00141839	0.00309557	2.70184	1.15775	0.361235	0.457924
2887500	7.19492	1	3.56951	0.653921	-0.024051	0.000296761	0.192202	0.00254134	0.003146	3.56466	1.52519	0.47379	0.503067
2895000	4.43448	1	1.49617	0.918083	0.186614	0.000509089	0.354786	0.001937	0.00300211	4.89512	2.11701	0.67474	0.225566
2902500	7.06853	1	1.00484	0.71527	0.444963	0.000357363	0.467804	0.0021339	0.00400961	3.58491	1.51899	0.453824	0.838677
2910000	8.59893	1	1.99895	0.747192	0.233662	0.000215598	0.38306	0.00192493	0.00312013	3.05188	1.30673	0.406799	0.481183
2917500	8.50189	1	3.77848	-0.135242	0.521747	0.000215453	0.521574	0.00146136	0.00305451	3.09227	1.32725	0.415986	0.410564
2925000	9.96182	1	5.64039	-0.874664	0.659751	0.000157011	0.578686	0.00129599	0.00307606	2.62682	1.12641	0.352157	0.437098
2932500	6.37812	1	7.26337	-0.776101	0.238943	0.000330765	0.133463	0.00260087	0.00300145	3.94364	1.70521	0.543302	0.22945
2940000	9.52708	1	4.70262	-0.611098	0.651857	0.000224943	0.654399	0.0016292	0.00471412	2.72157	1.14908	0.336785	0.960506
2947500	10.7216	1	5.69327	-1.11338	0.829801	0.000165552	0.667749	0.0014429	0.0043428	2.38587	1.00906	0.298554	0.903844
2955000	9.97897	1	5.10138	-1.28821	1.07113	0.000184531	0.640171	0.00140631	0.00390828	2.59563	1.10054	0.329884	0.8151
2962500	7.03701	1	3.38204	-1.34082	1.47283	0.000287123	0.543809	0.00136815	0.00299907	3.66106	1.58117	0.502631	0.255157
2970000	5.7602	1	2.28477	-1.17512	1.57519	0.000375432	0.530637	0.00141902	0.00302329	4.23721	1.83811	0.589079	0.163488
2977500	1.79894	1	-1.01766	-0.489544	1.77409	0.00116826	0.581424	0.00172069	0.00411083	6.43539	2.72513	0.81165	0.86029
2985000	3.98111	1	2.02721	-1.19138	1.65095	0.000795729	0.647126	0.00177444	0.00502855	5.03631	2.12373	0.618009	0.999421
2992500	6.11463	1	1.32493	-0.428843	1.22384	0.000344713	0.511861	0.00149393	0.00306046	4.08554	1.77772	0.572542	0.107961
3000000	6.2782	1	0.828478	1.28413	0.0704517	0.000337428	0.285878	0.00214512	0.00300386	3.98997	1.72627	0.550627	0.216825
3007500	7.14134	1	2.41732	0.999474	-0.042696	0.000311471	0.184767	0.0026851	0.00329366	3.57597	1.52549	0.469254	0.598842
3015000	6.22406	1	0.731112	1.51019	-0.0431214	0.000343557	0.21495	0.00235463	0.00299934	4.00822	1.73159	0.550746	0.249028
3022500	6.0675	1	1.27274	1.67482	-0.283196	0.000383637	0.0217837	0.00309971	0.00316874	4.0382	1.72683	0.535493	0.520602
3030000	7.32404	1	1.16216	1.01039	0.22683	0.000262846	0.373629	0.00193284	0.00308578	3.57742	1.55915	0.503386	0.0805138
3037500	6.75847	1	0.107435	0.585604	0.735477	0.000305138	0.458752	0.00162336	0.00299929	3.777	1.63163	0.518915	0.24989
3045000	8.15595	1	1.678	0.110032	0.776624	0.000221908	0.489428	0.00153504	0.0030065	3.2402	1.40259	0.447804	0.206255
3052500	8.83193	1	2.71295	-0.368739	0.89687	0.000189407	0.515568	0.00146764	0.0030296	3.01377	1.30818	0.41968	0.151847
3060000	9.16994	1	2.52524	-0.217371	0.830816	0.000181304	0.515375	0.00145762	0.00300773	2.88077	1.24074	0.392123	0.320083
3067500	6.25614	1	5.77129	-0.848932	0.646716	0.000397218	0.623324	0.00132899	0.00352821	3.93521	1.67375	0.508937	0.702178
3075000	6.96477	1	7.60136	-1.865	0.943557	0.000395772	0.685524	0.00146919	0.00467186	3.61836	1.52799	0.448295	0.954712
3082500	9.8048	1	7.43834	-1.88034	1.03428	0.000184831	0.636202	0.0013336	0.00366577	2.65012	1.12571	0.340373	0.748565
3090000	9.44643	1	7.93602	-2.18403	1.14413	0.000170705	0.53385	0.00140277	0.00300926	2.79307	1.20273	0.379937	0.32507
3097500	7.49667	1	8.52265	-3.07131	1.67015	0.000253231	0.495945	0.00154881	0.0030727	3.50671	1.52709	0.492438	0.0940359
3105000	8.1046	1	8.4838	-3.09493	1.68948	0.000229949	0.54216	0.0013776	0.00300892	3.24228	1.39622	0.441105	0.323989
3112500	5.10695	1	9.86912	-3.77591	1.87406	0.000455798	0.534714	0.00141544	0.00304209	4.51206	1.93789	0.608383	0.392791
3120000	9.97864	1	9.18506	-2.71644	1.26314	0.000173129	0.590467	0.0014376	0.00351034	2.6026	1.10716	0.336918	0.695543
3127500	6.88311	1	9.43023	-3.26387	1.59118	0.000381114	0.654778	0.00144508	0.00418595	3.65689	1.54789	0.460001	0.875235
3135000	8.9653	1	11.0718	-3.60712	1.53354	0.000229686	0.585447	0.00160197	0.00386434	2.90573	1.23239	0.369954	0.804189
3142500	4.4446	1	11.569	-3.37487	1.21947	0.000522889	0.323947	0.00204281	0.00302168	4.86315	2.09154	0.65882	0.356508
3150000	7.44624	1	9.04181	-3.43018	1.81936	0.000258154	0.503435	0.00150098	0.00302273	3.51314	1.52392	0.488338	0.164606
3157500	7.51109	1	12.5691	-4.13474	1.57894	0.000360658	0.586288	0.0020503	0.00495587	3.40287	1.43533	0.418351	0.991028
3165000	8.7777	1	11.6782	-3.89543	1.61523	0.000245367	0.585458	0.00167383	0.00403777	2.96448	1.25588	0.374886	0.844873
3172500	8.9393	1	11.3505	-3.21195	1.17456	0.000234794	0.484441	0.00205101	0.00397822	2.9125	1.23432	0.369143	0.831596
3180000	7.83867	1	12.6067	-3.58907	1.20459	0.00032725	0.441181	0.0026326	0.004711	3.2832	1.38622	0.40632	0.960084
3187500	8.27913	1	12.1408	-3.82657	1.46986	0.000247238	0.467733	0.00180864	0.00339799	3.14708	1.34054	0.41008	0.649702
3195000	3.99728	1	11.6702	-5.13808	2.50399	0.000639663	0.591528	0.00138607	0.00339331	5.06467	2.15749	0.660144	0.647616
3202500	2.89594	1	19.6165	-6.82577	2.11858	0.000782418	0.216642	0.00250603	0.00319909	5.74055	2.45313	0.759075	0.542071
3210000	3.3197	1	17.8949	-6.63614	2.33705	0.000691872	0.328531	0.00207958	0.00309706	5.49064	2.35265	0.733953	0.459422
3217500	4.52268	1	19.2198	-6.73053	2.0986	0.000701858	0.359351	0.00318643	0.00497375	4.74278	2.00037	0.58281	0.993123
3225000	2.24323	1	22.3201	-8.08718	2.451	0.00082658	0.116326	0.00265528	0.00300482	6.24826	2.70386	0.862765	0.212701
3232500	1.47527	1	17.2889	-7.34492	2.92682	0.000999786	0.396634	0.00181302	0.00300484	6.77648	2.91992	0.923712	0.309221
3240000	1.30492	1	16.4653	-7.1573	3.03254	0.0012261	0.567924	0.00159264	0.00368601	6.81344	2.8937	0.874264	0.754779
3247500	4.68631	1	17.6846	-6.3086	2.10542	0.000563305	0.343199	0.00231911	0.00353091	4.685	1.99261	0.60582	0.70317
3255000	4.19784	1	14.8853	-6.18433	2.61839	0.000703908	0.616081	0.00165967	0.00432296	4.92582	2.08349	0.616784	0.900402
3262500	6.72462	1	14.5156	-4.96503	1.80146	0.000332262	0.378248	0.00197544	0.00317722	3.75317	1.60463	0.497288	0.526805
3270000	4.97454	1	17.9752	-6.1188	1.92728	0.00052758	0.274941	0.00255419	0.00352273	4.53766	1.9301	0.587025	0.700162
3277500	5.57191	1	16.0495	-6.00631	2.23473	0.000500346	0.505553	0.001997	0.00403885	4.23293	1.79324	0.535273	0.845107
3285000	2.38916	1	18.7783	-6.99307	2.35329	0.000983802	0.381554	0.00236213	0.00381946	6.03521	2.5605	0.769835	0.792571
3292500	2.76644	1	19.5614	-7.68268	2.75253	0.000849494	0.409686	0.00203385	0.00344537	5.80365	2.4707	0.754077	0.669974
3300000	2.74114	1	18.6312	-7.7166	2.96093	0.000834191	0.456503	0.00180842	0.00332737	5.828	2.48491	0.762944	0.616364
3307500	4.17153	1	14.8174	-6.04341	2.53727	0.000574746	0.479615	0.00161795	0.00310914	4.99288	2.13852	0.666399	0.471127
3315000	4.76826	1	16.5974	-6.0819	2.15888	0.000620496	0.480814	0.00224717	0.00432826	4.62322	1.95545	0.578795	0.901327
3322500	3.54864	1	17.2482	-6.24102	2.17959	0.000631526	0.278208	0.00216992	0.0030063	5.38088	2.31802	0.732924	0.314963
3330000	4.8231	1	17.6736	-6.59839	2.34195	0.000585277	0.453586	0.00216849	0.00396859	4.60163	1.9503	0.583448	0.829383
3337500	2.77875	1	16.0618	-6.32171	2.43839	0.000735358	0.344947	0.00196667	0.00300231	5.88415	2.54488	0.811192	0.224425
3345000	5.53199	1	16.1651	-6.0434	2.24493	0.00048277	0.477001	0.00195169	0.00373173	4.25854	1.80794	0.54529	0.76832
3352500	2.74361	1	14.8582	-6.50309	2.83142	0.000902403	0.589042	0.0015491	0.00376948	5.80381	2.46326	0.741913	0.77902
3360000	4.17563	1	14.5857	-6.0922	2.6163	0.000593681	0.518953	0.00155517	0.00323288	4.97654	2.12521	0.656137	0.563878
3367500	5.81646	1	15.8334	-5.64015	2.03635	0.000499098	0.506967	0.00219852	0.00445917	4.11323	1.73863	0.512824	0.923106
3375000	6.2476	1	15.3655	-5.04359	1.66517	0.000434298	0.381779	0.00253689	0.00410354	3.92571	1.66245	0.495251	0.858792
3382500	6.01951	1	14.0745	-5.27112	2.10747	0.000373502	0.42695	0.00174829	0.00305085	4.07513	1.74942	0.54856	0.405566
3390000	7.82204	1	13.6133	-4.72676	1.81235	0.000329197	0.577383	0.00200008	0.00473262	3.28909	1.38858	0.406802	0.962997
3397500	6.30475	1	14.3656	-4.7967	1.71371	0.000346946	0.316367	0.00206982	0.00302768	3.95331	1.69946	0.534731	0.368467
3405000	4.64297	1	18.3342	-6.12381	1.86871	0.000645796	0.302445	0.00309157	0.00443201	4.68648	1.98119	0.584785	0.918746
3412500	5.49218	1	15.1139	-5.58293	2.10961	0.000478053	0.480468	0.00187922	0.00361715	4.28077	1.81916	0.551102	0.733041
3420000	5.65352	1	16.4698	-5.75817	1.99147	0.00053545	0.480375	0.00248236	0.00477721	4.18473	1.76638	0.516939	0.968888
3427500	0.112925	1	14.2914	-6.13713	2.6518	0.00134447	0.444935	0.00166516	0.00299993	7.89342	3.40537	1.08011	0.28006
3435000	2.29654	1	15.5517	-5.64488	2.13413	0.00104335	0.523808	0.00194842	0.00409167	6.08972	2.57904	0.768583	0.856334
3442500	5.04688	1	15.4726	-4.94726	1.5636	0.000508078	0.266101	0.00250119	0.00340809	4.50641	1.91932	0.58684	0.654151
3450000	3.79834	1	18.9137	-6.36971	1.89185	0.000630208	0.161289	0.00263364	0.0031401	5.19978	2.22514	0.691554	0.498272
3457500	5.13245	1	16.5802	-5.53365	1.77992	0.000438576	0.180452	0.00245785	0.00299903	4.52349	1.95348	0.620875	0.257101
3465000	2.0858	1	16.7407	-5.05555	1.3506	0.00115435	0.144935	0.00388528	0.00454384	6.22441	2.62997	0.774052	0.936205
3472500	7.18868	1	14.3105	-4.77311	1.68933	0.000383496	0.509921	0.00237723	0.0048507	3.52785	1.48866	0.434925	0.978269
3480000	6.42922	1	13.0848	-4.29552	1.63722	0.000436035	0.556841	0.00198038	0.00446879	3.8424	1.62407	0.478916	0.924632
3487500	7.38086	1	13.3052	-4.33713	1.61439	0.000372349	0.566452	0.00216207	0.00498691	3.45222	1.45598	0.424077	0.994653
3495000	7.86986	1	13.373	-4.58162	1.7594	0.000300529	0.533226	0.00188837	0.00404557	3.279	1.38906	0.41454	0.846562
3502500	4.57251	1	11.0879	-4.81363	2.38803	0.000483059	0.45095	0.00173157	0.00315375	4.87382	2.13189	0.69182	0.0242301
3510000	2.96997	1	7.95866	-4.4575	2.79567	0.00068978	0.512011	0.00153609	0.00314781	5.82207	2.54594	0.82586	0.0284779
3517500	1.0463	1	4.87749	-3.52576	2.77862	0.00107143	0.542847	0.00138032	0.00301939	7.15115	3.10089	0.993073	0.171491
3525000	6.61466	1	8.42672	-3.44142	1.95948	0.000325566	0.561241	0.00133331	0.00303881	3.81681	1.6396	0.514981	0.387677
3532500	8.27253	1	7.84981	-2.7281	1.54519	0.000232535	0.581249	0.00131093	0.00313057	3.16368	1.35419	0.421199	0.490299
3540000	8.32109	1	7.64745	-2.73676	1.59759	0.000267747	0.65695	0.0013499	0.003935	3.12023	1.32273	0.396136	0.821523
3547500	10.4452	1	9.14787	-2.6349	1.21136	0.000180942	0.662582	0.00154719	0.00458538	2.45846	1.03857	0.305353	0.942374
3555000	10.6153	1	7.86497	-2.20165	1.16744	0.000154024	0.63159	0.0013455	0.00365219	2.42213	1.02899	0.311292	0.744316
3562500	8.54652	1	7.84842	-2.61135	1.47822	0.000213961	0.567052	0.00132578	0.00306221	3.0759	1.31975	0.413247	0.420578
3570000	9.53366	1	8.79468	-2.69458	1.33835	0.000177217	0.563611	0.00137946	0.00316109	2.74793	1.17529	0.36467	0.514858
3577500	9.33769	1	8.66313	-2.88559	1.50464	0.000205328	0.631216	0.00135496	0.00367414	2.79113	1.18553	0.358343	0.75115
3585000	10.2624	1	9.95025	-3.0627	1.35981	0.00019657	0.671594	0.00164305	0.00500311	2.5063	1.05697	0.30775	0.996521
3592500	8.15919	1	9.55381	-2.66605	1.17095	0.000247129	0.536821	0.00151484	0.00327052	3.19469	1.36336	0.419949	0.586094
3600000	8.56283	1	8.58487	-2.31464	1.11145	0.000212735	0.528993	0.00143971	0.00305667	3.07109	1.31802	0.412983	0.413448
3607500	8.05659	1	8.03709	-2.94121	1.66637	0.00031891	0.702791	0.00146737	0.00493716	3.20288	1.35108	0.393957	0.988813
3615000	8.66935	1	6.39775	-2.18501	1.46386	0.000215358	0.594674	0.00128557	0.00317171	3.02418	1.29312	0.400911	0.522793
3622500	8.79178	1	8.88101	-2.4365	1.14027	0.000212197	0.555527	0.00143139	0.00322043	2.98039	1.27307	0.393363	0.556069
3630000	9.61505	1	9.9357	-2.93547	1.28474	0.000216369	0.643181	0.00161764	0.0045335	2.69642	1.13936	0.335424	0.934645
3637500	10.4098	1	8.19952	-2.40877	1.24413	0.000170491	0.654497	0.00139153	0.00402757	2.47291	1.0477	0.312843	0.842644
3645000	10.2255	1	6.50573	-1.42717	0.887348	0.000148619	0.579906	0.00129671	0.00308672	2.54999	1.09303	0.341338	0.44878
3652500	8.58912	1	5.03208	-1.54269	1.26824	0.000209727	0.568608	0.00130997	0.00303662	3.06534	1.31696	0.41378	0.384129
3660000	9.37921	1	4.80346	-1.31265	1.15412	0.000173882	0.560613	0.00132443	0.00301426	2.81245	1.21039	0.381864	0.339267
3667500	9.65358	1	7.35654	-1.643	0.85724	0.000169163	0.561541	0.00135657	0.00309395	2.7166	1.16414	0.363286	0.456287
3675000	10.6129	1	7.71866	-1.8148	0.919857	0.000169448	0.669485	0.00143289	0.00433533	2.4149	1.02138	0.30226	0.902555
3682500	9.73917	1	8.23736	-2.47483	1.29873	0.000185824	0.626893	0.00134705	0.00361037	2.67058	1.13496	0.343923	0.730807
3690000	10.4583	1	8.60772	-2.16981	0.986507	0.00018322	0.666573	0.00157753	0.00473125	2.45395	1.03601	0.303523	0.962814
3697500	9.23129	1	8.1098	-2.66454	1.44838	0.000197064	0.603562	0.00131784	0.00332421	2.83372	1.20828	0.371043	0.61477
3705000	9.87022	1	8.59496	-2.45328	1.19188	0.000169396	0.576649	0.00138935	0.0032818	2.64112	1.12691	0.346884	0.592386
3712500	10.2674	1	8.54174	-2.26594	1.07005	0.000159395	0.584741	0.00141706	0.00341248	2.52287	1.07445	0.328447	0.656066
3720000	9.01748	1	9.4171	-2.40743	1.01167	0.000257597	0.646018	0.00174773	0.00493735	2.87854	1.21426	0.354061	0.988836
3727500	9.37038	1	9.45759	-3.17438	1.5533	0.000236372	0.68903	0.00151125	0.00485978	2.76837	1.16814	0.34121	0.979401
3735000	10.0639	1	9.19346	-2.76	1.30389	0.000177359	0.618768	0.00143665	0.00376843	2.57323	1.09214	0.328956	0.778728
3742500	9.75943	1	9.02368	-2.60783	1.23627	0.000205984	0.659857	0.00149076	0.00438274	2.65472	1.12254	0.331773	0.910629
3750000	9.99375	1	8.46371	-2.20337	1.03742	0.000166351	0.572872	0.00141987	0.00332424	2.60354	1.11014	0.340903	0.614782
3757500	10.0665	1	8.15841	-2.37532	1.23008	0.000158749	0.578464	0.00134586	0.00319276	2.58818	1.10617	0.342432	0.537757
3765000	8.357	1	10.8552	-2.70241	0.911919	0.000271431	0.407221	0.00242676	0.00409387	3.1056	1.31523	0.391927	0.856791
3772500	7.18133	1	10.0404	-3.75444	1.84164	0.000270487	0.444129	0.00176006	0.00316632	3.64951	1.59732	0.518758	0.0155529
3780000	7.90685	1	9.03041	-2.97838	1.47377	0.000270174	0.599169	0.00137422	0.00342842	3.2789	1.39616	0.426461	0.662894
3787500	8.66745	1	10.003	-2.36914	0.842428	0.000235506	0.420821	0.00208688	0.00360318	3.00847	1.27865	0.387576	0.728414
3795000	9.41508	1	9.92563	-3.00717	1.34038	0.000224166	0.645614	0.001578	0.00445279	2.75766	1.16568	0.343883	0.922088
3802500	8.50432	1	9.5792	-2.73227	1.18126	0.000235493	0.547826	0.0015396	0.00340488	3.06908	1.3072	0.399744	0.652745
3810000	5.70755	1	11.0928	-2.34543	0.609207	0.000398891	0.0438063	0.00290906	0.00304233	4.22072	1.81274	0.569074	0.393161
3817500	10.0275	1	9.41464	-2.44136	1.01606	0.000202369	0.63263	0.0017513	0.00476714	2.57403	1.08655	0.318058	0.967571
3825000	9.09374	1	9.59281	-2.82819	1.25663	0.000189908	0.499968	0.00153438	0.00306856	2.89367	1.24122	0.388372	0.428365
3832500	5.4323	1	7.60714	-3.15999	1.93998	0.000548512	0.686345	0.00142401	0.00454006	4.29159	1.81334	0.533751	0.935635
3840000	9.07097	1	7.82898	-2.66077	1.50559	0.000230726	0.663612	0.00136741	0.00406499	2.8691	1.21528	0.362461	0.850723
3847500	9.35653	1	6.06029	-1.90951	1.32925	0.000221424	0.667686	0.00140869	0.00423903	2.77761	1.17537	0.348765	0.885288
3855000	8.021	1	5.25094	-1.8658	1.46767	0.000256712	0.60397	0.00130821	0.00330331	3.24254	1.38304	0.425202	0.603977
3862500	7.99848	1	6.06299	-2.14857	1.49603	0.000268802	0.626226	0.00131187	0.0035098	3.24311	1.37965	0.419847	0.695341
3870000	9.26602	1	7.9381	-2.48056	1.35498	0.000174939	0.528324	0.0014146	0.00299909	2.85798	1.23437	0.392411	0.254473
3877500	9.20495	1	8.41001	-2.16392	1.01075	0.000216555	0.620059	0.00145381	0.00382642	2.82996	1.20058	0.360876	0.794405
3885000	8.48156	1	8.71643	-2.49073	1.19488	0.000202587	0.431459	0.00180888	0.00318162	3.16077	1.38438	0.450021	0.00550143
3892500	9.96504	1	7.33768	-2.10066	1.2014	0.000155534	0.565775	0.00132554	0.00305267	2.62852	1.1283	0.353714	0.408073
3900000	8.93191	1	6.52126	-1.3521	0.811126	0.000209346	0.607843	0.00129267	0.00329631	2.93071	1.25018	0.384507	0.600262
3907500	8.8753	1	6.73228	-1.3341	0.783999	0.000210484	0.603238	0.00129525	0.00326455	2.95063	1.25933	0.388044	0.582699
3915000	9.08733	1	5.54894	-1.67194	1.25511	0.000210739	0.622258	0.00132292	0.00350219	2.87375	1.22262	0.372186	0.692461
3922500	6.82615	1	3.10078	-1.05532	1.3352	0.000321986	0.563864	0.00137151	0.00314469	3.71388	1.58909	0.493692	0.502012
3930000	7.03331	1	2.87054	-1.08676	1.39742	0.000288159	0.539326	0.00138164	0.00299916	3.6604	1.57994	0.501626	0.268816
3937500	10.2225	1	4.33711	-0.755257	0.842307	0.00016493	0.600373	0.00141547	0.00354198	2.53232	1.07692	0.327262	0.707188
3945000	8.57148	1	4.06282	-1.00931	1.10157	0.000242268	0.607682	0.00142988	0.00364471	3.03979	1.29147	0.390814	0.741946
3952500	8.84545	1	3.92436	-1.06119	1.15378	0.000229234	0.609806	0.00143542	0.00367873	2.94795	1.25208	0.378394	0.752559
3960000	7.54122	1	2.65231	0.467871	0.314663	0.000253765	0.43242	0.00170916	0.0030113	3.47174	1.50393	0.4808	0.191165
3967500	9.81632	1	3.57507	-0.0912267	0.521253	0.00017989	0.547628	0.00159358	0.00352272	2.64967	1.12704	0.342781	0.700156
3975000	8.64185	1	1.61891	0.616113	0.405808	0.000197943	0.432281	0.00171583	0.00302232	3.07599	1.33423	0.427523	0.165414
3982500	6.56096	1	-0.803108	2.07675	-0.152195	0.000380298	0.148694	0.00312413	0.00366981	3.80001	1.6141	0.487967	0.749816
3990000	5.30765	1	-3.71376	3.0965	-0.278413	0.000429149	0.136352	0.0026015	0.00301222	4.42231	1.90363	0.600874	0.333804
3997500	4.5431	1	-1.71956	2.48483	-0.230663	0.00061497	0.122518	0.0034038	0.00387906	4.74914	2.01402	0.604291	0.807893
4005000	7.0569	1	-1.06918	1.96559	-0.0191324	0.000285839	0.232416	0.00230205	0.00299908	3.65302	1.57772	0.501548	0.254859
4012500	7.35861	1	-0.451546	1.7415	0.024076	0.000268143	0.251473	0.002245	0.00299923	3.53025	1.52366	0.483698	0.270237
4020000	4.02179	1	-2.48043	2.3859	-0.0609734	0.000667922	0.209005	0.00289775	0.00366342	5.03884	2.14043	0.647245	0.747834
4027500	5.00996	1	-1.0857	2.03484	-0.0848585	0.000466586	0.190355	0.00246651	0.00304641	4.55989	1.95798	0.614319	0.399242
4035000	6.56009	1	1.02007	1.26495	0.0463873	0.000317954	0.271885	0.00218487	0.00300072	3.86382	1.67031	0.531942	0.23451
4042500	5.94375	1	-2.75653	1.63124	0.588874	0.000365706	0.393026	0.00182049	0.00299929	4.13485	1.78622	0.568073	0.24997
4050000	7.45324	1	-0.600603	1.1975	0.44175	0.000270175	0.39312	0.001844	0.0030385	3.4773	1.49378	0.469204	0.387171
4057500	7.88828	1	0.445447	1.14676	0.273152	0.000319998	0.410053	0.00271567	0.00460325	3.26609	1.37964	0.405452	0.944978
4065000	7.84066	1	1.12827	0.85807	0.327273	0.000233593	0.415782	0.00186135	0.00318606	3.39473	1.48716	0.483555	0.00268823
4072500	7.85785	1	3.15377	0.541227	0.138051	0.000242817	0.366862	0.00190475	0.00300843	3.33261	1.43521	0.453488	0.322399
4080000	8.60893	1	2.82691	0.237624	0.446023	0.000212896	0.478351	0.00161048	0.00308729	3.05165	1.30803	0.408459	0.449383
4087500	8.66584	1	3.11567	0.356079	0.295789	0.000219992	0.454364	0.00177568	0.00325434	3.0206	1.28943	0.397564	0.576781
4095000	8.51913	1	2.40667	0.24529	0.504818	0.000230067	0.493914	0.00167434	0.00330841	3.06772	1.30838	0.402131	0.606651
4102500	8.23993	1	1.63458	0.0338114	0.83725	0.000213764	0.496889	0.00159981	0.00317984	3.24652	1.42182	0.462143	0.00664848
4110000	7.20549	1	1.50964	-0.21776	1.03952	0.000369678	0.591722	0.00185162	0.00453521	3.52418	1.48912	0.438372	0.934902
4117500	7.20743	1	2.2385	-0.651157	1.20455	0.000319039	0.571776	0.0014926	0.00348555	3.54186	1.50713	0.459138	0.686063
4125000	5.66978	1	-0.0617605	-0.126728	1.30232	0.000381606	0.500415	0.0015191	0.00304073	4.28649	1.86241	0.598427	0.134073
4132500	8.92264	1	3.14658	-0.17351	0.662108	0.000183727	0.508394	0.00155028	0.00315351	3.00573	1.31474	0.42664	0.024399
4140000	8.7628	1	2.27634	-0.23328	0.891425	0.000216024	0.538824	0.0015075	0.00326882	2.98754	1.275	0.392769	0.585128
4147500	4.94487	1	2.70767	-1.45568	1.70241	0.00050225	0.577193	0.00137347	0.00324845	4.56764	1.95003	0.601462	0.573309
4155000	9.16786	1	5.26834	-1.4767	1.17774	0.000174324	0.532278	0.00144969	0.00309946	2.91696	1.27232	0.411259	0.0675445
4162500	4.96149	1	2.67676	-1.55547	1.76749	0.000443111	0.528168	0.00148508	0.00314747	4.66628	2.04048	0.661885	0.0287232
4170000	4.883	1	3.08329	-1.25344	1.49664	0.000572796	0.615553	0.00150325	0.00391018	4.5724	1.93866	0.581073	0.81556
4177500	7.80491	1	5.18996	-1.81057	1.44522	0.000237842	0.540306	0.00139377	0.00303195	3.37877	1.46693	0.470776	0.147833
4185000	6.75828	1	5.66132	-1.47337	1.10846	0.00029753	0.529295	0.00146689	0.00311638	3.81589	1.66597	0.539217	0.0528313
4192500	9.77266	1	7.07018	-1.47821	0.817421	0.000200851	0.669903	0.00138593	0.00419856	2.6525	1.12267	0.333514	0.877659
4200000	9.04291	1	8.39773	-2.11874	0.990273	0.00018175	0.463858	0.00161457	0.00301146	2.93827	1.27286	0.406944	0.190734
4207500	8.30711	1	8.28778	-2.07353	0.986423	0.000210887	0.43863	0.00174956	0.00311659	3.21264	1.40261	0.453985	0.052658
4215000	9.82692	1	8.91693	-2.5752	1.2144	0.000171457	0.569118	0.00141884	0.00329287	2.65342	1.13195	0.348214	0.598414
4222500	9.96493	1	9.5557	-2.99587	1.39603	0.000184012	0.62247	0.00146	0.00386724	2.60023	1.1028	0.331019	0.804924
4230000	8.01962	1	8.47742	-1.92172	0.819366	0.000242609	0.482742	0.00159644	0.00308636	3.25827	1.39664	0.436169	0.448397
4237500	7.98991	1	3.96252	-1.36345	1.36786	0.000226867	0.533399	0.00143543	0.00307636	3.32044	1.44632	0.466552	0.0901277
4245000	7.69201	1	4.77114	-0.73009	0.71711	0.000260725	0.569304	0.00132828	0.00308403	3.37934	1.44866	0.452523	0.445907
4252500	9.42881	1	6.27726	-1.31149	0.836475	0.000178887	0.585472	0.00129032	0.00311275	2.78365	1.19214	0.37137	0.474486
4260000	8.91327	1	4.38487	-0.798709	0.880692	0.00020126	0.568446	0.001348	0.0031236	2.94684	1.26162	0.39264	0.484255
4267500	9.964	1	3.5184	-0.179744	0.597018	0.000188994	0.581171	0.00169919	0.00405701	2.59817	1.10057	0.328329	0.849023
4275000	9.49886	1	5.90188	-0.790407	0.5487	0.000228457	0.69019	0.0014885	0.00480455	2.72949	1.15199	0.336921	0.972425
4282500	7.05338	1	4.24179	-0.583404	0.76853	0.000341895	0.59884	0.00147953	0.00368813	3.59723	1.52774	0.461533	0.755421
4290000	10.2197	1	4.25753	-0.718413	0.831585	0.000173818	0.61534	0.00148657	0.00386464	2.52769	1.07205	0.321819	0.804265
4297500	9.95598	1	3.89781	-0.650854	0.866457	0.000195895	0.626382	0.00161676	0.0043273	2.59784	1.09879	0.325242	0.90116
4305000	10.519	1	6.14758	-1.34592	0.892643	0.000166895	0.661099	0.00137233	0.00404935	2.44288	1.03484	0.308793	0.847378
4312500	9.0845	1	4.65489	-0.228467	0.400564	0.000204636	0.56543	0.00145504	0.00334823	2.87941	1.22734	0.376409	0.62665
4320000	7.01338	1	5.14827	-0.634041	0.617928	0.000363394	0.635192	0.0014748	0.00404268	3.60642	1.52779	0.455982	0.845938
4327500	7.07517	1	4.99549	-0.189122	0.315182	0.00032767	0.575212	0.00147447	0.00347106	3.59479	1.5299	0.466382	0.68037
4335000	9.59888	1	3.78189	-0.189948	0.545339	0.000166139	0.522504	0.00144186	0.00301963	2.74329	1.18003	0.371852	0.352085
4342500	8.61989	1	3.59288	-0.155098	0.547524	0.000231658	0.551464	0.00154864	0.00345265	3.02839	1.28912	0.393316	0.67296
4350000	8.80891	1	2.00637	0.404943	0.493981	0.000229641	0.491092	0.00185248	0.0036401	2.96074	1.25794	0.380736	0.740478
4357500	7.99671	1	3.96339	0.255309	0.190922	0.000291755	0.48072	0.00209521	0.00403483	3.23326	1.36977	0.408921	0.844233
4365000	8.05017	1	1.33789	0.801937	0.346583	0.000282353	0.436576	0.00218919	0.0038855	3.21638	1.36394	0.409152	0.809499
4372500	6.47419	1	1.97833	0.988465	0.0440079	0.000414467	0.28872	0.00293854	0.00413134	3.82768	1.62068	0.482406	0.864458
4380000	8.32826	1	1.34258	0.956928	0.218542	0.000212599	0.365754	0.00191334	0.00301672	3.18315	1.37987	0.441674	0.177447
4387500	6.39905	1	1.89326	0.960014	0.123387	0.000362038	0.320532	0.00219523	0.00323081	3.88734	1.66014	0.512618	0.562599
4395000	7.45692	1	1.41675	0.930081	0.239123	0.000290574	0.37369	0.00206478	0.00329674	3.45259	1.47279	0.452963	0.600491
4402500	6.81546	1	-1.23444	1.25724	0.536682	0.000390973	0.448812	0.00235392	0.00427063	3.68335	1.55838	0.462002	0.891087
4410000	7.97042	1	0.452416	0.451023	0.771708	0.000227086	0.473635	0.00165318	0.00314075	3.33914	1.45966	0.473266	0.0336642
4417500	8.44717	1	1.70587	0.741769	0.306623	0.00021269	0.400878	0.00180132	0.0030066	3.12217	1.34493	0.425205	0.31607
4425000	6.05555	1	2.06014	1.28491	-0.163205	0.000347927	0.120375	0.00273528	0.0031096	4.12432	1.79997	0.582284	0.058573
4432500	4.20681	1	4.14288	1.18465	-0.527721	0.000560731	0.498382	0.00153483	0.00305976	4.98232	2.13796	0.669645	0.417459
4440000	6.79619	1	1.84038	0.888063	0.145599	0.000368506	0.354974	0.00245241	0.00380203	3.69891	1.5695	0.472173	0.787921
4447500	6.53783	1	3.37379	0.86428	-0.136313	0.000318129	0.0554005	0.00283903	0.00300553	3.87776	1.67828	0.535651	0.209871
4455000	0.134163	1	6.94559	1.45047	-1.31395	0.00130694	0.538953	0.00139962	0.00303575	7.92592	3.44226	1.10532	0.141659
4462500	3.70748	1	8.772	-0.616601	-0.181151	0.000591004	0.384917	0.00186586	0.0030335	5.32768	2.31338	0.742593	0.145277
4470000	8.26222	1	7.21084	-1.06823	0.476634	0.000302186	0.666434	0.00161897	0.00485352	3.13115	1.32125	0.385989	0.978621
4477500	6.24095	1	7.69661	-1.37218	0.566065	0.000478402	0.637598	0.00179703	0.00495867	3.91862	1.65286	0.481722	0.991358
4485000	10.1874	1	7.63798	-1.79439	0.907405	0.000197687	0.694742	0.00149231	0.00488868	2.52794	1.06657	0.311337	0.982963
4492500	9.44563	1	7.13998	-2.02904	1.1951	0.000167756	0.538562	0.00138417	0.00299968	2.80278	1.21109	0.385363	0.244178
4500000	10.3802	1	7.8257	-1.9465	0.983787	0.00015868	0.613035	0.00136284	0.00352185	2.48878	1.05862	0.321982	0.699837
4507500	7.68964	1	5.31473	-1.91078	1.49335	0.000291165	0.624936	0.00134022	0.0035733	3.35452	1.42613	0.432812	0.718256
4515000	10.0997	1	7.07923	-2.17818	1.31417	0.000200905	0.699034	0.00146107	0.00485462	2.55292	1.07725	0.314699	0.978758
4522500	9.25471	1	7.57509	-2.43961	1.40186	0.000179355	0.555504	0.00134226	0.00301974	2.8502	1.22601	0.386332	0.352317
4530000	7.03052	1	10.9165	-2.43669	0.701932	0.000309669	0.137089	0.00273373	0.00316803	3.62848	1.55165	0.481194	0.52008
4537500	9.30128	1	8.00408	-1.80241	0.846681	0.000176086	0.497851	0.00151032	0.00300771	2.83905	1.22278	0.386448	0.320009
4545000	9.77117	1	7.64283	-1.90112	1.00958	0.000204354	0.674505	0.00141181	0.00433743	2.65165	1.1215	0.33187	0.902918
4552500	10.1238	1	9.37527	-2.44475	1.03565	0.000199379	0.644675	0.00171688	0.00483188	2.54622	1.07452	0.314065	0.975904
4560000	9.78224	1	9.29856	-2.51441	1.08735	0.000198698	0.613557	0.00159628	0.00413069	2.65037	1.1222	0.334036	0.864328
4567500	9.79388	1	8.85846	-2.70909	1.32288	0.000186781	0.622867	0.00140136	0.00371582	2.65245	1.12623	0.339881	0.763682
4575000	8.36641	1	9.64077	-2.75482	1.18803	0.000220104	0.470733	0.00160581	0.00303403	3.14264	1.35039	0.424452	0.379799
4582500	6.78803	1	12.3435	-3.10994	0.890803	0.000397748	0.217947	0.00341226	0.00436321	3.69344	1.56191	0.461873	0.907335
4590000	9.28896	1	9.3859	-2.97594	1.40305	0.000229617	0.660443	0.0015001	0.00441782	2.79688	1.18245	0.349153	0.916436
4597500	8.65444	1	10.5018	-3.34809	1.46031	0.000211136	0.497442	0.00155429	0.00309275	3.03569	1.30094	0.406022	0.455061
4605000	6.8694	1	11.8021	-4.41752	1.95947	0.000298975	0.457669	0.00162659	0.00299925	3.72736	1.60869	0.510665	0.270839
4612500	8.04206	1	13.0397	-4.02924	1.43525	0.000304015	0.492543	0.00225771	0.00444907	3.21219	1.35783	0.400609	0.921493
4620000	7.36223	1	12.0512	-3.89625	1.51816	0.000283057	0.426361	0.00178495	0.00311163	3.50229	1.49996	0.467308	0.473444
4627500	9.80889	1	10.7749	-3.27481	1.34893	0.000207117	0.613871	0.00174833	0.00452783	2.63901	1.11513	0.328338	0.933783
4635000	3.55783	1	8.94519	-4.17961	2.40142	0.00082584	0.684225	0.00141279	0.00447403	5.28633	2.23433	0.658782	0.925458
4642500	4.00883	1	10.8914	-4.85143	2.45433	0.000565008	0.513588	0.00145898	0.00299948	5.12116	2.20988	0.701268	0.27463
4650000	5.27378	1	10.7926	-4.58468	2.29836	0.000500501	0.618735	0.00137314	0.00360155	4.38644	1.86434	0.565144	0.727869
4657500	3.69056	1	8.8937	-4.37032	2.53117	0.000635282	0.575407	0.00131121	0.00308817	5.27057	2.25905	0.705371	0.450312
4665000	8.00751	1	12.8448	-4.34286	1.68314	0.000310882	0.576881	0.0019383	0.00458098	3.2233	1.3617	0.400401	0.941728
4672500	5.38373	1	14.4672	-4.4205	1.40551	0.000403341	0.108818	0.00281528	0.00315905	4.45484	1.94912	0.632723	0.0205219
4680000	7.12738	1	14.2734	-4.45566	1.46624	0.000391336	0.428035	0.00281303	0.00491818	3.5514	1.4982	0.437042	0.986542
4687500	6.77884	1	14.6682	-5.11083	1.86722	0.00036251	0.455393	0.00200032	0.00367297	3.70903	1.57542	0.476215	0.75079
4695000	5.07179	1	14.7901	-5.32143	2.02271	0.000484346	0.428987	0.00183571	0.00321483	4.50636	1.9251	0.595052	0.552473
4702500	6.11114	1	11.9528	-4.62633	2.08975	0.000346807	0.43718	0.00170451	0.00302852	4.07718	1.76959	0.567611	0.153742
4710000	6.66623	1	13.4214	-4.80981	1.92606	0.000354657	0.501629	0.00169943	0.00340997	3.76426	1.60319	0.490138	0.654975
4717500	4.78512	1	12.6109	-5.28903	2.43172	0.000640539	0.665567	0.00155326	0.00464444	4.61022	1.94707	0.57163	0.950871
4725000	5.87943	1	16.5005	-5.63113	1.87889	0.000441909	0.356816	0.00235525	0.00366186	4.09916	1.74129	0.526581	0.747347
4732500	4.97426	1	16.8032	-5.57864	1.76139	0.000457618	0.171618	0.00248631	0.00300141	4.59693	1.98221	0.62805	0.29185
4740000	7.43157	1	12.336	-4.41322	1.84328	0.000297079	0.524627	0.00160421	0.00337464	3.45879	1.47376	0.451364	0.639129
4747500	4.54161	1	15.8634	-6.35613	2.53147	0.00054751	0.470457	0.00171277	0.00323442	4.7781	2.04041	0.629893	0.564828
4755000	3.22594	1	19.5417	-6.20318	1.6612	0.000685428	0.0554118	0.002854	0.00302142	5.56843	2.39492	0.754418	0.355972
4762500	5.82284	1	16.7809	-5.57173	1.76314	0.00048549	0.337964	0.00280541	0.00423755	4.11332	1.7406	0.516506	0.885013
4770000	7.23057	1	13.3665	-4.45858	1.6528	0.000356513	0.519513	0.0020519	0.00427047	3.51732	1.48814	0.44118	0.891058
4777500	0.106115	1	10.6765	-4.45995	2.16004	0.00161076	0.621825	0.00140925	0.00372646	7.78216	3.30402	0.996714	0.766794
4785000	6.53169	1	13.9147	-4.81685	1.79698	0.000419115	0.528969	0.00203677	0.00432406	3.80064	1.60756	0.475879	0.900595
4792500	0.779534	1	15.0637	-5.0811	1.71694	0.00116919	0.245665	0.00226826	0.00300696	7.31871	3.1525	0.996556	0.317388
4800000	8.19035	1	12.3814	-3.90488	1.47305	0.000245692	0.433347	0.00185597	0.00327531	3.18341	1.35844	0.418313	0.588785
4807500	8.26774	1	11.952	-3.62135	1.36605	0.00027135	0.510169	0.00193274	0.00394573	3.13861	1.33043	0.398303	0.824058
4815000	7.37197	1	12.3017	-3.20803	0.974944	0.000343086	0.284592	0.00301472	0.00421398	3.46319	1.46568	0.435217	0.880594
4822500	9.2972	1	10.3457	-3.00695	1.23711	0.000188415	0.485741	0.00164266	0.00319422	2.81905	1.2048	0.372929	0.538757
4830000	7.81304	1	10.6895	-3.03813	1.17893	0.000239971	0.348289	0.00195745	0.00300356	3.36417	1.45542	0.464179	0.218198
4837500	7.70485	1	11.4296	-3.07799	1.05085	0.000290491	0.374333	0.00223954	0.00357944	3.3487	1.42357	0.431925	0.720371
4845000	7.17236	1	13.7432	-4.47947	1.598	0.000303671	0.369107	0.00202806	0.00321458	3.56833	1.52438	0.471198	0.552313
4852500	8.54966	1	11.6899	-3.65936	1.43752	0.000224579	0.459572	0.0017469	0.00323243	3.06099	1.3072	0.403595	0.563602
4860000	2.6203	1	9.92855	-3.59706	1.71591	0.000763398	0.483952	0.00154839	0.00300047	5.98541	2.58723	0.823811	0.236449
4867500	8.96643	1	10.4419	-3.21576	1.38484	0.000232815	0.599405	0.00158664	0.00396071	2.90397	1.23084	0.368311	0.827559
4875000	7.461	1	11.1096	-3.94784	1.75272	0.000300783	0.568453	0.0014982	0.0034717	3.44392	1.46568	0.446792	0.680623
4882500	8.74913	1	10.5402	-3.36	1.46529	0.000221491	0.547723	0.00152444	0.0033706	2.9879	1.27319	0.390016	0.637259
4890000	6.44794	1	8.91525	-3.64193	1.99914	0.000379743	0.623697	0.00132273	0.00351506	3.85268	1.63888	0.498618	0.697312
4897500	8.06616	1	10.9293	-3.47203	1.4522	0.000225404	0.395684	0.00182263	0.00301603	3.27696	1.42041	0.454587	0.179066
4905000	8.97555	1	11.4698	-3.78155	1.56884	0.000229257	0.572275	0.00165406	0.00386711	2.90238	1.23095	0.369486	0.804891
4912500	5.59021	1	14.1315	-4.28966	1.36316	0.000452267	0.275018	0.00248704	0.00343049	4.24138	1.80594	0.551576	0.663767
4920000	7.81487	1	11.7029	-3.33378	1.20239	0.00025931	0.367723	0.00199566	0.00315631	3.32655	1.42294	0.44167	0.511189
4927500	9.51261	1	8.02542	-2.51088	1.34852	0.000214352	0.671246	0.00139954	0.00425711	2.72968	1.15498	0.342539	0.888623
4935000	9.87435	1	8.96107	-2.44447	1.11741	0.000164814	0.538012	0.0014658	0.00317282	2.64514	1.13102	0.350625	0.523609
4942500	5.87312	1	6.65326	-2.92359	1.95488	0.000369126	0.544664	0.0013679	0.00300416	4.17391	1.80597	0.576117	0.215488
4950000	10.1708	1	8.60205	-2.62779	1.33271	0.000189263	0.674962	0.00144357	0.00444122	2.53566	1.07189	0.316312	0.920234
4957500	9.77536	1	8.04695	-2.20706	1.14824	0.00020229	0.668663	0.00141182	0.00426098	2.65111	1.12171	0.332636	0.88933
4965000	7.67725	1	8.41456	-1.46629	0.518332	0.000258192	0.315798	0.002086	0.00304881	3.38994	1.45542	0.456495	0.402696
4972500	10.6091	1	6.37952	-1.39442	0.885053	0.000145323	0.612718	0.00129032	0.00333173	2.43124	1.03655	0.318178	0.618545
4980000	10.0052	1	4.86442	-0.792908	0.762281	0.00014998	0.553279	0.00134168	0.00300339	2.62728	1.13237	0.358433	0.302745
4987500	9.52102	1	5.84923	-1.59497	1.13549	0.00017838	0.594277	0.00128817	0.003175	2.75093	1.17619	0.36457	0.525201
4995000	9.9773	1	6.59602	-1.95933	1.25381	0.000170149	0.620627	0.00129619	0.00341667	2.60539	1.10954	0.339104	0.657877
5002500	10.0734	1	6.60531	-1.80743	1.15009	0.000171587	0.633662	0.00131098	0.0035786	2.57387	1.09419	0.331999	0.720083
5010000	10.1326	1	7.49874	-2.24773	1.27108	0.00018265	0.664536	0.00136938	0.00408204	2.54968	1.07987	0.321908	0.854323
5017500	9.74232	1	8.21091	-2.68864	1.45049	0.000211354	0.686884	0.00143333	0.00457762	2.65822	1.123	0.33024	0.941234
5025000	10.9533	1	6.81742	-1.73762	1.05015	0.00016097	0.687066	0.00142328	0.00454819	2.32377	0.981834	0.288941	0.936858
5032500	10.4099	1	5.84748	-1.31727	0.951727	0.000179767	0.67449	0.00145041	0.00445581	2.46907	1.04367	0.307867	0.92257
5040000	7.54683	1	4.96997	-1.27274	1.10398	0.000250555	0.535709	0.00142418	0.00306742	3.48607	1.51758	0.489115	0.0998747
5047500	10.6618	1	6.01031	-1.45134	1.00218	0.000156021	0.645628	0.00134629	0.00379908	2.40739	1.02152	0.307347	0.787126
5055000	10.5775	1	6.41095	-1.52048	0.982062	0.000174034	0.682757	0.00142717	0.00449868	2.42321	1.02408	0.301753	0.929309
5062500	7.42497	1	6.14577	-0.696089	0.436933	0.000265843	0.554047	0.00133899	0.00300253	3.50019	1.50887	0.477794	0.298427
5070000	9.82098	1	5.84483	-1.41056	1.02128	0.000177663	0.62091	0.00131194	0.00346076	2.64983	1.12787	0.343988	0.676247
5077500	9.36094	1	7.06268	-2.19922	1.32927	0.000173228	0.552493	0.00134443	0.00300427	2.82179	1.216	0.384764	0.306797
5085000	9.00551	1	7.09446	-1.50319	0.799389	0.000259854	0.703326	0.00148363	0.00500089	2.88196	1.2154	0.353897	0.996266
5092500	3.49878	1	10.9566	-1.74991	0.210976	0.000869487	0.0865902	0.00441776	0.00483656	5.31596	2.24333	0.655618	0.976494
5100000	7.87811	1	7.1994	-1.06951	0.468257	0.000247589	0.487904	0.00156473	0.00305554	3.31403	1.42236	0.445738	0.411953
5107500	9.76471	1	6.20899	-1.14393	0.747203	0.000169118	0.595491	0.00128559	0.00317816	2.67726	1.14461	0.3547	0.527484
5115000	8.73294	1	8.96727	-1.93063	0.736479	0.000214319	0.430704	0.00182618	0.00320778	3.00065	1.28205	0.396471	0.547874
5122500	9.11315	1	8.7744	-1.95674	0.790894	0.00022273	0.557107	0.00171787	0.00387874	2.85817	1.2121	0.363685	0.807813
5130000	9.07508	1	8.07725	-1.73501	0.79678	0.00023686	0.645438	0.00151702	0.00427858	2.86545	1.21229	0.359319	0.892525
5137500	7.71878	1	7.92725	-2.80364	1.57718	0.000321359	0.676151	0.0013955	0.00430912	3.33116	1.40909	0.417298	0.897972
5145000	8.72879	1	8.86468	-2.63743	1.27142	0.000192586	0.454727	0.00167521	0.00307224	3.05796	1.33163	0.429389	0.0945421
5152500	7.06414	1	12.6925	-3.58421	1.18798	0.000351941	0.370076	0.00245273	0.0038937	3.58864	1.52172	0.456355	0.811527
5160000	7.59581	1	12.8294	-3.745	1.24855	0.000321079	0.392188	0.00248289	0.00408495	3.37982	1.43143	0.42667	0.854934
5167500	9.38688	1	11.6145	-3.7066	1.48478	0.000233761	0.611464	0.00185929	0.00478537	2.7638	1.16656	0.341335	0.96995
5175000	5.59975	1	16.3301	-5.25585	1.62732	0.000426909	0.210696	0.00250982	0.00317978	4.2526	1.81805	0.563324	0.52865
5182500	3.71128	1	17.2788	-5.27646	1.43229	0.000595759	0.0419908	0.00288047	0.00300672	5.30964	2.29848	0.733884	0.205474
5190000	4.65156	1	16.9615	-6.31568	2.26029	0.000566663	0.418029	0.00204913	0.00352101	4.70353	2.00069	0.60854	0.699525
5197500	3.67052	1	16.9929	-5.63396	1.73908	0.000714703	0.258919	0.00266895	0.00360143	5.24176	2.22787	0.675347	0.727829
5205000	4.20685	1	17.937	-5.4638	1.44035	0.000604157	0.0817729	0.00306865	0.00334193	4.95118	2.11062	0.647515	0.623584
5212500	4.31561	1	17.2934	-4.98515	1.23879	0.000617525	0.0549535	0.00338811	0.00358512	4.87982	2.07435	0.629231	0.722319
5220000	7.94637	1	12.4961	-4.26583	1.72273	0.000306908	0.590987	0.00177815	0.00434742	3.24756	1.37346	0.406321	0.904639
5227500	7.05205	1	11.045	-3.6735	1.60263	0.000342334	0.583255	0.00153956	0.00369426	3.59762	1.52782	0.461451	0.757272
5235000	7.58588	1	10.3054	-3.48957	1.61868	0.000304203	0.607377	0.00145176	0.00369759	3.39036	1.43976	0.434799	0.758272
5242500	8.86389	1	10.123	-3.0527	1.33329	0.000232517	0.592677	0.00154595	0.00379539	2.93977	1.24745	0.375374	0.786131
5250000	9.32583	1	9.82128	-2.6919	1.12757	0.000203365	0.553082	0.00160919	0.00360065	2.7963	1.1885	0.360288	0.727568
5257500	6.93844	1	7.82476	-2.21312	1.16453	0.000286861	0.48829	0.00156905	0.00306629	3.7296	1.62348	0.523184	0.101162
5265000	9.62361	1	6.58296	-1.36074	0.831226	0.0001804	0.61083	0.00129156	0.00331875	2.71305	1.15692	0.355379	0.611993
5272500	7.38543	1	7.24767	-2.08225	1.2321	0.000296956	0.610216	0.00129548	0.00332358	3.47882	1.48337	0.455532	0.614448
5280000	8.34131	1	7.52531	-2.71254	1.61252	0.000251635	0.632426	0.00131115	0.00356703	3.12037	1.32666	0.402731	0.716073
5287500	7.34091	1	9.52056	-3.49203	1.76895	0.000263831	0.487093	0.00155374	0.00302928	3.5567	1.5438	0.495245	0.152402
5295000	8.42965	1	10.5886	-3.69408	1.69467	0.000242774	0.582193	0.00145273	0.00347704	3.09235	1.31598	0.40106	0.682734
5302500	6.71959	1	12.0807	-4.05121	1.64227	0.000300781	0.345567	0.00201534	0.00307952	3.82453	1.66621	0.537645	0.0868352
5310000	9.40291	1	10.1533	-2.85374	1.17963	0.000224643	0.611106	0.00172969	0.00444771	2.76144	1.1673	0.344408	0.921275
5317500	9.17077	1	9.31404	-2.93263	1.40844	0.000201464	0.584222	0.00139924	0.00336536	2.85133	1.21508	0.372316	0.634812
5325000	8.37141	1	7.77512	-2.66685	1.53364	0.000223406	0.571621	0.00131681	0.00307395	3.13481	1.34436	0.420391	0.434684
5332500	8.46899	1	7.22504	-2.53315	1.5469	0.000220384	0.581155	0.00129753	0.00309787	3.09836	1.32756	0.414126	0.460227
5340000	9.32691	1	7.74935	-2.5038	1.4089	0.000180943	0.57016	0.00132317	0.00307829	2.81859	1.20854	0.377743	0.439607
5347500	9.1688	1	8.48117	-2.39262	1.17439	0.000176255	0.480337	0.00156876	0.0030188	2.9	1.25742	0.402647	0.172788
5355000	9.81174	1	8.03299	-2.22789	1.14048	0.000182012	0.620903	0.00135848	0.00358346	2.64968	1.12637	0.341694	0.721749
5362500	9.98192	1	8.66534	-2.36696	1.12154	0.000159818	0.546742	0.00142667	0.00314759	2.61526	1.11893	0.347545	0.504336
5370000	9.17839	1	9.24147	-2.80144	1.30345	0.0002287	0.643355	0.00149113	0.00418099	2.83375	1.1995	0.356519	0.874275
5377500	9.86636	1	9.20504	-2.57015	1.15718	0.000166547	0.537716	0.00148232	0.00320651	2.64565	1.1304	0.349605	0.547034
5385000	8.66843	1	8.29236	-2.46589	1.26296	0.000194772	0.472371	0.00163599	0.00310064	3.08361	1.3451	0.434825	0.0664774
5392500	9.93004	1	6.67856	-1.7798	1.10328	0.000152723	0.554938	0.0013373	0.00300476	2.64866	1.14129	0.361058	0.308888
5400000	4.93101	1	5.14835	-1.96526	1.58687	0.000476924	0.573361	0.00130436	0.00305728	4.59763	1.97311	0.618198	0.414251
5407500	9.48361	1	6.37766	-1.77427	1.15383	0.000189869	0.620473	0.00129663	0.00341642	2.75231	1.17211	0.358231	0.65777
5415000	10.008	1	7.57599	-1.67655	0.852646	0.000179571	0.634771	0.00137632	0.00376837	2.58923	1.09893	0.331003	0.778711
5422500	8.28942	1	6.66556	-1.66424	1.04039	0.000226779	0.575665	0.0013006	0.00306502	3.16465	1.35766	0.424978	0.424068
5430000	8.82644	1	8.61082	-2.59987	1.30516	0.00019045	0.490564	0.00153584	0.00301479	3.01106	1.30496	0.417527	0.182061
5437500	10.4383	1	8.73533	-2.27133	1.0441	0.000185612	0.673689	0.00157129	0.0048153	2.45887	1.03773	0.303428	0.9738
5445000	9.98708	1	7.18973	-1.63812	0.898255	0.000154798	0.560227	0.00134265	0.00305305	2.62204	1.1255	0.352819	0.408591
5452500	9.45458	1	6.1251	-1.44499	0.971134	0.000164166	0.530362	0.00143585	0.00305735	2.81832	1.22605	0.394736	0.111743
5460000	8.13013	1	7.20322	-2.61943	1.61086	0.000296186	0.679989	0.00140561	0.00439239	3.18147	1.34521	0.397481	0.91224
5467500	10.3952	1	8.6567	-2.40477	1.15677	0.000167664	0.632293	0.0014285	0.0038849	2.47862	1.05109	0.31531	0.809349
5475000	9.23961	1	7.4959	-2.17589	1.24445	0.00024472	0.702096	0.00146494	0.00491749	2.8085	1.1848	0.345626	0.986458
5482500	9.66951	1	6.64743	-1.7234	1.06518	0.000160274	0.547224	0.00135789	0.00299904	2.73145	1.17917	0.374516	0.264899
5490000	10.2163	1	4.38904	-0.659869	0.762679	0.000153841	0.573655	0.0013644	0.00320022	2.54506	1.08757	0.336501	0.542832
5497500	10.604	1	6.5261	-1.54174	0.966118	0.000144279	0.608646	0.00128884	0.00329328	2.43392	1.03831	0.319399	0.598639
5505000	6.77455	1	6.01449	-2.24402	1.59962	0.00033334	0.601099	0.0012902	0.00323438	3.72825	1.59209	0.491494	0.564802
5512500	9.23825	1	7.06553	-2.2724	1.38101	0.000184994	0.578479	0.00130056	0.0030854	2.84575	1.21986	0.380998	0.447385
5520000	9.31038	1	8.95151	-2.77972	1.37443	0.00020453	0.617028	0.00138409	0.00361409	2.80082	1.19027	0.360629	0.732034
5527500	10.2019	1	6.36895	-1.63725	1.06264	0.000150492	0.585286	0.0012895	0.00310937	2.55477	1.09424	0.340975	0.471341
5535000	8.06696	1	8.2593	-1.50422	0.565755	0.000271171	0.479705	0.00189818	0.00364827	3.21497	1.36586	0.413266	0.743076
5542500	8.96068	1	5.08088	-1.08635	0.952127	0.000244593	0.655361	0.00149379	0.00433436	2.90156	1.22721	0.363183	0.902387
5550000	9.83955	1	3.98797	-0.797929	0.952526	0.000197652	0.62765	0.00155981	0.0041891	2.63296	1.11446	0.331164	0.875843
5557500	10.4671	1	5.50055	-1.16857	0.913605	0.000172653	0.659259	0.00143888	0.00422279	2.45533	1.03908	0.308467	0.882255
5565000	9.16444	1	5.99501	-1.70279	1.18049	0.000205449	0.622375	0.00130569	0.00345764	2.85045	1.21331	0.370098	0.674989
5572500	8.33858	1	9.16434	-2.85653	1.38386	0.000218699	0.5125	0.00146806	0.0030114	3.15814	1.35958	0.429236	0.331499
5580000	7.52923	1	10.804	-3.44699	1.46294	0.000250504	0.365816	0.0019893	0.00313679	3.50623	1.5324	0.496715	0.036638
5587500	8.57042	1	12.4913	-4.00796	1.5189	0.000255697	0.518809	0.00192585	0.00400226	3.03402	1.28563	0.384192	0.837035
5595000	5.02764	1	13.4446	-3.92312	1.2302	0.000549665	0.298809	0.00269802	0.00384776	4.50096	1.90919	0.573449	0.799956
5602500	6.99166	1	12.2529	-4.30753	1.7741	0.000341154	0.542136	0.00164494	0.00359263	3.62448	1.54062	0.467183	0.72487
5610000	8.27543	1	11.1564	-3.42742	1.38681	0.000238545	0.481113	0.00167595	0.0032299	3.15584	1.34777	0.416188	0.56203
5617500	6.52021	1	11.2332	-3.65568	1.5597	0.000430692	0.632567	0.00166797	0.00453953	3.80296	1.60688	0.472987	0.935555
5625000	8.72046	1	11.9692	-3.97755	1.61138	0.000244814	0.562818	0.00171787	0.0039294	2.98488	1.2654	0.379036	0.82019
5632500	8.3911	1	12.5297	-4.30183	1.72635	0.000287543	0.605085	0.00183562	0.00464815	3.08824	1.30426	0.382876	0.951395
5640000	7.22334	1	14.646	-5.03416	1.83265	0.000379512	0.536998	0.00223313	0.00482316	3.51453	1.48321	0.433605	0.9748
5647500	7.60914	1	12.8326	-4.55344	1.84159	0.000328825	0.588668	0.00176771	0.00429752	3.37212	1.4265	0.42259	0.895917
5655000	5.99033	1	13.9937	-4.43243	1.51054	0.0003533	0.183917	0.00252562	0.0030948	4.15098	1.81009	0.584859	0.0718415
5662500	9.3464	1	9.09706	-3.07084	1.54557	0.000215691	0.650296	0.00140549	0.00401908	2.78318	1.17921	0.352205	0.840776
5670000	8.28803	1	12.3745	-3.90681	1.47707	0.000246873	0.454516	0.00185491	0.00340048	3.14388	1.33913	0.409599	0.650808
5677500	5.04296	1	9.93237	-3.9075	1.95516	0.000517389	0.608857	0.00136863	0.00349905	4.50425	1.91637	0.583457	0.691265
5685000	7.40905	1	11.3827	-4.22411	1.90784	0.00029454	0.555388	0.00147169	0.00331005	3.47035	1.48006	0.454856	0.607508
5692500	6.77754	1	12.7612	-4.20448	1.61964	0.0003122	0.385581	0.00185971	0.00302678	3.75124	1.6127	0.50751	0.366752
5700000	8.95845	1	11.1489	-3.65648	1.55637	0.00024788	0.626034	0.00166219	0.00444475	2.90126	1.22642	0.36188	0.920801
5707500	7.15567	1	10.8512	-4.07078	1.90236	0.000293475	0.526298	0.00145972	0.00308151	3.58718	1.5379	0.480525	0.443169
5715000	9.84378	1	10.575	-3.31474	1.41352	0.000205787	0.632339	0.00166907	0.0045397	2.62871	1.11072	0.32694	0.935581
5722500	8.02788	1	8.79392	-2.26133	1.02095	0.000225221	0.423797	0.0017658	0.00306455	3.30402	1.43806	0.463348	0.103158
5730000	9.52548	1	8.36037	-2.16836	1.02598	0.000204839	0.631632	0.00144908	0.00393377	2.72942	1.15707	0.346538	0.82123
5737500	10.082	1	7.43855	-1.86671	1.001	0.000176235	0.640456	0.00134952	0.00375342	2.56827	1.09016	0.32854	0.774518
5745000	10.1117	1	6.66	-1.82497	1.14455	0.000152417	0.580245	0.00129562	0.00308661	2.58243	1.10693	0.345686	0.448664
5752500	10.0887	1	7.21816	-1.87332	1.0592	0.000150216	0.559301	0.00133775	0.00303553	2.59505	1.11499	0.35038	0.382322
5760000	8.47471	1	6.37421	-0.996839	0.603301	0.000207172	0.537338	0.00138959	0.00300347	3.12566	1.35221	0.431246	0.218603
5767500	9.86782	1	5.61666	-0.972275	0.743427	0.00016064	0.579289	0.00129651	0.00308172	2.65384	1.13775	0.355488	0.443399
5775000	7.50913	1	5.72145	-1.39151	1.04139	0.000267816	0.573268	0.00130024	0.00304696	3.45418	1.48315	0.465307	0.400037
5782500	6.88833	1	6.61461	-2.08007	1.31606	0.000319326	0.593216	0.00128736	0.00316472	3.68654	1.5766	0.489054	0.517601
5790000	9.85711	1	7.73933	-2.39165	1.32465	0.00019499	0.665422	0.00137636	0.00411371	2.62859	1.11309	0.331492	0.86088
5797500	10.2512	1	9.87936	-2.90987	1.26727	0.000184181	0.63128	0.00160782	0.00436054	2.51375	1.06305	0.314376	0.906881
5805000	7.67697	1	10.7796	-3.14743	1.24716	0.000242912	0.323262	0.00209241	0.00309191	3.44106	1.50027	0.484633	0.0745675
5812500	8.95163	1	9.98907	-2.74551	1.1062	0.000260507	0.621202	0.00185697	0.00490228	2.89992	1.22344	0.35702	0.984621
5820000	8.32701	1	8.8692	-2.84873	1.41523	0.000238567	0.58213	0.00137039	0.00327947	3.13524	1.33779	0.411854	0.591099
5827500	9.29426	1	8.51856	-1.8663	0.783176	0.000190403	0.505778	0.00159832	0.00323402	2.81786	1.20333	0.371489	0.564582
5835000	10.5413	1	5.56457	-1.19543	0.916334	0.00015276	0.62168	0.00132777	0.00350964	2.44488	1.04008	0.316512	0.69528
5842500	9.9658	1	3.74611	-0.555777	0.823723	0.000161803	0.559867	0.0013996	0.00317996	2.618	1.11923	0.346789	0.528775
5850000	9.69286	1	2.88651	-0.129705	0.69002	0.000178209	0.537907	0.00154043	0.00333358	2.69171	1.14758	0.352222	0.619469
5857500	9.58074	1	4.6956	-0.375284	0.495057	0.00022123	0.638926	0.00168583	0.00466893	2.70571	1.1426	0.335251	0.954305
5865000	5.9104	1	1.57278	1.24502	-0.0593822	0.000399095	0.179265	0.00261499	0.00318616	4.10776	1.75588	0.543813	0.53317
5872500	7.07118	1	-0.391249	1.74445	0.00291928	0.000356439	0.245355	0.00301481	0.003995	3.58408	1.51878	0.453971	0.835405
5880000	6.28599	1	-1.84365	1.91701	0.196731	0.000418868	0.324713	0.00263486	0.00390183	3.91256	1.65898	0.497384	0.813526
5887500	6.68644	1	-0.571757	2.06533	-0.18751	0.000312172	0.139665	0.00258118	0.00300021	3.80199	1.64006	0.520067	0.282758
5895000	6.61153	1	-1.21214	1.70896	0.217137	0.000396551	0.3429	0.00264678	0.00402797	3.77133	1.5978	0.477095	0.842733
5902500	6.32228	1	-1.48386	1.50196	0.426156	0.000392124	0.39014	0.00215782	0.00353823	3.90606	1.66118	0.504897	0.705834
5910000	6.36503	1	-1.69901	1.8945	0.183287	0.000387412	0.310206	0.00243067	0.00352376	3.88804	1.65377	0.502957	0.700541
5917500	7.19147	1	0.173527	1.5232	0.0398225	0.000316477	0.25598	0.0025478	0.00342437	3.55032	1.5118	0.461875	0.661173
5925000	8.52136	1	1.35554	0.900072	0.258366	0.000209115	0.375463	0.0018774	0.00300607	3.09678	1.3341	0.421856	0.314101
5932500	4.30739	1	-0.640768	0.382662	1.03255	0.000514577	0.479504	0.00159766	0.00306949	4.99703	2.17564	0.701352	0.0975605
5940000	6.59032	1	-1.84954	1.49122	0.499682	0.000355784	0.396227	0.00201819	0.00334264	3.79919	1.61952	0.496833	0.623931
5947500	8.02338	1	1.13649	1.01278	0.215245	0.000296838	0.388786	0.00257546	0.00421368	3.22139	1.36334	0.404834	0.880537
5955000	8.07897	1	2.33034	0.792254	0.128513	0.000240257	0.33394	0.00206267	0.00309683	3.2357	1.38645	0.43254	0.459191
5962500	7.69247	1	3.46798	0.491422	0.11393	0.000243301	0.370734	0.0019157	0.00304434	3.42466	1.48839	0.478468	0.128862
5970000	8.03394	1	2.8276	-0.0274826	0.640637	0.000227772	0.49862	0.00150832	0.00300833	3.28539	1.42258	0.454435	0.200057
5977500	8.07204	1	4.46365	0.0176761	0.258891	0.000312523	0.578863	0.0020078	0.00476758	3.19869	1.35023	0.395239	0.967629
5985000	9.31801	1	4.12605	-0.378129	0.601704	0.000231504	0.624635	0.00170719	0.00454808	2.78678	1.17746	0.346514	0.936842
5992500	9.51365	1	5.30261	-0.888312	0.73215	0.00017321	0.575234	0.00130493	0.00307211	2.76137	1.1843	0.370413	0.432555
6000000	9.9805	1	3.61643	-0.415198	0.752385	0.000178538	0.583744	0.00153719	0.0036929	2.5984	1.10349	0.333307	0.756863
6007500	7.54361	1	2.4162	-0.602595	1.14073	0.000318205	0.593246	0.00160023	0.00393416	3.40177	1.44209	0.431895	0.821322
6015000	9.57282	1	4.38392	-0.488977	0.653425	0.000197086	0.600964	0.00149435	0.00374489	2.71791	1.15376	0.347813	0.772099
6022500	8.99145	1	6.20923	-0.92471	0.58649	0.000193928	0.575979	0.00129908	0.00306372	2.92735	1.25593	0.393192	0.422458
6030000	9.69221	1	5.31861	-0.960769	0.796368	0.000160923	0.558287	0.001327	0.00300421	2.71984	1.17208	0.370876	0.30653
6037500	6.32911	1	7.06621	-1.25949	0.61284	0.000456262	0.680153	0.00149724	0.00468112	3.88306	1.6397	0.480964	0.955994
6045000	9.72601	1	4.70783	-1.04373	0.979542	0.000157038	0.545919	0.00136331	0.00300235	2.71924	1.17608	0.374886	0.224233
6052500	9.23247	1	2.39824	-0.11222	0.778878	0.000195845	0.532685	0.00154068	0.00329689	2.83443	1.20909	0.371859	0.600571
6060000	9.7156	1	5.38786	-0.862245	0.695143	0.000178499	0.608012	0.00131926	0.00336557	2.68384	1.1437	0.350441	0.634908
6067500	9.40989	1	4.05305	-0.0773807	0.408501	0.000193033	0.542898	0.00156199	0.00341716	2.77492	1.18173	0.361159	0.658086
6075000	9.96314	1	4.60286	-0.757847	0.803148	0.000189412	0.630625	0.00150416	0.00407217	2.59825	1.1005	0.328157	0.852245
6082500	10.3237	1	4.93731	-1.02083	0.914191	0.000149576	0.585753	0.00131879	0.00318359	2.51575	1.07543	0.333132	0.531359
6090000	10.1274	1	5.8006	-1.14376	0.816603	0.000162627	0.61302	0.0012994	0.00335781	2.56403	1.09276	0.334968	0.631243
6097500	10.1376	1	4.15537	-0.7701	0.895992	0.000171568	0.604704	0.00144782	0.00366263	2.55398	1.0849	0.328074	0.747588
6105000	9.46576	1	3.67238	-0.539662	0.833525	0.000173645	0.544648	0.00138912	0.00305066	2.77873	1.1929	0.374063	0.405297
6112500	8.1643	1	2.05022	-0.239727	0.953417	0.000258289	0.551444	0.00156688	0.00349315	3.18439	1.35491	0.412624	0.689006
6120000	9.52627	1	3.80561	-0.544889	0.794349	0.000182287	0.567731	0.00141273	0.00326818	2.74459	1.17132	0.360846	0.584768
6127500	9.79418	1	4.7151	-0.633986	0.672585	0.000161086	0.559872	0.00134045	0.0030456	2.67985	1.15075	0.361091	0.398048
6135000	10.0692	1	4.42957	-0.959603	0.975507	0.000203241	0.663974	0.00164768	0.00490343	2.56128	1.08057	0.315319	0.98476
6142500	7.98255	1	7.81694	-1.59865	0.73437	0.000226387	0.412083	0.00185812	0.00316051	3.33776	1.46047	0.474141	0.01951
6150000	9.2887	1	6.3614	-2.03903	1.35985	0.000197289	0.617892	0.00129585	0.00339131	2.81335	1.19849	0.366747	0.64672
6157500	9.79526	1	7.26457	-1.71274	0.925835	0.000169234	0.5878	0.00132207	0.00320735	2.66659	1.13933	0.352346	0.54759
6165000	8.44176	1	7.05547	-1.26497	0.64788	0.000205116	0.476416	0.00161304	0.00308077	3.15869	1.37624	0.444129	0.0855488
6172500	8.5126	1	8.19824	-1.50702	0.595952	0.000240785	0.507759	0.00173908	0.00353298	3.06242	1.30247	0.395959	0.703924
6180000	10.3578	1	7.69796	-1.92924	1.01412	0.000181607	0.678889	0.00142691	0.00444365	2.48348	1.04982	0.30978	0.920625
6187500	9.82907	1	9.85675	-2.95145	1.30008	0.000177345	0.563671	0.00151005	0.0034608	2.64745	1.12686	0.343678	0.676264
6195000	8.65295	1	10.2069	-3.14694	1.35127	0.000272566	0.64372	0.00167195	0.00469279	2.99933	1.26647	0.37138	0.957599
6202500	9.17511	1	10.4908	-3.23482	1.38773	0.00022906	0.613706	0.00161767	0.00418767	2.83471	1.19986	0.356558	0.875567
6210000	9.33735	1	9.67723	-2.8406	1.25906	0.000181477	0.506135	0.00152798	0.00309392	2.81376	1.20578	0.376279	0.456261
6217500	7.5256	1	11.0741	-3.12185	1.16996	0.000252984	0.295559	0.002137	0.00303361	3.48577	1.51361	0.485873	0.145092
6225000	8.39727	1	10.3242	-2.57386	0.921121	0.000228129	0.361103	0.00201961	0.00316109	3.11775	1.33347	0.413748	0.51486
6232500	8.55922	1	9.89888	-2.42582	0.897082	0.00023859	0.452242	0.00193891	0.00353971	3.04642	1.29558	0.393749	0.706369
6240000	10.599	1	8.10443	-2.43378	1.28609	0.000180482	0.6988	0.00147376	0.00489297	2.41491	1.01886	0.297382	0.983488
6247500	6.37867	1	5.35951	-1.96878	1.49905	0.000383944	0.620708	0.00132412	0.00349104	3.88329	1.65232	0.503245	0.688192
6255000	8.41884	1	5.67731	-1.6483	1.20448	0.000228743	0.595327	0.00129066	0.00318939	3.10836	1.32858	0.411382	0.535425
6262500	9.73327	1	7.52421	-2.17608	1.22518	0.000167039	0.576806	0.0013161	0.00310992	2.69129	1.15269	0.359172	0.471856
6270000	9.15542	1	7.08166	-2.26934	1.38753	0.000200682	0.612064	0.001292	0.00333046	2.85747	1.2183	0.373991	0.61791
6277500	10.6357	1	6.56259	-1.44531	0.892029	0.000156223	0.647052	0.00133048	0.00376962	2.41479	1.02489	0.308686	0.779061
6285000	8.95107	1	4.99043	-1.4279	1.19639	0.000182727	0.531287	0.0014634	0.00312217	2.99166	1.30652	0.423059	0.0480789
6292500	7.56857	1	5.07768	-1.72316	1.41142	0.000277143	0.59208	0.00130579	0.0032011	3.41553	1.45951	0.451556	0.543425
6300000	10.239	1	7.57174	-1.68237	0.846251	0.000161217	0.603796	0.00136234	0.00343847	2.53015	1.07721	0.32888	0.667113
6307500	11.0312	1	6.92505	-1.66162	0.968969	0.000159601	0.690878	0.00143104	0.00462938	2.30321	0.972793	0.285703	0.948734
6315000	8.87658	1	5.70124	-1.52039	1.10462	0.000227997	0.636392	0.001341	0.00368803	2.93759	1.24759	0.3769	0.75539
6322500	8.87999	1	6.23242	-2.04397	1.38649	0.000212955	0.611178	0.00129158	0.00332179	2.94661	1.25647	0.385891	0.613541
6330000	10.2857	1	6.84234	-1.50892	0.866682	0.000164931	0.635604	0.00132034	0.00362336	2.51298	1.06786	0.323419	0.735072
6337500	8.10767	1	7.93185	-1.39998	0.558932	0.000236735	0.433634	0.00173993	0.00307209	3.22828	1.38455	0.433046	0.432534
6345000	10.2516	1	5.1245	-1.19767	1.00586	0.000155239	0.597646	0.00131598	0.00327069	2.53196	1.08053	0.332827	0.58619
6352500	9.20866	1	6.27301	-1.95365	1.32342	0.000190159	0.592356	0.00128601	0.00315474	2.84939	1.21888	0.378378	0.509977
6360000	8.90168	1	4.7971	-1.43827	1.25295	0.000200291	0.577087	0.00131085	0.00309957	2.95276	1.2651	0.394578	0.461919
6367500	10.0438	1	6.786	-1.75462	1.06604	0.000150052	0.558917	0.00132975	0.00301473	2.61212	1.12412	0.35461	0.340461
6375000	10.2982	1	6.66442	-1.83181	1.15742	0.000194939	0.702355	0.00148794	0.00499905	2.49638	1.0528	0.306564	0.996054
6382500	9.50037	1	9.67527	-2.67135	1.12325	0.000201707	0.573335	0.00161738	0.00379074	2.73913	1.16235	0.349825	0.784868
6390000	8.1404	1	9.31408	-2.2113	0.869199	0.000221482	0.345516	0.00197601	0.00301919	3.25118	1.40975	0.451461	0.171922
6397500	9.62016	1	8.5524	-2.12309	0.96361	0.000168877	0.509837	0.00150358	0.0030675	2.72939	1.17081	0.366384	0.427092
6405000	9.26651	1	9.22653	-2.8491	1.36141	0.000185068	0.54065	0.00142673	0.00310598	2.83489	1.21435	0.37852	0.468133
6412500	9.59621	1	9.18931	-2.47395	1.0935	0.000174449	0.519048	0.00151709	0.00315435	2.72933	1.16753	0.362449	0.509668
6420000	10.5117	1	8.98249	-2.62049	1.23553	0.000180387	0.674442	0.00152863	0.00469543	2.43965	1.03013	0.302058	0.957962
6427500	9.81508	1	9.67349	-2.86181	1.27229	0.000173564	0.552293	0.00149405	0.00333711	2.65529	1.13199	0.347371	0.621218
6435000	10.5516	1	8.41919	-2.48223	1.26387	0.000183573	0.698336	0.00149611	0.00495953	2.42729	1.02382	0.298385	0.991459
6442500	9.98312	1	9.80254	-2.96119	1.3112	0.00019797	0.644168	0.0015906	0.0044701	2.58885	1.09423	0.322661	0.924838
6450000	6.14883	1	8.25212	-2.98634	1.636	0.000379543	0.588037	0.001317	0.00319689	3.99949	1.7092	0.528959	0.540581
6457500	8.01072	1	8.38334	-3.06294	1.69317	0.000246339	0.578106	0.00132004	0.00312883	3.25721	1.39429	0.433736	0.488808
6465000	9.14095	1	11.1779	-3.3296	1.29525	0.000216791	0.517104	0.00180629	0.00374054	2.85159	1.21054	0.364991	0.770855
6472500	5.49174	1	8.70632	-3.82088	2.17097	0.000431553	0.581813	0.00130974	0.00313194	4.30886	1.84431	0.573577	0.491462
6480000	7.49045	1	9.35085	-3.54411	1.83693	0.000259928	0.517555	0.00144685	0.002999	3.48023	1.50266	0.477407	0.261406
6487500	5.99044	1	10.6434	-4.36385	2.15944	0.000353854	0.465213	0.00164404	0.00307421	4.14594	1.80564	0.582344	0.0924179
6495000	5.80601	1	10.3992	-3.41116	1.55788	0.000474713	0.62817	0.0015002	0.00403465	4.12432	1.74728	0.52162	0.844193
6502500	7.06004	1	8.56036	-3.353	1.86881	0.00033519	0.63032	0.00132289	0.00357847	3.59745	1.52933	0.464032	0.72004
6510000	8.2435	1	7.34581	-2.19757	1.25583	0.000233449	0.580636	0.00130926	0.00312203	3.17464	1.35921	0.42307	0.482869
6517500	10.3274	1	8.10006	-1.91826	0.906355	0.000192597	0.685917	0.00155169	0.00494037	2.48863	1.04977	0.306078	0.989194
6525000	10.5786	1	7.94656	-1.90563	0.934757	0.000161769	0.639056	0.00141472	0.00391949	2.42819	1.02947	0.308466	0.817813
6532500	7.22834	1	8.84282	-1.56645	0.490273	0.000337221	0.296736	0.00270824	0.00385096	3.52454	1.49499	0.448989	0.800778
6540000	7.80376	1	6.38288	-2.30257	1.55732	0.000247412	0.565552	0.00131136	0.00301845	3.34918	1.44081	0.454138	0.349425
6547500	8.95853	1	7.4608	-2.44175	1.43615	0.000214747	0.622266	0.0013031	0.00344978	2.91664	1.24159	0.378866	0.671787
6555000	10.8047	1	8.55524	-2.42822	1.19159	0.000168958	0.682104	0.00149161	0.00469214	2.36153	0.997158	0.292412	0.957511
6562500	5.52558	1	11.9117	-2.58558	0.606658	0.000549123	0.0439675	0.00453702	0.00474568	4.24498	1.79204	0.52484	0.964738
6570000	8.80387	1	11.586	-3.28864	1.17992	0.000259472	0.506168	0.00224506	0.00454621	2.95064	1.24671	0.366908	0.936561
6577500	8.89776	1	9.55691	-3.33747	1.64475	0.000244084	0.657801	0.00143818	0.00420276	2.92326	1.23724	0.367505	0.878463
6585000	6.51969	1	8.59338	-3.36539	1.85057	0.000385609	0.638658	0.00133655	0.00369884	3.81672	1.62081	0.489451	0.758645
6592500	8.24247	1	6.84847	-2.45047	1.56308	0.000292572	0.683512	0.0014254	0.00450381	3.14094	1.32737	0.391069	0.930102
6600000	7.70732	1	8.40327	-3.08103	1.68891	0.000246278	0.524543	0.00142689	0.0030011	3.40182	1.47077	0.468509	0.231783
6607500	8.33139	1	10.9174	-3.07104	1.17715	0.000241459	0.457436	0.00181174	0.00333921	3.13109	1.33479	0.409558	0.622253
6615000	6.95414	1	10.1841	-2.20368	0.672253	0.000319427	0.202126	0.00257163	0.00322311	3.65533	1.56129	0.482335	0.55777
6622500	9.7653	1	9.14058	-2.25662	0.936629	0.000199575	0.593121	0.0016827	0.00413563	2.65531	1.12426	0.3346	0.865321
6630000	9.99957	1	9.51423	-2.77067	1.24813	0.000189811	0.631216	0.00153061	0.00415042	2.58694	1.09522	0.325815	0.868275
6637500	10.4512	1	9.20728	-2.71246	1.26088	0.000171997	0.64208	0.00149061	0.00416464	2.46018	1.04147	0.309695	0.871083
6645000	7.44785	1	12.9932	-3.61536	1.12831	0.000331502	0.309712	0.00281491	0.00407787	3.43594	1.45527	0.433867	0.853449
6652500	8.77018	1	12.0882	-3.96442	1.57408	0.000243718	0.552994	0.00177738	0.00397619	2.96777	1.25776	0.376178	0.831131
6660000	7.38794	1	9.38594	-3.52347	1.80683	0.000279868	0.557784	0.00136817	0.00309389	3.49426	1.4974	0.467284	0.45623
6667500	7.98293	1	11.2588	-3.65076	1.52107	0.000234633	0.425317	0.0017251	0.00300183	3.29032	1.41864	0.449381	0.294453
6675000	8.46615	1	10.5474	-3.65183	1.66258	0.000232807	0.558469	0.00146089	0.00330869	3.08582	1.31609	0.404496	0.6068
6682500	5.52808	1	13.4047	-4.44652	1.62402	0.000472306	0.44651	0.00198866	0.00359294	4.26452	1.81266	0.549673	0.724974
6690000	7.84899	1	12.7684	-3.92733	1.41609	0.000283507	0.437344	0.00203939	0.00362458	3.29435	1.39988	0.423957	0.735471
6697500	7.51531	1	13.1347	-3.97345	1.35325	0.000301725	0.368931	0.00224376	0.00355549	3.42063	1.45449	0.441749	0.712015
6705000	9.02011	1	9.41521	-2.80849	1.28539	0.000184609	0.468658	0.00159364	0.00299927	2.93769	1.26904	0.403587	0.250196
6712500	8.69842	1	6.63638	-1.96688	1.23865	0.000208989	0.581308	0.00129434	0.00309139	3.02103	1.29472	0.404135	0.453665
6720000	10.6835	1	6.76342	-1.61502	0.973044	0.000150767	0.636342	0.00131466	0.00361509	2.40447	1.02183	0.309581	0.732364
6727500	9.52506	1	6.58951	-1.53349	0.951115	0.000167411	0.556316	0.00133405	0.00300676	2.7697	1.19307	0.377172	0.316674
6735000	7.56634	1	5.99119	-1.29755	0.877301	0.000260738	0.565361	0.00131172	0.00301795	3.43886	1.47945	0.466369	0.348262
6742500	7.73963	1	7.21295	-1.12669	0.535931	0.00030386	0.631756	0.00144208	0.00391609	3.32878	1.41132	0.42293	0.816992
6750000	6.33035	1	8.97633	-1.62343	0.516897	0.000328963	0.135481	0.00263792	0.00305132	3.98628	1.73339	0.557699	0.119387
6757500	7.16188	1	8.09653	-1.34323	0.4784	0.000290546	0.326804	0.00205841	0.00305767	3.58819	1.53988	0.482437	0.414763
6765000	10.3836	1	6.74202	-1.54984	0.929508	0.00014974	0.601515	0.00129179	0.00324176	2.49628	1.06585	0.328885	0.569299
6772500	10.636	1	4.99365	-0.863499	0.790321	0.00016303	0.640893	0.00146105	0.00406858	2.41113	1.02127	0.304564	0.851485
6780000	9.28109	1	3.85473	-0.382816	0.682856	0.000179909	0.537706	0.00140424	0.00303754	2.83834	1.21937	0.383063	0.385626
6787500	9.3283	1	3.78174	-0.694764	0.923807	0.000177421	0.547409	0.00137145	0.00303021	2.82478	1.21411	0.381853	0.373126
6795000	8.46493	1	4.07443	-0.606219	0.772674	0.000256191	0.608838	0.0015063	0.00385085	3.07207	1.30307	0.391351	0.800749
6802500	7.68967	1	2.38348	-0.250957	0.8659	0.000340798	0.605748	0.00188599	0.00478372	3.33739	1.40867	0.412193	0.969736
6810000	7.69447	1	2.65239	-0.561342	1.04229	0.000308815	0.595139	0.00160308	0.00395957	3.34482	1.41771	0.424242	0.827296
6817500	8.91453	1	3.2437	-0.72908	1.05457	0.000196207	0.547085	0.00138131	0.00304983	2.95437	1.26835	0.397766	0.404134
6825000	10.1293	1	4.68045	-0.847811	0.84807	0.000160447	0.589916	0.00135188	0.00329659	2.56561	1.09443	0.336599	0.600414
6832500	10.5946	1	5.77045	-1.01369	0.735477	0.000166724	0.662029	0.00140942	0.00417026	2.42126	1.02496	0.304737	0.872184
6840000	10.0131	1	5.30563	-1.18201	0.967061	0.000188968	0.652283	0.00143925	0.00413913	2.58317	1.09369	0.325469	0.866024
6847500	8.19517	1	3.90992	-1.13235	1.21924	0.000234522	0.567125	0.00134278	0.00310201	3.19365	1.3682	0.426635	0.464304
6855000	5.41127	1	2.72193	0.192457	0.460027	0.000437581	0.486631	0.00160089	0.0031184	4.34919	1.86229	0.579842	0.479634
6862500	9.37771	1	3.99519	-0.0754343	0.424782	0.000190515	0.53627	0.00153881	0.00331833	2.78821	1.18898	0.365235	0.611779
6870000	8.03751	1	4.51188	-0.0978816	0.342685	0.000253889	0.540546	0.00150255	0.00327029	3.23819	1.38193	0.425674	0.58596
6877500	7.04365	1	2.02956	0.971235	0.0795895	0.000386364	0.330289	0.00308765	0.00461043	3.58737	1.51531	0.445243	0.946016
6885000	5.83222	1	1.38395	1.28387	-0.0145914	0.000366186	0.252422	0.00230626	0.00308498	4.22219	1.84007	0.594041	0.0813088
6892500	7.03951	1	0.000110736	1.7149	-0.0487427	0.000335684	0.204038	0.00283421	0.00356074	3.60618	1.5333	0.465583	0.713869
6900000	7.60283	1	0.445691	1.34809	0.124351	0.000246631	0.326771	0.00209719	0.00311513	3.47388	1.51655	0.490808	0.0538776
6907500	8.23704	1	2.91775	0.525273	0.199876	0.000224509	0.395094	0.00182502	0.00301702	3.19217	1.37344	0.433036	0.346089
6915000	8.48652	1	1.58713	0.755477	0.31097	0.000204912	0.405288	0.00179724	0.00302203	3.12944	1.35738	0.434918	0.165999
6922500	9.00713	1	4.51363	-0.251992	0.432038	0.000217391	0.579994	0.00150222	0.00357667	2.89764	1.23185	0.373798	0.719417
6930000	8.43501	1	2.63599	0.413184	0.359761	0.00025302	0.477834	0.00194541	0.00372565	3.08455	1.3096	0.395074	0.766559
6937500	8.7265	1	3.76795	-0.146571	0.507546	0.00020996	0.530136	0.00146896	0.00312636	3.0084	1.28788	0.400716	0.486668
6945000	7.65985	1	0.803479	0.361886	0.757954	0.000244605	0.474482	0.00160697	0.00305788	3.44041	1.49673	0.481913	0.111093
6952500	8.13558	1	0.840786	0.889504	0.382343	0.000236609	0.405351	0.00183659	0.00308852	3.21631	1.37855	0.430425	0.450687
6960000	6.6137	1	1.06228	0.258889	0.7689	0.000337337	0.492824	0.00159377	0.00314245	3.8028	1.62723	0.505634	0.500191
6967500	7.38104	1	1.93518	0.563619	0.362846	0.000325365	0.463768	0.00205828	0.00383841	3.46548	1.47007	0.441696	0.797538
6975000	8.97242	1	2.20219	0.513575	0.363962	0.000236164	0.478795	0.00212417	0.0040755	2.90056	1.22853	0.366294	0.85295
6982500	6.93046	1	2.90396	-0.828842	1.21454	0.000338548	0.581269	0.00145456	0.00347374	3.65296	1.55461	0.473857	0.681432
6990000	10.4991	1	5.28154	-0.919398	0.775581	0.000176329	0.663193	0.0015023	0.0044604	2.44467	1.03333	0.304781	0.923302
6997500	9.03493	1	4.88447	-1.28791	1.13433	0.000243711	0.659285	0.00151449	0.00444505	2.8767	1.21604	0.358814	0.920849
7005000	9.11805	1	5.12128	-1.55382	1.26422	0.000202845	0.605562	0.00131816	0.00334187	2.86893	1.22298	0.375199	0.623555
7012500	10.0063	1	5.4541	-1.1122	0.867449	0.000154715	0.575425	0.00130035	0.0030627	2.6153	1.1221	0.351337	0.421197
7020000	9.48556	1	5.08607	-1.04231	0.901835	0.000163472	0.53893	0.00140146	0.00303959	2.805	1.21862	0.391505	0.135769
7027500	10.4119	1	4.77015	-0.952843	0.904964	0.000185854	0.664901	0.00159848	0.00477016	2.46637	1.04109	0.304729	0.967967
7035000	10.3902	1	5.53056	-1.06424	0.83237	0.000180771	0.669197	0.00147749	0.00446638	2.47439	1.04587	0.30843	0.924251
7042500	10.2513	1	5.24803	-0.946258	0.794128	0.00014636	0.572474	0.00130819	0.0030599	2.54537	1.09223	0.3421	0.41764
7050000	9.82026	1	4.52347	-1.07703	1.04518	0.000181013	0.610436	0.0013879	0.0035627	2.64762	1.12572	0.341792	0.714558
7057500	8.21638	1	2.57531	-0.562456	1.07457	0.000254459	0.569925	0.0014945	0.00347498	3.16656	1.3476	0.410733	0.681921
7065000	9.9599	1	4.16715	-0.447083	0.654011	0.000155778	0.547177	0.0013828	0.00305373	2.62989	1.12883	0.353832	0.409523
7072500	7.66614	1	5.88553	-0.5193	0.341671	0.000245695	0.535633	0.00140469	0.00302496	3.4291	1.4878	0.476946	0.160274
7080000	9.77646	1	3.39209	-0.0979146	0.558978	0.000181719	0.548003	0.00159541	0.0035297	2.66127	1.1319	0.344153	0.702725
7087500	9.50524	1	3.34729	-0.35401	0.76418	0.000170464	0.530684	0.00142148	0.00302883	2.77005	1.1907	0.374576	0.370609
7095000	9.25746	1	5.83689	-0.692919	0.487428	0.000229799	0.6725	0.00142936	0.00436446	2.80716	1.18711	0.351028	0.907547
7102500	10.1411	1	4.61803	-0.951893	0.938019	0.000193206	0.655189	0.00157473	0.00456693	2.54309	1.07441	0.316036	0.939655
7110000	8.9217	1	4.89784	-1.14575	1.02425	0.000192086	0.559027	0.00132784	0.00301116	2.96009	1.27435	0.402354	0.330814
7117500	9.39389	1	3.77788	-0.838706	1.02199	0.000183296	0.568249	0.00136908	0.003171	2.79031	1.19314	0.369932	0.522272
7125000	8.90831	1	5.29564	-1.25519	0.994957	0.00022438	0.627957	0.00135185	0.0036336	2.92836	1.24425	0.37669	0.73839
7132500	10.6959	1	6.1876	-1.26438	0.837879	0.000165022	0.671658	0.00140158	0.00426865	2.39329	1.01258	0.30021	0.890729
7140000	10.1437	1	5.91965	-1.5653	1.10137	0.000173796	0.641931	0.00134344	0.00375189	2.55077	1.08274	0.326322	0.774088
7147500	9.93556	1	9.17303	-2.84941	1.37407	0.000186944	0.636198	0.00143038	0.00393177	2.60787	1.10556	0.331132	0.820753
7155000	9.58662	1	8.50573	-2.54545	1.27532	0.000184656	0.597864	0.00136383	0.00339145	2.72174	1.15946	0.354801	0.646784
7162500	11.017	1	7.21967	-1.8975	1.08291	0.000165662	0.703922	0.00147079	0.00496759	2.30491	0.972169	0.283281	0.992404
7170000	9.43664	1	8.39072	-2.49469	1.25929	0.000200244	0.624607	0.00137217	0.0036553	2.76097	1.17291	0.354787	0.745295
7177500	9.83408	1	8.14277	-2.20055	1.09581	0.000195927	0.654228	0.00142156	0.00411125	2.63535	1.11596	0.332374	0.860377
7185000	9.27747	1	8.51938	-2.48552	1.23128	0.000176013	0.511699	0.00146587	0.00300199	2.8494	1.22848	0.389113	0.295407
7192500	9.19288	1	10.7721	-3.10847	1.21967	0.000202738	0.48799	0.0017518	0.00342141	2.84252	1.21045	0.369861	0.659911
7200000	7.95024	1	10.8013	-3.32996	1.3882	0.000241108	0.448151	0.00167277	0.00303121	3.29196	1.41481	0.444903	0.374908
7207500	9.04378	1	10.6018	-3.56683	1.5892	0.000230461	0.617742	0.00153348	0.00401163	2.87845	1.21963	0.364363	0.839126
7215000	8.8363	1	10.18	-3.2806	1.47251	0.000198277	0.492283	0.00154041	0.00303399	2.98278	1.2817	0.402864	0.379746
7222500	6.29773	1	8.50165	-3.25589	1.82315	0.000376986	0.604942	0.00130736	0.00330928	3.92649	1.67461	0.514671	0.607105
7230000	8.37966	1	8.74604	-3.08728	1.63516	0.000226561	0.570491	0.00134138	0.00312305	3.12689	1.33873	0.416656	0.483775
7237500	2.43911	1	5.83604	-3.62656	2.62019	0.00078484	0.540006	0.00139177	0.00302564	6.12968	2.65969	0.852719	0.158991
7245000	10.3074	1	8.95572	-2.47609	1.14072	0.000162129	0.591523	0.00145082	0.00355179	2.50834	1.06661	0.323996	0.710701
7252500	10.1572	1	7.85315	-2.31562	1.24993	0.000160897	0.604312	0.0013209	0.00333824	2.55622	1.08973	0.334385	0.621775
7260000	7.94744	1	6.61639	-1.97995	1.27974	0.000239553	0.563943	0.00131596	0.00301786	3.2963	1.41813	0.447048	0.348064
7267500	9.23206	1	7.33426	-1.47002	0.748149	0.000182096	0.540979	0.00139551	0.0030402	2.85341	1.22565	0.384885	0.38986
7275000	10.5895	1	6.5382	-1.2858	0.774477	0.00016797	0.672369	0.00138275	0.00422045	2.42217	1.02506	0.304326	0.881816
7282500	10.0839	1	3.70169	-0.486175	0.783905	0.000186677	0.610005	0.00162503	0.00416679	2.56264	1.08483	0.32257	0.871506
7290000	7.79317	1	4.65027	-0.0545808	0.27595	0.000243685	0.509354	0.00147168	0.00299948	3.36321	1.45129	0.460543	0.274632
7297500	10.3322	1	4.27992	-0.61371	0.757145	0.000161678	0.595898	0.00144157	0.00356735	2.50111	1.06338	0.322801	0.716185
7305000	9.7952	1	5.33727	-1.11098	0.884797	0.000195085	0.648414	0.0014113	0.0040141	2.64785	1.12191	0.335143	0.839676
7312500	8.9264	1	6.77957	-1.71611	1.01792	0.000255562	0.691877	0.00143525	0.00465804	2.90984	1.22886	0.360655	0.952784
7320000	10.0494	1	7.30143	-2.14614	1.25208	0.000179743	0.650836	0.00133917	0.00383535	2.57638	1.09293	0.328417	0.796742
7327500	7.78422	1	5.89124	-1.74889	1.26955	0.000295935	0.643322	0.00135667	0.00380364	3.3143	1.40629	0.423049	0.788353
7335000	10.4715	1	8.56579	-2.1271	0.968489	0.000181786	0.664693	0.00157053	0.00468385	2.45066	1.03483	0.30352	0.956371
7342500	10.2416	1	8.58289	-2.34328	1.12291	0.000157803	0.579801	0.00140141	0.00333511	2.53246	1.07965	0.331348	0.620229
7350000	10.2872	1	7.49116	-2.13664	1.20214	0.000159807	0.619676	0.00131154	0.00344848	2.51638	1.07122	0.326897	0.671253
7357500	6.93184	1	5.29274	-2.10433	1.629	0.000335152	0.614703	0.00131868	0.00342251	3.6543	1.55612	0.475456	0.660383
7365000	9.77455	1	6.2981	-1.91543	1.2842	0.000193891	0.654712	0.00135931	0.00393675	2.65489	1.12545	0.337035	0.821938
7372500	9.19837	1	7.0926	-2.28762	1.38451	0.000196301	0.605613	0.00129101	0.00327346	2.84619	1.21457	0.374053	0.587745
7380000	2.40704	1	4.15923	-2.37136	2.09467	0.000903066	0.601664	0.00133502	0.0033515	6.04652	2.57719	0.790255	0.628229
7387500	7.4802	1	8.91685	-3.40151	1.82822	0.000320727	0.650075	0.0013615	0.00389083	3.42656	1.45302	0.435795	0.81082
7395000	9.40686	1	9.61719	-3.04019	1.41574	0.000183448	0.547616	0.00144089	0.0031851	2.78544	1.19067	0.368791	0.532427
7402500	9.75041	1	10.0983	-2.94916	1.25358	0.000189288	0.574552	0.00159079	0.00373908	2.6649	1.13131	0.341118	0.770438
7410000	9.85252	1	9.27892	-2.99524	1.44966	0.000198817	0.657571	0.00145859	0.00425955	2.62849	1.11215	0.329813	0.88907
7417500	10.6422	1	9.0943	-2.58997	1.19596	0.000172536	0.662032	0.00153795	0.00455058	2.40547	1.01634	0.299079	0.937217
7425000	10.2813	1	7.84441	-2.02705	1.04149	0.000151078	0.575778	0.00135151	0.00318587	2.52748	1.08039	0.334614	0.532963
7432500	10.7308	1	6.17841	-1.39264	0.927544	0.000144441	0.621697	0.00129965	0.00343547	2.39565	1.01999	0.311453	0.665861
7440000	8.15043	1	5.9139	-0.562031	0.365795	0.000250786	0.612364	0.00129018	0.00332832	3.19513	1.36231	0.418248	0.616842
7447500	8.48576	1	4.45733	-0.347787	0.538135	0.000227446	0.561833	0.0014136	0.00322617	3.08315	1.31682	0.406728	0.5597
7455000	9.18747	1	3.2277	0.121843	0.437953	0.000178714	0.483878	0.00154806	0.00299941	2.88067	1.24313	0.394526	0.273481
7462500	8.25987	1	4.42076	0.0802896	0.215633	0.000229647	0.486701	0.00158193	0.00308189	3.17295	1.3603	0.425014	0.443588
7470000	8.79929	1	3.70747	0.139407	0.326884	0.000256941	0.544789	0.00202543	0.00444943	2.95298	1.24826	0.368278	0.921551
7477500	9.42545	1	4.47893	-0.47494	0.607801	0.000166378	0.532283	0.00141292	0.00302089	2.81909	1.22262	0.391657	0.168341
7485000	10.0445	1	5.57476	-0.909581	0.697864	0.000153777	0.577054	0.00129812	0.00306922	2.60351	1.11673	0.349392	0.429157
7492500	8.32138	1	3.33973	-0.703613	1.00698	0.000209979	0.523701	0.00150347	0.00315658	3.21385	1.40599	0.456339	0.0222406
7500000	8.91879	1	2.493	-0.0427158	0.712084	0.000183973	0.499774	0.00156734	0.00313326	3.00408	1.3127	0.425397	0.0393332
