# Supplementary material for: Complexity of biological scaling suggests an absence of systematic trade-offs between sensory modalities in Drosophila
Source: Nat Commun. 2022 May 26;13:2944. doi: 10.1038/s41467-022-30579-y (PMC9135755; doi:10.1038/s41467-022-30579-y)
Supplement: Supplementary file 3 — Supplementary Code 1 [file 41467_2022_30579_MOESM3_ESM.zip › Farnworth-Montgomery_STATS-CODE/SupportingInfo/Clade-Specific-Effects/Keesey-Data_Subgrouping.xlsx]

## Sheet: Tabelle1
OUTGROUP					GROUP 1					GROUP 2					GROUP 3					GROUP 4					GROUP 1 + 2					GROUP 3 + 4
Species	ESA	BL	FSA		Species	ESA	BL	FSA		Species	ESA	BL	FSA		Species	ESA	BL	FSA		Species	ESA	BL	FSA		Species	ESA	BL	FSA		Species	ESA	BL	FSA
D.busckii	5.40147	3.42747	4.60101		D.m.mojavensis	5.53789	3.39789	4.56819		D.cardini	5.68113	3.44568	4.6393		D.sechellia	5.56124	3.38714	4.56739		D.neocordata	5.6593	3.46333	4.71329		D.m.mojavensis	5.53789	3.39789	4.56819		D.sechellia	5.56124	3.38714	4.56739
					D.m.wrigelyi	5.49237	3.38568	4.50979		D.pallidipennis	5.81081	3.52277	4.92525		D.simulans	5.49625	3.33808	4.53473		D.saltans	5.62127	3.43156	4.64374		D.m.wrigelyi	5.49237	3.38568	4.50979		D.simulans	5.49625	3.33808	4.53473
					D.arizonae	5.61079	3.44894	4.58636		D.putrida	5.48569	3.44963	4.5514		D.melanogaster	5.43865	3.42015	4.56564		D.sturtevanti	5.57106	3.408	4.64929		D.arizonae	5.61079	3.44894	4.58636		D.melanogaster	5.43865	3.42015	4.56564
					D.navojoa	5.53838	3.44155	4.59751		D.funebris	5.6835	3.53713	4.9416		D.santomea	5.58909	3.39876	4.61999		D.willistoni	5.5492	3.41622	4.59601		D.navojoa	5.53838	3.44155	4.59751		D.santomea	5.58909	3.39876	4.61999
					D.wheeleri	5.63547	3.49743	4.62799		D.macrospina	5.63764	3.43054	4.68331		D.yakuba	5.50039	3.33457	4.56963		D.nebulosa	5.67628	3.41487	4.64599		D.wheeleri	5.63547	3.49743	4.62799		D.yakuba	5.50039	3.33457	4.56963
					D.mulleri	5.60956	3.46593	4.59055		D.deflecta	5.62273	3.47545	4.62676		D.erecta	5.5157	3.38913	4.58239		D.sucinea	5.67608	3.48691	4.73583		D.mulleri	5.60956	3.46593	4.59055		D.erecta	5.5157	3.38913	4.58239
					D.buzzatii	5.59082	3.50876	4.73775		D.hypocausta	5.90266	3.49919	4.84297		D.biarmipes	5.54752	3.3557	4.65139							D.buzzatii	5.59082	3.50876	4.73775		D.biarmipes	5.54752	3.3557	4.65139
					D.hamatofila	5.66286	3.49079	4.72483		D.nasuta	5.85799	3.48934	4.77697		D.suzukii	5.82323	3.50427	4.75568							D.hamatofila	5.66286	3.49079	4.72483		D.suzukii	5.82323	3.50427	4.75568
					D.mainlandi	5.64117	3.48691	4.66295		D.immigrans	5.79341	3.57937	4.92709		D.takahashii	5.65969	3.41056	4.6574							D.mainlandi	5.64117	3.48691	4.66295		D.takahashii	5.65969	3.41056	4.6574
					D.mercatorum	5.64353	3.46614	4.69297							D.eugracilis	5.56359	3.40223	4.60923							D.mercatorum	5.64353	3.46614	4.69297		D.eugracilis	5.56359	3.40223	4.60923
					D.repleta	5.8321	3.55752	4.88952							D.ficusphila	5.70666	3.45094	4.72031							D.repleta	5.8321	3.55752	4.88952		D.ficusphila	5.70666	3.45094	4.72031
					D.hydei	5.7608	3.53301	4.85108							D.elegans	5.50336	3.34559	4.52161							D.hydei	5.7608	3.53301	4.85108		D.elegans	5.50336	3.34559	4.52161
					D.mettleri	5.55434	3.4638	4.64815							D.birchii	5.6008	3.40499	4.57209							D.mettleri	5.55434	3.4638	4.64815		D.birchii	5.6008	3.40499	4.57209
					D.gaucha	5.74335	3.51638	4.79258							D.tsacasi	5.67456	3.39761	4.62326							D.gaucha	5.74335	3.51638	4.79258		D.tsacasi	5.67456	3.39761	4.62326
					D.bromeliae	5.68488	3.45031	4.63793							D.ananassae	5.53023	3.30974	4.62157							D.bromeliae	5.68488	3.45031	4.63793		D.ananassae	5.53023	3.30974	4.62157
					D.nannoptera	5.48147	3.43363	4.51656							D.malerkotliana	5.48016	3.32195	4.50398							D.nannoptera	5.48147	3.43363	4.51656		D.malerkotliana	5.48016	3.32195	4.50398
					D.pseudotalamancana	5.98554	3.59133	4.97008							D.affinis	5.66846	3.43666	4.66974							D.pseudotalamancana	5.98554	3.59133	4.97008		D.affinis	5.66846	3.43666	4.66974
					D.americana	5.70739	3.53939	4.64469							D.pseudoobscura	5.56682	3.51955	4.67794							D.americana	5.70739	3.53939	4.64469		D.pseudoobscura	5.56682	3.51955	4.67794
					D.lummei	5.65134	3.5346	4.65521							D.subobscura	5.66893	3.45588	4.63853							D.lummei	5.65134	3.5346	4.65521		D.subobscura	5.66893	3.45588	4.63853
					D.virilis	5.55228	3.55483	4.70719																	D.virilis	5.55228	3.55483	4.70719		D.neocordata	5.6593	3.46333	4.71329
					D.repletoides	5.72536	3.52517	4.83753																	D.repletoides	5.72536	3.52517	4.83753		D.saltans	5.62127	3.43156	4.64374
					D.melanica	5.65205	3.48487	4.66834																	D.melanica	5.65205	3.48487	4.66834		D.sturtevanti	5.57106	3.408	4.64929
					D.robusta	5.74728	3.53947	4.79844																	D.robusta	5.74728	3.53947	4.79844		D.willistoni	5.5492	3.41622	4.59601
					D.polychaeta	5.56973	3.52237	4.65808																	D.polychaeta	5.56973	3.52237	4.65808		D.nebulosa	5.67628	3.41487	4.64599
																									D.cardini	5.68113	3.44568	4.6393		D.sucinea	5.67608	3.48691	4.73583
																									D.pallidipennis	5.81081	3.52277	4.92525
																									D.putrida	5.48569	3.44963	4.5514
																									D.funebris	5.6835	3.53713	4.9416
																									D.macrospina	5.63764	3.43054	4.68331
																									D.deflecta	5.62273	3.47545	4.62676
																									D.hypocausta	5.90266	3.49919	4.84297
																									D.nasuta	5.85799	3.48934	4.77697
																									D.immigrans	5.79341	3.57937	4.92709
