# Supplementary material for: Complexity of biological scaling suggests an absence of systematic trade-offs between sensory modalities in Drosophila
Source: Nat Commun. 2022 May 26;13:2944. doi: 10.1038/s41467-022-30579-y (PMC9135755; doi:10.1038/s41467-022-30579-y)
Supplement: Supplementary file 3 — Supplementary Code 1 [file 41467_2022_30579_MOESM3_ESM.zip › Farnworth-Montgomery_STATS-CODE/SupportingInfo/Clade-Specific-Effects/BT_Keesey_HeadData_GROUP1.xlsx]

## Sheet: BT_Keesey_HeadData_GROUP1.txt.L
Options:
Model: Continuous: Regression
Tree File Name: Keesey_ultramet_G1.nexus
Data File Name: BT_Keesey_HeadData_GROUP1.txt
Log File Name: BT_Keesey_HeadData_GROUP1.txt.Log.txt
Save Initial Trees: False
Save Trees: False
Summary: False
Seed: 2138781736
Precision: 64 bits
Cores: 1
Analysis Type: MCMC
Sample Period: 7500
Iterations: 7500000
Burn in: 750000
MCMC ML Start: False
Schedule File: BT_Keesey_HeadData_GROUP1.txt.Schedule.txt
Rate Dev: AutoTune
No of Rates: 3
Test for trait correlation: True
Kappa: Not in use
Delta: Not in use
Lambda: Estimate
OU: Not in use
Min Trans Taxa No: 10
RJ Local Kappa: False
RJ Local Lambda: False
RJ Local Delta: False
RJ Local OU: False
Restrictions:
Alpha None
Beta-2 None
Beta-3 None
Prior Information:
Priors
Alpha - uniform -100.00 100.00								BL	FSA									FSA	FSA	BL	BL
Beta-2 - uniform -100.00 100.00					Lh	Tree No	Alpha	Beta 1	Beta 2	Var	R^2	SSE	SST	s.e. Alpha	s.e. Beta-1	s.e. Beta-2	Lambda	T beta 2	P beta 2	T beta 1	P beta 1
Beta-3 - uniform -100.00 100.00				mean	34.3059	1	1.04067	0.25843	0.78909	0.000103799	0.770752	0.00226515	0.00999211	0.982263	0.466912	0.195702	0.523728	4.0321	0.000712016	0.553488	0.586384
Lambda - uniform 0.00 1.00								0.0290602	0.012259										P high sign		P not significant
Tree Information							Count ß>1; ß=1		117
Trees: 1							% of Count to all		13
Taxa: 24
Sites: 2
Iteration	Lh	Tree No	Alpha	Beta 1	Beta 2	Var	R^2	SSE	SST	s.e. Alpha	s.e. Beta-1	s.e. Beta-2	Lambda
757500	32.7427	1	2.53693	-0.732928	1.20524	9.12843e-05	0.73793	0.00193158	0.00737047	1.02443	0.47866	0.201134	0.226171
765000	31.5826	1	1.8384	-0.697635	1.32776	0.00011064	0.747071	0.00208771	0.00825414	1.11148	0.523293	0.217141	0.420263
772500	33.0901	1	2.21949	-0.607668	1.1901	9.30744e-05	0.748322	0.00196685	0.00781495	1.0313	0.483803	0.201507	0.333401
780000	35.0255	1	1.93397	-0.187579	0.932944	0.000126871	0.778625	0.0030233	0.0136569	0.967664	0.46997	0.197232	0.871744
787500	34.186	1	1.26611	-0.0104407	0.930427	0.00014729	0.789721	0.00319819	0.0152093	0.992418	0.48521	0.20442	0.91873
795000	35.3389	1	1.27446	0.216199	0.769817	0.000134813	0.793882	0.00316837	0.0153717	0.944842	0.462253	0.194819	0.922794
802500	35.321	1	1.30021	-0.0542176	0.967181	0.000110941	0.778418	0.00263306	0.011883	0.964018	0.464227	0.193789	0.791965
810000	34.1082	1	2.20917	-0.0121509	0.748618	8.66047e-05	0.77307	0.00180018	0.00793274	0.992291	0.465965	0.193818	0.358309
817500	33.4058	1	2.60744	-0.169296	0.777216	0.000143311	0.777199	0.00299082	0.0134237	1.03659	0.502912	0.21092	0.863142
825000	32.4232	1	0.104743	0.057502	1.13798	0.000139953	0.78029	0.00258167	0.0117504	1.08824	0.523688	0.218517	0.784397
832500	35.9069	1	1.63578	-0.158399	0.972795	6.65744e-05	0.770885	0.00156276	0.00682086	0.846226	0.393186	0.170672	0.0504382
840000	34.3976	1	1.66622	-0.318486	1.08994	8.87698e-05	0.763843	0.00198147	0.00839047	0.991113	0.467119	0.193714	0.44419
847500	33.3097	1	2.63756	-0.278009	0.843672	0.000135189	0.768401	0.00285647	0.0123337	1.04641	0.505051	0.211131	0.815756
855000	33.6639	1	3.14103	-0.696885	1.05541	9.82235e-05	0.732505	0.00234881	0.00878078	1.02781	0.485819	0.201297	0.506117
862500	33.7838	1	2.97074	-0.677285	1.07787	0.000105222	0.737272	0.00252288	0.00960265	1.02907	0.489142	0.20281	0.611125
870000	34.4612	1	1.9503	-0.291303	1.00036	8.89807e-05	0.763929	0.00199811	0.00846401	0.989764	0.466745	0.19351	0.456574
877500	34.4131	1	2.3738	-0.297615	0.915839	9.59098e-05	0.762654	0.00217725	0.00917329	0.999961	0.473957	0.196388	0.560028
885000	35.6063	1	1.04861	0.310228	0.745932	8.3686e-05	0.775796	0.00197248	0.00879769	0.948084	0.448191	0.185703	0.508601
892500	34.4949	1	1.94645	0.186783	0.649218	9.06288e-05	0.776065	0.00194148	0.00866983	0.991437	0.468251	0.194043	0.489432
900000	35.3483	1	1.18668	0.467792	0.601165	7.07228e-05	0.767019	0.00162993	0.00699599	0.889099	0.413882	0.176904	0.113817
907500	34.9238	1	0.703006	0.56987	0.633396	7.51124e-05	0.765329	0.00170039	0.00724588	0.927263	0.432741	0.182604	0.191521
915000	34.295	1	-0.403416	0.628857	0.817131	0.00012246	0.780004	0.00265736	0.0120791	1.00538	0.484628	0.202431	0.802668
922500	34.0456	1	0.676179	0.371858	0.792889	0.000130759	0.784958	0.00274755	0.0127768	1.01274	0.489855	0.205057	0.836587
930000	35.4004	1	0.639527	0.238295	0.889666	7.66255e-05	0.775208	0.00175274	0.00779715	0.93606	0.439056	0.182911	0.329523
937500	34.5711	1	0.815749	0.337999	0.770847	8.45891e-05	0.774607	0.00181938	0.008072	0.977161	0.459387	0.190846	0.386175
945000	35.4388	1	0.544378	0.44247	0.753404	0.000110893	0.781839	0.00262254	0.0120212	0.958802	0.462041	0.192961	0.799561
952500	35.1952	1	0.362245	0.57494	0.700829	8.82592e-05	0.771376	0.00205499	0.00898849	0.966395	0.457465	0.189535	0.535588
960000	34.1753	1	-0.0822156	0.981727	0.490832	7.88985e-05	0.736391	0.00187617	0.00711724	0.946029	0.440934	0.187122	0.15306
967500	32.3017	1	-0.564036	1.2963	0.347199	0.000136259	0.727057	0.00306739	0.0112382	1.09536	0.525687	0.218988	0.752448
975000	30.0883	1	-0.410535	1.32809	0.312491	0.000135149	0.710027	0.00260798	0.00899388	1.19561	0.565989	0.234499	0.536324
982500	34.0066	1	0.18064	0.935043	0.471069	9.13678e-05	0.745696	0.00212466	0.00835478	1.00673	0.474348	0.196739	0.438052
990000	32.8864	1	-0.427289	1.19113	0.411841	0.000115228	0.734198	0.00259971	0.00978061	1.06897	0.508683	0.210993	0.63024
997500	34.2482	1	0.385582	0.808682	0.513284	9.29901e-05	0.755861	0.00212907	0.00872074	1.00234	0.473578	0.196237	0.497173
1005000	34.7529	1	0.194009	0.673662	0.664222	8.84333e-05	0.767149	0.00201187	0.00864016	0.98044	0.462956	0.191858	0.484853
1012500	32.2643	1	-0.993341	0.969637	0.697523	0.00010298	0.75774	0.00196566	0.00811388	1.07689	0.506443	0.21033	0.39424
1020000	34.5181	1	-0.350008	0.729371	0.734925	9.58914e-05	0.769072	0.00213904	0.00926281	0.99623	0.472475	0.195792	0.571309
1027500	35.229	1	0.239391	0.55899	0.738998	7.02545e-05	0.766365	0.00158192	0.00677092	0.862019	0.400304	0.174841	0.0304174
1035000	35.4641	1	1.72044	0.158759	0.720892	7.52092e-05	0.775162	0.0017256	0.00767483	0.929157	0.435354	0.181696	0.302012
1042500	33.7997	1	-0.138142	0.41132	0.923398	9.13025e-05	0.774699	0.00184408	0.00818497	1.01186	0.476133	0.197649	0.407617
1050000	33.5359	1	0.967108	0.336459	0.731341	0.000180291	0.807229	0.00365549	0.0189629	0.99267	0.491928	0.208596	0.986647
1057500	35.1933	1	1.43982	-0.0976005	0.966602	8.88665e-05	0.771841	0.00206643	0.00905697	0.967067	0.458001	0.189762	0.544832
1065000	35.1592	1	1.28416	-0.100662	1.00657	7.89972e-05	0.771162	0.00180612	0.00789255	0.948583	0.445291	0.185297	0.349955
1072500	35.4695	1	2.14485	-0.238912	0.926076	7.51893e-05	0.765486	0.00180027	0.00767657	0.929013	0.435293	0.181666	0.302412
1080000	35.2854	1	1.69501	-0.200291	0.990534	8.03181e-05	0.76783	0.00189079	0.00814399	0.950211	0.446977	0.185595	0.399952
1087500	33.1783	1	1.59769	-0.379136	1.13501	0.000163654	0.778325	0.00347492	0.0156757	1.03171	0.505366	0.21313	0.930045
1095000	34.0649	1	1.93396	-0.495887	1.16085	8.5155e-05	0.755289	0.00189515	0.00774444	0.98769	0.463062	0.193052	0.317855
1102500	33.1609	1	3.3118	-0.846065	1.12644	8.34598e-05	0.714254	0.00193414	0.00676874	0.939163	0.436118	0.190539	0.0295201
1110000	33.6931	1	3.04519	-0.766089	1.12434	8.04257e-05	0.726973	0.00187994	0.00688554	0.938177	0.436215	0.188098	0.0749415
1117500	31.7887	1	3.30673	-1.04295	1.28376	0.000110194	0.709199	0.00243658	0.00837885	1.10469	0.520603	0.215903	0.442202
1125000	32.0189	1	3.34767	-1.05133	1.27212	9.52499e-05	0.703857	0.00213286	0.00720215	1.04289	0.486495	0.205648	0.178775
1132500	28.5908	1	3.23503	-0.721935	1.03739	0.000145624	0.727538	0.00231507	0.00849687	1.26473	0.596556	0.247305	0.461995
1140000	32.6773	1	3.63465	-0.667712	0.930998	9.5773e-05	0.723833	0.00214351	0.00776165	1.04716	0.491017	0.204657	0.321695
1147500	33.3585	1	2.97192	-0.363146	0.847253	8.46305e-05	0.75549	0.00174526	0.00713777	0.980693	0.457185	0.193821	0.159399
1155000	34.7954	1	2.87036	-0.344606	0.850829	7.27127e-05	0.758161	0.00162243	0.0067087	0.865309	0.401556	0.177064	0.00378185
1162500	34.2344	1	2.68621	-0.375683	0.910274	0.000101573	0.757554	0.00233413	0.00962742	1.01003	0.480169	0.199099	0.613854
1170000	34.0318	1	2.23694	-0.288337	0.949555	8.46771e-05	0.763206	0.00181565	0.00766764	0.985997	0.461957	0.192822	0.300344
1177500	35.1522	1	1.7326	0.00369899	0.837	7.78677e-05	0.773422	0.0017571	0.00775494	0.94432	0.442769	0.184564	0.320202
1185000	35.475	1	1.56251	0.0415386	0.842223	0.000101844	0.778203	0.00241477	0.0108873	0.960322	0.459989	0.191403	0.727719
1192500	34.948	1	1.50454	0.249436	0.702148	8.58466e-05	0.775692	0.00190873	0.00850942	0.970613	0.45787	0.189806	0.464048
1200000	33.7913	1	0.100442	0.255776	0.990829	9.49481e-05	0.775921	0.00191629	0.00855186	1.01921	0.480949	0.199351	0.470914
1207500	35.74	1	1.32832	0.196634	0.776176	7.956e-05	0.775761	0.00188647	0.00841277	0.937574	0.441961	0.183266	0.447984
1215000	35.0302	1	0.903448	0.145528	0.908096	0.000132381	0.789932	0.00303852	0.0144645	0.962768	0.469253	0.197348	0.898191
1222500	31.8222	1	1.07798	0.413848	0.65725	9.39809e-05	0.769859	0.0015842	0.0068836	1.01393	0.471428	0.203318	0.0742305
1230000	30.6306	1	1.86121	0.6238	0.34843	0.000149148	0.757477	0.00257228	0.0106063	1.17543	0.562128	0.233697	0.706007
1237500	31.7108	1	0.850795	0.908109	0.35201	0.000100171	0.726668	0.00203211	0.00743458	1.07362	0.501947	0.210543	0.243117
1245000	34.5562	1	0.7643	0.714938	0.509238	8.48749e-05	0.757351	0.00196348	0.00809186	0.978266	0.45998	0.191064	0.390017
1252500	33.9836	1	-0.852216	1.00608	0.6308	0.000127321	0.766725	0.00286349	0.0122752	1.01769	0.491047	0.205239	0.812825
1260000	35.4272	1	0.528216	0.617854	0.629407	6.9821e-05	0.761557	0.00165107	0.00692436	0.877846	0.408334	0.175476	0.0889969
1267500	34.9998	1	0.00724208	0.788041	0.614983	8.31159e-05	0.760565	0.00197344	0.00824204	0.963726	0.453687	0.188271	0.418077
1275000	31.6013	1	-0.660762	0.851654	0.691872	0.000147215	0.770892	0.00263419	0.0114976	1.12704	0.541643	0.225824	0.769196
1282500	35.2972	1	0.309181	0.440262	0.804815	0.000137391	0.794637	0.00322679	0.0157126	0.944292	0.462612	0.195114	0.930894
1290000	35.4945	1	1.14872	0.463392	0.614214	7.1147e-05	0.768242	0.00166439	0.00718157	0.900716	0.420085	0.177733	0.172665
1297500	35.0173	1	0.0580109	0.761796	0.62447	0.000113851	0.772327	0.00270741	0.0118917	0.976263	0.470145	0.196264	0.792448
1305000	32.4138	1	-0.335526	0.861688	0.642336	0.000111251	0.761575	0.00214244	0.00898577	1.08511	0.513652	0.212815	0.535217
1312500	34.9895	1	0.779073	0.513851	0.659352	0.000101271	0.775028	0.00232056	0.0103149	0.98021	0.46797	0.194382	0.681461
1320000	35.2636	1	1.18431	0.361081	0.67873	7.46431e-05	0.772734	0.00169362	0.00745213	0.926827	0.433388	0.181704	0.24766
1327500	34.8007	1	0.690149	0.684054	0.549956	7.36919e-05	0.754611	0.00170427	0.00694517	0.903674	0.420441	0.180377	0.0963484
1335000	35.66	1	0.968248	0.319529	0.762137	7.51607e-05	0.774455	0.00176344	0.00781857	0.926693	0.434742	0.181064	0.334185
1342500	35.4279	1	0.377826	0.498277	0.74872	8.59042e-05	0.7735	0.00201832	0.0089109	0.956343	0.45246	0.187462	0.524838
1350000	35.2923	1	0.983855	0.576562	0.564973	7.06096e-05	0.760523	0.0016582	0.00692428	0.882781	0.410629	0.176464	0.0889649
1357500	35.5958	1	1.17877	0.180324	0.817664	0.000118712	0.786668	0.00284208	0.0133224	0.946714	0.459094	0.192488	0.859253
1365000	33.9785	1	0.10992	0.280321	0.97162	9.84983e-05	0.776628	0.00202692	0.00907422	1.01742	0.481907	0.199668	0.547124
1372500	35.2933	1	0.701963	0.234377	0.881991	7.55018e-05	0.775089	0.00170484	0.00758005	0.931842	0.436244	0.18238	0.279593
1380000	35.8377	1	0.555192	0.420781	0.772412	6.79343e-05	0.771786	0.00159795	0.00700198	0.871789	0.405849	0.1734	0.115832
1387500	35.1836	1	0.384227	0.715644	0.587145	7.43704e-05	0.758323	0.00177787	0.00735637	0.92452	0.431921	0.181571	0.222366
1395000	34.5076	1	1.52256	0.3475	0.616828	9.63265e-05	0.775454	0.00208857	0.00930134	0.996917	0.472923	0.195987	0.576059
1402500	35.8891	1	1.07243	0.40423	0.672983	6.64677e-05	0.770081	0.0015546	0.00676151	0.836963	0.388628	0.169961	0.0265214
1410000	33.6273	1	0.525932	0.335308	0.835281	8.20497e-05	0.773932	0.00159397	0.00705086	0.961282	0.447739	0.190706	0.131972
1417500	35.3497	1	1.56124	-0.0897233	0.941512	7.98921e-05	0.771329	0.00186238	0.00814437	0.947676	0.445786	0.1851	0.400025
1425000	32.985	1	0.437415	0.0302191	1.09459	0.000153608	0.786646	0.00299688	0.0140466	1.05112	0.511389	0.214839	0.885111
1432500	32.9094	1	1.55564	-0.0948701	0.955141	0.000110033	0.772171	0.00211874	0.00929972	1.06556	0.505478	0.209478	0.57586
1440000	34.4596	1	0.653621	0.169261	0.93139	9.90802e-05	0.777087	0.00213125	0.00956089	1.00032	0.475346	0.197073	0.606475
1447500	34.6698	1	-0.255068	0.772276	0.675898	0.000118415	0.774166	0.00271995	0.012044	0.989936	0.4771	0.199265	0.800794
1455000	35.2616	1	0.662046	0.513684	0.675751	0.000133445	0.79013	0.00315176	0.0150177	0.950133	0.464171	0.195471	0.913755
1462500	35.4756	1	1.45926	0.212203	0.734185	9.25851e-05	0.77775	0.00216624	0.00974685	0.959546	0.456515	0.18934	0.626699
1470000	35.9811	1	1.24955	0.252877	0.748201	6.96196e-05	0.774666	0.00165859	0.00736058	0.894547	0.417935	0.175669	0.223505
1477500	35.5057	1	1.6647	-0.00976224	0.854648	9.15489e-05	0.774775	0.00217339	0.00964986	0.958008	0.455502	0.18888	0.616307
1485000	35.6218	1	1.60544	0.0716113	0.809909	8.55774e-05	0.775503	0.00202865	0.00903644	0.949783	0.449751	0.186342	0.542083
1492500	33.8012	1	0.536585	0.647092	0.616945	0.000138252	0.780174	0.00293939	0.0133714	1.01995	0.494719	0.207453	0.861148
1500000	35.5828	1	0.575894	0.505523	0.705614	7.80074e-05	0.771182	0.00185406	0.00810278	0.937563	0.440881	0.183116	0.392115
1507500	34.7721	1	1.99952	0.150156	0.665887	8.09853e-05	0.77524	0.00175864	0.00782454	0.961818	0.451243	0.187923	0.335477
1515000	34.8162	1	1.91913	0.189388	0.656598	7.68776e-05	0.774944	0.00166093	0.00738006	0.940207	0.439348	0.184563	0.22874
1522500	36.2243	1	1.68212	-0.0118534	0.854718	6.54686e-05	0.774008	0.00157035	0.0069487	0.852041	0.396433	0.17003	0.0975838
1530000	36.1114	1	1.49235	0.0781387	0.825995	6.52401e-05	0.775853	0.0015149	0.00675853	0.828714	0.384785	0.168351	0.0252772
1537500	35.1041	1	1.29433	-0.0430656	0.963978	0.000121023	0.781671	0.00282834	0.0129545	0.96819	0.468703	0.196306	0.844304
1545000	34.0398	1	2.90876	-0.473702	0.937753	9.93283e-05	0.749637	0.00230688	0.00921415	1.01594	0.481664	0.199589	0.565221
1552500	35.3279	1	2.52085	-0.400578	0.96611	7.05118e-05	0.756832	0.00168831	0.00694298	0.883779	0.411175	0.176432	0.0955779
1560000	34.6158	1	2.31521	-0.509578	1.09309	7.64823e-05	0.75238	0.0017761	0.00717266	0.93358	0.435374	0.184274	0.169993
1567500	34.4	1	1.99079	-0.426144	1.09516	0.000127358	0.765907	0.00300309	0.0128286	0.997643	0.482672	0.202082	0.838871
1575000	35.2381	1	1.68481	-0.0210888	0.856624	9.14478e-05	0.774134	0.0021222	0.00939585	0.967584	0.459296	0.190365	0.587445
1582500	35.3877	1	2.25774	-0.118089	0.810343	7.18911e-05	0.770323	0.00165278	0.00719611	0.90586	0.422545	0.178661	0.17699
1590000	35.1998	1	2.04754	-0.167881	0.891282	9.15153e-05	0.769315	0.00216145	0.00936968	0.968983	0.459881	0.1906	0.584329
1597500	35.4842	1	1.41407	0.161681	0.785764	8.07121e-05	0.775604	0.00187292	0.0083465	0.946466	0.445925	0.184957	0.436614
1605000	34.8415	1	1.4614	0.34896	0.629324	7.29798e-05	0.77133	0.00157009	0.00686616	0.891585	0.414465	0.17905	0.0677519
1612500	36.4489	1	1.36031	0.174584	0.784392	6.35269e-05	0.77567	0.00152352	0.00679143	0.82272	0.38214	0.166462	0.0387704
1620000	35.9958	1	1.4762	0.129917	0.792687	7.06174e-05	0.775006	0.00168825	0.00750352	0.901504	0.421747	0.176606	0.260733
1627500	35.2885	1	1.2874	0.10385	0.84706	9.28933e-05	0.776699	0.00214618	0.00961113	0.966568	0.459458	0.190505	0.612062
1635000	35.6358	1	1.29792	0.0447807	0.89425	9.3746e-05	0.776516	0.00224378	0.01004	0.953865	0.45464	0.188699	0.656193
1642500	35.5819	1	1.18393	0.251861	0.76506	0.000104844	0.781396	0.00249016	0.0113912	0.955073	0.458737	0.191193	0.762472
1650000	34.7825	1	1.43375	0.173187	0.775925	0.000137776	0.791771	0.00309269	0.0148523	0.97034	0.473718	0.199414	0.909296
1657500	34.71	1	0.906062	0.250053	0.814673	0.000126994	0.78664	0.00281905	0.0132126	0.982892	0.476396	0.199679	0.854934
1665000	35.0367	1	1.60846	-0.179971	0.992583	0.00012861	0.780254	0.00305943	0.0139226	0.965711	0.469579	0.19721	0.880987
1672500	34.4353	1	1.21088	0.0487024	0.898339	0.000164651	0.802763	0.00364834	0.0184972	0.959438	0.474756	0.201195	0.980494
1680000	34.4584	1	1.14542	-0.153706	1.07296	8.583e-05	0.769916	0.00186833	0.00812023	0.982957	0.462292	0.191985	0.395451
1687500	35.3037	1	1.39418	0.0557864	0.869285	0.00011785	0.783388	0.00277074	0.0127912	0.960954	0.464839	0.194593	0.837226
1695000	34.974	1	1.7645	0.10132	0.748429	7.41758e-05	0.775045	0.00161181	0.00716504	0.919134	0.428604	0.181471	0.1677
1702500	34.5285	1	1.44052	-0.137544	0.991125	0.000163023	0.797301	0.00373665	0.0184345	0.956163	0.473039	0.20045	0.979628
1710000	34.91	1	0.717193	0.0859032	0.984605	0.000126785	0.785812	0.00288584	0.0134734	0.973344	0.472336	0.198124	0.865015
1717500	35.9258	1	1.0097	0.272599	0.786064	7.39413e-05	0.775001	0.00177115	0.00787181	0.918143	0.430926	0.17936	0.345586
1725000	35.889	1	0.81829	0.274345	0.827542	6.65621e-05	0.774775	0.00152967	0.00679175	0.84219	0.391185	0.170395	0.0388976
1732500	34.905	1	0.77795	0.350316	0.783525	0.000115911	0.782796	0.00261028	0.0120177	0.980381	0.472432	0.197298	0.799373
1740000	34.4648	1	0.973847	-0.099535	1.06972	0.000122954	0.77866	0.0027347	0.0123552	0.997149	0.481325	0.201226	0.816825
1747500	33.7145	1	0.960616	0.119548	0.918638	9.56639e-05	0.775387	0.00192328	0.00856265	1.02265	0.482608	0.200034	0.472642
1755000	34.2178	1	0.581144	0.0826344	1.01614	7.75619e-05	0.775037	0.0015691	0.00697493	0.929533	0.432608	0.185182	0.106659
1762500	33.9236	1	-0.0592875	0.384088	0.930846	8.18889e-05	0.773967	0.00164432	0.00727467	0.968836	0.452269	0.190641	0.199741
1770000	35.1526	1	0.562999	0.231201	0.910079	8.11506e-05	0.775487	0.00182685	0.00813694	0.955321	0.449355	0.186591	0.398622
1777500	35.0743	1	-0.110696	0.66006	0.734204	0.000137972	0.789803	0.00323616	0.0153958	0.95516	0.467346	0.196977	0.923387
1785000	33.246	1	0.105846	0.918576	0.501954	8.27869e-05	0.734053	0.00179288	0.0067415	0.930282	0.431864	0.18942	0.0180857
1792500	34.6434	1	0.515874	0.756763	0.530366	0.000113944	0.767165	0.0026684	0.0114605	0.99297	0.477116	0.198898	0.766874
1800000	34.2272	1	-0.345294	0.944428	0.575792	9.63529e-05	0.755621	0.00221428	0.00906086	1.00682	0.476842	0.197568	0.54535
1807500	35.2412	1	0.554641	0.48648	0.726545	7.41803e-05	0.770418	0.00169368	0.00737722	0.923542	0.431549	0.181302	0.227981
1815000	34.2127	1	0.890876	0.558118	0.604192	8.78534e-05	0.767628	0.00189306	0.00814666	0.993707	0.467447	0.194091	0.400456
1822500	34.6364	1	-0.111139	0.501776	0.85344	0.000134697	0.788765	0.00299208	0.0141647	0.980522	0.477288	0.200575	0.888934
1830000	34.1366	1	0.820589	0.636324	0.560666	0.000132762	0.778015	0.00292026	0.0131552	1.00697	0.487935	0.204482	0.852626
1837500	35.0673	1	0.499529	0.245227	0.914676	0.000101995	0.779184	0.00231405	0.0104795	0.977074	0.466924	0.194043	0.695597
1845000	35.8405	1	1.3122	0.305814	0.698667	6.77614e-05	0.773423	0.0015807	0.00697645	0.868933	0.404411	0.173093	0.10718
1852500	34.7019	1	0.373547	0.41756	0.809181	7.4454e-05	0.772216	0.00158735	0.00696865	0.910237	0.4236	0.181409	0.104501
1860000	34.5214	1	1.16401	0.353077	0.69993	0.000101513	0.777159	0.00220343	0.00988789	0.998877	0.475648	0.197342	0.641237
1867500	34.6051	1	1.48524	-0.0963967	0.951331	0.000126162	0.780109	0.00284863	0.0129547	0.988527	0.478548	0.20043	0.844314
1875000	32.4404	1	0.845597	-0.297254	1.24479	0.000153141	0.775528	0.00295852	0.0131799	1.08057	0.523658	0.219468	0.853622
1882500	35.0116	1	1.15082	-0.0230542	0.979354	0.000119299	0.781138	0.00275684	0.0125963	0.973629	0.470527	0.196858	0.828384
1890000	34.7851	1	0.88626	0.255519	0.831962	0.000122315	0.785037	0.00272869	0.0126937	0.982408	0.474994	0.198786	0.832858
1897500	35.7669	1	0.831347	0.303234	0.799631	8.47687e-05	0.776403	0.00202649	0.00906311	0.944275	0.447226	0.185298	0.545649
1905000	36.4336	1	1.42925	0.129571	0.802578	6.35667e-05	0.775886	0.00151916	0.00677854	0.821113	0.38134	0.166389	0.0335446
1912500	35.1222	1	1.28633	-0.101787	1.00514	0.000107014	0.775407	0.00250434	0.0111506	0.974097	0.467267	0.194596	0.746503
1920000	35.6773	1	1.51235	-0.0819183	0.942433	7.43191e-05	0.771523	0.00176578	0.00772847	0.922944	0.432647	0.180414	0.314265
1927500	34.8436	1	1.6272	0.228322	0.683982	0.000100433	0.778358	0.0022327	0.0100735	0.985933	0.47002	0.195101	0.659386
1935000	35.3407	1	1.0612	0.400499	0.682198	8.73397e-05	0.774642	0.00202943	0.00900535	0.960703	0.454824	0.188442	0.537885
1942500	35.0912	1	1.56474	0.419516	0.559153	7.09458e-05	0.766137	0.00157011	0.00671382	0.855803	0.397166	0.174975	0.00605833
1950000	34.5078	1	0.587292	0.617738	0.62337	8.11565e-05	0.764805	0.00179737	0.00764205	0.965568	0.452284	0.188867	0.294371
1957500	34.6022	1	0.592521	0.634465	0.609926	0.00014631	0.789437	0.00333215	0.015825	0.971284	0.476046	0.200827	0.933444
1965000	35.246	1	0.384439	0.602565	0.675492	7.22587e-05	0.764998	0.00167565	0.00713036	0.905888	0.42228	0.179089	0.157119
1972500	32.6854	1	0.0217751	0.203709	1.03992	0.000114613	0.777127	0.00212548	0.00953673	1.07695	0.511681	0.212128	0.603755
1980000	33.5362	1	1.04549	0.26804	0.768865	0.000115619	0.779135	0.0023086	0.0104525	1.04144	0.497605	0.206776	0.693326
1987500	34.5514	1	0.0781363	0.859364	0.541738	0.000171088	0.797527	0.00404342	0.0199702	0.944523	0.469477	0.199295	0.998467
1995000	35.3732	1	0.920086	0.445774	0.671964	8.94661e-05	0.774266	0.00209546	0.0092829	0.961486	0.456059	0.188993	0.573793
2002500	35.803	1	0.801356	0.451161	0.697224	7.25526e-05	0.771286	0.00173918	0.00760415	0.913289	0.427651	0.178704	0.28539
2010000	34.009	1	1.86123	0.265341	0.614527	7.81122e-05	0.773424	0.0015512	0.00684627	0.919991	0.427578	0.185087	0.0602423
2017500	30.5093	1	2.76432	0.237248	0.435098	0.000107602	0.772072	0.00163299	0.00716448	1.107	0.516206	0.218568	0.16753
2025000	32.6045	1	2.5832	0.0720891	0.60543	9.14272e-05	0.774868	0.00163831	0.00727709	1.02376	0.47792	0.201435	0.200427
2032500	34.8694	1	2.16087	-0.0651396	0.790642	9.21323e-05	0.772454	0.00208227	0.00915095	0.980958	0.46488	0.192623	0.557157
2040000	34.4063	1	2.74495	-0.297511	0.842306	8.50047e-05	0.760307	0.00191515	0.00799001	0.9817	0.461211	0.191735	0.36997
2047500	32.3122	1	3.1331	-0.178144	0.67324	8.94542e-05	0.767146	0.00156658	0.00672776	0.964108	0.447499	0.196698	0.0121717
2055000	34.6556	1	1.88342	-0.177129	0.929253	8.57917e-05	0.768313	0.00191616	0.00827045	0.97823	0.460618	0.191119	0.423195
2062500	34.954	1	1.53541	-0.19788	1.02326	0.000143255	0.786682	0.00341584	0.0160129	0.955905	0.468851	0.197868	0.937582
2070000	31.0616	1	0.261265	-0.13117	1.24254	0.000124818	0.77166	0.00205736	0.00901009	1.14826	0.543637	0.225239	0.538528
2077500	35.8105	1	0.688128	0.346621	0.797816	7.04979e-05	0.773799	0.00166141	0.00734483	0.900001	0.42042	0.176799	0.219231
2085000	34.4053	1	1.39601	0.303238	0.687593	0.000105268	0.778238	0.00226116	0.0101963	1.00426	0.479115	0.198944	0.670831
2092500	33.892	1	1.10513	0.614548	0.509792	0.000137018	0.7775	0.00296974	0.0133472	1.01623	0.492861	0.20666	0.860213
2100000	34.7309	1	0.986613	0.465924	0.639913	0.000101312	0.775132	0.00226343	0.0100656	0.990559	0.472203	0.196003	0.658639
2107500	34.3851	1	1.65204	0.283054	0.644293	0.000118399	0.781932	0.00255068	0.0116968	1.003	0.482532	0.201309	0.781261
2115000	35.1859	1	1.77465	-7.47135e-05	0.826313	0.000118301	0.781931	0.00276822	0.0126942	0.966136	0.467127	0.195494	0.83288
2122500	33.7801	1	1.94559	-0.109559	0.88175	0.000120405	0.774883	0.00252841	0.0112315	1.02994	0.494271	0.205896	0.751999
2130000	35.7253	1	1.73676	0.000976552	0.830631	6.743e-05	0.774919	0.0015256	0.00677804	0.84562	0.392719	0.171365	0.0333375
2137500	35.8572	1	1.64997	-0.0069964	0.857315	7.35003e-05	0.773206	0.00176092	0.00776441	0.917309	0.430139	0.179276	0.322307
2145000	35.2985	1	1.88272	-0.201718	0.951137	8.27078e-05	0.767544	0.00196007	0.00843201	0.955307	0.450386	0.186747	0.45123
2152500	34.0517	1	2.33428	-0.246327	0.897932	0.000127686	0.771631	0.00283335	0.0124069	1.01423	0.489694	0.204758	0.819364
2160000	33.7057	1	2.65878	-0.360461	0.904485	0.000145314	0.769061	0.00326378	0.0141326	1.01949	0.496187	0.2085	0.887907
2167500	35.0731	1	2.06205	-0.196287	0.915138	8.53122e-05	0.767512	0.00198777	0.00854997	0.966177	0.455916	0.188976	0.470612
2175000	35.5276	1	0.949339	0.102832	0.926936	7.01129e-05	0.775057	0.0015887	0.00706271	0.889245	0.414236	0.176314	0.135803
2182500	35.2082	1	1.2761	0.161745	0.816626	0.000108324	0.781071	0.00249842	0.011412	0.970007	0.465962	0.194217	0.763803
2190000	34.9274	1	0.801338	0.11027	0.95472	0.000135011	0.790171	0.00308146	0.0146856	0.965541	0.471046	0.19821	0.904637
2197500	35.7793	1	1.39284	0.202259	0.754665	7.39074e-05	0.775181	0.00174359	0.00775551	0.919984	0.431361	0.179807	0.320329
2205000	34.4683	1	2.04122	0.189536	0.629666	8.02995e-05	0.774946	0.00169117	0.00751451	0.961298	0.449766	0.188292	0.263484
2212500	34.3567	1	1.02168	0.398219	0.68388	7.69768e-05	0.771154	0.00160621	0.00701874	0.929126	0.432617	0.184633	0.121431
2220000	33.1823	1	0.448079	0.566528	0.697284	0.000118909	0.774853	0.0023494	0.010435	1.05691	0.504946	0.209815	0.69184
2227500	34.3124	1	1.19014	0.37623	0.677854	0.000115721	0.780088	0.00248384	0.0112947	1.0072	0.483524	0.20146	0.756198
2235000	33.3101	1	1.95524	-0.0338596	0.801362	0.00016178	0.790534	0.00328101	0.0156637	1.02615	0.502616	0.211965	0.929767
2242500	34.2326	1	2.81021	-0.35766	0.875064	8.82971e-05	0.756676	0.00199755	0.00820945	0.994322	0.46797	0.194233	0.412133
2250000	31.1558	1	2.71264	-0.122095	0.709216	9.97074e-05	0.770116	0.0015928	0.0069287	1.04949	0.488196	0.209721	0.0905372
2257500	34.7198	1	1.01324	0.0243813	0.974796	0.000110138	0.778239	0.00245877	0.0110875	0.990693	0.475064	0.197803	0.74213
2265000	35.525	1	1.90348	-0.165966	0.921913	7.98943e-05	0.76871	0.00191556	0.00828206	0.943656	0.444379	0.18437	0.425271
2272500	33.8835	1	2.34369	-0.585592	1.14543	9.42096e-05	0.748546	0.00215009	0.00855063	1.01529	0.479092	0.198582	0.470717
2280000	34.581	1	1.62968	-0.252753	1.04944	8.91129e-05	0.766403	0.00200309	0.00857499	0.986566	0.465624	0.192989	0.47461
2287500	34.6014	1	0.774208	-0.00151315	1.04135	7.43954e-05	0.774525	0.00154566	0.0068551	0.898903	0.417817	0.180698	0.0635922
2295000	33.9765	1	2.45232	-0.49587	1.05615	0.000148393	0.766218	0.00350642	0.0149986	1.00252	0.489725	0.206223	0.91325
2302500	32.2866	1	3.25695	-0.992214	1.24731	0.000108245	0.712365	0.00247572	0.00860716	1.08605	0.512697	0.212485	0.479698
2310000	31.1624	1	3.63756	-1.00705	1.18013	0.000224841	0.728824	0.00533527	0.0196746	1.09014	0.541392	0.229755	0.995192
2317500	34.3181	1	2.73837	-0.593558	1.06339	8.71696e-05	0.7438	0.00208949	0.00815569	0.989567	0.465533	0.193285	0.402154
2325000	35.4553	1	1.85724	-0.185404	0.948716	7.74104e-05	0.768071	0.0018399	0.00793301	0.938135	0.440535	0.18324	0.358367
2332500	34.8764	1	1.66481	-0.0908531	0.911502	8.68445e-05	0.77143	0.00195741	0.0085637	0.974329	0.45981	0.190584	0.47281
2340000	34.635	1	1.84235	0.0710455	0.764124	0.000112006	0.779591	0.00247237	0.0112172	0.99393	0.476953	0.198673	0.751034
2347500	35.111	1	1.37061	0.0391417	0.877714	0.000161807	0.806802	0.00380146	0.0196765	0.924745	0.459257	0.194899	0.995214
2355000	35.5184	1	0.798285	0.228577	0.860425	9.80476e-05	0.77913	0.00230955	0.0104566	0.958882	0.458169	0.190391	0.693671
2362500	34.2574	1	0.442823	0.668391	0.618094	0.000108856	0.770523	0.00239813	0.0104504	1.01061	0.482869	0.200651	0.693149
2370000	33.8146	1	0.0815939	0.403328	0.872705	0.000155181	0.794919	0.00321413	0.0156725	1.00474	0.492149	0.207555	0.92997
2377500	29.5553	1	-0.217861	0.637399	0.793574	0.000163254	0.775446	0.00238382	0.0106158	1.22929	0.587915	0.244425	0.706771
2385000	34.5666	1	-0.368047	0.818813	0.671511	8.4807e-05	0.761405	0.00193083	0.0080925	0.977856	0.45979	0.190984	0.39014
2392500	34.7221	1	-0.329212	0.729036	0.729821	0.000121647	0.77809	0.00277898	0.012523	0.985776	0.476228	0.199199	0.824944
2400000	33.6452	1	-1.00705	0.965952	0.695968	0.000146918	0.777651	0.00316757	0.014246	1.02135	0.497339	0.209045	0.891505
2407500	30.3533	1	-0.544962	1.1466	0.442101	0.000195585	0.757541	0.00350972	0.0144755	1.16983	0.570202	0.23981	0.898521
2415000	28.8823	1	-0.94498	0.972737	0.657515	0.000164405	0.76181	0.00238854	0.0100279	1.26382	0.602331	0.249991	0.655028
2422500	34.4729	1	0.884359	0.691212	0.500845	8.4503e-05	0.757475	0.00193696	0.00798662	0.978883	0.459875	0.191185	0.369286
2430000	33.9374	1	0.331366	0.594676	0.700937	0.000161435	0.796043	0.00343647	0.016849	0.991381	0.487782	0.206185	0.954262
2437500	35.0644	1	1.32883	0.239042	0.740036	0.000145499	0.798458	0.00334585	0.0166013	0.947578	0.465804	0.196806	0.949595
2445000	35.3359	1	1.37581	0.144248	0.807709	8.71992e-05	0.776213	0.0020107	0.0089849	0.960711	0.454763	0.188416	0.535097
2452500	33.4198	1	0.0963313	0.161305	1.05577	0.0001789	0.804095	0.00361449	0.0184502	1.00125	0.495371	0.209918	0.979846
2460000	35.6444	1	1.74499	-0.03078	0.852944	7.36195e-05	0.772708	0.00173124	0.00761682	0.919875	0.430783	0.17997	0.28841
2467500	34.3252	1	0.443076	0.163871	0.984648	8.51157e-05	0.77514	0.00178529	0.00793956	0.983564	0.461894	0.192111	0.359713
2475000	35.9974	1	0.978358	0.23187	0.821951	6.91705e-05	0.774955	0.00164569	0.0073127	0.891067	0.416118	0.175171	0.210397
2482500	31.8318	1	1.0774	-0.181305	1.12087	0.000124155	0.770641	0.00220948	0.00963328	1.11641	0.53076	0.220079	0.614496
2490000	35.3823	1	2.11584	-0.0624644	0.799993	7.60664e-05	0.771746	0.00176126	0.0077162	0.933904	0.437738	0.182571	0.311489
2497500	29.0007	1	0.504891	0.353123	0.846007	0.000119482	0.773678	0.00157166	0.00694434	1.15059	0.535314	0.229674	0.0960581
2505000	34.6579	1	-0.074594	0.532615	0.824897	0.000133167	0.787625	0.00296965	0.013983	0.980723	0.477006	0.200361	0.883012
2512500	34.2443	1	0.522563	0.284515	0.888577	0.000133392	0.787226	0.00284933	0.0133914	1.00118	0.48566	0.203666	0.861911
2520000	34.0338	1	0.234889	0.220624	0.990486	0.000108899	0.778525	0.00226596	0.0102312	1.01997	0.486708	0.202116	0.674001
2527500	34.6181	1	1.24674	0.117585	0.857003	7.9369e-05	0.774882	0.00169336	0.00752209	0.955693	0.447174	0.187175	0.265373
2535000	33.7543	1	0.192271	0.220177	0.9969	8.00283e-05	0.775456	0.00154654	0.00688744	0.936065	0.435242	0.187645	0.0756421
2542500	35.2281	1	1.1535	0.00959594	0.94718	0.000101767	0.776942	0.00236826	0.0106172	0.970511	0.464158	0.192974	0.706885
2550000	33.1289	1	1.03083	0.251329	0.807543	9.92268e-05	0.77575	0.00189368	0.00844448	1.04591	0.49315	0.20447	0.45332
2557500	35.1	1	1.32408	0.332795	0.677188	9.32869e-05	0.77646	0.00212055	0.0094862	0.973633	0.462442	0.191697	0.597994
2565000	33.9461	1	0.501446	0.561902	0.666685	0.000116657	0.77588	0.00246441	0.0109959	1.02332	0.490461	0.204154	0.735647
2572500	34.6735	1	1.59007	0.238401	0.692876	8.18783e-05	0.774994	0.00176623	0.00784973	0.966615	0.453591	0.188843	0.34089
2580000	36.1102	1	1.22509	0.288619	0.730088	6.53565e-05	0.773953	0.0015359	0.0067946	0.834932	0.387826	0.168872	0.0400434
2587500	34.0642	1	0.615522	0.164322	0.955474	8.80277e-05	0.775232	0.00180931	0.00804971	0.997434	0.468833	0.194804	0.381823
2595000	35.4891	1	1.17105	0.418561	0.644553	7.17949e-05	0.770513	0.00166706	0.00726427	0.906954	0.423339	0.178514	0.196789
2602500	34.8267	1	1.30161	0.316634	0.695582	7.25986e-05	0.772989	0.00153314	0.00675361	0.873345	0.405486	0.177533	0.023214
2610000	34.4902	1	-0.231804	0.830845	0.627825	9.5953e-05	0.76268	0.00219407	0.00924519	0.997267	0.472911	0.195968	0.569116
2617500	34.0547	1	-0.404482	1.0567	0.503348	9.73566e-05	0.746038	0.00229068	0.00901975	1.01372	0.47997	0.198861	0.539835
2625000	34.5041	1	-0.231316	0.970628	0.526327	0.000109073	0.756832	0.00260921	0.0107301	1.00015	0.478641	0.199065	0.715794
2632500	31.8353	1	0.454612	0.951973	0.385359	0.000131789	0.743655	0.00264587	0.0103215	1.11789	0.53372	0.221697	0.682044
2640000	33.5572	1	0.722749	0.836693	0.42317	0.000113955	0.752849	0.00254533	0.0102987	1.04048	0.496695	0.206304	0.680029
2647500	33.4225	1	0.657824	0.720958	0.535399	0.000137538	0.772943	0.00289597	0.0127544	1.03949	0.502741	0.210437	0.835587
2655000	34.7552	1	-0.0258312	0.863866	0.56593	8.35639e-05	0.754657	0.0019876	0.00810132	0.97042	0.456326	0.189533	0.391836
2662500	33.278	1	-1.20189	1.0904	0.636906	0.000190183	0.795451	0.00408288	0.0199604	0.996062	0.495081	0.210162	0.99836
2670000	34.4949	1	-0.145872	0.937144	0.534892	7.94752e-05	0.745769	0.00189143	0.00743984	0.95632	0.447129	0.187524	0.244482
2677500	33.875	1	-0.453337	1.06151	0.510638	8.68617e-05	0.740573	0.00201869	0.00778131	0.996912	0.467534	0.194816	0.326045
2685000	33.2998	1	0.190011	1.04401	0.383339	8.43321e-05	0.718052	0.0019884	0.00705237	0.974651	0.453973	0.193344	0.132463
2692500	32.5876	1	0.0134287	1.12895	0.35045	0.000158345	0.745794	0.00355765	0.0139952	1.069	0.519969	0.218414	0.883416
2700000	33.1807	1	0.0279596	0.642513	0.702273	0.00015725	0.787445	0.00315141	0.0148264	1.03749	0.506444	0.213177	0.908581
2707500	35.2854	1	0.158019	0.670655	0.66904	0.000113341	0.776855	0.00271266	0.0121565	0.964435	0.465073	0.194311	0.806738
2715000	34.5979	1	0.323762	0.787239	0.550985	9.28296e-05	0.759808	0.00216072	0.00899581	0.990813	0.469048	0.194335	0.536586
2722500	34.0773	1	0.299637	0.225136	0.964383	0.000124034	0.782814	0.00260608	0.0119993	1.01485	0.488998	0.204205	0.798378
2730000	35.3617	1	0.340194	0.429362	0.809839	7.83226e-05	0.773541	0.00180469	0.00796919	0.942818	0.442868	0.184145	0.365763
2737500	33.9479	1	0.42182	0.602254	0.675508	0.000151278	0.789756	0.00322869	0.0153568	1.00132	0.489856	0.206446	0.922428
2745000	34.6562	1	1.54903	0.363358	0.60203	9.08445e-05	0.774121	0.00199375	0.00882665	0.986697	0.466541	0.193303	0.512818
2752500	33.497	1	-0.59281	0.683724	0.816043	9.36617e-05	0.769313	0.0018888	0.0081877	1.02477	0.482216	0.200171	0.408123
2760000	33.9749	1	-0.0933708	0.492638	0.859557	8.50228e-05	0.772503	0.00174297	0.00766153	0.98808	0.462908	0.193239	0.298925
2767500	34.9873	1	0.639984	0.52969	0.668814	7.31219e-05	0.766857	0.00163928	0.00703121	0.906335	0.42206	0.179984	0.125551
2775000	36.2803	1	1.33974	0.228575	0.749418	6.46205e-05	0.774984	0.00153942	0.00684136	0.836207	0.388617	0.16831	0.0583648
2782500	34.7117	1	1.30219	0.409729	0.618088	0.000111489	0.778882	0.00248558	0.011241	0.990705	0.475467	0.198069	0.752631
2790000	34.8387	1	1.41181	-0.0229565	0.913366	0.00010445	0.776059	0.00235981	0.0105376	0.986416	0.471548	0.195999	0.700418
2797500	33.4272	1	1.49835	-0.184628	1.02933	8.37053e-05	0.769416	0.00163365	0.00708485	0.972836	0.453278	0.192691	0.142883
2805000	35.1374	1	2.30862	-0.134145	0.809889	7.19504e-05	0.770138	0.00160719	0.00699198	0.896505	0.417312	0.178419	0.112463
2812500	34.5886	1	1.02647	0.170539	0.85411	7.39791e-05	0.776062	0.00150314	0.00671231	0.873587	0.405413	0.178654	0.00539071
2820000	34.2689	1	0.793662	0.396844	0.729653	9.74382e-05	0.775481	0.00206846	0.00921289	1.00628	0.47708	0.197689	0.565062
2827500	34.1154	1	0.44018	0.797863	0.52005	0.00010407	0.760011	0.00234876	0.00978695	1.01563	0.483319	0.200476	0.630901
2835000	35.3011	1	0.147485	0.564375	0.748558	0.000118118	0.782543	0.00278884	0.0128248	0.960898	0.464886	0.194633	0.838706
2842500	34.134	1	0.354616	0.386381	0.848779	0.000135388	0.78731	0.00286935	0.0134907	1.00523	0.487849	0.204641	0.865664
2850000	34.6147	1	0.772191	0.489547	0.668774	7.802e-05	0.769226	0.00169873	0.00736099	0.946983	0.442435	0.185965	0.223614
2857500	34.5404	1	0.316183	0.488464	0.765465	8.635e-05	0.772615	0.00187389	0.00824104	0.982327	0.462441	0.191904	0.417895
2865000	35.1059	1	1.28577	0.143758	0.819346	7.08537e-05	0.776197	0.00150011	0.00670282	0.852916	0.395779	0.174697	0.00114739
2872500	35.0014	1	1.18066	0.413721	0.640185	9.78574e-05	0.775838	0.00222498	0.00992577	0.979186	0.466381	0.193515	0.64503
2880000	35.6251	1	1.04234	0.173182	0.854782	8.44225e-05	0.776222	0.0019919	0.00890123	0.948419	0.448681	0.185896	0.523477
2887500	34.9991	1	1.34906	0.346541	0.66258	7.2587e-05	0.772086	0.00158663	0.00696155	0.898202	0.417968	0.179091	0.10205
2895000	35.9688	1	0.694484	0.492561	0.68874	6.61761e-05	0.767602	0.00158187	0.00680674	0.841833	0.391084	0.170039	0.0448832
2902500	34.4854	1	0.121968	0.708781	0.641536	0.000100359	0.768187	0.00225456	0.00972578	0.999894	0.475648	0.197266	0.624469
2910000	30.6905	1	-0.321037	0.0667815	1.21868	0.000196105	0.790678	0.00316125	0.0151023	1.14884	0.56144	0.236479	0.915978
2917500	36.3161	1	0.836433	0.333817	0.777262	6.40652e-05	0.773425	0.00152221	0.00671837	0.81413	0.377846	0.166336	0.00806738
2925000	34.5428	1	0.261191	0.389889	0.852428	8.30302e-05	0.774187	0.00177898	0.00787809	0.972805	0.456605	0.190035	0.346912
2932500	34.6365	1	0.505813	0.729561	0.555426	9.01277e-05	0.761408	0.00208328	0.00873155	0.986392	0.466078	0.193126	0.498798
2940000	34.3827	1	0.090434	0.916617	0.500296	7.64628e-05	0.738654	0.00182131	0.00696896	0.92246	0.429289	0.183841	0.104609
2947500	33.2955	1	-1.00242	1.29161	0.455562	0.000178001	0.769305	0.0041559	0.0180147	1.00967	0.498818	0.211249	0.973586
2955000	30.5311	1	0.0768442	1.35307	0.174646	0.00011015	0.659129	0.00252369	0.00740364	1.12564	0.526115	0.220865	0.235009
2962500	30.6462	1	-1.82334	1.77878	0.262467	0.000117827	0.676784	0.00262205	0.00811239	1.15196	0.541739	0.224991	0.393956
2970000	33.6853	1	-0.167981	0.98465	0.509904	9.24327e-05	0.746194	0.002084	0.00821099	1.01729	0.478787	0.198721	0.412416
2977500	35.3677	1	0.321157	0.638057	0.657561	9.93978e-05	0.772479	0.00238219	0.0104702	0.964923	0.461093	0.191614	0.694816
2985000	33.6144	1	-0.901557	0.869632	0.74433	0.000123731	0.771755	0.00260528	0.0114144	1.0366	0.497957	0.207555	0.763957
2992500	34.2544	1	-0.35943	0.670997	0.780629	8.55837e-05	0.76831	0.00183864	0.00793576	0.986354	0.463189	0.192657	0.358931
3000000	33.0756	1	0.432759	0.86586	0.455433	0.000159144	0.771085	0.00340907	0.0148923	1.04159	0.508588	0.214113	0.910389
3007500	33.5637	1	-0.868845	1.04546	0.597587	0.000178335	0.789616	0.00393571	0.0187073	0.993389	0.491887	0.208512	0.983329
3015000	32.4353	1	-1.35409	1.08	0.689195	0.000137476	0.764686	0.002709	0.0115123	1.0885	0.523163	0.21813	0.770109
3022500	32.6088	1	-0.668261	1.05996	0.563284	0.00011313	0.75154	0.00231776	0.0093285	1.07918	0.512039	0.212204	0.579369
3030000	33.8739	1	-0.746	1.13171	0.519421	0.000128766	0.756054	0.00300251	0.0123081	1.02221	0.493308	0.206206	0.814481
3037500	33.4276	1	-0.41117	1.18195	0.411593	0.000100255	0.730294	0.00237034	0.00878862	1.03807	0.490698	0.203317	0.507271
3045000	34.8717	1	0.541096	0.670735	0.59171	8.81891e-05	0.765008	0.00204686	0.00871034	0.97651	0.461337	0.191167	0.495604
3052500	34.7672	1	0.147821	0.610062	0.721105	7.46327e-05	0.765711	0.00165252	0.00705336	0.916946	0.427099	0.181888	0.132784
3060000	35.5635	1	0.86808	0.311179	0.787122	0.000134672	0.795413	0.00322472	0.0157621	0.933554	0.457441	0.192953	0.932026
3067500	34.9217	1	1.01608	0.277153	0.772875	0.000110741	0.781358	0.00248972	0.0113872	0.981721	0.471526	0.196521	0.762217
3075000	35.1565	1	1.16798	0.252321	0.76102	0.000122606	0.786775	0.00282473	0.0132476	0.964594	0.467603	0.196013	0.856323
3082500	34.6386	1	2.23308	-0.115723	0.815173	0.000113032	0.774559	0.00255756	0.0113447	0.993476	0.477064	0.198801	0.75947
3090000	35.4257	1	1.984	-0.0495034	0.81547	7.03118e-05	0.772981	0.00158976	0.00700275	0.886965	0.412917	0.176411	0.116091
3097500	35.2693	1	1.55013	-0.0709269	0.922988	0.000110148	0.777449	0.0026077	0.0117173	0.966652	0.465098	0.194049	0.782468
3105000	34.9323	1	0.974656	-0.0205788	1.01156	0.000128673	0.784755	0.00296426	0.0137716	0.970787	0.47173	0.198033	0.875803
3112500	35.4999	1	0.755932	0.233618	0.866165	8.81418e-05	0.776871	0.00206107	0.00923711	0.956128	0.453378	0.187872	0.568107
3120000	32.0359	1	2.09122	0.354356	0.500878	9.66154e-05	0.769662	0.0016931	0.00735049	1.05368	0.492235	0.206963	0.220771
3127500	35.4277	1	1.60332	0.108904	0.784249	8.62405e-05	0.775895	0.00200581	0.00895029	0.956727	0.452767	0.187588	0.530333
3135000	34.8698	1	1.50521	0.168472	0.763532	8.30158e-05	0.775448	0.00182539	0.00812906	0.96646	0.454566	0.188765	0.397128
3142500	33.6909	1	2.50612	-0.130776	0.765209	0.000123666	0.773879	0.00259929	0.0114951	1.03307	0.496476	0.206992	0.769044
3150000	34.0756	1	1.77098	0.065054	0.786772	9.82395e-05	0.775554	0.00204931	0.00913055	1.01378	0.480369	0.199038	0.554516
3157500	34.5923	1	2.30068	-0.198437	0.865081	0.000114566	0.771449	0.00262308	0.011477	0.99504	0.478152	0.19934	0.76791
3165000	35.226	1	1.65527	-0.25847	1.0424	7.08674e-05	0.76714	0.001607	0.00690116	0.882233	0.410273	0.17666	0.0806509
3172500	34.6209	1	2.138	-0.39064	1.04389	8.71114e-05	0.759082	0.00202084	0.00838807	0.981892	0.462764	0.19191	0.443781
3180000	32.8664	1	3.25122	-0.493431	0.878634	0.000121518	0.745759	0.00263878	0.010379	1.0709	0.511462	0.212487	0.687054
3187500	35.3098	1	1.90117	-0.0982974	0.871061	9.69563e-05	0.772997	0.00229628	0.0101156	0.967025	0.461124	0.19143	0.663364
3195000	35.0192	1	1.69686	-0.223075	1.00563	7.46368e-05	0.767446	0.0016886	0.00726113	0.924663	0.431592	0.182015	0.195892
3202500	34.2048	1	2.38019	-0.0897048	0.769123	8.01267e-05	0.771044	0.00166922	0.00729057	0.958664	0.44759	0.188562	0.204225
3210000	31.1141	1	2.69524	0.0109801	0.613559	0.000110799	0.773651	0.001789	0.00790373	1.12312	0.527274	0.219385	0.352293
3217500	34.5481	1	1.56918	-0.242736	1.05462	8.0793e-05	0.766748	0.00178009	0.00763162	0.963509	0.451277	0.188482	0.291915
3225000	33.2178	1	0.91641	-0.151109	1.11639	9.19192e-05	0.770151	0.00179237	0.00779801	1.02521	0.480876	0.200331	0.32971
3232500	34.8094	1	2.0526	0.101167	0.689227	7.69844e-05	0.774955	0.00166256	0.00738771	0.940924	0.439715	0.184676	0.230784
3240000	35.4489	1	1.1299	0.0674405	0.909971	0.000111627	0.781669	0.00264881	0.0121321	0.957982	0.461905	0.192972	0.805464
3247500	33.5469	1	1.28081	-0.0971774	0.993207	0.000109687	0.772989	0.002235	0.00984534	1.04015	0.49517	0.20542	0.636921
3255000	35.7616	1	1.24637	0.138561	0.834081	8.85229e-05	0.776911	0.00212281	0.00951552	0.947298	0.45002	0.186558	0.601348
3262500	33.5748	1	0.174431	0.246552	0.986298	8.10407e-05	0.775377	0.00153985	0.00685524	0.938209	0.436087	0.188596	0.0636458
3270000	34.5566	1	0.883968	0.441516	0.692242	7.74604e-05	0.770681	0.00166201	0.00724757	0.941685	0.439479	0.185436	0.19201
3277500	33.3503	1	1.48572	0.572955	0.459898	9.83135e-05	0.762226	0.00202899	0.00853327	1.03781	0.489659	0.202971	0.46792
3285000	34.2466	1	-0.337656	0.929302	0.581311	7.79239e-05	0.746059	0.00179054	0.00705101	0.93681	0.436341	0.18585	0.132021
3292500	35.2001	1	0.495325	0.642354	0.619593	0.000113807	0.776157	0.00271101	0.0121112	0.968047	0.466709	0.194966	0.804368
3300000	35.2174	1	1.32021	0.329599	0.677568	0.00010332	0.779338	0.0023824	0.0107966	0.970794	0.464768	0.193336	0.720908
3307500	33.3939	1	0.500593	0.827918	0.470834	0.000130096	0.762243	0.00282074	0.0118639	1.04469	0.503025	0.209972	0.790893
3315000	32.0345	1	0.586433	1.00749	0.3207	0.000131713	0.732958	0.00280818	0.0105159	1.10868	0.529929	0.22025	0.698622
3322500	33.5432	1	0.376668	0.806447	0.514183	9.64062e-05	0.755248	0.0020802	0.00849923	1.02895	0.485354	0.201204	0.462381
3330000	33.3505	1	-0.635698	0.859524	0.686048	0.000139379	0.775017	0.00289628	0.0128733	1.04201	0.504244	0.211141	0.840822
3337500	34.5239	1	0.681512	0.652504	0.566077	0.000115653	0.77238	0.00262423	0.011529	0.997729	0.479577	0.199968	0.771143
3345000	33.5804	1	-0.396446	0.685776	0.786035	0.000185053	0.807616	0.00382668	0.0198908	0.984092	0.489034	0.207581	0.997602
3352500	34.0568	1	0.831658	0.649258	0.536215	0.000140472	0.779946	0.00309071	0.0140452	1.00522	0.489053	0.205455	0.885067
3360000	35.5739	1	0.567109	0.355092	0.817644	8.53592e-05	0.775953	0.00200962	0.00896967	0.951095	0.450163	0.18651	0.533008
3367500	35.5768	1	0.995854	0.295993	0.774919	6.84643e-05	0.774129	0.00154238	0.00682856	0.859141	0.39922	0.173142	0.0534347
3375000	35.9644	1	1.46307	0.085222	0.826686	6.71146e-05	0.775157	0.00157046	0.0069847	0.865356	0.402782	0.172294	0.109993
3382500	34.9921	1	0.107354	0.481019	0.821471	7.72078e-05	0.772142	0.00172142	0.0075548	0.94246	0.441114	0.18451	0.273448
3390000	35.6477	1	0.91787	0.305664	0.784121	6.78421e-05	0.774041	0.00152971	0.00676988	0.846926	0.393291	0.171802	0.0299907
3397500	34.5792	1	1.40102	0.405696	0.606853	9.01637e-05	0.77303	0.001972	0.00868835	0.988202	0.466786	0.193431	0.492266
3405000	35.2355	1	0.447536	0.672815	0.606755	9.36434e-05	0.76792	0.0022398	0.00965098	0.96886	0.460665	0.191022	0.616428
3412500	32.7549	1	0.196341	0.584139	0.738031	0.000119632	0.774294	0.00227593	0.0100836	1.0756	0.512797	0.212863	0.660348
3420000	34.1388	1	0.935332	0.521784	0.607193	0.000106477	0.773245	0.00228343	0.01007	1.01531	0.484013	0.200907	0.659059
3427500	33.0318	1	1.19779	0.401511	0.661718	0.000126897	0.7791	0.00245206	0.0111003	1.06285	0.509703	0.212234	0.743028
3435000	35.4376	1	0.592035	0.37217	0.802622	0.000159416	0.811368	0.00378665	0.0200742	0.909587	0.452246	0.191999	0.999584
3442500	34.8514	1	-0.164738	0.851213	0.600435	0.000155636	0.791718	0.00372559	0.0178872	0.947176	0.467741	0.19805	0.971664
3450000	33.3736	1	-0.740695	0.721012	0.826084	0.000145655	0.783825	0.00295386	0.0136642	1.03657	0.503453	0.211288	0.872006
3457500	34.1477	1	-0.287762	0.832434	0.65007	0.000131995	0.77523	0.00293839	0.0130729	1.00694	0.487732	0.204348	0.849263
3465000	34.7579	1	0.315042	0.810464	0.531932	0.000105118	0.762448	0.0025022	0.0105333	0.989743	0.473126	0.196652	0.700058
3472500	35.3047	1	0.421987	0.609827	0.660767	0.000102875	0.774222	0.00244615	0.0108343	0.967228	0.463159	0.19269	0.723764
3480000	35.6372	1	0.446862	0.533416	0.710057	7.2372e-05	0.76911	0.00172112	0.00745431	0.912622	0.426755	0.178913	0.248222
3487500	35.06	1	0.0469618	0.631002	0.726046	0.000150702	0.798274	0.00352753	0.0174867	0.941729	0.46441	0.196517	0.965334
3495000	33.6	1	-0.604468	1.06718	0.534632	8.28125e-05	0.736556	0.00187625	0.007122	0.969425	0.45186	0.191713	0.154536
3502500	32.4339	1	-0.877791	1.00315	0.632124	0.000110106	0.756206	0.00216928	0.00889799	1.08326	0.512459	0.212321	0.523019
3510000	35.2936	1	0.241941	0.505034	0.776241	8.98361e-05	0.774374	0.0020885	0.00925648	0.964512	0.457413	0.189549	0.570523
3517500	35.0669	1	1.40656	0.17152	0.771301	7.81858e-05	0.775186	0.00173718	0.00772718	0.946668	0.443763	0.185053	0.313973
3525000	34.0239	1	-0.0382242	0.376584	0.932805	0.000116165	0.780325	0.00242201	0.0110254	1.01996	0.488929	0.203535	0.737754
3532500	34.9023	1	-0.0986389	0.701319	0.7037	7.21247e-05	0.759477	0.00162265	0.00674635	0.869198	0.403528	0.176863	0.02015
3540000	33.4733	1	0.0455257	0.986261	0.44965	0.000172729	0.777525	0.00391526	0.0175987	1.00527	0.495939	0.209897	0.967149
3547500	34.1866	1	-0.151584	0.974646	0.502899	0.000155195	0.776666	0.00366093	0.0163921	0.984335	0.483495	0.2042	0.945482
3555000	34.3633	1	-0.258021	0.81407	0.655076	9.58909e-05	0.763968	0.00215454	0.00912819	1.00169	0.47463	0.19666	0.55421
3562500	35.0754	1	0.520658	0.621862	0.632287	0.000104668	0.77318	0.00245216	0.010811	0.97654	0.467557	0.194505	0.722004
3570000	35.163	1	0.359684	0.683689	0.614362	8.21595e-05	0.764179	0.00194818	0.00826124	0.957581	0.450863	0.187079	0.421543
3577500	35.4535	1	0.67459	0.321721	0.822495	9.02611e-05	0.777006	0.00210691	0.00944829	0.959211	0.455479	0.188799	0.593608
3585000	31.4508	1	0.173272	-0.0551596	1.20431	0.000125847	0.77372	0.00213505	0.00943542	1.13322	0.538063	0.223025	0.592105
3592500	36.0616	1	1.31528	0.0480894	0.888389	6.74213e-05	0.774521	0.00160476	0.00711711	0.874512	0.4076	0.172977	0.153017
3600000	35.5702	1	1.16268	0.0536956	0.916474	8.79007e-05	0.775423	0.00208179	0.00926981	0.953547	0.452253	0.187413	0.572177
3607500	34.7674	1	1.71803	-0.16798	0.968219	0.000157212	0.794338	0.00369619	0.0179721	0.949906	0.469224	0.198703	0.972949
3615000	35.6112	1	1.75973	-0.0372733	0.854242	7.1467e-05	0.772765	0.00166272	0.0073172	0.905805	0.423019	0.17805	0.211644
3622500	33.3719	1	1.40371	-0.400434	1.20242	8.46928e-05	0.762023	0.00170298	0.00715607	0.981794	0.457782	0.193906	0.164985
3630000	35.5161	1	1.56113	-0.1561	0.987052	7.24972e-05	0.769671	0.0016991	0.00737685	0.913001	0.426622	0.179234	0.227882
3637500	31.0258	1	1.5096	-0.294456	1.08304	0.000164263	0.771745	0.00283099	0.0124028	1.15054	0.555496	0.232269	0.819162
3645000	35.3454	1	2.13244	-0.245787	0.933122	8.05048e-05	0.765205	0.00192831	0.00821272	0.949338	0.44681	0.185447	0.412733
3652500	33.012	1	2.51659	-0.575352	1.10744	0.000140527	0.754543	0.00308071	0.0125509	1.05844	0.511403	0.21393	0.826263
3660000	34.261	1	1.84543	-0.379183	1.08857	0.000117979	0.765224	0.00270019	0.0115011	1.0088	0.484828	0.202139	0.769418
3667500	35.593	1	0.70624	0.301698	0.826294	0.000108963	0.782868	0.00259507	0.0119516	0.952911	0.45904	0.191665	0.795772
3675000	35.2865	1	0.647126	0.326513	0.816209	0.000129064	0.790507	0.00301369	0.0143856	0.953014	0.464341	0.195244	0.895816
3682500	33.7586	1	-0.581533	0.63113	0.854539	0.000131427	0.781618	0.00272462	0.0124764	1.02638	0.495728	0.207326	0.822725
3690000	33.4576	1	-1.1884	1.04293	0.674854	0.00018376	0.795624	0.00395372	0.0193454	0.993115	0.492726	0.209028	0.99136
3697500	35.076	1	0.471382	0.56684	0.675602	8.4751e-05	0.769972	0.00195257	0.0084884	0.965122	0.455208	0.188713	0.460604
3705000	31.8602	1	-0.485487	0.758972	0.753755	0.000146503	0.775469	0.00263454	0.0117335	1.11413	0.536101	0.223684	0.783416
3712500	34.6697	1	-0.088749	0.838274	0.591024	0.000141839	0.78108	0.00334178	0.0152648	0.972256	0.475459	0.200338	0.920135
3720000	35.4674	1	0.352665	0.595165	0.683242	7.49767e-05	0.767314	0.00177982	0.00764901	0.928006	0.434716	0.181509	0.296001
3727500	35.3919	1	0.631274	0.472899	0.712143	0.000112754	0.781654	0.00266649	0.0122122	0.959944	0.463037	0.193494	0.809619
3735000	34.9862	1	0.717152	0.417608	0.732626	9.77484e-05	0.7766	0.00221135	0.00989863	0.979745	0.466568	0.19358	0.642317
3742500	35.3151	1	1.06245	0.0883508	0.915087	7.26666e-05	0.774746	0.00163109	0.00724113	0.911931	0.425566	0.17961	0.190155
3750000	34.0401	1	1.62348	0.0767286	0.790967	0.000165608	0.800744	0.0035342	0.017737	0.980818	0.484106	0.204933	0.969342
3757500	32.4104	1	2.36363	0.288144	0.485467	9.33647e-05	0.771591	0.00167248	0.00732228	1.0354	0.483564	0.2035	0.213049
3765000	34.9584	1	0.898323	0.402112	0.705401	0.000132049	0.789373	0.00301169	0.0142987	0.966655	0.470811	0.197921	0.893149
3772500	35.8206	1	1.11628	0.357624	0.698513	7.18605e-05	0.773113	0.00170839	0.00752969	0.909341	0.425516	0.17808	0.267262
3780000	35.4496	1	0.382193	0.515781	0.738605	0.000104265	0.778274	0.00247608	0.0111673	0.960864	0.460961	0.19198	0.747649
3787500	33.9351	1	0.957499	0.400925	0.709483	9.35384e-05	0.774033	0.00192593	0.00852302	1.01267	0.477759	0.198043	0.466261
3795000	31.2188	1	3.08848	-0.00173528	0.551521	0.000103434	0.773469	0.00166534	0.00735147	1.09024	0.50932	0.21414	0.221036
3802500	33.7051	1	2.26764	0.0461457	0.682259	9.89929e-05	0.775074	0.00200033	0.00889329	1.02733	0.485983	0.201352	0.522355
3810000	35.4333	1	0.408107	0.41023	0.809072	9.14352e-05	0.776496	0.00213895	0.00957007	0.960584	0.456493	0.18926	0.607503
3817500	35.2452	1	0.225905	0.476423	0.801753	7.16789e-05	0.771002	0.00161389	0.00704762	0.898299	0.418389	0.17824	0.130922
3825000	34.6502	1	0.547143	0.419373	0.767613	8.59586e-05	0.773851	0.00187355	0.00828456	0.978736	0.460907	0.191225	0.425716
3832500	34.9739	1	1.62764	0.199438	0.704537	8.16834e-05	0.775393	0.00181013	0.00805908	0.960573	0.451541	0.187605	0.383658
3840000	33.8402	1	2.04369	0.249902	0.582984	9.22173e-05	0.775003	0.00186994	0.00831094	1.01287	0.47708	0.19791	0.430391
3847500	34.0282	1	2.01505	-0.0966102	0.855912	0.000114376	0.774361	0.00244351	0.0108293	1.02007	0.488449	0.203208	0.723386
3855000	32.9598	1	2.4407	0.10405	0.605096	0.000110062	0.776687	0.00208732	0.00934709	1.06363	0.504726	0.209179	0.581617
3862500	32.0304	1	2.63898	0.212281	0.485154	9.28637e-05	0.773405	0.00157473	0.00694953	1.01484	0.472186	0.202508	0.0978732
3870000	34.3817	1	1.63136	0.330042	0.6114	0.000110019	0.778728	0.0023699	0.0107103	1.00528	0.481042	0.200052	0.714259
3877500	34.5904	1	1.92547	0.171768	0.66938	8.34689e-05	0.77534	0.00178903	0.00796329	0.973442	0.457231	0.190127	0.364564
3885000	34.9464	1	1.51462	-0.11017	0.967799	7.24767e-05	0.77207	0.00157052	0.00689036	0.891108	0.414352	0.17859	0.0767127
3892500	35.7029	1	0.835828	0.354605	0.759776	9.67703e-05	0.778727	0.00231987	0.0104842	0.951538	0.454734	0.188979	0.69599
3900000	35.1338	1	1.3387	0.321963	0.679175	0.000111233	0.781752	0.00255267	0.0116962	0.972192	0.467712	0.195126	0.781228
3907500	35.1906	1	1.31541	0.309105	0.690688	0.000106942	0.780619	0.00246094	0.0112177	0.971186	0.46604	0.194128	0.751066
3915000	32.0573	1	1.11498	0.49025	0.612996	0.000109808	0.770789	0.00196218	0.00856058	1.09572	0.517086	0.214325	0.472312
3922500	33.0748	1	1.4634	0.348772	0.621377	0.000120821	0.778085	0.00233467	0.0105206	1.06165	0.507462	0.210915	0.699012
3930000	34.0916	1	-0.826684	1.0099	0.624669	0.000141204	0.773404	0.00321738	0.0141987	1.00283	0.488217	0.205185	0.890016
3937500	35.4508	1	0.279538	0.570945	0.717442	8.72943e-05	0.771993	0.00207353	0.00909414	0.957046	0.453371	0.187847	0.549755
3945000	34.9956	1	-0.150311	0.58795	0.796367	0.000165286	0.809637	0.00381723	0.0200524	0.926642	0.460697	0.195583	0.999351
3952500	34.979	1	1.8444	0.0131539	0.805946	9.87851e-05	0.775902	0.0022438	0.0100126	0.980279	0.467151	0.193878	0.653551
3960000	34.6225	1	1.80189	0.211397	0.66609	9.04408e-05	0.776137	0.00195977	0.00875431	0.987247	0.466559	0.193321	0.502198
3967500	35.5974	1	1.46439	0.0212569	0.874364	9.42829e-05	0.776145	0.00225403	0.0100691	0.955438	0.455471	0.189059	0.658975
3975000	34.0468	1	1.56724	0.107622	0.779986	0.000177128	0.808556	0.00377787	0.0197335	0.966267	0.479958	0.203696	0.995857
3982500	33.5527	1	1.32431	0.545472	0.509821	0.000106588	0.768336	0.0022085	0.00953324	1.03871	0.493502	0.20459	0.60336
3990000	34.1602	1	0.386717	0.82663	0.502439	0.000174284	0.794719	0.00400714	0.0195203	0.96322	0.478144	0.202881	0.993421
3997500	34.7675	1	0.544768	0.754675	0.525086	8.84482e-05	0.758574	0.00208923	0.00865371	0.980027	0.462807	0.191792	0.486949
4005000	35.1606	1	0.513866	0.634181	0.621729	0.000124181	0.780994	0.00295127	0.0134757	0.963221	0.467428	0.196067	0.865102
4012500	35.7796	1	0.733654	0.343973	0.793602	6.78343e-05	0.77345	0.00157009	0.00693041	0.865788	0.402751	0.172991	0.0911439
4020000	34.5054	1	0.702138	0.464099	0.699087	0.000106814	0.776899	0.00233618	0.0104714	1.00022	0.477964	0.198625	0.694915
4027500	35.1986	1	0.0230697	0.624483	0.731178	0.000107283	0.776474	0.00251903	0.0112695	0.970743	0.465959	0.194126	0.754532
4035000	35.1349	1	0.0279739	0.706315	0.671728	7.17616e-05	0.759982	0.00167057	0.00696018	0.892973	0.415528	0.178064	0.101576
4042500	35.0916	1	0.649345	0.567903	0.638814	7.28577e-05	0.764847	0.0016658	0.00708392	0.907568	0.422864	0.179771	0.142587
4050000	34.4298	1	-0.421536	0.7931	0.693633	0.000152492	0.790345	0.00345026	0.0164569	0.973969	0.478519	0.202124	0.946772
4057500	32.4252	1	-0.847547	0.88265	0.716162	0.000108483	0.763105	0.00207102	0.00874238	1.08174	0.51117	0.211809	0.50042
4065000	33.024	1	-1.28912	1.03364	0.706096	0.000175647	0.787548	0.00362393	0.0170577	1.02829	0.506328	0.214102	0.958029
4072500	33.4633	1	0.377851	0.660143	0.640576	0.000108962	0.769451	0.00223477	0.00969327	1.04327	0.496181	0.205767	0.620999
4080000	35.2997	1	0.321748	0.638309	0.655936	9.94038e-05	0.772254	0.00236903	0.0104021	0.967654	0.462213	0.19204	0.689033
4087500	35.3868	1	0.926978	0.22307	0.834739	0.00011622	0.7849	0.00272708	0.0126782	0.958154	0.463232	0.193855	0.832153
4095000	35.4454	1	1.1094	0.320046	0.725297	9.72005e-05	0.778415	0.00227758	0.0102786	0.961744	0.459055	0.190659	0.678248
4102500	36.0333	1	0.795398	0.283981	0.822009	6.569e-05	0.77464	0.00152514	0.00676757	0.833021	0.386824	0.16903	0.0290373
4110000	33.9077	1	-0.0876815	0.531132	0.832771	0.000125439	0.781168	0.00261658	0.011957	1.02221	0.492437	0.205613	0.796067
4117500	35.0704	1	1.55871	-0.0811993	0.937083	7.67232e-05	0.771596	0.00172602	0.00755688	0.939487	0.439731	0.183923	0.273956
4125000	35.4364	1	1.68836	-0.0238658	0.860841	0.000102236	0.776747	0.00243241	0.0108953	0.961857	0.460745	0.191723	0.728314
4132500	34.6206	1	2.40621	-0.284184	0.901915	0.000105714	0.765055	0.00245808	0.0104624	0.995431	0.475649	0.197658	0.694155
4140000	31.9939	1	3.18824	-0.142215	0.632503	9.96821e-05	0.766986	0.00177241	0.00760644	1.07049	0.50127	0.209458	0.285937
4147500	33.8157	1	2.27813	0.189704	0.576143	7.98728e-05	0.774686	0.00156072	0.00692686	0.939146	0.43686	0.187696	0.0898837
4155000	33.9851	1	0.103915	0.41919	0.874959	0.000113143	0.779028	0.00235269	0.010647	1.02208	0.488904	0.203281	0.709266
4162500	33.9892	1	0.502602	0.112117	1.00751	0.000102137	0.776354	0.00211688	0.0094653	1.01965	0.484232	0.200723	0.595583
4170000	35.6734	1	0.778858	0.206604	0.884211	7.03993e-05	0.775109	0.0016245	0.00722351	0.897162	0.418601	0.176793	0.185042
4177500	35.6536	1	1.70578	0.0958912	0.769148	7.68932e-05	0.774927	0.00180596	0.00802386	0.932867	0.438391	0.182194	0.376728
4185000	34.6008	1	1.57103	0.414816	0.561356	7.78228e-05	0.768996	0.00169246	0.00732657	0.945362	0.441532	0.185785	0.214229
4192500	33.6001	1	-0.0494355	1.04914	0.427289	9.45083e-05	0.735975	0.00220567	0.00835402	1.02391	0.48244	0.200096	0.437919
4200000	34.5089	1	0.132599	0.897003	0.503945	8.99244e-05	0.751096	0.00214177	0.0086048	0.989965	0.467332	0.193684	0.479327
4207500	34.8637	1	0.346539	0.603646	0.673891	8.76963e-05	0.769345	0.00199484	0.00864861	0.976038	0.460906	0.191006	0.486162
4215000	33.4544	1	-0.875883	0.841752	0.760627	0.000105549	0.767164	0.00217473	0.00934017	1.04189	0.494387	0.204892	0.580781
4222500	34.5407	1	-0.334844	0.727551	0.733565	0.000103325	0.771182	0.00231336	0.0101101	0.99851	0.476122	0.197653	0.662841
4230000	34.8497	1	1.17139	0.269904	0.759566	9.3795e-05	0.776915	0.00207942	0.00932118	0.982932	0.466351	0.193268	0.578479
4237500	34.9192	1	1.13249	0.382305	0.68265	0.00011216	0.780766	0.0025345	0.0115607	0.981342	0.471779	0.196736	0.773093
4245000	27.6457	1	0.860969	0.398414	0.691048	0.000246009	0.79021	0.00305237	0.0145496	1.30893	0.638201	0.268458	0.90071
4252500	34.4255	1	1.52261	0.11955	0.798711	0.000171055	0.808326	0.0037621	0.0196276	0.951881	0.472666	0.200579	0.994658
4260000	36.0353	1	1.26317	0.231989	0.763673	6.77014e-05	0.774832	0.00160692	0.00713655	0.877094	0.408883	0.173354	0.159026
4267500	34.613	1	2.30481	-0.0861018	0.776693	9.54454e-05	0.771836	0.00212126	0.00929706	0.992521	0.470824	0.195116	0.575534
4275000	34.9396	1	1.60834	-0.00477879	0.870034	7.25994e-05	0.77428	0.00155851	0.00690463	0.893289	0.41543	0.178826	0.0819101
4282500	33.2736	1	2.77834	-0.48802	0.984992	0.000113293	0.751405	0.00247455	0.00995414	1.05235	0.501314	0.208025	0.64784
4290000	35.0526	1	1.68021	-0.171984	0.970629	7.21072e-05	0.769912	0.00159598	0.00693639	0.893161	0.415511	0.178386	0.0932588
4297500	35.0338	1	1.88329	-0.129703	0.903587	0.000112297	0.775385	0.00263092	0.011713	0.976198	0.46968	0.195958	0.782217
4305000	34.4545	1	2.45438	-0.374182	0.965345	8.95098e-05	0.758261	0.00205862	0.00851587	0.990877	0.467452	0.193774	0.465098
4312500	33.4401	1	3.03205	-0.566789	0.986667	8.72959e-05	0.741838	0.00193487	0.0074948	1.00234	0.468882	0.196383	0.258537
4320000	34.5674	1	2.43484	-0.505981	1.06393	9.06121e-05	0.751781	0.00216636	0.00872761	0.989186	0.467385	0.193669	0.498207
4327500	34.4752	1	2.50914	-0.415338	0.983621	7.65294e-05	0.75607	0.00172247	0.00706131	0.928968	0.432734	0.184202	0.135354
4335000	33.0151	1	1.35165	-0.0757589	0.96333	9.16939e-05	0.771763	0.00173935	0.00762082	1.02656	0.480764	0.200836	0.289359
4342500	34.7813	1	1.76557	-0.112224	0.917578	8.67669e-05	0.770721	0.00194389	0.0084783	0.976882	0.460719	0.191003	0.458941
4350000	33.1585	1	2.97504	-0.228767	0.744546	9.68394e-05	0.762992	0.00195203	0.00823616	1.04044	0.48978	0.203255	0.41701
4357500	30.9544	1	3.78871	-0.662464	0.899111	0.00016987	0.728829	0.00348271	0.0128432	1.15158	0.557188	0.233289	0.839512
4365000	32.7542	1	3.30556	-0.323143	0.743878	8.71802e-05	0.7553	0.00169231	0.00691585	0.980064	0.45584	0.196031	0.0859543
4372500	33.005	1	3.03086	-0.699502	1.08607	0.000155708	0.745853	0.00364395	0.0143379	1.04837	0.510696	0.214709	0.894359
4380000	32.2647	1	1.89389	-0.720059	1.33817	0.000181181	0.763948	0.00383933	0.0162647	1.06736	0.524024	0.221263	0.942893
4387500	35.2981	1	2.24504	-0.432916	1.04779	7.0088e-05	0.757164	0.00165899	0.00683175	0.869675	0.404129	0.175209	0.0546706
4395000	34.7789	1	1.345	-0.168155	1.03983	9.57567e-05	0.770431	0.00217616	0.00947934	0.986716	0.468635	0.194262	0.597205
4402500	34.0229	1	1.54661	-0.192661	1.0121	8.22808e-05	0.768516	0.00171225	0.00739687	0.972823	0.454662	0.190904	0.233218
4410000	34.3463	1	2.24251	-0.172554	0.861349	8.42423e-05	0.767888	0.00182458	0.00786078	0.980243	0.460029	0.191498	0.343245
4417500	33.3702	1	2.59064	-0.57469	1.08816	9.66358e-05	0.746877	0.00212209	0.00838363	1.03433	0.487463	0.202156	0.443021
4425000	34.0987	1	2.11521	-0.473495	1.11064	7.9443e-05	0.755684	0.00174005	0.00712212	0.949503	0.442574	0.187772	0.154574
4432500	34.5401	1	2.3035	-0.243701	0.890602	7.61775e-05	0.765431	0.00165829	0.00706952	0.927273	0.431981	0.183795	0.137995
4440000	35.408	1	2.32751	-0.214846	0.868215	7.24649e-05	0.766294	0.00170332	0.00728831	0.911638	0.425625	0.179323	0.203589
4447500	34.5647	1	1.04527	-0.136685	1.0821	7.43013e-05	0.772219	0.0015454	0.00678459	0.8887	0.412756	0.179955	0.0360055
4455000	36.2761	1	1.54846	0.0372017	0.84666	6.5156e-05	0.774786	0.00156372	0.00694327	0.849575	0.395263	0.1696	0.0956796
4462500	35.8092	1	1.73696	-0.0943165	0.905953	7.05897e-05	0.771308	0.00168226	0.007356	0.900711	0.420796	0.176896	0.222266
4470000	35.1136	1	1.42587	-0.0373274	0.922728	0.000102454	0.775801	0.00237255	0.0105824	0.975166	0.46629	0.19384	0.70407
4477500	35.4793	1	1.25389	0.0873799	0.871604	0.000135074	0.79338	0.00323805	0.0156715	0.937417	0.45917	0.193646	0.929949
4485000	35.8747	1	1.5504	0.00978692	0.864308	6.84833e-05	0.773993	0.00160864	0.00711767	0.881396	0.41081	0.174335	0.153191
4492500	34.981	1	1.80878	-0.163892	0.945494	0.000110915	0.773745	0.00259673	0.011477	0.979056	0.470472	0.196138	0.767912
4500000	34.3742	1	2.39518	-0.123789	0.784449	9.95244e-05	0.770638	0.00218629	0.00953205	1.00375	0.47689	0.197703	0.603225
4507500	34.1071	1	1.4734	0.0648243	0.83188	0.000108533	0.777335	0.0022854	0.0102638	1.01688	0.485331	0.201563	0.676932
4515000	34.4056	1	0.890078	0.262808	0.828382	0.00015013	0.796393	0.0032659	0.0160402	0.97781	0.479645	0.202435	0.938172
4522500	31.9021	1	2.0558	0.260972	0.578568	0.000213436	0.811053	0.0037757	0.0199828	1.05466	0.52424	0.222545	0.998603
4530000	34.6864	1	1.80645	0.252763	0.632217	8.41631e-05	0.774952	0.00182616	0.00811454	0.973525	0.457835	0.190142	0.394365
4537500	34.8061	1	2.57401	-0.184864	0.79589	7.43114e-05	0.767424	0.00163783	0.00704212	0.914328	0.42583	0.18147	0.129128
4545000	31.6058	1	3.48167	-0.347489	0.725832	0.00011638	0.751539	0.00217702	0.00876202	1.11958	0.529126	0.219245	0.503343
4552500	31.8915	1	3.55285	-0.749677	1.00223	0.00015339	0.726168	0.0034119	0.0124598	1.10949	0.535829	0.224085	0.821929
4560000	30.2287	1	4.19334	-0.939899	1.02296	0.000152207	0.690945	0.00322784	0.0104442	1.19532	0.571104	0.237312	0.692624
4567500	34.7311	1	2.61948	-0.513967	1.03029	7.8755e-05	0.749384	0.00188897	0.0075373	0.951936	0.445478	0.186404	0.269144
4575000	32.8273	1	2.82992	-0.329443	0.852936	8.59749e-05	0.759282	0.00163829	0.00680582	0.959394	0.445694	0.193804	0.0445196
4582500	32.3472	1	3.25824	-0.522718	0.893971	0.000108789	0.741341	0.00225187	0.00870591	1.08476	0.512463	0.212354	0.494933
4590000	35.0757	1	2.4997	-0.383358	0.958731	7.60134e-05	0.757364	0.00181383	0.00747552	0.935328	0.437458	0.183305	0.25365
4597500	34.4533	1	2.58826	-0.287446	0.869204	9.7743e-05	0.762585	0.0022337	0.00940845	0.999815	0.474635	0.196726	0.588936
4605000	35.6385	1	2.13316	-0.208595	0.905916	7.12437e-05	0.767024	0.00170286	0.00730916	0.904268	0.422269	0.177782	0.209415
4612500	32.8575	1	2.45136	-0.585877	1.10876	0.000146803	0.755029	0.00319761	0.013053	1.06266	0.514673	0.215623	0.848441
4620000	34.3324	1	2.55797	-0.536309	1.05891	0.000105025	0.750635	0.00251809	0.010098	1.00719	0.480227	0.199351	0.661705
4627500	33.3215	1	1.75388	-0.438264	1.15018	0.000110501	0.759857	0.00233364	0.00971771	1.04955	0.499244	0.207049	0.623611
4635000	35.4536	1	1.61045	-0.10434	0.936226	7.89817e-05	0.770876	0.00186007	0.00811816	0.942983	0.443485	0.184177	0.395056
4642500	32.4838	1	1.21189	0.00986326	0.952649	0.000132599	0.777943	0.00245986	0.0110776	1.08745	0.521433	0.217103	0.741441
4650000	32.7877	1	0.151154	0.159458	1.04698	9.95352e-05	0.775234	0.00184393	0.0082038	1.05589	0.496924	0.206257	0.411095
4657500	35.7688	1	1.03704	0.186951	0.843276	8.56231e-05	0.776664	0.00204762	0.00916834	0.945005	0.447895	0.185588	0.559394
4665000	35.3847	1	2.07268	0.110948	0.68153	6.92518e-05	0.776088	0.00150704	0.00673049	0.848804	0.393991	0.173103	0.013355
4672500	35.2451	1	2.09142	-0.117119	0.849659	7.14509e-05	0.770969	0.00160637	0.00701379	0.894841	0.416632	0.177868	0.119784
4680000	35.9574	1	1.19737	0.101374	0.871611	6.70514e-05	0.77526	0.00156589	0.00696756	0.863723	0.401949	0.17215	0.104127
4687500	35.63	1	0.590382	0.466908	0.729369	9.58455e-05	0.776749	0.00229829	0.0102947	0.954385	0.455586	0.189227	0.679676
4695000	33.5581	1	0.124242	0.240704	0.993306	9.65347e-05	0.775873	0.00191049	0.00852414	1.02872	0.485335	0.201183	0.466442
4702500	35.0206	1	0.668968	0.300334	0.833066	7.49098e-05	0.774466	0.00164567	0.00729676	0.927038	0.43285	0.182313	0.205959
4710000	35.2271	1	2.02852	0.172297	0.644202	7.02597e-05	0.775438	0.00152007	0.00676907	0.861752	0.400172	0.174827	0.0296547
4717500	34.8265	1	1.63535	0.392812	0.564543	7.29212e-05	0.768208	0.00158471	0.00683676	0.887716	0.412535	0.178756	0.0565993
4725000	35.654	1	1.34162	0.268016	0.715896	7.10772e-05	0.774351	0.00164708	0.00729929	0.903054	0.421662	0.177585	0.206667
4732500	34.7849	1	0.603529	0.176632	0.945797	8.74754e-05	0.775747	0.00191958	0.00855988	0.977998	0.461528	0.191298	0.472199
4740000	35.2566	1	0.693684	0.182801	0.919003	8.78103e-05	0.776321	0.00201058	0.00898868	0.963926	0.456297	0.189052	0.535614
4747500	35.2086	1	1.54481	0.214886	0.717385	9.33942e-05	0.777482	0.00213553	0.00959708	0.969735	0.460922	0.191107	0.610509
4755000	33.795	1	1.23704	0.454038	0.608766	8.51189e-05	0.769419	0.00173732	0.0075345	0.989662	0.463121	0.193798	0.268453
4762500	34.0089	1	-0.159308	0.876593	0.589807	0.000111354	0.762998	0.00248247	0.0104745	1.02113	0.487964	0.202783	0.695172
4770000	34.7283	1	-0.0904858	0.496234	0.850807	0.000129772	0.786927	0.00290164	0.0136181	0.97994	0.475849	0.199678	0.870344
4777500	35.7647	1	0.800617	0.226101	0.867437	6.70871e-05	0.775615	0.00150928	0.00672631	0.834645	0.387401	0.170321	0.0115401
4785000	33.8495	1	1.50421	-0.0264817	0.890355	0.000164702	0.796168	0.00350017	0.0171718	0.992708	0.489005	0.206818	0.960028
4792500	34.6232	1	1.48399	0.0612257	0.835264	8.63611e-05	0.7746	0.0018725	0.00830748	0.980293	0.461723	0.191543	0.42978
4800000	35.6082	1	1.65903	-0.0036602	0.852655	8.83735e-05	0.774496	0.00211073	0.00936007	0.95258	0.452067	0.187359	0.583178
4807500	35.1535	1	0.796687	0.347824	0.779686	9.37304e-05	0.77697	0.00213799	0.00958612	0.971919	0.461927	0.19152	0.609293
4815000	35.3004	1	0.349889	0.450569	0.795924	0.000154904	0.806261	0.00364651	0.0188217	0.923265	0.45733	0.193892	0.984832
4822500	33.9737	1	-0.127967	0.428882	0.910652	8.02118e-05	0.773102	0.00161422	0.0071143	0.953738	0.444513	0.18867	0.152144
4830000	32.8472	1	-0.506676	0.456802	0.965439	0.000130442	0.780595	0.00247114	0.0112629	1.07068	0.513912	0.2141	0.754094
4837500	30.164	1	-0.336729	0.0336212	1.24537	0.000183208	0.783377	0.00281695	0.0130039	1.18917	0.575814	0.241203	0.846393
4845000	35.8448	1	0.836479	0.258862	0.83193	7.1488e-05	0.774893	0.00168842	0.00750049	0.907048	0.424329	0.177699	0.259971
4852500	35.4342	1	1.20005	0.294315	0.732818	7.16244e-05	0.774022	0.00162652	0.00719769	0.904225	0.421789	0.178329	0.177458
4860000	34.9734	1	0.600507	0.35734	0.81631	0.000161471	0.808359	0.0036897	0.0192532	0.932961	0.462752	0.196292	0.990251
4867500	35.0092	1	-0.0883452	0.694481	0.702664	8.55249e-05	0.767345	0.00198279	0.00852244	0.968341	0.456843	0.189373	0.466166
4875000	34.4445	1	1.14063	0.507444	0.585683	0.000127391	0.781288	0.00281999	0.0128937	0.99547	0.48177	0.201743	0.841701
4882500	34.997	1	0.992012	0.465461	0.640992	0.000111175	0.778933	0.00254847	0.0115281	0.978259	0.470216	0.196064	0.771086
4890000	33.8636	1	-0.159742	0.497007	0.870169	9.10439e-05	0.773433	0.00185974	0.00820835	1.0097	0.475206	0.197237	0.41193
4897500	31.7765	1	-0.712974	0.83045	0.728068	9.84523e-05	0.760049	0.00175752	0.00732447	1.06327	0.496592	0.208967	0.213651
4905000	33.5072	1	-0.576292	1.05595	0.542074	8.26281e-05	0.736351	0.00185064	0.00701934	0.962668	0.448238	0.191292	0.121628
4912500	30.1833	1	-2.31008	1.53399	0.548891	0.000120083	0.72669	0.00216748	0.00793048	1.16851	0.548705	0.228239	0.357844
4920000	34.2692	1	-0.457929	0.728864	0.758337	0.000103291	0.771041	0.00225445	0.00984654	1.00932	0.480496	0.199333	0.637043
4927500	31.0469	1	-1.86628	1.46648	0.508652	0.000106363	0.720856	0.00208728	0.00747745	1.10641	0.517481	0.216826	0.254143
4935000	34.0402	1	-0.620832	1.07775	0.532137	9.71904e-05	0.747426	0.00227064	0.00899001	1.01405	0.480029	0.198884	0.535796
4942500	34.2667	1	-0.0350409	0.899923	0.532719	0.00012967	0.767347	0.00301095	0.0129418	1.00263	0.485346	0.20327	0.843766
4950000	34.0895	1	0.668558	0.794853	0.469635	0.000111146	0.759155	0.00253707	0.010534	1.0177	0.48649	0.202207	0.700121
4957500	32.7433	1	1.26664	0.375429	0.643267	0.000101865	0.773584	0.00189916	0.00838792	1.06179	0.500421	0.207526	0.443755
4965000	33.7872	1	-0.504538	0.61041	0.853514	0.000108904	0.775132	0.00224687	0.00999195	1.03015	0.490853	0.203704	0.651547
4972500	35.6019	1	0.729478	0.290569	0.832083	0.000100067	0.779916	0.0023763	0.0107973	0.955366	0.457384	0.190265	0.720958
4980000	34.9302	1	1.76001	0.183456	0.694882	9.12786e-05	0.776667	0.00203389	0.009107	0.978136	0.463403	0.192005	0.551443
4987500	33.6761	1	2.07289	0.0732754	0.70487	0.00015556	0.792729	0.00320674	0.0154712	1.01195	0.49528	0.208785	0.925218
4995000	31.8012	1	1.74256	0.0337439	0.794126	0.000113177	0.774469	0.00195025	0.00864736	1.10886	0.523622	0.216997	0.485968
5002500	34.509	1	0.937408	0.148581	0.887062	8.14687e-05	0.77504	0.00172726	0.00767806	0.96701	0.453103	0.189094	0.302758
5010000	34.834	1	0.672815	0.123366	0.963249	0.000125472	0.785436	0.00282862	0.0131831	0.977983	0.473952	0.198638	0.853752
5017500	34.7144	1	0.182927	0.405576	0.864432	7.79598e-05	0.773503	0.0016831	0.00743101	0.947126	0.442793	0.185748	0.242189
5025000	34.5734	1	-0.157145	0.579107	0.803995	8.00146e-05	0.769951	0.0017397	0.0075623	0.959398	0.449072	0.187809	0.275281
5032500	33.8559	1	0.920378	0.627492	0.544699	0.000174533	0.79955	0.00376648	0.0187901	0.980769	0.485766	0.205939	0.98442
5040000	34.1077	1	1.74884	0.333078	0.584102	0.000102319	0.775959	0.00214898	0.00959189	1.01523	0.48253	0.200064	0.609934
5047500	35.9967	1	1.85025	0.0943809	0.741317	6.58093e-05	0.776088	0.00150713	0.00673092	0.827518	0.384112	0.168752	0.0135396
5055000	34.5255	1	1.68226	-0.187706	0.977992	0.000139529	0.782237	0.0031955	0.0146742	0.981916	0.479011	0.201556	0.904312
5062500	31.9152	1	1.18418	-0.299146	1.18152	9.64379e-05	0.766104	0.00169299	0.00723819	1.05047	0.490205	0.206914	0.189305
5070000	35.2087	1	1.58777	-0.0259192	0.889098	0.000116265	0.780595	0.00273143	0.0124492	0.966314	0.466657	0.195151	0.821419
5077500	35.2171	1	1.287	0.196306	0.77845	7.88705e-05	0.775311	0.00178004	0.00792225	0.94718	0.444743	0.18501	0.356143
5085000	35.6575	1	1.28237	0.309926	0.701763	7.32397e-05	0.773977	0.00171312	0.00757942	0.917781	0.429659	0.179629	0.27944
5092500	34.871	1	1.94691	0.27404	0.585399	7.2286e-05	0.772741	0.00153026	0.00673355	0.867789	0.402817	0.176896	0.0146776
5100000	35.6472	1	0.785022	0.422927	0.719452	9.41973e-05	0.776879	0.00225506	0.0101069	0.953513	0.454657	0.188741	0.662542
5107500	35.5333	1	1.33063	0.345696	0.665909	6.87308e-05	0.771931	0.00155827	0.00683245	0.8613	0.40024	0.17351	0.0549398
5115000	35.8819	1	1.21401	0.246916	0.760181	7.50879e-05	0.775204	0.00179387	0.00798	0.922894	0.433548	0.180251	0.367951
5122500	34.8312	1	1.05539	0.231993	0.797229	0.000127401	0.787344	0.00285877	0.0134432	0.976711	0.473904	0.198765	0.863878
5130000	33.4061	1	2.29189	0.234491	0.543807	8.18151e-05	0.773406	0.00153637	0.00678029	0.93184	0.432772	0.188787	0.0342571
5137500	29.6895	1	2.2771	0.523151	0.335523	0.000122353	0.752171	0.00191435	0.00772448	1.18429	0.555138	0.231507	0.313363
5145000	34.7573	1	0.721024	0.655923	0.560314	0.000122074	0.775593	0.00283313	0.0126249	0.983869	0.475542	0.198974	0.829711
5152500	34.1443	1	-0.603225	0.753578	0.766021	0.000126375	0.777821	0.00274757	0.0123665	1.0105	0.487799	0.20394	0.817381
5160000	34.9277	1	0.432084	0.541671	0.712376	8.67651e-05	0.771496	0.00196431	0.00859642	0.972719	0.459162	0.190302	0.478006
5167500	31.9449	1	-1.50921	1.23146	0.610579	0.000127449	0.751207	0.00249661	0.0100349	1.11243	0.530198	0.220057	0.655702
5175000	31.949	1	0.0160079	1.2206	0.295412	0.000121247	0.714105	0.0027107	0.00948146	1.11021	0.527295	0.218579	0.597448
5182500	33.0367	1	-0.562988	1.27849	0.364491	0.000178021	0.757294	0.00423121	0.0174335	1.02496	0.50536	0.213828	0.964458
5190000	33.0551	1	-0.877085	0.90877	0.716087	0.000100866	0.761771	0.00203524	0.00854323	1.05082	0.495833	0.205524	0.469527
5197500	34.434	1	-0.241998	0.932614	0.561224	8.27949e-05	0.750016	0.00194205	0.00776872	0.97351	0.45651	0.190255	0.323263
5205000	34.9177	1	0.0600618	0.490758	0.824805	9.047e-05	0.774551	0.00203017	0.00900503	0.97778	0.462908	0.191791	0.537841
5212500	35.3324	1	1.57175	0.0752692	0.813712	0.000119886	0.784778	0.00282267	0.0131151	0.958227	0.46423	0.194525	0.850998
5220000	35.4028	1	1.43768	0.0117261	0.892135	0.000101463	0.777303	0.00239677	0.0107624	0.963361	0.46112	0.191798	0.718295
5227500	35.4025	1	0.490928	0.566585	0.673513	0.000103428	0.775939	0.00246669	0.011009	0.963048	0.461607	0.192152	0.736584
5235000	34.0769	1	-0.0733346	1.02902	0.450405	9.10772e-05	0.739552	0.00218262	0.00838025	1.00426	0.473278	0.196276	0.442442
5242500	31.6893	1	-1.65836	1.42077	0.49486	0.000102255	0.722459	0.00211136	0.00760738	1.08421	0.507698	0.212141	0.286162
5250000	31.3639	1	-0.728402	1.32544	0.376491	9.73052e-05	0.695522	0.00208131	0.00683569	1.0253	0.476465	0.206482	0.0561889
5257500	32.9157	1	-0.631695	0.977801	0.592113	0.00018918	0.791865	0.00392469	0.0188564	1.01946	0.505033	0.214125	0.985282
5265000	34.9417	1	0.542033	0.749751	0.529254	7.2662e-05	0.749444	0.00173321	0.00691744	0.894893	0.416233	0.178974	0.0865235
5272500	33.5187	1	0.439563	0.919177	0.419753	0.000106349	0.745926	0.00240818	0.00947827	1.0399	0.493892	0.204731	0.597081
5280000	34.3473	1	0.18314	0.467333	0.812146	7.73097e-05	0.771358	0.0016133	0.00705601	0.933396	0.434773	0.185127	0.133641
5287500	35.7124	1	0.683189	0.336431	0.807464	7.81326e-05	0.774967	0.00184956	0.00821906	0.935062	0.440114	0.182661	0.413894
5295000	36.0069	1	1.16984	0.175802	0.822203	6.8684e-05	0.775125	0.0016311	0.00725337	0.88686	0.413916	0.174611	0.193672
5302500	34.0545	1	1.73325	0.168015	0.702289	9.76197e-05	0.776539	0.00202171	0.00904725	1.01397	0.480182	0.198951	0.543532
5310000	33.1293	1	1.13933	0.281736	0.734451	0.000186355	0.807217	0.00365107	0.0189388	1.00981	0.500384	0.212176	0.98634
5317500	36.078	1	1.1389	0.183331	0.826649	6.63386e-05	0.775336	0.00156373	0.00696031	0.858579	0.399524	0.171204	0.101621
5325000	34.8682	1	1.08782	0.252129	0.777198	8.97186e-05	0.776298	0.0019862	0.00887878	0.978576	0.462873	0.191778	0.520298
5332500	35.538	1	0.471248	0.45993	0.75796	8.58734e-05	0.774406	0.00203044	0.00900041	0.952792	0.451063	0.186883	0.537214
5340000	34.8624	1	0.740056	0.19579	0.904458	8.88443e-05	0.776113	0.00196483	0.008776	0.977682	0.462111	0.191474	0.505412
5347500	35.4139	1	1.8585	-0.172464	0.935993	8.72432e-05	0.769115	0.002091	0.00905644	0.958215	0.453807	0.188024	0.54476
5355000	34.1535	1	1.58501	-0.178891	1.00781	0.000112939	0.7721	0.0024616	0.0108012	1.01479	0.485845	0.202107	0.721262
5362500	34.7367	1	2.44098	-0.297724	0.903241	8.19077e-05	0.76171	0.00188285	0.00790152	0.965705	0.453362	0.188637	0.351832
5370000	34.3745	1	2.86947	-0.284989	0.806816	7.69936e-05	0.760984	0.00168191	0.00703682	0.930364	0.433275	0.184703	0.127392
5377500	31.8411	1	3.86693	-0.694625	0.899045	0.000111158	0.716049	0.00241485	0.00850445	1.10467	0.521089	0.216015	0.463237
5385000	33.7694	1	2.43131	-0.567062	1.10429	0.000139348	0.757599	0.0032635	0.0134632	1.02078	0.495332	0.207764	0.864634
5392500	31.6848	1	3.88539	-0.848204	1.00526	0.000104307	0.702566	0.00231579	0.00778589	1.09235	0.512315	0.213463	0.327054
5400000	32.4526	1	3.63564	-1.03219	1.19813	8.95729e-05	0.694422	0.00212042	0.00693906	0.995726	0.463239	0.198834	0.0942015
5407500	29.9089	1	3.90791	-1.42815	1.43382	0.000119301	0.668446	0.0025399	0.00766058	1.17045	0.548341	0.228906	0.298704
5415000	30.3133	1	2.73064	-1.14699	1.47682	0.000114733	0.714224	0.00217524	0.00761168	1.14841	0.537783	0.224694	0.287187
5422500	29.6477	1	1.77098	-0.878375	1.48771	0.000163684	0.74332	0.00275814	0.0107454	1.22444	0.586031	0.243741	0.716983
5430000	32.6439	1	3.11005	-0.741465	1.08884	9.46314e-05	0.72884	0.00206796	0.00762634	1.04282	0.488402	0.204007	0.290668
5437500	33.994	1	2.85833	-0.572163	1.02625	9.02706e-05	0.743901	0.00210778	0.00823034	1.00472	0.472942	0.196273	0.415952
5445000	32.6281	1	3.13315	-0.714674	1.06324	0.00012513	0.733058	0.00280122	0.0104938	1.0816	0.516917	0.214828	0.696784
5452500	35.2242	1	2.24653	-0.404545	1.0257	7.12328e-05	0.758318	0.00168228	0.00696069	0.889717	0.414016	0.177409	0.101754
5460000	31.2242	1	2.69891	0.117235	0.53886	0.000146969	0.780299	0.00242779	0.0110504	1.1461	0.549475	0.228758	0.739526
5467500	32.2599	1	2.31832	0.146357	0.600744	0.000176265	0.794612	0.00320906	0.0156244	1.07233	0.525157	0.221452	0.928853
5475000	35.2875	1	0.965413	0.283797	0.782252	7.37976e-05	0.774488	0.0016609	0.00736502	0.921042	0.430332	0.180856	0.224701
5482500	33.5516	1	1.77512	-0.141535	0.921683	0.000100651	0.770085	0.00205355	0.00893177	1.03433	0.489427	0.202778	0.527759
5490000	34.844	1	1.6175	0.166873	0.738794	0.000125781	0.786439	0.00282744	0.0132395	0.97728	0.473735	0.198579	0.856001
5497500	33.9747	1	0.534177	0.248704	0.910284	8.21224e-05	0.774994	0.00165189	0.00734151	0.97133	0.453726	0.190825	0.218324
5505000	33.5605	1	1.92227	-0.239797	0.984929	0.000139861	0.775441	0.00296976	0.0132249	1.03105	0.499765	0.209482	0.85542
5512500	33.8059	1	2.83856	-0.376132	0.877945	0.000107017	0.756648	0.0023875	0.00981087	1.02889	0.489702	0.203135	0.63338
5520000	32.7703	1	2.5717	-0.310466	0.87811	0.000161335	0.773745	0.00331529	0.0146529	1.05656	0.51538	0.216848	0.903702
5527500	34.5004	1	2.53719	-0.281978	0.877642	9.24851e-05	0.762585	0.00210727	0.0088759	0.99366	0.469999	0.19473	0.519889
5535000	33.9569	1	2.93986	-0.17472	0.707432	7.79877e-05	0.768053	0.00155903	0.00672151	0.898908	0.417206	0.183568	0.00944323
5542500	33.7181	1	1.36043	-0.158446	1.02071	0.000141867	0.780574	0.00300764	0.0137069	1.02155	0.496251	0.20829	0.873526
5550000	35.4429	1	2.10692	0.00626262	0.750161	7.10393e-05	0.773939	0.00161051	0.00712425	0.897966	0.418562	0.177565	0.155232
5557500	34.3465	1	2.37663	-0.129335	0.795414	0.000112572	0.772995	0.00248939	0.0109662	1.00644	0.48229	0.200733	0.733505
5565000	33.4044	1	2.62058	-0.42566	0.970356	8.55869e-05	0.75458	0.00178744	0.00728319	0.990645	0.462489	0.194889	0.202149
5572500	34.8853	1	2.32644	-0.303028	0.933329	9.53463e-05	0.763079	0.0022576	0.00952891	0.982585	0.466824	0.193528	0.60287
5580000	34.8455	1	1.49756	-0.176126	1.01985	8.14927e-05	0.768905	0.0018345	0.00793831	0.962432	0.451965	0.187984	0.359457
5587500	33.9705	1	1.57044	-0.341561	1.12049	8.3473e-05	0.763245	0.00177316	0.00748945	0.980148	0.45848	0.19205	0.257186
5595000	33.9656	1	1.80334	-0.407037	1.11685	0.000167788	0.78403	0.00387121	0.0179248	0.982519	0.485256	0.205478	0.972234
5602500	32.014	1	0.936273	-0.0855787	1.08155	0.000147005	0.778028	0.00265685	0.0119693	1.10609	0.532876	0.222507	0.796743
5610000	35.0096	1	1.46371	-0.180806	1.02637	0.000120616	0.777006	0.00284762	0.01277	0.972903	0.47057	0.19698	0.836282
5617500	34.4133	1	2.02183	-0.184997	0.906138	7.59566e-05	0.76895	0.00159913	0.00692117	0.915307	0.425744	0.183007	0.0878566
5625000	35.687	1	2.0013	-0.19406	0.921804	7.11184e-05	0.767814	0.00170205	0.00733054	0.903777	0.422126	0.177597	0.215321
5632500	33.7843	1	1.02685	-0.208313	1.14	0.000118699	0.772417	0.00251403	0.0110466	1.03015	0.493873	0.205608	0.73926
5640000	32.2378	1	-0.649724	0.532384	0.936508	0.00012402	0.776838	0.00223201	0.0100018	1.09887	0.523629	0.217312	0.652501
5647500	34.123	1	0.330496	0.696355	0.609245	7.88573e-05	0.758392	0.0017076	0.00706764	0.943339	0.439457	0.186996	0.137389
5655000	34.2617	1	-0.122228	0.848126	0.601245	8.6202e-05	0.756874	0.00194694	0.00800797	0.988133	0.464302	0.192989	0.373567
5662500	31.939	1	1.15181	0.768702	0.387347	0.000198519	0.782305	0.00389793	0.0179055	1.06924	0.528053	0.223593	0.971942
5670000	33.3535	1	0.577444	0.825409	0.458942	9.34453e-05	0.748363	0.00202676	0.00805432	1.02754	0.483002	0.200684	0.382727
5677500	34.8699	1	0.938383	0.523367	0.609275	0.000106822	0.775254	0.00243907	0.0108526	0.984887	0.471663	0.196239	0.725134
5685000	35.647	1	0.794751	0.397002	0.740536	7.98651e-05	0.77411	0.00189188	0.00837526	0.940576	0.443248	0.183825	0.441584
5692500	34.5891	1	0.129515	0.724166	0.627984	0.00011848	0.773692	0.00270498	0.0119527	0.993616	0.478651	0.199854	0.795831
5700000	34.0557	1	-0.236877	1.01094	0.502119	7.92109e-05	0.735203	0.00186838	0.00705589	0.944797	0.440083	0.187389	0.133605
5707500	32.8735	1	-0.935432	0.822947	0.793408	0.000150366	0.78077	0.00295714	0.0134888	1.05945	0.514157	0.215676	0.865589
5715000	34.0365	1	-0.391031	1.09272	0.468509	0.000115138	0.748294	0.00274949	0.0109234	1.01959	0.488477	0.203281	0.730386
5722500	34.2814	1	0.867222	0.522394	0.621566	0.00010018	0.772239	0.00216815	0.00951941	1.00758	0.47867	0.198436	0.601791
5730000	34.3916	1	-0.334937	0.909819	0.598167	8.2511e-05	0.752963	0.00190339	0.00770487	0.972822	0.455934	0.190194	0.30891
5737500	33.9659	1	0.248118	0.880479	0.498757	9.18245e-05	0.750489	0.0020884	0.00836998	1.00872	0.475344	0.19714	0.440676
5745000	33.1322	1	-0.610608	0.962504	0.602236	0.000150104	0.772381	0.00315156	0.0138458	1.04594	0.508417	0.213477	0.878374
5752500	34.7019	1	0.0391294	0.591286	0.758398	0.000104718	0.775307	0.00234345	0.0104295	0.992064	0.47395	0.196932	0.69138
5760000	35.0542	1	0.859202	0.158777	0.906531	9.85388e-05	0.777919	0.00223328	0.0100562	0.977289	0.46585	0.193361	0.657741
5767500	35.9283	1	1.07914	0.300969	0.751957	6.80299e-05	0.773971	0.00160384	0.00709572	0.877528	0.408917	0.17373	0.146321
5775000	35.0485	1	1.40434	-0.0276297	0.930114	8.05523e-05	0.772819	0.00181458	0.00798737	0.955708	0.44899	0.186659	0.369439
5782500	31.1295	1	1.06821	-0.375173	1.24171	0.000170332	0.772164	0.0029918	0.0131314	1.14152	0.553074	0.231764	0.85166
5790000	32.4429	1	1.70168	-0.244514	1.0354	0.000108332	0.766726	0.00203955	0.00874315	1.08095	0.510801	0.211656	0.500536
5797500	34.9585	1	1.46312	0.0599322	0.853565	8.83985e-05	0.77501	0.00198118	0.00880563	0.974114	0.460523	0.190811	0.509761
5805000	34.9947	1	1.48242	0.238564	0.713917	0.00011209	0.782048	0.00253709	0.0116406	0.978018	0.470378	0.196203	0.777925
5812500	35.685	1	0.743343	0.30411	0.816994	8.18523e-05	0.775801	0.00193787	0.00864352	0.943135	0.445352	0.184562	0.485373
5820000	34.7178	1	1.08885	0.037518	0.934296	0.000168443	0.807558	0.00383239	0.0199145	0.938381	0.466351	0.197957	0.997861
5827500	34.3926	1	1.16152	0.131539	0.865687	8.73929e-05	0.775258	0.00185145	0.00823812	0.988333	0.465257	0.193076	0.417367
5835000	35.5869	1	0.581738	0.525368	0.690931	6.86417e-05	0.766873	0.00160331	0.0068774	0.865885	0.402567	0.173721	0.0719384
5842500	34.5852	1	0.679368	0.252408	0.877598	0.000111577	0.780669	0.00243693	0.0111108	0.996217	0.477773	0.198946	0.743755
5850000	36.2892	1	1.31784	0.25098	0.737922	6.42595e-05	0.774731	0.00152051	0.00674973	0.82101	0.381171	0.166981	0.0215816
5857500	35.4005	1	1.37994	-0.0362811	0.935078	0.000113477	0.780011	0.00271043	0.0123207	0.959164	0.46291	0.193507	0.815111
5865000	34.5585	1	1.3382	0.166461	0.801199	7.78654e-05	0.775113	0.00164134	0.00729851	0.94518	0.441328	0.185873	0.20645
5872500	35.6067	1	1.87971	-0.256339	0.994345	6.98059e-05	0.766166	0.00165679	0.0070853	0.888423	0.41395	0.175967	0.143028
5880000	34.5444	1	1.77555	-0.335944	1.07935	0.000125202	0.770568	0.00292445	0.0127465	0.992059	0.479782	0.200822	0.835234
5887500	32.2441	1	-0.160782	0.185764	1.09981	0.000136785	0.780402	0.0024651	0.0112255	1.09802	0.526929	0.219496	0.751596
5895000	35.4778	1	0.594548	0.474224	0.720631	0.000128481	0.789728	0.00307231	0.0146111	0.944101	0.460442	0.193713	0.9025
5902500	35.5564	1	0.452822	0.537982	0.704362	8.23464e-05	0.771445	0.00196502	0.00859761	0.947586	0.447302	0.185386	0.478194
5910000	35.1299	1	0.399627	0.322237	0.879153	7.58807e-05	0.774557	0.00169105	0.00750101	0.9345	0.437174	0.183076	0.260102
5917500	33.8923	1	0.230542	0.236737	0.972693	0.000100264	0.776748	0.00205027	0.00918364	1.02198	0.484427	0.200728	0.56135
5925000	34.7697	1	0.962534	-0.0356548	1.02421	9.77551e-05	0.774352	0.00218809	0.0096969	0.988019	0.469912	0.194875	0.621388
5932500	35.3163	1	1.92537	0.0360515	0.76712	8.29271e-05	0.774381	0.00191137	0.0084717	0.955244	0.450492	0.186767	0.45785
5940000	35.683	1	1.23184	0.034129	0.917485	7.34877e-05	0.773927	0.0017249	0.00762985	0.918934	0.430393	0.179765	0.291498
5947500	35.6026	1	2.12226	-0.145848	0.859346	7.04622e-05	0.769569	0.00165335	0.00717504	0.896162	0.417934	0.176874	0.170709
5955000	35.1755	1	1.55579	-0.0518779	0.906822	7.86567e-05	0.772219	0.00179156	0.00786529	0.947098	0.444491	0.185021	0.344204
5962500	35.8426	1	1.02174	0.110649	0.905258	6.76116e-05	0.775316	0.00156231	0.00695334	0.86624	0.40306	0.17281	0.0992029
5970000	35.2523	1	1.52848	0.126183	0.780983	0.000111131	0.781863	0.00257941	0.0118247	0.966982	0.465515	0.19429	0.788672
5977500	35.092	1	1.15551	0.0128273	0.951792	9.20665e-05	0.774796	0.00210297	0.00933806	0.973159	0.461766	0.191372	0.580526
5985000	34.5939	1	0.998971	-0.0382945	1.01604	8.42313e-05	0.772671	0.00183006	0.00805025	0.975675	0.458607	0.190554	0.38193
5992500	33.7285	1	0.305006	0.162203	1.02049	0.000109587	0.777709	0.0022246	0.0100076	1.0327	0.492117	0.204237	0.653068
6000000	35.4341	1	0.599677	0.474079	0.718459	0.000118505	0.784377	0.00281661	0.0130627	0.954434	0.462279	0.193678	0.848841
6007500	35.8098	1	1.05218	0.268069	0.779073	8.51155e-05	0.776652	0.00204188	0.00914213	0.9432	0.446959	0.185196	0.556018
6015000	34.5408	1	0.638242	0.696484	0.549624	0.000142771	0.7833	0.00328851	0.0151754	0.978077	0.478132	0.201423	0.917864
6022500	35.0021	1	0.894014	0.49564	0.647365	0.000121151	0.782422	0.00279195	0.012832	0.972911	0.470714	0.197077	0.83902
6030000	34.4836	1	1.49082	0.0628193	0.847257	9.37242e-05	0.775279	0.00202169	0.00899643	0.99555	0.471292	0.195265	0.536672
6037500	35.4957	1	1.04202	0.0608014	0.937062	7.63674e-05	0.774281	0.00176944	0.0078391	0.933722	0.438116	0.182423	0.338613
6045000	34.1272	1	0.532871	0.0622218	1.04281	0.000109489	0.77732	0.00231345	0.0103891	1.0161	0.485316	0.201631	0.687924
6052500	34.5112	1	0.8995	0.00632779	1.01096	7.62968e-05	0.77403	0.00159553	0.00706082	0.927528	0.432061	0.183921	0.135195
6060000	31.2521	1	-0.387117	0.328224	1.04623	0.000101592	0.774773	0.00162335	0.00720759	1.07724	0.502543	0.212383	0.18038
6067500	34.006	1	0.384088	0.649588	0.644119	8.49776e-05	0.76456	0.00180827	0.00768038	0.987585	0.462754	0.193114	0.303293
6075000	34.6749	1	0.123849	0.87138	0.526692	7.72969e-05	0.747233	0.00185046	0.00732083	0.94208	0.439975	0.185165	0.212647
6082500	35.0451	1	0.556198	0.699325	0.562652	8.59348e-05	0.762477	0.00204223	0.00859802	0.967997	0.456938	0.189379	0.478259
6090000	34.1218	1	-0.0668529	0.555403	0.79981	7.95413e-05	0.769372	0.00164981	0.00715352	0.95137	0.443585	0.187914	0.164211
6097500	34.5175	1	0.53439	0.684964	0.58447	0.000125788	0.776117	0.00286256	0.012786	0.992978	0.480317	0.20107	0.836992
6105000	34.3211	1	1.51201	0.387629	0.592119	0.000115916	0.779208	0.002501	0.0113274	1.00675	0.483393	0.201428	0.758345
6112500	35.7326	1	1.21704	0.257148	0.755337	7.49684e-05	0.775013	0.00176629	0.00785062	0.924911	0.434025	0.180695	0.341081
6120000	35.1359	1	0.582008	0.310462	0.851632	7.45271e-05	0.774458	0.00165523	0.0073389	0.92529	0.432209	0.18179	0.217613
6127500	34.7276	1	0.275253	0.402314	0.849952	0.000127332	0.786547	0.00283537	0.0132833	0.981799	0.476022	0.199563	0.85773
6135000	36.0244	1	0.852663	0.372658	0.744459	6.80398e-05	0.772766	0.00163078	0.00717668	0.880675	0.410718	0.173807	0.171199
6142500	34.5243	1	1.23871	0.350109	0.685667	9.32088e-05	0.775365	0.00201607	0.00897486	0.993661	0.470327	0.194864	0.533721
6150000	34.106	1	-0.0950063	0.400605	0.926669	0.000136132	0.787583	0.00287751	0.0135465	1.00609	0.488388	0.204899	0.867731
6157500	33.4764	1	-0.101824	0.415059	0.921571	0.000127072	0.781685	0.002538	0.0116254	1.04194	0.50108	0.208999	0.777013
6165000	35.7169	1	0.989252	0.203781	0.838893	7.89559e-05	0.775657	0.00186691	0.00832167	0.936885	0.441326	0.183069	0.432278
6172500	31.7203	1	0.239188	0.325785	0.899585	9.99927e-05	0.774534	0.00167418	0.00742539	1.07262	0.501436	0.21038	0.240722
6180000	34.9219	1	-0.127478	0.743651	0.675241	7.78411e-05	0.762127	0.00180215	0.00757608	0.946195	0.442947	0.185196	0.27863
6187500	34.3072	1	-0.605827	0.975505	0.601142	0.000113887	0.762215	0.00263356	0.0110754	1.0079	0.483281	0.201217	0.741285
6195000	34.5355	1	-0.127655	0.516998	0.848219	0.000156436	0.800252	0.00345948	0.0173192	0.963706	0.474968	0.20093	0.96255
6202500	32.0701	1	-0.501716	0.396614	1.00698	0.000128652	0.778609	0.00227311	0.0102674	1.10696	0.528336	0.219426	0.677249
6210000	33.1927	1	0.465781	0.321335	0.851946	0.000117454	0.778729	0.00227845	0.0102971	1.0564	0.50429	0.209457	0.67989
6217500	34.6545	1	0.536844	0.364964	0.825725	0.000159089	0.803805	0.00353942	0.0180403	0.953912	0.471311	0.199607	0.973967
6225000	33.5639	1	0.150152	0.293491	0.960675	0.000156631	0.794119	0.00317408	0.015417	1.01706	0.497676	0.20977	0.923904
6232500	35.363	1	1.68929	0.109565	0.765358	8.35786e-05	0.775512	0.00192728	0.0085852	0.955083	0.4508	0.18684	0.476233
6240000	34.481	1	0.989787	-0.0670524	1.04519	8.1588e-05	0.772088	0.00174811	0.0076701	0.967815	0.453449	0.189263	0.300916
6247500	32.6229	1	1.2455	-0.337598	1.18407	0.000102327	0.764182	0.00196567	0.00833553	1.06608	0.502239	0.208324	0.434705
6255000	32.9036	1	1.80158	-0.186437	0.97144	0.000114857	0.769708	0.00224776	0.00976045	1.06814	0.508223	0.210793	0.628131
6262500	35.5	1	2.02645	-0.238222	0.952748	6.92966e-05	0.767025	0.00160902	0.00690638	0.872899	0.405955	0.174721	0.0825434
6270000	34.4784	1	2.17861	-0.22288	0.901243	0.000120208	0.771976	0.00274322	0.0120304	0.997912	0.48091	0.200847	0.800062
6277500	33.5789	1	2.07481	-0.216838	0.913166	0.000157326	0.783109	0.0033708	0.0155414	1.01556	0.497191	0.209622	0.926898
6285000	35.9107	1	1.02324	0.341411	0.731384	7.29128e-05	0.773905	0.00174809	0.00773169	0.914125	0.428524	0.178687	0.31499
6292500	35.2498	1	1.55063	0.0629017	0.827317	0.000134618	0.791304	0.00316829	0.0151814	0.94957	0.464207	0.19556	0.918017
6300000	34.881	1	1.00869	0.517071	0.604301	0.00011819	0.779464	0.00270838	0.0122809	0.980319	0.473027	0.197711	0.813113
6307500	33.9796	1	0.915607	0.724028	0.47136	9.08809e-05	0.755157	0.00202795	0.00828267	1.00643	0.473942	0.196635	0.425379
6315000	34.108	1	0.0744396	0.866333	0.547124	0.000105064	0.759326	0.00237958	0.00988718	1.01623	0.483907	0.200768	0.641165
6322500	34.6533	1	-0.0987093	0.669702	0.717498	0.000123198	0.779458	0.0027861	0.012633	0.9881	0.477606	0.199842	0.830083
6330000	33.2853	1	0.403643	0.772705	0.551914	0.000135708	0.770624	0.00283542	0.0123614	1.04735	0.505572	0.211367	0.817132
6337500	31.517	1	1.31366	0.799881	0.332724	9.801e-05	0.72576	0.00193898	0.00707039	1.05184	0.490018	0.208477	0.138271
6345000	33.2099	1	-0.00983903	1.06627	0.415324	0.000102579	0.736122	0.00233168	0.00883619	1.0481	0.495608	0.205345	0.514198
6352500	34.3256	1	0.257392	0.713508	0.607845	0.000115367	0.771217	0.00257795	0.0112681	1.00671	0.483219	0.201316	0.754439
6360000	31.5676	1	0.0998281	0.770232	0.625106	0.000163733	0.776101	0.00292877	0.0130807	1.12117	0.543085	0.227544	0.849587
6367500	31.3483	1	-1.69638	1.00102	0.816584	0.000217833	0.799969	0.00383475	0.0191707	1.08574	0.538395	0.228357	0.989245
6375000	34.184	1	-0.137053	0.675589	0.719643	0.000115694	0.774841	0.00251006	0.0111479	1.01294	0.485891	0.202351	0.746322
6382500	33.6757	1	-0.830908	1.12774	0.541644	0.000121635	0.754055	0.0027672	0.0112513	1.03438	0.496457	0.20682	0.753322
6390000	34.8513	1	1.00048	0.430007	0.663971	9.35376e-05	0.774486	0.00209583	0.00929355	0.982693	0.466151	0.193178	0.575103
6397500	34.159	1	0.636215	0.577993	0.643928	8.49834e-05	0.76721	0.00181526	0.00779786	0.985777	0.462378	0.192626	0.329678
6405000	34.4257	1	-0.42038	0.921507	0.605161	8.22707e-05	0.752919	0.00190357	0.00770422	0.971413	0.455271	0.189919	0.308761
6412500	35.0679	1	-0.0746481	0.764345	0.646583	0.000153423	0.795884	0.00367204	0.01799	0.937964	0.463353	0.196222	0.973217
6420000	34.5139	1	-0.307561	0.903358	0.597128	9.58952e-05	0.758871	0.00223274	0.00925954	0.996383	0.472537	0.195817	0.570904
6427500	35.028	1	0.11235	0.782876	0.596031	0.000106252	0.767725	0.00254422	0.0109535	0.97828	0.468764	0.195096	0.732579
6435000	35.2047	1	0.630868	0.49776	0.692615	0.000101687	0.776506	0.00236531	0.0105833	0.97147	0.464526	0.193107	0.704146
6442500	34.9877	1	0.400013	0.291665	0.90131	8.27882e-05	0.77543	0.00184044	0.0081954	0.96322	0.453282	0.188152	0.409546
6450000	34.3088	1	0.0167358	0.60302	0.757245	0.000128536	0.782107	0.00280098	0.0128548	1.00131	0.484507	0.202866	0.840018
6457500	34.7509	1	0.31221	0.582364	0.708444	0.0001042	0.774673	0.00234765	0.0104189	0.99004	0.472953	0.196512	0.690471
6465000	34.3326	1	0.268101	0.25049	0.960192	8.85298e-05	0.775658	0.00186497	0.00831306	0.992343	0.467419	0.193901	0.430764
6472500	33.9172	1	2.06549	0.110195	0.680353	0.000131447	0.784292	0.00273702	0.0126886	1.01861	0.492485	0.206103	0.832625
6480000	35.1853	1	1.46091	0.0232338	0.879085	0.000142208	0.79431	0.00335124	0.0162927	0.944881	0.46394	0.195904	0.943466
6487500	36.0864	1	1.66694	-0.0956654	0.918668	6.53132e-05	0.773188	0.00152577	0.00672706	0.823677	0.382314	0.168064	0.0118674
6495000	35.5033	1	0.985609	0.123653	0.90139	0.000117626	0.785083	0.00280135	0.0130346	0.951826	0.460955	0.193107	0.847675
6502500	35.5911	1	1.10126	0.375893	0.691188	7.63005e-05	0.773278	0.00179204	0.00790414	0.932008	0.437553	0.182054	0.35238
6510000	35.3729	1	1.2391	0.315964	0.706944	9.40516e-05	0.777436	0.00218714	0.009827	0.963902	0.458819	0.190331	0.635042
6517500	34.0767	1	0.144216	0.757829	0.615441	0.00012128	0.771431	0.00266813	0.0116732	1.01604	0.488749	0.203887	0.779869
6525000	35.0377	1	0.33332	0.702411	0.604923	9.34998e-05	0.766428	0.00220837	0.00945475	0.976009	0.463475	0.192115	0.594358
6532500	35.8464	1	0.94251	0.408192	0.699377	7.17015e-05	0.772125	0.0017157	0.00752912	0.908336	0.425043	0.177884	0.267119
6540000	34.5516	1	1.00839	0.470545	0.631682	0.000142467	0.790789	0.00316938	0.0151492	0.977809	0.47795	0.201334	0.917193
6547500	34.6728	1	0.488322	0.718734	0.558967	9.34468e-05	0.763106	0.00216236	0.00912795	0.98885	0.468546	0.194139	0.554178
6555000	35.1837	1	0.184217	0.731335	0.617848	0.000102082	0.769126	0.0024495	0.0106097	0.97231	0.464998	0.193319	0.706277
6562500	33.611	1	-0.245687	0.475916	0.903693	8.07065e-05	0.771803	0.00156065	0.00683905	0.934205	0.43415	0.188076	0.0574791
6570000	35.6221	1	1.24983	0.153649	0.822196	0.000110209	0.782971	0.00263842	0.012157	0.950997	0.458595	0.191604	0.806766
6577500	34.0317	1	0.465906	0.297639	0.888467	8.50104e-05	0.774913	0.00173396	0.0077035	0.987466	0.462791	0.193058	0.308598
6585000	34.6138	1	1.01447	0.184875	0.857784	0.000112938	0.780906	0.00247689	0.0113052	0.994603	0.477503	0.198959	0.756889
6592500	34.9913	1	0.469671	0.507542	0.729747	8.71423e-05	0.772658	0.0019758	0.00869088	0.971411	0.458863	0.190147	0.492651
6600000	34.8772	1	2.14827	-0.0595026	0.792649	9.66699e-05	0.773343	0.00219234	0.00967247	0.983516	0.467698	0.193947	0.618759
6607500	34.9728	1	1.53056	0.0403049	0.841503	0.000110766	0.779489	0.00252462	0.011449	0.979467	0.470599	0.196174	0.76615
6615000	34.992	1	1.0821	0.21208	0.821649	0.000109956	0.781246	0.00248724	0.01137	0.978892	0.470125	0.195926	0.761112
6622500	34.6182	1	2.43034	-0.273036	0.889224	0.000104836	0.765317	0.00243103	0.0103588	0.995512	0.475399	0.197493	0.6853
6630000	32.9748	1	2.33533	-0.431299	1.03795	0.000100351	0.756275	0.00205443	0.00842927	1.05238	0.49614	0.20572	0.45077
6637500	34.7743	1	2.02761	-0.366911	1.04377	0.000100777	0.762218	0.0023888	0.0100462	0.988736	0.471278	0.195609	0.656786
6645000	35.084	1	2.14527	-0.348686	1.00613	8.19417e-05	0.760737	0.0019558	0.00817425	0.9589	0.451173	0.187301	0.405625
6652500	35.0184	1	1.41782	-0.210086	1.0596	7.31816e-05	0.768756	0.00163417	0.00706686	0.908717	0.423325	0.180139	0.137139
6660000	34.2797	1	2.54069	-0.219285	0.822368	7.67947e-05	0.766182	0.00161784	0.00691925	0.920161	0.427994	0.184003	0.0871697
6667500	34.1914	1	2.31865	-0.194072	0.850272	0.000122137	0.772552	0.00270947	0.0119125	1.01037	0.486621	0.203156	0.793608
6675000	35.6751	1	1.8724	-0.173569	0.934218	7.28433e-05	0.76856	0.00174577	0.00754308	0.915488	0.428444	0.179254	0.27057
6682500	33.9638	1	2.02892	0.0100694	0.757444	0.000124256	0.779978	0.00261532	0.0118866	1.02009	0.491238	0.205067	0.792167
6690000	34.3265	1	1.8456	-0.465213	1.15933	7.56777e-05	0.758319	0.00163123	0.00674951	0.890931	0.413632	0.181207	0.0214867
6697500	35.6524	1	1.19028	0.185663	0.808669	7.66145e-05	0.775352	0.00179477	0.00798926	0.932011	0.437864	0.18203	0.369818
6705000	35.323	1	1.1812	0.153332	0.842389	9.38002e-05	0.777409	0.00217036	0.00975045	0.965677	0.459442	0.190556	0.627078
6712500	34.3462	1	1.28387	-0.018976	0.937659	8.5848e-05	0.773017	0.00182382	0.00803507	0.985396	0.463119	0.192453	0.378944
6720000	35.5812	1	1.20979	-0.0658919	0.994983	6.85078e-05	0.773423	0.00155061	0.00684362	0.861263	0.400272	0.173316	0.0592314
6727500	30.0721	1	1.44087	0.000982159	0.880993	0.000119624	0.773366	0.00177001	0.00781003	1.16929	0.548511	0.228472	0.332331
6735000	35.1165	1	1.85701	-0.0654814	0.861989	8.03549e-05	0.771793	0.00182958	0.00801719	0.953801	0.448204	0.186283	0.375404
6742500	34.2937	1	2.14448	-0.220769	0.905996	8.32797e-05	0.766122	0.00180439	0.00771508	0.977198	0.458026	0.191036	0.311235
6750000	30.5504	1	0.433229	-0.182886	1.25742	0.000180049	0.779549	0.002922	0.0132546	1.16864	0.566535	0.237489	0.8566
6757500	35.2576	1	1.36777	-0.0974602	0.985879	9.63551e-05	0.7732	0.00226643	0.00999307	0.968932	0.461688	0.191601	0.651656
6765000	33.1596	1	2.51415	-0.092504	0.731583	8.89554e-05	0.770587	0.0017098	0.00745295	1.01179	0.473122	0.198359	0.247871
6772500	35.3387	1	1.58717	-0.108453	0.943787	8.48863e-05	0.771114	0.00199536	0.00871769	0.957783	0.452514	0.187509	0.496714
6780000	33.5911	1	2.2836	-0.0910652	0.793857	9.6465e-05	0.770988	0.00195663	0.00854379	1.02762	0.484888	0.200988	0.469617
6787500	34.6383	1	1.55252	0.0192973	0.853555	7.50254e-05	0.774404	0.001578	0.0069948	0.915661	0.426241	0.182201	0.113417
6795000	34.3827	1	1.48704	-0.301246	1.10907	0.000150117	0.782942	0.00347164	0.0159941	0.97906	0.480173	0.202639	0.937175
6802500	34.4811	1	2.7085	-0.510022	1.00594	8.30355e-05	0.748655	0.00196839	0.00783141	0.973784	0.456884	0.190256	0.33696
6810000	35.091	1	2.25425	-0.297529	0.946726	8.83655e-05	0.763007	0.00211226	0.00891272	0.969877	0.458869	0.190117	0.525094
6817500	34.628	1	2.21989	-0.0908798	0.795173	8.47321e-05	0.770799	0.00186386	0.00813199	0.976315	0.459212	0.19069	0.397684
6825000	33.2587	1	1.84458	-0.096821	0.894915	0.000112435	0.772702	0.00223969	0.00985354	1.05274	0.501191	0.207922	0.637757
6832500	36.1987	1	1.58846	0.0293155	0.843582	6.60227e-05	0.774495	0.00158273	0.00701862	0.860473	0.400651	0.170991	0.12139
6840000	34.584	1	1.64752	0.111937	0.776376	8.96391e-05	0.775571	0.00193792	0.0086349	0.987294	0.466174	0.193194	0.484035
6847500	34.9192	1	0.225183	0.545336	0.74271	9.88515e-05	0.774811	0.00224356	0.00996302	0.982628	0.468128	0.194259	0.648714
6855000	34.12	1	-0.31091	0.613397	0.813904	8.49043e-05	0.769819	0.00178609	0.00775951	0.985989	0.462325	0.192704	0.321219
6862500	35.0133	1	0.980917	0.423389	0.676057	0.0001537	0.802398	0.00353985	0.0179141	0.940625	0.464548	0.196706	0.972072
6870000	31.3747	1	2.48691	-0.0873012	0.727338	0.000126335	0.771704	0.00214801	0.00940885	1.13666	0.539601	0.223653	0.588984
6877500	34.1204	1	1.3789	-0.0246597	0.936899	9.79197e-05	0.773763	0.00206678	0.00913543	1.01193	0.479508	0.198682	0.555149
6885000	33.8352	1	1.82708	-0.333961	1.06985	8.36932e-05	0.762912	0.00175675	0.0074097	0.981224	0.458643	0.192507	0.236606
6892500	34.2806	1	0.877064	-0.105306	1.09622	7.60931e-05	0.773013	0.00154073	0.00678775	0.899849	0.417949	0.182145	0.0372849
6900000	35.4578	1	0.327658	0.517146	0.747534	0.000153086	0.805492	0.00366855	0.0188607	0.916967	0.454267	0.192602	0.985337
6907500	33.7727	1	0.227767	0.307778	0.930346	7.92927e-05	0.774823	0.00152291	0.00676318	0.914446	0.424614	0.185655	0.0272143
6915000	34.4549	1	-0.0354769	0.655184	0.715711	9.51701e-05	0.770108	0.00209872	0.00912916	0.997877	0.472828	0.195913	0.554335
6922500	33.9095	1	-0.53566	1.12389	0.480738	0.000117997	0.748839	0.00278936	0.0111059	1.02468	0.491409	0.204621	0.743413
6930000	34.9654	1	0.3669	0.737567	0.577478	8.53011e-05	0.761354	0.00201941	0.00846193	0.969154	0.457018	0.189479	0.45623
6937500	34.3222	1	-0.304292	0.772487	0.695007	7.85926e-05	0.760062	0.00172739	0.00719933	0.947239	0.441861	0.186802	0.177944
6945000	34.4388	1	0.420096	0.663733	0.610037	0.000145748	0.787206	0.00328479	0.0154365	0.980522	0.479834	0.202258	0.924377
6952500	35.5374	1	0.802802	0.529672	0.63678	7.53562e-05	0.768355	0.00179494	0.00774866	0.929063	0.435592	0.181589	0.318798
6960000	33.8768	1	0.291021	0.544993	0.721922	0.000140503	0.785716	0.00295102	0.0137716	1.01443	0.492938	0.206936	0.875803
6967500	34.3104	1	0.687262	0.720562	0.523449	0.000119954	0.769173	0.0027225	0.0117946	1.00579	0.484122	0.202036	0.786949
6975000	34.6756	1	0.353164	0.769117	0.553104	0.00015312	0.788812	0.00360443	0.0170674	0.959842	0.472639	0.19986	0.958201
6982500	35.3019	1	0.471835	0.660137	0.610464	8.66833e-05	0.766513	0.00207712	0.00889607	0.961229	0.454724	0.188401	0.522749
6990000	34.593	1	0.256855	0.543992	0.737331	8.33745e-05	0.770526	0.00182542	0.0079548	0.973094	0.457035	0.190062	0.362836
6997500	34.0636	1	1.13424	0.62347	0.495887	0.000100691	0.764362	0.00221002	0.00937889	1.01601	0.482231	0.199865	0.585429
7005000	35.5605	1	0.745976	0.562637	0.625214	7.2181e-05	0.76581	0.00172611	0.00737058	0.910951	0.425639	0.178854	0.2262
7012500	34.5837	1	0.980464	0.450417	0.664819	7.70744e-05	0.769888	0.00166174	0.00722143	0.938676	0.437962	0.184985	0.184434
7020000	35.0006	1	1.64973	0.144323	0.74133	0.000106031	0.779811	0.00239939	0.010897	0.97948	0.469191	0.195238	0.728436
7027500	34.6773	1	1.71014	0.108722	0.76437	7.63799e-05	0.775033	0.00162186	0.00720934	0.934103	0.435776	0.184153	0.180893
7035000	33.8989	1	1.70214	0.0815314	0.791183	0.000138472	0.786249	0.00289473	0.0135425	1.01483	0.492625	0.206675	0.867584
7042500	31.2235	1	2.29856	0.0922415	0.655847	0.000101742	0.775036	0.00161947	0.00719879	1.07774	0.502731	0.212541	0.177784
7050000	34.647	1	1.6287	0.36761	0.581725	7.85316e-05	0.771213	0.00170369	0.00744665	0.950647	0.444504	0.186391	0.246245
7057500	35.0393	1	1.21715	0.397888	0.644726	9.93442e-05	0.776639	0.00226411	0.0101365	0.978016	0.466424	0.193641	0.665314
7065000	35.2202	1	0.968403	0.254801	0.802233	8.27161e-05	0.775646	0.00187797	0.00837057	0.957369	0.451146	0.187104	0.440778
7072500	35.6734	1	1.02411	0.434631	0.660731	7.28957e-05	0.770997	0.00172861	0.00754841	0.915794	0.428608	0.179302	0.271881
7080000	35.3486	1	0.885891	0.470047	0.664754	0.000112367	0.780851	0.00265298	0.0121059	0.962095	0.463827	0.193759	0.804084
7087500	35.4736	1	0.657365	0.446374	0.733583	8.43015e-05	0.773941	0.0019804	0.00876052	0.952923	0.450358	0.186607	0.503122
7095000	34.3024	1	0.790904	0.150849	0.928488	8.25534e-05	0.775011	0.00171926	0.00764156	0.973848	0.45616	0.190487	0.294255
7102500	34.2382	1	0.911481	0.539563	0.600479	8.99882e-05	0.768702	0.00194147	0.0083938	0.997778	0.470272	0.195019	0.444759
7110000	32.3118	1	-0.290895	0.391293	0.964348	0.000116345	0.776787	0.00208999	0.00936318	1.09285	0.518644	0.214952	0.58355
7117500	30.2798	1	1.10894	0.354691	0.680943	0.000172695	0.782945	0.00265172	0.0122168	1.1878	0.57296	0.239432	0.809856
7125000	34.4391	1	0.272944	0.415337	0.826445	0.000119451	0.782117	0.00259043	0.0118891	1.00008	0.481607	0.201048	0.792306
7132500	33.9611	1	0.349923	0.445654	0.80313	8.14031e-05	0.772066	0.00165203	0.00724785	0.965359	0.450529	0.190096	0.192088
7140000	35.5305	1	0.890598	0.302445	0.786865	0.000144708	0.801662	0.00346106	0.0174503	0.923689	0.455455	0.192717	0.964736
7147500	35.6163	1	0.860516	0.350804	0.760846	9.52112e-05	0.778133	0.00226355	0.0102023	0.954855	0.455559	0.189165	0.671373
7155000	35.0562	1	0.935713	0.337747	0.746682	8.5094e-05	0.775108	0.00191415	0.00851146	0.966279	0.455833	0.18896	0.46438
7162500	34.4841	1	0.0305161	0.41199	0.88923	8.63152e-05	0.774556	0.00184707	0.00819304	0.983595	0.462862	0.192131	0.40911
7170000	30.3713	1	-0.61593	0.963182	0.592505	0.000193469	0.773608	0.00323572	0.0142926	1.17029	0.569979	0.239606	0.892959
7177500	34.323	1	0.428866	0.761833	0.538042	0.000100179	0.761708	0.00227735	0.00955697	1.00601	0.478039	0.198189	0.606035
7185000	35.0143	1	0.360306	0.571795	0.693212	0.000131197	0.786592	0.00304397	0.0142636	0.964617	0.469748	0.197456	0.892056
7192500	34.8104	1	0.610216	0.230461	0.906461	0.000109668	0.780642	0.00244163	0.0111308	0.986876	0.473346	0.197115	0.74514
7200000	35.3469	1	0.483034	0.43909	0.768597	0.000101389	0.778413	0.00236978	0.0106946	0.965665	0.462045	0.192142	0.713023
7207500	34.9837	1	0.829688	0.335596	0.772703	7.25834e-05	0.773448	0.00157368	0.00694621	0.896938	0.417312	0.17902	0.0967109
7215000	34.847	1	0.745998	0.50458	0.673828	8.32742e-05	0.770736	0.0018663	0.00814037	0.967642	0.455163	0.188998	0.399271
7222500	34.3862	1	0.694655	0.715174	0.518894	8.13264e-05	0.755626	0.0018495	0.0075683	0.967195	0.452746	0.189323	0.276744
7230000	35.0001	1	1.49712	-0.181142	1.02209	9.83189e-05	0.770603	0.00228901	0.00997838	0.979352	0.466611	0.193637	0.650221
7237500	30.1975	1	0.307565	0.0295144	1.10525	0.000115588	0.77379	0.00171722	0.00759126	1.15288	0.539777	0.225614	0.282297
7245000	33.3248	1	0.638952	-0.00248478	1.05838	0.000149551	0.786132	0.00301038	0.0140759	1.03616	0.504173	0.211824	0.886069
7252500	32.6187	1	0.17492	0.0584869	1.11916	0.000122694	0.776932	0.00228581	0.0102471	1.08193	0.516326	0.214425	0.675435
7260000	34.5281	1	0.436392	0.202552	0.956213	9.22083e-05	0.776216	0.00198474	0.008869	0.99244	0.469399	0.194482	0.518906
7267500	33.3698	1	0.411682	0.0848128	1.04725	0.000100533	0.775103	0.00197192	0.00876813	1.04032	0.49169	0.203731	0.504249
7275000	34.9298	1	0.750536	0.180228	0.915172	0.000152142	0.800904	0.00347449	0.0174513	0.947092	0.466997	0.197601	0.964752
7282500	34.1573	1	1.14125	0.0476582	0.932278	8.61453e-05	0.77413	0.0017892	0.00792139	0.989919	0.464807	0.193359	0.355966
7290000	33.5865	1	0.95767	0.130699	0.889398	0.000126185	0.781287	0.00254935	0.0116562	1.03707	0.498818	0.208076	0.778856
7297500	35.1173	1	1.48229	-0.0817526	0.953007	0.000124143	0.781921	0.00292375	0.0134069	0.965333	0.468305	0.196397	0.862502
7305000	35.0555	1	1.45006	0.0439985	0.867833	9.02162e-05	0.775079	0.00204542	0.00909395	0.972938	0.460899	0.190966	0.54973
7312500	34.2442	1	2.32358	-0.157629	0.821875	7.69859e-05	0.769456	0.00159387	0.00691352	0.920756	0.428244	0.184201	0.0851158
7320000	34.6905	1	2.24723	-0.169691	0.850595	0.000112018	0.772271	0.002569	0.0112809	0.991489	0.475946	0.198294	0.75529
7327500	34.563	1	1.41359	-0.245728	1.08345	0.000159553	0.791795	0.00372893	0.0179099	0.95847	0.473354	0.200434	0.972009
7335000	34.7463	1	1.54533	-0.255678	1.06653	0.000113486	0.77109	0.00263787	0.0115236	0.988545	0.475149	0.198118	0.770813
7342500	34.3238	1	-0.149498	0.679124	0.717587	0.000159609	0.796872	0.003531	0.0173831	0.971792	0.479061	0.202683	0.963622
7350000	34.9729	1	0.595932	0.364787	0.797144	0.000110436	0.781063	0.00249763	0.011408	0.979571	0.470546	0.196125	0.76355
7357500	35.6103	1	0.610327	0.546658	0.665829	7.74219e-05	0.769304	0.00185803	0.00805401	0.93531	0.439647	0.182671	0.382667
7365000	33.9345	1	0.884526	0.217256	0.847306	7.93911e-05	0.775182	0.00156733	0.00697158	0.940166	0.437542	0.187339	0.105511
7372500	35.3157	1	1.29482	0.18722	0.785168	0.000131101	0.791493	0.00307458	0.0147457	0.949678	0.463424	0.195031	0.906334
7380000	35.4658	1	0.598872	0.414249	0.762983	0.000105066	0.78017	0.00248148	0.0112882	0.959953	0.460826	0.191999	0.755771
7387500	34.0449	1	1.01269	0.646694	0.503982	0.000123207	0.771097	0.00271518	0.0118617	1.01674	0.489561	0.20435	0.790766
7395000	35.0311	1	0.330594	0.597344	0.692059	0.000114618	0.77851	0.00265949	0.0120073	0.97528	0.469949	0.196255	0.79881
7402500	35.4282	1	1.11309	0.461245	0.621583	7.2808e-05	0.768998	0.00169752	0.00734849	0.914671	0.427287	0.179667	0.220226
7410000	34.4467	1	0.68126	0.61372	0.59838	7.48633e-05	0.758241	0.00162391	0.00671703	0.879789	0.408313	0.179789	0.00747587
7417500	34.701	1	0.0492612	0.828673	0.570028	0.00015278	0.787747	0.00362202	0.0170647	0.958846	0.472143	0.19965	0.958152
7425000	35.0784	1	0.496908	0.672721	0.597496	0.000107125	0.771614	0.0025387	0.0111159	0.975946	0.468065	0.194907	0.744108
7432500	36.3506	1	1.18862	0.218065	0.787671	6.40941e-05	0.775286	0.00152899	0.00680417	0.828141	0.384712	0.16732	0.0438639
7440000	32.8948	1	0.260776	0.907045	0.480357	0.00011228	0.751991	0.00235681	0.00950292	1.06742	0.507044	0.210192	0.599911
7447500	34.0214	1	-0.602354	0.980058	0.600328	8.18158e-05	0.747959	0.00185073	0.00734295	0.969534	0.452893	0.190466	0.218719
7455000	34.7968	1	0.0439602	0.856627	0.552937	0.000111629	0.764512	0.00267373	0.011354	0.986928	0.473943	0.197507	0.760075
7462500	34.7284	1	1.08606	0.462665	0.625622	0.000143987	0.792911	0.00325157	0.0157013	0.967012	0.473722	0.199795	0.930635
7470000	35.7277	1	0.700274	0.451042	0.719487	7.47812e-05	0.772017	0.00178371	0.00782389	0.924254	0.433618	0.180584	0.335338
7477500	35.7085	1	1.39719	0.194351	0.760781	8.33051e-05	0.776277	0.00197708	0.00883715	0.944481	0.446614	0.185045	0.514337
7485000	33.6545	1	1.51248	0.167298	0.763594	7.99794e-05	0.77592	0.00150639	0.00672256	0.910536	0.422608	0.185913	0.00990349
7492500	35.1519	1	1.70265	-0.162042	0.964583	0.000116301	0.776237	0.00277028	0.0123804	0.9689	0.467747	0.195565	0.818067
7500000	34.9256	1	1.31429	-0.143472	1.02888	8.21296e-05	0.770027	0.00185642	0.00807234	0.962841	0.452656	0.188049	0.386241
