# Supplementary material for: Complexity of biological scaling suggests an absence of systematic trade-offs between sensory modalities in Drosophila
Source: Nat Commun. 2022 May 26;13:2944. doi: 10.1038/s41467-022-30579-y (PMC9135755; doi:10.1038/s41467-022-30579-y)
Supplement: Supplementary file 3 — Supplementary Code 1 [file 41467_2022_30579_MOESM3_ESM.zip › Farnworth-Montgomery_STATS-CODE/SupportingInfo/Clade-Specific-Effects/BT_Keesey_HeadData_GROUP3-4.xlsx]

## Sheet: BT_Keesey_HeadData_GROUP3-4.txt
Options:
Model: Continuous: Regression
Tree File Name: Keesey_ultramet_G34.nexus
Data File Name: BT_Keesey_HeadData_GROUP3-4.txt
Log File Name: BT_Keesey_HeadData_GROUP3-4.txt.Log.txt
Save Initial Trees: False
Save Trees: False
Summary: False
Seed: 1822114889
Precision: 64 bits
Cores: 1
Analysis Type: MCMC
Sample Period: 7500
Iterations: 7500000
Burn in: 750000
MCMC ML Start: False
Schedule File: BT_Keesey_HeadData_GROUP3-4.txt.Schedule.txt
Rate Dev: AutoTune
No of Rates: 3
Test for trait correlation: True
Kappa: Not in use
Delta: Not in use
Lambda: Estimate
OU: Not in use
Min Trans Taxa No: 10
RJ Local Kappa: False
RJ Local Lambda: False
RJ Local Delta: False
RJ Local OU: False
Restrictions:
Alpha None
Beta-2 None
Beta-3 None
Prior Information:
Priors
Alpha - uniform -100.00 100.00								BL	FSA									FSA	FSA	BL	BL
Beta-2 - uniform -100.00 100.00					Lh	Tree No	Alpha	Beta 1	Beta 2	Var	R^2	SSE	SST	s.e. Alpha	s.e. Beta-1	s.e. Beta-2	Lambda	T beta 2	P beta 2	T beta 1	P beta 1
Beta-3 - uniform -100.00 100.00				mean	36.9036	1	0.0590955	0.221763	1.03308	9.0157e-05	0.653405	0.00203192	0.00586118	0.818516	0.315352	0.264881	0.341958	3.90018	0.000888404	0.703225	0.490022
Lambda - uniform 0.00 1.00								0.0225519	0.0195962										P high sign		P not significant
Tree Information							Count ß>1; ß=1		477
Trees: 1							% of Count to all		53
Taxa: 25
Sites: 2
Iteration	Lh	Tree No	Alpha	Beta 1	Beta 2	Var	R^2	SSE	SST	s.e. Alpha	s.e. Beta-1	s.e. Beta-2	Lambda
757500	38.0095	1	0.0315211	0.584449	0.774577	7.16017e-05	0.651642	0.00169788	0.00487394	0.777055	0.306061	0.254718	0.0969294
765000	38.4306	1	0.0676859	0.496966	0.830178	7.15888e-05	0.65764	0.00175867	0.00513691	0.76742	0.298416	0.248454	0.215791
772500	37.7873	1	0.681618	0.187252	0.922925	9.02067e-05	0.66544	0.00219881	0.00657224	0.794022	0.300397	0.253555	0.566965
780000	38.1673	1	-0.0609696	0.109945	1.14544	7.05085e-05	0.673169	0.00158478	0.00484891	0.771688	0.304522	0.253449	0.0829955
787500	37.8576	1	-0.49804	-0.130024	1.41316	7.34446e-05	0.658579	0.0017013	0.00498301	0.783476	0.306612	0.255177	0.151085
795000	36.2898	1	-0.118753	-0.0984624	1.31362	8.17652e-05	0.663624	0.00162434	0.00482893	0.831418	0.328644	0.27354	0.0713015
802500	35.5974	1	-0.860192	0.0444538	1.37008	9.64351e-05	0.662876	0.00191114	0.00566896	0.8637	0.331322	0.276819	0.383906
810000	37.3322	1	-0.629839	0.148991	1.23082	8.87306e-05	0.664892	0.00204796	0.00611135	0.807651	0.30749	0.258071	0.485001
817500	38.0278	1	0.101631	-0.0354702	1.21738	7.44697e-05	0.662113	0.00175383	0.00519059	0.780389	0.302909	0.25225	0.23611
825000	37.2128	1	0.29116	-0.102801	1.21666	8.41194e-05	0.652758	0.00194888	0.00561245	0.809341	0.31082	0.259562	0.368915
832500	36.3946	1	-1.13952	0.0120404	1.44428	9.8591e-05	0.657555	0.00218153	0.00637044	0.83919	0.318319	0.267989	0.53349
840000	33.7897	1	-1.83445	-0.149886	1.71048	0.000124625	0.645695	0.00233961	0.00660337	0.931743	0.352363	0.29754	0.571834
847500	29.9064	1	-2.75126	-0.0158086	1.80627	0.000138397	0.666436	0.00165557	0.00496327	1.07647	0.4217	0.350951	0.141916
855000	33.7362	1	-1.45842	-0.49751	1.88972	0.000101096	0.629992	0.00181326	0.00490059	0.922458	0.362677	0.301828	0.111042
862500	35.5829	1	-0.517287	-0.471355	1.66505	8.60059e-05	0.630324	0.00175795	0.00475537	0.852954	0.340011	0.28311	0.0214316
870000	35.6384	1	-0.409359	-0.274873	1.50643	0.000100927	0.633329	0.00222053	0.00605591	0.864076	0.329252	0.276163	0.473708
877500	33.2038	1	-1.87545	-0.196537	1.75202	0.000131876	0.641441	0.00239995	0.00669332	0.953929	0.360358	0.304656	0.585487
885000	35.7249	1	-1.24123	-0.269092	1.67466	8.55377e-05	0.65268	0.00167689	0.00482807	0.850397	0.336172	0.279806	0.0707838
892500	34.6897	1	0.119272	-0.676416	1.68343	0.000100706	0.573831	0.00232173	0.0054479	0.894138	0.344624	0.287421	0.321919
900000	35.3553	1	-0.691973	-0.480255	1.71037	8.98937e-05	0.623211	0.00188318	0.00499799	0.866166	0.338727	0.28191	0.157885
907500	36.8005	1	0.159264	-0.469685	1.5231	7.83513e-05	0.620655	0.00182486	0.00481057	0.814152	0.322371	0.268336	0.0600102
915000	35.6621	1	0.169068	-0.638278	1.6447	8.61573e-05	0.592188	0.00197754	0.00484914	0.85303	0.336615	0.280159	0.0831275
922500	31.1403	1	-0.425817	-0.642145	1.78676	0.00013549	0.589177	0.00227733	0.00554334	1.03133	0.396648	0.331049	0.349812
930000	33.3025	1	-1.27583	-0.659341	1.97143	0.000103316	0.614499	0.00183923	0.00477102	0.935076	0.371918	0.309641	0.0333005
937500	35.007	1	-1.60754	-0.204064	1.70562	9.04777e-05	0.658942	0.0016422	0.00481501	0.874828	0.346247	0.288205	0.0627963
945000	34.6907	1	-0.758048	-0.390274	1.65443	0.00010296	0.625793	0.00210119	0.00561504	0.895267	0.343801	0.28711	0.369614
952500	36.3762	1	-0.368204	-0.303603	1.51364	9.48067e-05	0.629767	0.00223135	0.00602689	0.838846	0.319783	0.268135	0.467656
960000	35.1315	1	-1.41002	0.0142786	1.50803	0.000118222	0.654545	0.00246489	0.00713521	0.883093	0.33195	0.282375	0.644712
967500	35.3355	1	-0.852255	-0.0977655	1.47287	9.98151e-05	0.653688	0.00199938	0.00577335	0.87337	0.334373	0.279636	0.410225
975000	37.4347	1	0.621373	-0.09806	1.14939	9.06179e-05	0.647466	0.00224233	0.0063606	0.804975	0.305381	0.257065	0.531768
982500	37.8354	1	0.535695	0.0490174	1.06137	8.44965e-05	0.661774	0.0020429	0.00604003	0.791331	0.301607	0.252931	0.470408
990000	39.3972	1	0.531069	-0.0673994	1.1437	6.34067e-05	0.66753	0.00158285	0.00476088	0.732448	0.291734	0.242901	0.0257218
997500	38.0979	1	0.126643	0.0175264	1.16831	8.34323e-05	0.659333	0.00208103	0.0061087	0.783284	0.298225	0.250288	0.484469
1005000	37.1065	1	0.859678	-0.0362935	1.05309	9.69646e-05	0.651709	0.00234667	0.00673768	0.816081	0.308121	0.26065	0.592005
1012500	36.8393	1	2.01184	-0.0806855	0.8351	7.98464e-05	0.657778	0.00171094	0.0049995	0.816268	0.319191	0.265652	0.158564
1020000	35.1535	1	2.15619	-0.0617775	0.78492	9.91928e-05	0.653452	0.00194522	0.00561313	0.878833	0.337503	0.281846	0.369098
1027500	36.4421	1	1.12564	0.386531	0.681857	0.000110408	0.659429	0.00256359	0.00752733	0.837425	0.31356	0.268265	0.688269
1035000	38.6941	1	0.676145	0.491211	0.702395	6.75297e-05	0.655233	0.00166842	0.00483928	0.755401	0.29833	0.248301	0.0774266
1042500	38.4176	1	0.827781	0.415105	0.726953	6.98951e-05	0.660427	0.00167932	0.00494538	0.765612	0.300211	0.249841	0.133397
1050000	36.8908	1	0.356215	0.444223	0.811317	7.96776e-05	0.660934	0.00170042	0.005015	0.81479	0.318384	0.264987	0.16546
1057500	38.3655	1	0.113129	0.608732	0.737223	6.95382e-05	0.647822	0.00171411	0.00486717	0.765944	0.301833	0.251202	0.0932329
1065000	37.2732	1	-0.145684	0.549867	0.830481	8.91673e-05	0.65337	0.00211892	0.00611291	0.809565	0.308211	0.258681	0.485314
1072500	37.1993	1	-0.386391	0.677149	0.790216	7.76192e-05	0.64457	0.00177839	0.00500349	0.804648	0.314588	0.261822	0.160355
1080000	38.8806	1	0.411001	0.50962	0.745293	6.6465e-05	0.656254	0.00166022	0.00482979	0.74959	0.296276	0.246599	0.0718148
1087500	37.6599	1	0.739798	0.423622	0.732803	7.51839e-05	0.659236	0.00171802	0.00504169	0.790424	0.308499	0.256774	0.177046
1095000	36.3835	1	-0.475065	0.659278	0.819343	9.48314e-05	0.646108	0.00213532	0.00603382	0.838626	0.319664	0.268056	0.46911
1102500	34.4246	1	-1.41416	1.00751	0.770701	0.000114541	0.620976	0.00238932	0.00630386	0.907839	0.344672	0.289937	0.52166
1110000	33.0293	1	-0.553636	1.0124	0.592441	0.000117797	0.600655	0.00224752	0.00562802	0.956871	0.367362	0.30682	0.3731
1117500	35.0976	1	-1.0829	0.953038	0.73772	0.000106986	0.621325	0.00234059	0.00618098	0.883391	0.335978	0.282208	0.498703
1125000	35.3211	1	-1.74593	0.657641	1.10079	0.000101775	0.65636	0.00203362	0.00591787	0.874562	0.333988	0.279718	0.444003
1132500	36.0249	1	-0.971938	0.442095	1.0982	0.00012509	0.665376	0.00290365	0.00867736	0.847593	0.314405	0.273666	0.782496
1140000	37.0497	1	-0.106469	0.151122	1.12339	0.000109787	0.661203	0.00272209	0.00803459	0.816004	0.304176	0.262219	0.735011
1147500	38.1392	1	0.341425	0.300369	0.918213	7.8404e-05	0.666611	0.00188066	0.00564103	0.780055	0.2994	0.250087	0.376564
1155000	37.5384	1	0.425589	0.480351	0.761209	9.25071e-05	0.655365	0.0022817	0.00662062	0.802019	0.30324	0.256118	0.574499
1162500	36.628	1	0.631374	0.467212	0.723078	0.000104995	0.655607	0.00246113	0.0071463	0.831771	0.312622	0.265976	0.64605
1170000	35.4891	1	2.30609	0.298586	0.487466	8.6694e-05	0.661768	0.00161124	0.0047637	0.856492	0.341002	0.283917	0.0278662
1177500	36.7113	1	1.67762	0.587394	0.413752	7.91249e-05	0.617014	0.00185277	0.0048377	0.817718	0.322984	0.268822	0.0765043
1185000	35.6428	1	1.19887	0.377895	0.680735	0.000107142	0.658528	0.00224575	0.00657668	0.865147	0.327287	0.276268	0.567664
1192500	34.8662	1	0.821561	0.564455	0.625657	9.88109e-05	0.640639	0.00194471	0.00541158	0.88757	0.34239	0.285487	0.310803
1200000	38.0642	1	0.39975	0.577425	0.699758	7.23693e-05	0.646381	0.001767	0.00499692	0.777206	0.303954	0.252969	0.157403
1207500	34.9912	1	-0.694997	0.987505	0.633507	0.00012198	0.614302	0.00283373	0.007347	0.887797	0.333	0.28414	0.669153
1215000	36.6395	1	0.254491	0.674421	0.65584	0.000107988	0.638864	0.00269277	0.00745641	0.830972	0.311354	0.266098	0.680924
1222500	37.5479	1	0.387181	0.516197	0.74059	7.73874e-05	0.652296	0.00180489	0.00519088	0.795516	0.308777	0.257137	0.236219
1230000	37.739	1	0.987739	0.472659	0.650001	7.73987e-05	0.650336	0.00185492	0.00530487	0.790427	0.305761	0.254774	0.276361
1237500	34.3948	1	1.57725	0.345429	0.625071	0.000122508	0.658971	0.00235331	0.0069006	0.909619	0.342793	0.290631	0.614789
1245000	35.9735	1	1.74152	0.425376	0.520829	9.90073e-05	0.645596	0.0021685	0.00611873	0.852786	0.324638	0.272486	0.486478
1252500	37.4615	1	1.71135	0.346279	0.584114	7.50086e-05	0.659913	0.00166536	0.00489685	0.794686	0.312517	0.260085	0.109104
1260000	35.2521	1	0.400824	0.671933	0.61821	0.000102147	0.631027	0.00217801	0.00590291	0.876913	0.334969	0.280497	0.440639
1267500	38.0992	1	0.0985555	0.492522	0.823754	8.10406e-05	0.65634	0.00201847	0.00587346	0.782406	0.299018	0.250317	0.43393
1275000	36.7109	1	-0.243051	0.706018	0.745946	8.26815e-05	0.638659	0.00187356	0.00518502	0.822547	0.31933	0.265918	0.234047
1282500	37.6298	1	0.0792403	0.585134	0.759726	8.75859e-05	0.648104	0.0021825	0.00620211	0.798352	0.303542	0.255027	0.502758
1290000	38.9191	1	0.114065	0.373668	0.910218	6.84376e-05	0.666298	0.00169939	0.00509254	0.752136	0.292951	0.243867	0.198201
1297500	38.157	1	-0.660445	0.343101	1.10155	7.00943e-05	0.673955	0.00155746	0.00477684	0.770229	0.306122	0.254853	0.0374881
1305000	37.9184	1	-0.0451317	0.061153	1.1757	8.71901e-05	0.660741	0.0021583	0.00636182	0.78955	0.299525	0.252139	0.531981
1312500	38.5893	1	-0.0619057	0.145929	1.11487	7.56148e-05	0.66706	0.00187757	0.00563938	0.766128	0.294064	0.245626	0.376127
1320000	38.6934	1	-0.504361	0.163647	1.19885	6.75353e-05	0.674075	0.00157733	0.00483954	0.755428	0.298334	0.248304	0.0775774
1327500	38.8791	1	-0.010574	0.0541822	1.17336	6.76426e-05	0.669295	0.00164642	0.00497853	0.75205	0.29438	0.244995	0.149025
1335000	38.0319	1	-0.663977	0.150749	1.24378	7.30022e-05	0.670831	0.00166035	0.00504407	0.778777	0.303922	0.252966	0.178063
1342500	33.7306	1	-1.46877	0.394047	1.2312	0.000194493	0.67543	0.00461547	0.0142203	0.884335	0.322243	0.299426	0.961228
1350000	37.5952	1	-1.11303	0.463739	1.10861	7.3165e-05	0.672256	0.00155059	0.00473109	0.785925	0.314662	0.262066	0.000519226
1357500	35.7537	1	-1.56162	0.312743	1.31959	9.33996e-05	0.668342	0.00183115	0.00552118	0.857398	0.329913	0.275302	0.3435
1365000	31.6556	1	-2.88603	0.900494	1.16939	0.000159606	0.650699	0.00257388	0.00736865	1.01448	0.380435	0.324719	0.671526
1372500	34.0044	1	-1.24784	0.737444	0.923665	0.000164079	0.66117	0.00355581	0.0104944	0.90743	0.333194	0.297587	0.872143
1380000	38.1312	1	-0.306394	0.181498	1.13785	7.51161e-05	0.669234	0.0017582	0.00531554	0.778205	0.300945	0.250777	0.279932
1387500	36.5979	1	-0.888344	0.531827	1.01325	0.000102864	0.660014	0.00235108	0.00691521	0.832887	0.313825	0.266125	0.616748
1395000	38.2504	1	0.501962	0.50074	0.734675	7.06842e-05	0.654892	0.00170068	0.00492797	0.770492	0.302423	0.251681	0.12489
1402500	37.5888	1	1.05334	0.228769	0.808478	7.37981e-05	0.673014	0.00158344	0.00484255	0.789618	0.311758	0.259476	0.0793304
1410000	37.8517	1	0.706801	0.203768	0.908391	8.83834e-05	0.66589	0.00214986	0.0064346	0.791791	0.300083	0.25284	0.544508
1417500	35.0013	1	0.549312	0.0632465	1.05652	0.000113948	0.66008	0.00226782	0.00667163	0.887731	0.335438	0.283506	0.58225
1425000	38.2752	1	0.682091	0.139144	0.960653	8.02558e-05	0.666264	0.00197176	0.00590815	0.777054	0.296798	0.248547	0.44182
1432500	37.1394	1	-0.628894	0.251514	1.16508	8.55517e-05	0.667762	0.00189267	0.00569673	0.812184	0.311393	0.260232	0.391076
1440000	35.5055	1	-1.27632	0.533127	1.0841	0.000124053	0.662632	0.0027049	0.00801765	0.868052	0.323623	0.278912	0.733598
1447500	38.3391	1	-0.0607501	0.482598	0.866686	7.59809e-05	0.658528	0.00188642	0.00552439	0.773179	0.297486	0.248249	0.344418
1455000	37.5032	1	-0.304139	0.306799	1.05054	0.000100359	0.665097	0.00248185	0.00741067	0.80283	0.300942	0.257026	0.67607
1462500	37.4545	1	-0.121159	0.201354	1.08394	0.000100278	0.663905	0.00247349	0.00735949	0.804475	0.30171	0.257488	0.670525
1470000	37.2669	1	0.53505	0.484571	0.741977	8.50514e-05	0.653701	0.00198436	0.00573021	0.808225	0.309678	0.258879	0.399554
1477500	37.1874	1	0.383564	0.333469	0.887368	8.10773e-05	0.666313	0.00177586	0.00532193	0.808195	0.312489	0.260406	0.282056
1485000	38.3713	1	0.230526	0.320793	0.926321	7.55211e-05	0.666552	0.00183336	0.00549819	0.772023	0.297214	0.247972	0.336845
1492500	37.5299	1	-0.615212	0.514716	0.965812	7.89236e-05	0.660078	0.00181023	0.00532544	0.797227	0.308219	0.256853	0.28322
1500000	37.3903	1	-0.992151	0.451733	1.09151	8.0806e-05	0.664701	0.00181644	0.00541736	0.802371	0.309481	0.258056	0.31259
1507500	38.9966	1	0.00806209	0.0112826	1.20136	6.54142e-05	0.673424	0.00154812	0.00474046	0.743505	0.297126	0.247436	0.00905242
1515000	39.3952	1	0.274541	-0.0325626	1.17275	6.33649e-05	0.670964	0.00156042	0.00474241	0.731827	0.292355	0.243458	0.0107477
1522500	38.8925	1	-0.0920914	0.0476334	1.19546	6.72992e-05	0.66947	0.00163499	0.00494658	0.751221	0.294548	0.245129	0.133974
1530000	37.1372	1	-0.889892	0.259387	1.20553	8.32617e-05	0.668566	0.00181944	0.0054896	0.811031	0.312291	0.260535	0.334334
1537500	36.9909	1	-0.532282	0.298984	1.10618	0.000110903	0.665	0.00271429	0.00810238	0.817704	0.30464	0.262887	0.740576
1545000	37.0735	1	-0.882837	0.357201	1.13166	8.75594e-05	0.666383	0.00194711	0.00583636	0.815011	0.311679	0.260818	0.425311
1552500	38.7414	1	-0.0245554	0.298278	0.992566	7.05297e-05	0.66887	0.00172545	0.0052108	0.758602	0.294263	0.245072	0.243512
1560000	38.5131	1	-0.159782	-0.0183599	1.25822	7.13151e-05	0.6636	0.001735	0.00515753	0.765085	0.297295	0.24754	0.223714
1567500	36.1451	1	0.364059	-0.247285	1.31754	0.000107114	0.625135	0.00260805	0.0069573	0.848104	0.319409	0.271021	0.622318
1575000	36.3875	1	-0.251711	-0.24819	1.44201	8.05867e-05	0.655263	0.00163089	0.00473083	0.82481	0.330248	0.275049	0.000271244
1582500	36.706	1	0.554539	-0.330087	1.33599	9.00023e-05	0.62076	0.00220778	0.00582159	0.827009	0.31635	0.264688	0.421825
1590000	37.5292	1	-0.0588845	-0.238599	1.39517	7.66381e-05	0.64539	0.00181113	0.00510739	0.795293	0.309586	0.257727	0.204176
1597500	36.9616	1	-0.240886	-0.324965	1.5031	7.94895e-05	0.637829	0.00182545	0.00504031	0.812798	0.31725	0.264057	0.176455
1605000	36.6824	1	0.949849	-0.287755	1.22073	8.7829e-05	0.625802	0.00210223	0.00561797	0.826727	0.317461	0.26512	0.370404
1612500	38.4602	1	1.13905	-0.185221	1.09975	6.88263e-05	0.651013	0.00168987	0.00484221	0.762562	0.301085	0.250592	0.0791336
1620000	38.3542	1	0.331864	-0.00527818	1.14392	7.57211e-05	0.66139	0.00186499	0.00550778	0.77261	0.297376	0.248126	0.339632
1627500	38.3244	1	-0.452573	0.102611	1.23332	7.18775e-05	0.669269	0.00168788	0.00510349	0.770357	0.299923	0.249679	0.202615
1635000	37.9807	1	-0.66869	0.076436	1.29637	7.5713e-05	0.666791	0.00176103	0.00528507	0.782664	0.302926	0.252384	0.269653
1642500	38.3297	1	0.201582	-0.000564807	1.16538	7.82029e-05	0.660189	0.00195001	0.00573852	0.774626	0.296759	0.248098	0.401633
1650000	39.138	1	0.89215	-0.138382	1.11851	6.46867e-05	0.661364	0.0016067	0.00474463	0.739485	0.295298	0.245904	0.0126422
1657500	37.7365	1	0.975458	-0.0291153	1.01986	8.42392e-05	0.656485	0.00204425	0.00595099	0.794148	0.303112	0.253949	0.451347
1665000	37.9285	1	-0.367813	0.115892	1.20062	8.35065e-05	0.664421	0.00201503	0.00600462	0.788268	0.300607	0.251995	0.462944
1672500	36.3369	1	0.0765671	0.0287113	1.16388	0.000109181	0.655322	0.0025205	0.00731262	0.841324	0.315676	0.269223	0.665338
1680000	37.8626	1	-0.883771	-0.00693993	1.40489	7.16709e-05	0.671802	0.00156095	0.00475613	0.778646	0.310354	0.258414	0.0220308
1687500	37.6264	1	-0.226925	-0.0874256	1.31871	7.354e-05	0.664233	0.00162438	0.00483781	0.788329	0.311373	0.259158	0.0765675
1695000	35.8462	1	-0.670009	-0.111048	1.42865	9.14217e-05	0.655208	0.0018676	0.00541661	0.853487	0.329202	0.2745	0.31236
1702500	34.4292	1	-1.82774	0.224445	1.43023	0.000130068	0.66276	0.00254932	0.00755935	0.907567	0.339722	0.290786	0.691514
1710000	36.7733	1	0.418283	-0.34629	1.37842	7.86315e-05	0.635152	0.00176037	0.00482495	0.815398	0.322427	0.268368	0.0689005
1717500	34.8514	1	-0.509079	-0.144919	1.43408	0.00013478	0.634825	0.00307195	0.00841227	0.889536	0.3306	0.286622	0.764268
1725000	37.339	1	-0.575641	0.0722698	1.28478	7.89343e-05	0.667246	0.00173486	0.00521365	0.8024	0.311224	0.259202	0.244548
1732500	35.7812	1	-1.41704	0.317973	1.27878	0.000126702	0.664799	0.00287728	0.00858376	0.856323	0.317855	0.276282	0.776257
1740000	38.1709	1	-0.492847	0.325793	1.07361	7.80688e-05	0.66713	0.0018733	0.00562773	0.778992	0.299072	0.249784	0.373022
1747500	35.3847	1	-1.8019	0.180706	1.46664	9.26714e-05	0.669146	0.00173498	0.00524394	0.867931	0.33633	0.280153	0.255376
1755000	36.9456	1	-0.670629	0.596791	0.918235	7.82932e-05	0.656785	0.00168524	0.00491016	0.811486	0.318855	0.265357	0.115952
1762500	34.0391	1	-0.72706	0.74823	0.801188	0.000142786	0.646677	0.00293807	0.00831552	0.919333	0.341926	0.296011	0.757163
1770000	36.782	1	0.0372798	0.773897	0.62732	8.24051e-05	0.623194	0.00196027	0.00520234	0.820374	0.318309	0.265089	0.240429
1777500	38.2616	1	1.2395	0.364133	0.672027	7.0511e-05	0.662202	0.00166031	0.0049151	0.769951	0.302442	0.251697	0.11846
1785000	36.0971	1	0.879932	0.325851	0.786045	8.32275e-05	0.668762	0.00160684	0.00485101	0.838357	0.330776	0.275298	0.0841911
1792500	38.7964	1	0.963617	0.326357	0.758309	6.64919e-05	0.670851	0.00156342	0.0047499	0.749865	0.299176	0.249121	0.0170327
1800000	36.4216	1	1.42774	0.456433	0.56969	8.29779e-05	0.647403	0.00177653	0.0050384	0.830522	0.324195	0.269836	0.175638
1807500	37.1169	1	1.81651	0.384796	0.533859	7.69935e-05	0.653332	0.00169324	0.00488433	0.805496	0.317033	0.263846	0.102517
1815000	34.9262	1	1.69322	0.383843	0.569051	0.000112992	0.653271	0.00226715	0.00653868	0.890255	0.336947	0.284281	0.561632
1822500	35.5897	1	1.79518	0.392699	0.528239	9.98754e-05	0.649179	0.00208356	0.0059391	0.865306	0.330337	0.276722	0.448726
1830000	37.8892	1	1.29611	0.33633	0.681422	7.58356e-05	0.662133	0.00177142	0.00524296	0.785188	0.304275	0.253451	0.255029
1837500	38.4628	1	0.522176	0.341004	0.848021	7.30454e-05	0.665505	0.00177449	0.00530499	0.767871	0.297035	0.247503	0.276401
1845000	37.962	1	0.0317904	0.543527	0.800989	8.18282e-05	0.65243	0.00203786	0.00586315	0.786666	0.3007	0.251698	0.431555
1852500	35.9553	1	-0.0729158	0.302445	1.01151	9.24564e-05	0.667398	0.00185135	0.00556626	0.850803	0.327057	0.273017	0.356245
1860000	36.8451	1	0.831218	0.366579	0.753334	9.12765e-05	0.661074	0.00204147	0.00602335	0.823247	0.313854	0.263153	0.466912
1867500	38.6561	1	1.29433	-0.00772642	0.935894	6.78288e-05	0.668542	0.00160832	0.00485225	0.756811	0.298572	0.248495	0.0848941
1875000	36.4199	1	1.71431	0.0563922	0.801578	9.28411e-05	0.663795	0.00197895	0.00588615	0.836822	0.319746	0.267703	0.436836
1882500	37.9153	1	1.32222	0.274736	0.723668	7.42983e-05	0.667298	0.00169894	0.0051065	0.783096	0.304849	0.253782	0.203819
1890000	38.3888	1	0.00931653	0.392627	0.919658	7.70537e-05	0.663661	0.00190399	0.00566093	0.772408	0.296348	0.24758	0.381808
1897500	37.9606	1	-0.250073	0.596948	0.823799	7.61184e-05	0.650454	0.00185702	0.00531265	0.78351	0.303021	0.252502	0.278967
1905000	34.8714	1	-0.511682	0.380573	1.05149	0.000137224	0.665674	0.0029025	0.00868166	0.887598	0.329234	0.286592	0.782778
1912500	36.9153	1	-0.992592	0.497503	1.05299	8.0658e-05	0.66363	0.00172303	0.00512243	0.815223	0.317169	0.264053	0.210132
1920000	35.5401	1	-1.2345	0.845942	0.850426	0.000102942	0.636365	0.00223806	0.00615468	0.867812	0.330181	0.277253	0.493589
1927500	29.6435	1	-2.47885	1.25263	0.80731	0.000183259	0.613445	0.00275538	0.00712804	1.09988	0.41347	0.351685	0.643844
1935000	31.241	1	-2.23972	0.966418	0.99212	0.000199213	0.652639	0.00347022	0.00999023	1.01752	0.374492	0.332202	0.852115
1942500	33.9336	1	-2.0861	0.780595	1.08048	0.000109887	0.650182	0.00197634	0.00564963	0.923017	0.354211	0.295892	0.378838
1950000	34.3719	1	-1.86749	0.849942	0.984131	0.000109222	0.64282	0.0020986	0.00587547	0.908209	0.347086	0.290561	0.434391
1957500	36.1431	1	-1.32009	0.669713	0.998368	9.19779e-05	0.652845	0.00195827	0.00564091	0.844891	0.324286	0.270873	0.376532
1965000	34.3538	1	-0.477502	1.0221	0.553365	9.76242e-05	0.595751	0.00202785	0.00501635	0.901835	0.352375	0.293278	0.166055
1972500	36.1855	1	-0.617508	0.852726	0.713401	9.84759e-05	0.626223	0.00232344	0.0062161	0.84587	0.321544	0.270196	0.505419
1980000	37.732	1	-0.0748295	0.691351	0.715158	7.52497e-05	0.637932	0.00184363	0.00509194	0.788707	0.307202	0.25573	0.197957
1987500	37.4567	1	0.445703	0.552337	0.709348	8.62409e-05	0.647377	0.00210158	0.00595985	0.803121	0.306493	0.256805	0.453288
1995000	33.5662	1	0.077737	0.714482	0.652196	0.000121961	0.631392	0.00230493	0.00625307	0.939415	0.356915	0.300051	0.512354
2002500	38.0267	1	0.00459127	0.407004	0.911268	8.29539e-05	0.662542	0.00202965	0.00601453	0.785212	0.299395	0.251006	0.465047
2010000	37.5596	1	0.110403	0.502803	0.819627	7.62986e-05	0.657129	0.00174601	0.00509232	0.794168	0.309325	0.257497	0.198114
2017500	38.7761	1	0.806552	0.314451	0.800769	6.6916e-05	0.670354	0.00158677	0.00481354	0.752362	0.297819	0.247896	0.06188
2025000	38.8463	1	-0.0445935	0.438535	0.896475	6.77718e-05	0.664021	0.00167078	0.00497287	0.752965	0.294822	0.245362	0.146405
2032500	36.1301	1	-1.03454	0.707028	0.908007	8.30471e-05	0.650616	0.00169638	0.00485534	0.837344	0.330264	0.274869	0.0866461
2040000	35.1631	1	-1.04475	0.249512	1.24143	9.89901e-05	0.668089	0.00185984	0.00560342	0.878434	0.337417	0.281751	0.366469
2047500	35.1048	1	-1.66799	0.32188	1.32511	0.000122058	0.66484	0.002498	0.00745317	0.883588	0.331079	0.282942	0.680584
2055000	35.6468	1	-1.44323	0.342539	1.2737	9.87875e-05	0.666936	0.00196109	0.00588804	0.863111	0.32978	0.27611	0.437266
2062500	34.6088	1	-1.303	0.160592	1.36159	0.000139398	0.659683	0.00292922	0.00860733	0.897328	0.333019	0.289565	0.777848
2070000	38.8066	1	0.784758	0.0503149	1.00387	6.95136e-05	0.667617	0.00170907	0.00514188	0.75601	0.293928	0.244721	0.217715
2077500	39.4594	1	0.579777	0.0137451	1.07349	6.32848e-05	0.671162	0.00157884	0.00480127	0.731786	0.290031	0.241427	0.0540583
2085000	36.2594	1	1.14615	-0.292126	1.18201	8.15701e-05	0.638146	0.00172759	0.00477429	0.830881	0.330334	0.275015	0.0356685
2092500	38.0702	1	0.498293	-0.217717	1.26438	7.26177e-05	0.646434	0.00177741	0.00502711	0.777388	0.303604	0.252691	0.17076
2100000	36.4822	1	-0.246554	-0.324294	1.49904	9.04622e-05	0.629215	0.00212152	0.00572168	0.833952	0.319587	0.267141	0.397412
2107500	36.4138	1	-0.716261	-0.184855	1.50296	9.26774e-05	0.645438	0.00208067	0.00586829	0.836946	0.319891	0.267776	0.432741
2115000	36.9702	1	0.0443951	-0.19403	1.34744	8.69313e-05	0.643357	0.00203847	0.0057157	0.8178	0.313433	0.261982	0.395902
2122500	38.9098	1	0.332035	0.0694564	1.08342	6.59398e-05	0.674714	0.00154963	0.00476392	0.746971	0.297389	0.247604	0.0280327
2130000	38.1976	1	0.382478	0.0260619	1.10515	7.96917e-05	0.661546	0.00196411	0.00580316	0.77903	0.298094	0.249368	0.417435
2137500	37.572	1	-0.160006	0.161427	1.12747	9.65575e-05	0.663084	0.0023792	0.00706171	0.80101	0.30133	0.256059	0.635679
2145000	36.9621	1	-0.12592	0.188528	1.10424	9.98185e-05	0.664216	0.00231897	0.00690615	0.820842	0.309318	0.26227	0.615535
2152500	35.8344	1	-0.601277	0.341269	1.07949	0.000132559	0.666348	0.0031089	0.00931777	0.850793	0.314282	0.27615	0.82017
2160000	36.9846	1	-0.284962	0.385757	0.979405	8.61412e-05	0.664774	0.0018955	0.00565438	0.816999	0.313497	0.261892	0.380091
2167500	37.8641	1	-0.265565	0.113767	1.18715	7.45825e-05	0.66964	0.00168628	0.00510438	0.784682	0.30549	0.254314	0.20297
2175000	37.3653	1	-0.832579	0.273332	1.18922	9.22845e-05	0.665849	0.00216289	0.00647279	0.807407	0.305848	0.257823	0.550896
2182500	36.6546	1	-0.439665	-0.0955205	1.37255	0.000104916	0.645306	0.00253981	0.00716058	0.830874	0.312239	0.265705	0.647762
2190000	37.3943	1	-0.325729	0.0250574	1.25632	8.66124e-05	0.660481	0.00202159	0.00595427	0.805106	0.307278	0.257448	0.452066
2197500	38.3529	1	0.0192596	0.0843427	1.14208	7.95826e-05	0.66394	0.00197956	0.00589051	0.774574	0.295939	0.247782	0.437829
2205000	37.0689	1	-0.417293	0.252446	1.10981	0.000108796	0.664389	0.00266537	0.00794185	0.815662	0.304284	0.261947	0.727158
2212500	37.3163	1	-0.887299	0.533967	1.01021	7.48158e-05	0.667384	0.00157374	0.0047314	0.794758	0.318177	0.264993	0.000813552
2220000	36.7306	1	-0.0957217	0.395154	0.930773	8.91273e-05	0.663579	0.00193796	0.00576052	0.825904	0.316274	0.264468	0.407081
2227500	38.0514	1	0.0902794	0.454425	0.858748	7.28066e-05	0.66165	0.00170377	0.00503552	0.77807	0.303758	0.252825	0.174397
2235000	37.349	1	0.374956	0.631883	0.658695	7.70461e-05	0.63865	0.00182069	0.00503856	0.80028	0.312388	0.260009	0.175707
2242500	35.5063	1	0.0920528	0.777702	0.623474	9.60942e-05	0.62226	0.00211024	0.00558648	0.866351	0.332892	0.277934	0.36184
2250000	36.3213	1	0.382811	0.756314	0.573835	9.29649e-05	0.61911	0.00222222	0.00583428	0.839893	0.321207	0.268785	0.424821
2257500	37.0733	1	0.828324	0.798845	0.440528	7.63571e-05	0.602015	0.00189432	0.00475977	0.803758	0.320188	0.266595	0.0248707
2265000	35.4795	1	0.627747	0.663299	0.593367	0.000101821	0.629667	0.00223086	0.00602393	0.86947	0.331473	0.277928	0.467034
2272500	33.4312	1	0.257413	0.622074	0.679277	0.000152036	0.648248	0.00299168	0.00850508	0.941101	0.349523	0.303451	0.770849
2280000	35.9722	1	1.14971	0.281575	0.75663	0.000121705	0.665103	0.00276255	0.00824895	0.85118	0.316742	0.273934	0.752125
2287500	37.5106	1	1.35174	0.220129	0.75436	8.31776e-05	0.667103	0.0019004	0.00570868	0.800277	0.306757	0.256387	0.394122
2295000	38.0804	1	0.29952	0.481371	0.786463	7.49008e-05	0.656448	0.00180857	0.00526434	0.779382	0.301835	0.251446	0.262517
2302500	38.2198	1	-0.438024	0.460988	0.966559	7.04155e-05	0.665763	0.00162938	0.00487494	0.770566	0.303484	0.252573	0.0974726
2310000	36.9328	1	0.211714	0.512141	0.779885	9.59173e-05	0.654054	0.0022517	0.00650882	0.821551	0.311061	0.26234	0.556811
2317500	37.7994	1	-0.0815574	0.322314	0.984578	8.50586e-05	0.665739	0.00202924	0.00607084	0.792573	0.301936	0.253294	0.476783
2325000	37.4924	1	0.762935	-0.0163252	1.05172	8.21303e-05	0.659878	0.00190489	0.00560062	0.80027	0.307411	0.25669	0.365706
2332500	38.7831	1	-0.155251	0.456583	0.908362	6.65505e-05	0.667904	0.00157587	0.00474521	0.750079	0.299498	0.2494	0.0131364
2340000	38.0003	1	0.117406	0.467721	0.840892	8.41517e-05	0.658224	0.00209003	0.00611521	0.786365	0.299369	0.251266	0.485774
2347500	35.7597	1	0.299662	0.349959	0.897076	0.000118235	0.664346	0.00257975	0.00768574	0.860237	0.321632	0.27582	0.703909
2355000	37.4256	1	-0.893313	0.444663	1.07328	8.71867e-05	0.663596	0.00202792	0.00602823	0.804369	0.306633	0.257113	0.467938
2362500	38.2756	1	-0.407747	0.234217	1.12204	7.52912e-05	0.668901	0.001794	0.00541832	0.774465	0.29871	0.249077	0.312885
2370000	38.5484	1	-0.324365	0.25874	1.0858	6.81546e-05	0.67442	0.00156762	0.00481484	0.759278	0.300518	0.250142	0.0626868
2377500	36.4879	1	-0.113416	0.188813	1.10178	0.000113707	0.662886	0.00266774	0.00791346	0.834925	0.311546	0.268083	0.724696
2385000	38.3086	1	-0.604779	0.176735	1.20731	6.94464e-05	0.67486	0.00156409	0.00481053	0.766491	0.303501	0.252629	0.0599852
2392500	37.7746	1	0.45881	-0.0807882	1.16517	7.52221e-05	0.659212	0.00174304	0.00511473	0.787601	0.306509	0.255171	0.207093
2400000	36.8764	1	1.33319	0.0339152	0.89712	9.64021e-05	0.659195	0.00221987	0.00651361	0.823413	0.311747	0.262934	0.55759
2407500	38.2218	1	1.22851	0.139641	0.844042	7.0634e-05	0.673115	0.00160271	0.00490299	0.770985	0.303077	0.252227	0.112283
2415000	38.4203	1	0.433305	0.451706	0.781821	7.42441e-05	0.657773	0.00184812	0.00540029	0.769871	0.297069	0.247679	0.307286
2422500	38.9354	1	0.858037	0.0949742	0.952246	6.7046e-05	0.671603	0.00162355	0.00494386	0.749895	0.294072	0.244733	0.132664
2430000	37.7532	1	1.05676	0.0106409	0.969347	7.67166e-05	0.664512	0.00176062	0.00524796	0.78951	0.305905	0.254815	0.256793
2437500	37.779	1	0.155853	0.266646	0.984192	8.43436e-05	0.666686	0.00199604	0.00598848	0.792938	0.302467	0.253509	0.459491
2445000	34.9653	1	0.400923	0.318649	0.894319	0.000157608	0.670186	0.00371026	0.0112496	0.867564	0.317645	0.286435	0.897303
2452500	36.7139	1	0.402887	0.488087	0.768888	0.000103379	0.655914	0.00242851	0.00705785	0.828982	0.311866	0.264997	0.635197
2460000	37.459	1	0.522663	0.771362	0.526923	7.42284e-05	0.615975	0.00184151	0.00479528	0.792581	0.314328	0.261658	0.05013
2467500	37.9413	1	0.922321	0.540992	0.609428	7.24041e-05	0.643635	0.00175414	0.00492231	0.779991	0.306253	0.254869	0.122078
2475000	39.0335	1	0.546998	0.323676	0.851501	6.70283e-05	0.668085	0.00166082	0.00500375	0.74773	0.292332	0.243299	0.160468
2482500	39.0084	1	0.371391	0.355588	0.869308	6.56303e-05	0.669946	0.00158584	0.00480478	0.745193	0.295238	0.245757	0.0563242
2490000	32.5156	1	0.828637	0.421188	0.732779	0.0002126	0.678881	0.00448277	0.0139599	0.931085	0.33929	0.314598	0.957139
2497500	34.76	1	1.43446	0.449593	0.57688	0.000128522	0.651344	0.00269366	0.00772585	0.895226	0.334593	0.287107	0.70771
2505000	36.4581	1	0.274039	0.639653	0.681454	0.000114633	0.64512	0.00283315	0.00798341	0.835708	0.311654	0.268458	0.730712
2512500	35.3847	1	0.0518235	0.394478	0.918235	0.000132007	0.665106	0.00291834	0.00871422	0.869406	0.322413	0.280791	0.784897
2520000	38.0747	1	1.23777	0.256402	0.751446	7.42409e-05	0.667944	0.00172523	0.00519559	0.77897	0.302309	0.251756	0.237955
2527500	38.8967	1	0.669821	0.208991	0.912255	6.88781e-05	0.670524	0.00168927	0.00512715	0.753152	0.29297	0.243911	0.211984
2535000	38.1111	1	0.47716	0.000448594	1.10862	8.01644e-05	0.659916	0.00197088	0.00579527	0.781695	0.299156	0.250238	0.415538
2542500	37.7106	1	0.765676	-0.120547	1.1284	7.39447e-05	0.657502	0.00169312	0.00494346	0.787545	0.308844	0.257025	0.13247
2550000	36.3047	1	0.517435	-0.120636	1.17912	9.75761e-05	0.645979	0.00220168	0.00621907	0.841858	0.320005	0.268912	0.505981
2557500	38.8939	1	0.270337	-0.17204	1.27813	6.6107e-05	0.658135	0.00163479	0.00478196	0.748007	0.297103	0.247337	0.0410945
2565000	38.5374	1	-0.378476	0.00303829	1.28783	6.91741e-05	0.667548	0.00164199	0.00493903	0.761862	0.298846	0.248705	0.130321
2572500	37.0822	1	0.633561	-0.319375	1.30447	8.09082e-05	0.628236	0.00194966	0.00524436	0.810958	0.314249	0.26176	0.255524
2580000	38.146	1	-0.278459	0.0990129	1.19969	7.47536e-05	0.667697	0.00175739	0.00528853	0.777535	0.300911	0.25071	0.270834
2587500	36.4962	1	-0.898384	0.225117	1.23229	0.000112743	0.663343	0.00263237	0.00781916	0.834917	0.311796	0.267919	0.716318
2595000	38.9829	1	0.156919	0.000967954	1.17703	6.54805e-05	0.673159	0.00154812	0.00473662	0.743745	0.297439	0.247706	0.00564126
2602500	39.1393	1	0.530344	-0.123763	1.18649	6.4814e-05	0.66204	0.00161559	0.00478042	0.740656	0.294237	0.244954	0.0400196
2610000	38.0715	1	-0.51323	0.247405	1.13623	8.16487e-05	0.667074	0.00196939	0.0059154	0.783441	0.299202	0.250579	0.443449
2617500	38.209	1	0.011141	0.31193	0.972737	7.3245e-05	0.668607	0.00171499	0.00517511	0.774614	0.30082	0.250493	0.230351
2625000	38.5742	1	0.703356	0.29349	0.838544	7.08026e-05	0.668018	0.00170647	0.00514025	0.763055	0.296684	0.247015	0.217085
2632500	38.7639	1	0.568347	0.339232	0.839314	6.71617e-05	0.669357	0.00160045	0.00484041	0.753319	0.29748	0.247593	0.0780875
2640000	36.2054	1	0.415685	0.274639	0.92635	0.000110051	0.665117	0.00243965	0.00728508	0.845797	0.317442	0.27062	0.66224
2647500	38.9644	1	1.22008	0.129838	0.850233	6.59047e-05	0.67487	0.00156447	0.00481184	0.746676	0.295617	0.246065	0.0608102
2655000	38.5079	1	0.300664	0.296296	0.928499	7.5259e-05	0.667034	0.00184936	0.0055542	0.768152	0.295361	0.246534	0.352873
2662500	36.8164	1	0.312348	0.245098	0.963915	0.000115735	0.664871	0.00284118	0.00847787	0.82203	0.305362	0.265002	0.768943
2670000	39.0318	1	0.687735	0.0754296	1.00357	6.67566e-05	0.670522	0.0016378	0.0049709	0.747372	0.292661	0.243563	0.145491
2677500	38.8517	1	1.15393	-0.0897012	1.02554	6.63667e-05	0.663601	0.00161098	0.0047889	0.749464	0.297439	0.247608	0.045857
2685000	35.6066	1	-0.106493	-0.0439597	1.26202	0.000136308	0.64265	0.00338539	0.0094736	0.857683	0.316538	0.278757	0.828186
2692500	37.8224	1	-0.14076	-0.0424629	1.27371	8.13857e-05	0.657406	0.00196414	0.00573315	0.79048	0.302863	0.253188	0.40029
2700000	38.5052	1	0.0426027	-0.0581013	1.24355	7.21911e-05	0.66004	0.00178247	0.00524317	0.766079	0.296868	0.247281	0.255105
2707500	36.5077	1	1.08358	-0.174317	1.1099	9.11129e-05	0.640438	0.00208305	0.0057933	0.833463	0.318979	0.266814	0.415063
2715000	37.8297	1	1.37402	-0.0601196	0.954547	7.41535e-05	0.660819	0.00170948	0.00504001	0.785055	0.306426	0.255047	0.176328
2722500	37.6613	1	1.13377	-0.0740721	1.02318	7.45875e-05	0.660745	0.00168981	0.00498095	0.789624	0.30905	0.257205	0.15014
2730000	37.3213	1	0.256673	0.0224316	1.14306	8.98916e-05	0.659175	0.00211761	0.00621318	0.808293	0.307272	0.258195	0.504866
2737500	37.1808	1	0.174872	-0.222442	1.3309	7.94934e-05	0.645161	0.0018353	0.00517221	0.807108	0.313469	0.261023	0.229264
2745000	37.6076	1	-0.591199	0.103236	1.26259	8.74487e-05	0.663107	0.00207994	0.00617389	0.798985	0.303907	0.255249	0.497332
2752500	37.6551	1	-0.475378	0.0032976	1.31089	8.4634e-05	0.659274	0.00202262	0.00593621	0.796682	0.304153	0.254781	0.448087
2760000	34.6655	1	-1.42808	0.20579	1.3586	9.55405e-05	0.671274	0.00165749	0.00504216	0.891007	0.347749	0.289443	0.177247
2767500	34.4927	1	-1.35952	-0.280595	1.71366	0.000100595	0.643904	0.00189542	0.0053228	0.900187	0.348049	0.290041	0.282345
2775000	35.4593	1	-0.88944	-0.269363	1.59998	0.00011062	0.630885	0.00248693	0.00673753	0.87166	0.329106	0.278402	0.591983
2782500	36.7016	1	-0.63939	-0.220268	1.50865	8.80122e-05	0.643649	0.00201181	0.00564559	0.82625	0.317102	0.264883	0.377772
2790000	34.2912	1	-1.14199	0.00735423	1.45573	0.000160967	0.646718	0.0037337	0.0105686	0.896529	0.329088	0.294207	0.874855
2797500	36.8051	1	-0.550633	-0.214282	1.48701	8.82615e-05	0.643206	0.00204479	0.00573102	0.823297	0.315448	0.263705	0.399758
2805000	36.5989	1	-1.04206	-0.0146125	1.44139	8.05222e-05	0.667178	0.00163514	0.00491296	0.822866	0.32327	0.269031	0.117378
2812500	33.3479	1	-1.3964	-0.186991	1.64054	0.000163305	0.628469	0.0035198	0.00947377	0.938781	0.346467	0.305116	0.828194
2820000	37.3272	1	-0.425953	-0.297796	1.5215	7.53566e-05	0.646239	0.00171298	0.0048422	0.797919	0.315045	0.262211	0.0791274
2827500	35.2048	1	0.352986	-0.570848	1.55148	0.000101331	0.582163	0.0024274	0.00580943	0.878133	0.335978	0.281077	0.418935
2835000	37.2293	1	0.120631	-0.350002	1.44298	7.84609e-05	0.630907	0.00188376	0.00510376	0.804852	0.31335	0.260857	0.202722
2842500	33.2617	1	-1.34393	-0.232418	1.66495	0.000103482	0.660117	0.00160804	0.00473115	0.934681	0.374215	0.311665	0.000575101
2850000	33.6309	1	-1.01778	-0.286737	1.64694	0.000100593	0.65295	0.00165346	0.00476432	0.922604	0.367292	0.305804	0.0283364
2857500	37.4407	1	-0.359775	-0.238534	1.46104	7.6147e-05	0.648317	0.00176008	0.00500473	0.796933	0.311553	0.259297	0.160908
2865000	33.9834	1	-1.87305	-0.0962162	1.68644	0.000129662	0.647099	0.00251991	0.00714057	0.924589	0.347529	0.29565	0.645359
2872500	31.4922	1	-2.60281	-0.112038	1.84546	0.000166972	0.644081	0.00275103	0.00772939	1.02022	0.381299	0.327202	0.708042
2880000	35.8104	1	-0.809913	-0.449698	1.71683	8.44201e-05	0.636247	0.00172632	0.00474586	0.84482	0.33729	0.280868	0.0136797
2887500	33.5201	1	-0.38117	-0.59386	1.73553	0.00012534	0.58381	0.00268847	0.00645972	0.941629	0.356753	0.300684	0.548724
2895000	35.4759	1	-0.403678	-0.486383	1.65212	9.27405e-05	0.614201	0.00204601	0.0053033	0.865304	0.334741	0.278919	0.275835
2902500	36.0779	1	-0.611182	-0.297914	1.55824	9.5168e-05	0.633243	0.0021512	0.00586546	0.848256	0.324229	0.2714	0.432089
2910000	32.8861	1	-1.62686	-0.187026	1.70764	0.000145854	0.63761	0.0027034	0.0074599	0.965575	0.361776	0.309207	0.681292
2917500	35.7959	1	-1.44881	0.0514709	1.48384	0.000107018	0.658328	0.00228213	0.00667931	0.859965	0.324917	0.274642	0.5834
2925000	35.6698	1	-0.790328	0.246236	1.20693	9.50236e-05	0.668107	0.00185883	0.0056007	0.860793	0.330659	0.276102	0.365727
2932500	34.8461	1	-1.1099	0.431769	1.13759	9.18154e-05	0.670402	0.00159302	0.00483322	0.88095	0.348092	0.289723	0.0738599
2940000	37.7913	1	-0.567628	0.470281	0.983535	8.37995e-05	0.661441	0.00201246	0.0059442	0.792382	0.302472	0.253394	0.449851
2947500	38.5685	1	0.471857	0.38829	0.820276	7.34493e-05	0.662442	0.00182565	0.00540841	0.765375	0.295275	0.246197	0.309819
2955000	35.9835	1	0.498454	0.428505	0.787071	0.000134597	0.66555	0.00326676	0.00976756	0.843099	0.310651	0.274717	0.842268
2962500	37.375	1	0.224248	0.771883	0.591785	7.64038e-05	0.620659	0.00189292	0.00499003	0.798839	0.312517	0.260094	0.154289
2970000	36.6741	1	1.05203	0.745708	0.431995	8.15815e-05	0.600462	0.00202284	0.00506295	0.822469	0.320721	0.266961	0.186028
2977500	35.6293	1	1.21726	0.635196	0.472433	9.18255e-05	0.617349	0.00203598	0.00532073	0.860158	0.332591	0.277156	0.281658
2985000	37.1769	1	1.56582	0.42454	0.56001	7.85057e-05	0.649534	0.00177916	0.00507654	0.806244	0.314222	0.261561	0.191666
2992500	37.736	1	1.28238	0.495402	0.565793	7.33031e-05	0.644747	0.00173644	0.00488789	0.785856	0.309229	0.25735	0.104401
3000000	37.5181	1	-0.549634	0.609313	0.880328	8.07506e-05	0.651872	0.00191069	0.00548846	0.798761	0.307575	0.256598	0.333999
3007500	35.4414	1	-0.128343	0.509602	0.850736	0.000101752	0.656293	0.00206005	0.00599363	0.870677	0.332093	0.278355	0.460595
3015000	37.8397	1	-0.238172	0.484604	0.901471	8.66394e-05	0.659041	0.00213186	0.00625254	0.791804	0.300835	0.252904	0.512256
3022500	37.2376	1	-0.766552	0.37532	1.09912	0.000100314	0.664797	0.00240647	0.00717914	0.811704	0.304976	0.259594	0.649971
3030000	34.9838	1	-0.938685	0.443322	1.07757	0.000158928	0.671255	0.00377001	0.0114679	0.865207	0.316562	0.286211	0.903681
3037500	36.8235	1	-0.967253	0.591173	0.984843	8.91598e-05	0.656239	0.0020012	0.00582149	0.823134	0.314868	0.263448	0.421803
3045000	37.7622	1	-0.166757	0.275412	1.04736	7.69158e-05	0.669206	0.00174408	0.00527241	0.78943	0.305655	0.254639	0.265311
3052500	38.7309	1	-0.216926	0.0418556	1.22398	6.86723e-05	0.668391	0.00165934	0.0050039	0.756839	0.295891	0.246261	0.160536
3060000	36.2981	1	-1.50733	0.224469	1.36725	8.14352e-05	0.675444	0.00155553	0.00479279	0.830181	0.329329	0.274149	0.048478
3067500	32.7692	1	-2.66166	0.493544	1.41616	0.000116737	0.666808	0.00180051	0.00540384	0.965165	0.372394	0.310488	0.308394
3075000	32.8069	1	-2.56581	0.668929	1.26348	0.000137254	0.6597	0.00230422	0.00677115	0.969244	0.365805	0.309588	0.596831
3082500	31.8749	1	-1.57483	0.738522	1.02064	0.000162984	0.653978	0.00270078	0.00780524	1.00449	0.375167	0.322305	0.715054
3090000	33.3644	1	-0.677088	0.725104	0.807276	0.000192764	0.670069	0.00431152	0.0130679	0.908694	0.331349	0.304787	0.94134
3097500	36.3736	1	-0.993018	0.673091	0.923273	8.99231e-05	0.649852	0.00196409	0.00560932	0.836949	0.321443	0.268426	0.368068
3105000	36.4718	1	-1.09945	0.525187	1.06126	0.000109687	0.661701	0.00253075	0.00748079	0.83652	0.31336	0.267909	0.683474
3112500	37.5789	1	-0.440973	0.369969	1.03581	8.76838e-05	0.664988	0.00206942	0.00617714	0.799913	0.304246	0.255543	0.497961
3120000	37.0918	1	-0.824081	0.38024	1.10216	7.94609e-05	0.668322	0.00169694	0.00511621	0.809423	0.314984	0.262228	0.207679
3127500	36.2872	1	-1.40558	0.105352	1.43251	8.68463e-05	0.667299	0.00176255	0.0052977	0.837626	0.324084	0.27003	0.273944
3135000	38.7851	1	-0.446547	0.0505146	1.26727	6.65445e-05	0.674552	0.00154492	0.00474706	0.750094	0.299409	0.249321	0.0146851
3142500	38.8837	1	-0.33694	0.0874604	1.21619	6.6303e-05	0.673522	0.00156945	0.00480722	0.748979	0.296664	0.246941	0.0578907
3150000	36.6195	1	0.538495	0.120069	1.01275	9.82016e-05	0.663567	0.00218514	0.00649503	0.831892	0.315033	0.265642	0.554561
3157500	38.2307	1	0.325407	0.236592	0.968373	7.85147e-05	0.667634	0.00189715	0.00570803	0.777551	0.29805	0.249107	0.393957
3165000	38.6023	1	-0.145706	0.360705	0.972046	6.82219e-05	0.670099	0.00160518	0.00486563	0.758697	0.299011	0.248854	0.0923806
3172500	37.4679	1	-0.815231	0.454261	1.04725	7.9971e-05	0.664069	0.00180942	0.00538629	0.799665	0.308673	0.25733	0.302888
3180000	35.7479	1	-0.619258	0.588072	0.9076	0.00014428	0.666312	0.00357365	0.0107096	0.84479	0.309918	0.277577	0.879849
3187500	38.7684	1	-0.287861	0.347322	1.0153	6.93961e-05	0.668472	0.00169292	0.00510642	0.756824	0.294622	0.245269	0.203786
3195000	38.695	1	0.49671	-0.0648585	1.15246	6.74278e-05	0.665507	0.00161398	0.00482515	0.755073	0.298567	0.248509	0.0690245
3202500	37.7258	1	0.415315	-0.038733	1.14647	8.80308e-05	0.653927	0.00218414	0.00631123	0.795553	0.302011	0.254073	0.52299
3210000	39.0015	1	0.977258	-0.0419464	1.02719	6.54121e-05	0.669541	0.0015699	0.00475067	0.743768	0.296707	0.247063	0.0176611
3217500	36.8337	1	1.19523	-0.325126	1.18961	8.51549e-05	0.617814	0.00209291	0.00547615	0.820848	0.316168	0.263743	0.330367
3225000	38.4404	1	0.267372	-0.169982	1.27722	7.06474e-05	0.65234	0.00175334	0.00504326	0.766145	0.299003	0.248871	0.177715
3232500	38.0159	1	0.693661	-0.100898	1.13764	7.31955e-05	0.657885	0.0017292	0.00505443	0.779394	0.30403	0.253063	0.182456
3240000	37.6525	1	1.35831	-0.312393	1.14605	7.3562e-05	0.628768	0.0018042	0.00486003	0.787967	0.310677	0.258566	0.089274
3247500	35.5108	1	1.00405	-0.352039	1.24515	9.36843e-05	0.616206	0.00207207	0.0053989	0.86488	0.333741	0.278251	0.306851
3255000	32.9251	1	1.8553	-0.859277	1.4441	0.000114231	0.470239	0.00282653	0.00533548	0.958555	0.370491	0.308766	0.286528
3262500	36.0134	1	0.617812	-0.550438	1.47807	8.41008e-05	0.596942	0.00196873	0.00488448	0.841848	0.331338	0.27575	0.102596
3270000	37.2137	1	0.840519	-0.285226	1.2349	8.04188e-05	0.631036	0.00194711	0.00527725	0.806983	0.312408	0.260272	0.266976
3277500	37.0406	1	1.02567	-0.386259	1.27531	7.78574e-05	0.618641	0.00187893	0.00492693	0.808678	0.31743	0.26417	0.124375
3285000	37.6574	1	1.07462	-0.206921	1.13277	7.53634e-05	0.644073	0.00180037	0.00505826	0.790696	0.30839	0.256694	0.184064
3292500	38.2438	1	-0.0869071	0.150675	1.11478	8.11965e-05	0.665764	0.00199928	0.00598164	0.778309	0.296919	0.248841	0.458017
3300000	37.8563	1	0.196659	-0.0168434	1.17802	8.70027e-05	0.655908	0.00216775	0.0062999	0.791388	0.300477	0.252748	0.520944
3307500	36.6355	1	0.972756	-0.190404	1.14363	9.64819e-05	0.634127	0.00232323	0.00634983	0.831102	0.315339	0.265412	0.529872
3315000	35.1601	1	1.17394	-0.35725	1.21193	9.78919e-05	0.611135	0.00214551	0.00551735	0.877973	0.337858	0.281924	0.342398
3322500	37.5181	1	1.49816	-0.27788	1.09244	7.36781e-05	0.637349	0.00172528	0.00475742	0.789497	0.314617	0.261961	0.0230462
3330000	38.4853	1	0.235545	0.0109777	1.15371	6.93554e-05	0.668193	0.00163463	0.00492645	0.763264	0.299612	0.249342	0.124137
3337500	38.2914	1	0.0659925	0.104939	1.11396	6.92019e-05	0.677091	0.00152805	0.00473214	0.764394	0.305973	0.254827	0.00151078
3345000	35.973	1	-0.596675	-0.0135747	1.34235	0.000120239	0.649401	0.00283801	0.00809474	0.851711	0.31733	0.273806	0.739956
3352500	30.7522	1	-2.42736	-0.0251918	1.74364	0.000128452	0.666989	0.00163409	0.00490703	1.03954	0.408544	0.339999	0.114357
3360000	31.0469	1	-1.61988	-0.609807	1.99976	0.000143905	0.602633	0.00236577	0.00595362	1.03781	0.396097	0.33186	0.451923
3367500	33.466	1	-1.28788	-0.238959	1.66185	0.000166881	0.619965	0.00380275	0.0100063	0.930767	0.342534	0.30392	0.852801
3375000	38.4821	1	-0.536232	0.000721	1.32396	6.84949e-05	0.67015	0.00158706	0.00481147	0.761212	0.301382	0.250865	0.0605771
3382500	37.8811	1	-0.0922478	0.177485	1.10076	9.00108e-05	0.664566	0.00222097	0.00662118	0.791101	0.29911	0.252632	0.574584
3390000	36.9097	1	-0.48772	0.215883	1.14842	8.66972e-05	0.667814	0.00187943	0.00565777	0.819469	0.314424	0.262674	0.38098
3397500	36.2016	1	-0.442792	0.425217	0.98292	0.000117164	0.663945	0.00268837	0.00799979	0.844273	0.314804	0.271239	0.732097
3405000	38.9756	1	-0.198501	0.317282	1.02023	6.57535e-05	0.673397	0.00156651	0.00479637	0.745958	0.295802	0.246236	0.0508512
3412500	38.9491	1	1.21006	0.0942698	0.879462	6.5856e-05	0.674928	0.001557	0.00478971	0.746572	0.296264	0.246629	0.0464056
3420000	37.9736	1	1.35647	-0.128071	1.00924	7.26426e-05	0.654414	0.00171744	0.00496966	0.779669	0.305328	0.254104	0.144911
3427500	38.0351	1	0.755998	0.0999477	0.971773	8.37877e-05	0.664284	0.00204865	0.00610233	0.785232	0.298995	0.250916	0.483187
3435000	38.2769	1	1.17843	-0.0450183	0.990527	7.03073e-05	0.664689	0.0016434	0.00490111	0.769256	0.302433	0.251692	0.111313
3442500	37.9127	1	1.05966	0.0451342	0.944101	7.70683e-05	0.665598	0.00179776	0.00537603	0.785488	0.303279	0.252816	0.299635
3450000	38.6433	1	0.929622	-0.0138664	1.02142	6.72964e-05	0.671856	0.0015567	0.00474396	0.754235	0.301224	0.250839	0.0120762
3457500	37.0512	1	1.67758	0.303185	0.624344	8.24545e-05	0.662051	0.00181339	0.00536588	0.812953	0.313965	0.261707	0.296391
3465000	34.8749	1	0.992079	0.893181	0.341355	0.000104229	0.569156	0.0025091	0.00582368	0.889869	0.340383	0.284802	0.42232
3472500	37.0974	1	0.815426	0.640343	0.561891	8.63112e-05	0.628002	0.00213493	0.00573908	0.813767	0.31175	0.260633	0.401773
3480000	36.7371	1	1.28377	0.677223	0.434018	8.05052e-05	0.608243	0.00195873	0.00499984	0.819615	0.320495	0.266737	0.158719
3487500	35.3234	1	1.53415	0.462673	0.530255	9.16264e-05	0.642984	0.00182918	0.00512353	0.868835	0.338014	0.281408	0.210565
3495000	36.9051	1	1.67904	0.392156	0.557017	8.20494e-05	0.651741	0.00182598	0.00524317	0.816712	0.316489	0.263625	0.255106
3502500	37.6699	1	0.619637	0.493041	0.708704	8.09486e-05	0.651593	0.00195052	0.0055984	0.794595	0.305245	0.254876	0.365101
3510000	35.9288	1	0.0515616	0.883237	0.543022	9.10393e-05	0.604026	0.00215195	0.00543458	0.850805	0.328026	0.273553	0.317876
3517500	37.0359	1	0.586047	0.515579	0.697495	8.95306e-05	0.649437	0.0021	0.00599036	0.816869	0.311586	0.261158	0.459895
3525000	37.7017	1	0.703346	0.410367	0.759445	7.32797e-05	0.663051	0.00163786	0.00486084	0.786434	0.310054	0.258046	0.0897283
3532500	36.5599	1	0.0389566	0.763003	0.640132	0.000101703	0.628302	0.00251847	0.00677557	0.834137	0.314798	0.266436	0.597461
3540000	38.0104	1	0.414047	0.63168	0.652427	7.17421e-05	0.639572	0.00176307	0.00489159	0.777339	0.305801	0.254496	0.106355
3547500	36.0785	1	0.0707237	0.847137	0.567645	0.000105864	0.61436	0.0026188	0.00679078	0.850359	0.320863	0.271626	0.599625
3555000	36.2926	1	0.197788	0.769268	0.596958	0.000107266	0.625005	0.00265888	0.00709044	0.843051	0.317048	0.269526	0.639246
3562500	35.9314	1	-0.447336	0.942831	0.609557	8.98123e-05	0.607651	0.00209338	0.00533552	0.849949	0.328513	0.273782	0.286539
3570000	35.1018	1	-0.973114	0.845475	0.790889	0.000135826	0.642993	0.00314116	0.00879861	0.878887	0.325739	0.284044	0.790277
3577500	34.5034	1	-1.64015	0.930892	0.87756	9.8789e-05	0.632378	0.00190992	0.00519532	0.898587	0.348734	0.290418	0.237855
3585000	36.3119	1	0.357712	0.769355	0.564201	0.000106137	0.621128	0.00265171	0.00699897	0.84245	0.317134	0.269249	0.627727
3592500	36.0436	1	0.191647	0.890502	0.508739	9.19533e-05	0.598808	0.00223801	0.00557841	0.84788	0.32585	0.272036	0.359616
3600000	36.8742	1	0.630272	0.72913	0.539023	8.02942e-05	0.61772	0.00193576	0.00506373	0.815921	0.318158	0.264828	0.186354
3607500	36.8621	1	0.52736	0.514046	0.722487	8.00078e-05	0.652371	0.00174827	0.00502914	0.815903	0.318617	0.265188	0.171641
3615000	38.9091	1	-0.342701	0.327772	1.04014	6.60341e-05	0.67365	0.0015611	0.00478351	0.747595	0.296884	0.247153	0.0421699
3622500	33.6827	1	-0.316775	0.119471	1.20372	0.000169569	0.657383	0.00364385	0.0106353	0.918111	0.336917	0.301469	0.877243
3630000	37.9836	1	-0.107432	0.0381871	1.20031	7.1064e-05	0.673004	0.00156141	0.00477501	0.775532	0.308301	0.25667	0.0361862
3637500	38.431	1	0.195764	-0.0541325	1.20957	7.12113e-05	0.661792	0.00172405	0.00509762	0.767019	0.29869	0.248648	0.200254
3645000	38.6535	1	0.0550008	0.0269518	1.17457	6.7998e-05	0.669933	0.00160836	0.00487283	0.757276	0.298295	0.248255	0.0963269
3652500	37.1951	1	-0.469234	0.140017	1.21298	8.10521e-05	0.668422	0.00176537	0.00532415	0.807966	0.312382	0.26032	0.282791
3660000	39.0824	1	-0.0434074	0.213935	1.05885	6.54e-05	0.674438	0.00157236	0.00482969	0.743561	0.293896	0.244618	0.0717536
3667500	37.9846	1	0.117887	0.127016	1.09463	8.05524e-05	0.666152	0.00192097	0.005754	0.785467	0.300826	0.251535	0.405475
3675000	37.7306	1	-0.145636	-0.220579	1.40164	7.52517e-05	0.647915	0.00179257	0.00509129	0.788744	0.307225	0.255748	0.197696
3682500	37.0327	1	-0.80657	-0.201131	1.53201	7.7802e-05	0.654838	0.00169675	0.00491582	0.808756	0.317671	0.264371	0.118823
3690000	36.8738	1	-0.147468	-0.385795	1.52571	8.08622e-05	0.628223	0.0019022	0.00511651	0.816516	0.31774	0.264523	0.207799
3697500	34.7041	1	-1.0529	-0.142051	1.53525	0.000137145	0.636066	0.0030891	0.00848809	0.894458	0.332242	0.288374	0.76966
3705000	35.206	1	-0.567331	-0.309014	1.55703	0.000121395	0.618924	0.00285139	0.00748246	0.879961	0.329628	0.281824	0.683648
3712500	36.7274	1	-0.989993	-0.0779432	1.47749	7.93365e-05	0.664613	0.00163469	0.00487404	0.817947	0.322165	0.268121	0.0969833
3720000	36.807	1	-1.27403	0.112346	1.39954	7.88739e-05	0.672151	0.00159943	0.00487857	0.815435	0.321073	0.26721	0.0994327
3727500	31.12	1	-2.22112	-0.0653823	1.72217	0.00020688	0.640222	0.00378295	0.0105147	1.01823	0.373846	0.333984	0.872891
3735000	34.3856	1	-2.19886	0.292605	1.46622	0.000109491	0.667035	0.00196575	0.00590376	0.907844	0.34678	0.290389	0.440832
3742500	29.5769	1	-3.67407	0.577534	1.57988	0.000167208	0.664751	0.00208603	0.00622233	1.10184	0.418808	0.351953	0.506598
3750000	33.0748	1	-2.41039	0.784905	1.14638	0.000123454	0.652205	0.00209589	0.00602621	0.957265	0.36493	0.305988	0.467513
3757500	33.2661	1	-2.38375	0.540495	1.31748	0.000152472	0.664821	0.002804	0.00836568	0.947982	0.352446	0.305349	0.760879
3765000	36.401	1	-1.53265	0.487738	1.18062	8.09875e-05	0.669383	0.00159435	0.00482233	0.827567	0.327317	0.272441	0.0673095
3772500	33.6047	1	-0.418555	0.309242	1.0858	0.000116927	0.666665	0.00197656	0.00592964	0.936771	0.357675	0.299594	0.446629
3780000	36.7789	1	0.490658	0.11401	1.01251	0.000100844	0.662315	0.00231746	0.00686279	0.826881	0.311746	0.26417	0.609656
3787500	38.9388	1	0.412047	-0.029558	1.14084	6.74935e-05	0.664659	0.00167624	0.00499861	0.750507	0.293488	0.24426	0.158167
3795000	38.1096	1	0.462892	0.0290382	1.09094	8.04381e-05	0.661648	0.00196958	0.00582109	0.781857	0.299081	0.250238	0.421707
3802500	38.9759	1	-0.0474088	0.0293891	1.19843	6.6984e-05	0.668468	0.0016452	0.00496241	0.748933	0.293402	0.244177	0.141513
3810000	35.9931	1	-0.653494	0.121074	1.25338	0.000120039	0.658963	0.00276035	0.00809401	0.85103	0.317078	0.273586	0.739897
3817500	36.9126	1	-0.753446	-0.218288	1.53321	7.99975e-05	0.650739	0.00176689	0.00505894	0.814614	0.31771	0.264452	0.18435
3825000	36.9883	1	-0.213004	-0.129545	1.34627	9.05598e-05	0.647975	0.00213069	0.00605265	0.818645	0.311956	0.261647	0.473033
3832500	39.0001	1	0.761118	-0.0484435	1.08179	6.6154e-05	0.665287	0.0016317	0.00487491	0.746886	0.294158	0.244811	0.0974574
3840000	38.6248	1	0.578384	-0.035165	1.1105	7.20635e-05	0.660851	0.00179775	0.00530075	0.762879	0.295139	0.245917	0.274974
3847500	39.2336	1	0.680142	0.0198054	1.04858	6.49243e-05	0.66969	0.00160999	0.00487418	0.739929	0.291433	0.242544	0.0970626
3855000	37.4023	1	0.727092	0.0672746	0.99685	7.79697e-05	0.66818	0.00171223	0.0051601	0.799872	0.310785	0.258775	0.224692
3862500	38.9182	1	0.1043	0.0310354	1.16294	6.84073e-05	0.666991	0.00169457	0.00508866	0.752125	0.292991	0.243897	0.196627
3870000	36.9297	1	-0.929467	0.188518	1.2669	7.77091e-05	0.674356	0.00157352	0.00483204	0.810477	0.320279	0.266575	0.0731588
3877500	37.6425	1	-0.562566	0.110179	1.25342	7.61621e-05	0.66918	0.00169662	0.00512853	0.791915	0.308033	0.256453	0.212526
3885000	35.2673	1	0.943746	-0.145536	1.12105	0.00012146	0.633499	0.0027646	0.00754323	0.877681	0.328585	0.281185	0.689886
3892500	37.9335	1	0.642236	0.0604951	1.03062	7.81273e-05	0.665369	0.00183712	0.00548998	0.78561	0.3025	0.252367	0.334445
3900000	37.9852	1	-0.212795	-0.0389256	1.28435	8.04591e-05	0.657609	0.00196716	0.00574536	0.785408	0.300851	0.251535	0.403335
3907500	36.4973	1	0.45428	-0.291749	1.32124	9.07215e-05	0.627868	0.00214097	0.00575327	0.83361	0.319268	0.266953	0.405294
3915000	36.8517	1	0.135096	0.0511794	1.13627	0.000102661	0.657654	0.00243034	0.00709908	0.8244	0.310006	0.263572	0.64031
3922500	38.4977	1	0.459528	0.144376	1.00377	7.80515e-05	0.666544	0.00194351	0.00582839	0.769845	0.294448	0.246379	0.423435
3930000	37.9797	1	-0.24606	0.242165	1.07973	8.06572e-05	0.667542	0.00191531	0.00576107	0.785655	0.300859	0.251579	0.407215
3937500	38.1261	1	0.020847	0.414355	0.897181	8.26766e-05	0.661982	0.00204576	0.0060522	0.782222	0.298079	0.250006	0.47294
3945000	37.3681	1	0.258817	0.59682	0.71284	9.32646e-05	0.645413	0.00232976	0.00657036	0.807449	0.305484	0.257842	0.566669
3952500	34.1424	1	-1.55631	1.01538	0.796618	0.000119791	0.623252	0.00244889	0.00650009	0.918549	0.347826	0.293313	0.555387
3960000	37.1607	1	-0.318422	0.624019	0.821808	8.76977e-05	0.648332	0.00207633	0.00590423	0.812465	0.310344	0.25988	0.440938
3967500	37.1751	1	1.11188	0.36148	0.701674	9.31223e-05	0.65999	0.0021821	0.00641775	0.813484	0.308373	0.25977	0.541649
3975000	36.9885	1	1.2351	0.479849	0.589891	8.94108e-05	0.64555	0.0021086	0.00594892	0.81826	0.312326	0.261662	0.450891
3982500	35.8923	1	1.57283	0.210476	0.716831	0.000112599	0.66513	0.00243187	0.00726215	0.856485	0.321528	0.274012	0.659633
3990000	37.414	1	1.86497	0.0297125	0.785867	7.52894e-05	0.670213	0.00161473	0.00489627	0.796189	0.31312	0.260586	0.108803
3997500	35.4274	1	2.16424	0.047404	0.703929	9.78481e-05	0.6647	0.00190324	0.00567624	0.869634	0.333551	0.278699	0.385797
4005000	37.7481	1	1.22722	0.40696	0.646161	7.63738e-05	0.655731	0.00179427	0.00521184	0.78936	0.306184	0.255002	0.243889
4012500	37.1248	1	0.234797	0.640088	0.691287	8.07297e-05	0.639594	0.0018933	0.00525324	0.809653	0.31366	0.261282	0.258649
4020000	36.3382	1	0.355133	0.569907	0.712325	0.000123409	0.654377	0.00305624	0.00884271	0.836269	0.309851	0.270366	0.793026
4027500	37.6761	1	0.108341	0.570383	0.769363	7.40959e-05	0.651549	0.00172053	0.00493765	0.788546	0.309337	0.257436	0.129647
4035000	36.7537	1	1.55703	0.400119	0.582247	8.0621e-05	0.653735	0.00173866	0.00502117	0.819349	0.320076	0.266398	0.168172
4042500	37.8717	1	1.25708	0.540402	0.539049	7.18941e-05	0.639257	0.00173415	0.00480715	0.77992	0.308922	0.257145	0.0578425
4050000	35.1079	1	1.92495	0.487559	0.436467	0.000109549	0.630696	0.00236059	0.006392	0.883557	0.335051	0.282151	0.537233
4057500	35.8338	1	1.99204	0.350943	0.521326	9.55146e-05	0.652693	0.00199383	0.00574084	0.855967	0.327906	0.274144	0.40221
4065000	34.2406	1	2.32015	0.0219161	0.698915	9.73571e-05	0.66944	0.0016273	0.00492286	0.904445	0.355107	0.295525	0.122355
4072500	36.5906	1	2.05532	0.194243	0.619965	8.06299e-05	0.671057	0.00161792	0.00491854	0.823232	0.323304	0.269059	0.120193
4080000	38.2817	1	1.30135	0.168215	0.805617	7.18133e-05	0.671121	0.00166777	0.00507108	0.771334	0.300682	0.250287	0.18941
4087500	34.4381	1	0.396572	0.529982	0.746	0.000116287	0.65143	0.00224691	0.00644607	0.907654	0.343942	0.289837	0.54644
4095000	36.1009	1	-0.115457	0.61734	0.783028	0.000129191	0.65639	0.0031777	0.00924799	0.842156	0.311222	0.273185	0.816447
4102500	37.5491	1	0.464347	0.324562	0.872173	9.69445e-05	0.664336	0.00237778	0.00708381	0.801729	0.301529	0.256309	0.638427
4110000	37.1105	1	-0.0346271	0.312744	0.979137	8.38681e-05	0.667109	0.00184022	0.00552798	0.812148	0.312454	0.260748	0.345447
4117500	35.9569	1	-0.223085	0.168037	1.12893	0.000134869	0.661112	0.00330948	0.00976571	0.844005	0.310988	0.275008	0.842184
4125000	38.0352	1	0.0507305	0.450105	0.870251	7.64085e-05	0.660623	0.00182751	0.0053849	0.781714	0.301755	0.25156	0.302448
4132500	37.7673	1	-0.274919	0.440453	0.939662	7.41657e-05	0.664641	0.00167777	0.00500292	0.786565	0.307526	0.255945	0.160099
4140000	38.4915	1	-0.25359	0.322199	1.02391	7.17072e-05	0.668694	0.00171795	0.00518538	0.766	0.297374	0.247635	0.234183
4147500	39.4085	1	-0.245901	0.20757	1.10967	6.33013e-05	0.677224	0.00153137	0.00474437	0.731516	0.292129	0.243265	0.0124239
4155000	38.3941	1	0.661556	-0.0181415	1.07692	7.21272e-05	0.663292	0.00174108	0.00517089	0.76886	0.298627	0.248663	0.228768
4162500	38.9333	1	1.01166	-0.00755998	0.997162	6.65354e-05	0.668014	0.00161959	0.00487848	0.748946	0.294895	0.245423	0.099385
4170000	38.3741	1	0.650096	-0.00767477	1.07647	7.53701e-05	0.661363	0.0018574	0.00548493	0.771851	0.297237	0.247967	0.33296
4177500	39.4509	1	0.953428	-0.0110733	1.01154	6.30734e-05	0.672516	0.00155075	0.00473535	0.729897	0.291974	0.243159	0.00448649
4185000	37.2781	1	0.570778	0.179021	0.95816	9.95957e-05	0.664224	0.00239683	0.00713818	0.810428	0.304626	0.259143	0.645071
4192500	36.351	1	1.12724	0.174986	0.8392	0.000113757	0.664062	0.00261611	0.00778747	0.839868	0.313732	0.269455	0.713431
4200000	36.704	1	0.925406	0.175677	0.886627	8.01513e-05	0.672527	0.00161904	0.00494403	0.81991	0.321526	0.26758	0.132746
4207500	37.8475	1	1.67264	-0.0968662	0.920006	7.23144e-05	0.65982	0.00164856	0.00484614	0.781566	0.308489	0.256752	0.0814056
4215000	33.746	1	2.43827	-0.316313	0.919719	0.000120763	0.585135	0.00261027	0.00629186	0.932788	0.354204	0.297911	0.519484
4222500	36.1434	1	1.75801	-0.27877	1.03937	8.43943e-05	0.626537	0.00186632	0.00499734	0.83928	0.328223	0.273168	0.157595
4230000	36.0511	1	1.77218	-0.2814	1.03225	9.11128e-05	0.617529	0.00210883	0.00551371	0.847208	0.326046	0.27206	0.341349
4237500	37.9924	1	0.757545	-0.19526	1.19148	7.4978e-05	0.645104	0.00185253	0.00521994	0.781755	0.303157	0.252491	0.246818
4245000	35.4289	1	0.608331	-0.200525	1.22668	0.000129328	0.621557	0.00320862	0.00847848	0.868941	0.322787	0.280127	0.768986
4252500	36.7241	1	1.02259	-0.288699	1.20158	9.20095e-05	0.620559	0.00228031	0.00600966	0.82719	0.315425	0.264431	0.464016
4260000	37.6629	1	0.889003	-0.285706	1.22724	7.65967e-05	0.631937	0.00190766	0.00518298	0.791791	0.307411	0.25599	0.23329
4267500	38.6381	1	-0.300217	-0.120987	1.36352	6.7335e-05	0.66525	0.00158947	0.00474823	0.754565	0.301135	0.250755	0.0156567
4275000	38.5777	1	-0.438588	0.0777387	1.24533	6.8892e-05	0.670638	0.00162443	0.00493206	0.760532	0.298442	0.248369	0.12691
4282500	37.3394	1	-0.77417	0.230846	1.20957	8.86138e-05	0.666376	0.00203682	0.00610515	0.807401	0.307424	0.257998	0.483754
4290000	36.7755	1	-1.26698	0.432983	1.1616	8.92104e-05	0.665128	0.00194086	0.00579583	0.824594	0.315571	0.263969	0.415674
4297500	38.7	1	-0.197088	-0.0186232	1.26734	6.73727e-05	0.6689	0.00159622	0.00482096	0.754827	0.298585	0.248527	0.0664708
4305000	36.5941	1	-0.404022	0.188676	1.16516	9.29292e-05	0.666263	0.0020044	0.00600593	0.83149	0.317084	0.265811	0.463223
4312500	35.7781	1	-1.03197	0.391567	1.1507	0.000119403	0.664996	0.0026192	0.00781841	0.859249	0.320885	0.275726	0.71625
4320000	38.3331	1	-0.122256	0.174598	1.10786	8.0776e-05	0.666211	0.00200191	0.00599752	0.775588	0.295805	0.24795	0.461428
4327500	38.2111	1	0.851344	0.127772	0.929114	7.76019e-05	0.667358	0.00186497	0.00560654	0.777625	0.298676	0.249408	0.367315
4335000	37.6292	1	1.39919	-0.0142687	0.917597	7.98166e-05	0.660826	0.00185458	0.00546795	0.795084	0.306303	0.255498	0.327932
4342500	33.9274	1	1.78687	-0.0879149	0.897973	0.000102212	0.656111	0.00175588	0.00510595	0.918521	0.357575	0.297676	0.2036
4350000	37.0233	1	1.14734	-0.0769889	1.02386	8.29888e-05	0.65567	0.00185843	0.00539722	0.814094	0.314157	0.26192	0.306325
4357500	38.5059	1	1.07747	0.0663231	0.928248	7.17346e-05	0.668013	0.00172525	0.00519672	0.765661	0.297133	0.247447	0.23837
4365000	38.7376	1	1.21824	0.161133	0.829197	6.7006e-05	0.67537	0.00155638	0.00479433	0.753041	0.298677	0.248632	0.0495007
4372500	38.3125	1	0.203389	0.101354	1.09255	8.0399e-05	0.664513	0.00199492	0.00594635	0.776042	0.296224	0.248165	0.450326
4380000	39.4452	1	0.483589	0.034626	1.07767	6.31302e-05	0.674049	0.0015484	0.00475042	0.730675	0.291495	0.242724	0.0174581
4387500	38.2595	1	-0.117668	-0.160139	1.35136	7.06519e-05	0.656273	0.00169463	0.00493015	0.770246	0.302288	0.251569	0.12597
4395000	37.9388	1	-0.368929	-0.0459095	1.32264	7.85844e-05	0.658659	0.00189	0.00553697	0.785734	0.302233	0.252236	0.348008
4402500	35.7512	1	-1.52625	0.158932	1.41725	9.24981e-05	0.667585	0.00181072	0.00544718	0.856962	0.330301	0.275475	0.321701
4410000	34.4726	1	-1.77597	0.0452825	1.55439	0.000134274	0.653866	0.00276038	0.00797488	0.904816	0.33745	0.290642	0.729988
4417500	36.3272	1	-1.01402	0.330235	1.17766	0.00010088	0.665721	0.00218177	0.00652681	0.841721	0.318625	0.268782	0.559725
4425000	34.8172	1	-0.00238308	0.212264	1.04048	0.000138159	0.663655	0.00293169	0.00871631	0.889358	0.329807	0.287239	0.785032
4432500	37.5607	1	0.147225	0.227622	1.0043	9.00177e-05	0.665985	0.0021346	0.00639074	0.800985	0.303744	0.255783	0.537014
4440000	38.0478	1	-0.653142	0.353603	1.0922	7.20943e-05	0.670311	0.00163413	0.00495659	0.77718	0.304562	0.253464	0.138759
4447500	38.4838	1	-0.0652069	0.386307	0.935743	7.12522e-05	0.665952	0.00171483	0.00513349	0.765757	0.297805	0.247942	0.214462
4455000	36.7111	1	0.561033	0.383554	0.805493	0.000116135	0.663718	0.00282839	0.00841077	0.825771	0.306905	0.266074	0.764159
4462500	38.4442	1	0.224828	0.275088	0.961776	7.08208e-05	0.670179	0.00167026	0.00506415	0.766262	0.298788	0.248706	0.186531
4470000	37.6824	1	0.03451	0.493433	0.84182	8.57044e-05	0.656892	0.00207789	0.0060561	0.796241	0.303403	0.254482	0.473747
4477500	37.5931	1	0.594287	0.294325	0.858857	8.39912e-05	0.665817	0.00195032	0.00583609	0.798244	0.305269	0.255453	0.425248
4485000	36.9912	1	1.10457	0.369457	0.693808	8.77046e-05	0.659319	0.00197515	0.00579764	0.81752	0.312853	0.261701	0.416108
4492500	37.2895	1	0.434773	0.545475	0.709941	9.18143e-05	0.648468	0.00224057	0.00637375	0.809689	0.307115	0.258567	0.534066
4500000	32.215	1	0.177308	0.368711	0.887959	0.000113216	0.669274	0.00159527	0.00482355	0.978447	0.386949	0.322074	0.0680487
4507500	38.4743	1	0.390772	0.429424	0.808902	7.47431e-05	0.659788	0.00186516	0.00548236	0.76875	0.29606	0.24698	0.332202
4515000	36.0112	1	-0.126338	0.536022	0.838391	0.000137194	0.664521	0.00340402	0.0101468	0.839762	0.308833	0.274546	0.858653
4522500	37.6814	1	-0.597049	0.700638	0.822396	7.27158e-05	0.649154	0.00166855	0.00475578	0.784296	0.312622	0.260304	0.0217571
4530000	36.3881	1	-1.06947	0.677223	0.942883	9.67384e-05	0.650711	0.0021665	0.00620258	0.839007	0.318997	0.268013	0.50285
4537500	36.3824	1	-0.38549	0.553485	0.879346	0.000121753	0.660141	0.00295662	0.00869952	0.835459	0.309856	0.269795	0.783943
4545000	36.0535	1	0.0580942	0.824956	0.593455	9.21213e-05	0.615167	0.00215438	0.00559823	0.847668	0.325634	0.2719	0.365056
4552500	34.7551	1	-0.0397239	1.04729	0.44375	0.00012072	0.583461	0.00293297	0.00704128	0.896558	0.337348	0.286582	0.633115
4560000	35.7388	1	0.292798	0.92312	0.462657	9.4154e-05	0.589021	0.00229034	0.00557288	0.858245	0.329871	0.275381	0.358085
4567500	35.8938	1	0.463877	1.02228	0.356056	8.38743e-05	0.56835	0.0020506	0.0047506	0.842213	0.335983	0.279767	0.0175999
4575000	35.4643	1	-0.00946485	1.00111	0.475137	9.57116e-05	0.584823	0.00229634	0.00553098	0.867446	0.333707	0.27849	0.346303
4582500	35.0757	1	-0.385738	1.05694	0.513428	0.00010166	0.587087	0.00237596	0.00575414	0.882391	0.337945	0.282573	0.40551
4590000	36.0855	1	-0.137754	0.891511	0.580414	9.83831e-05	0.609704	0.00239669	0.00614071	0.849043	0.323107	0.27127	0.490843
4597500	36.7071	1	-0.49621	0.670178	0.819787	0.000106731	0.648578	0.0025961	0.00738741	0.828844	0.310764	0.265324	0.673565
4605000	38.3572	1	-0.173161	0.600504	0.802877	6.91128e-05	0.653444	0.0016636	0.00480038	0.764747	0.303123	0.252325	0.0534821
4612500	39.0296	1	0.21245	0.391348	0.873042	6.56501e-05	0.667887	0.00160268	0.00482571	0.745045	0.294587	0.245196	0.0693599
4620000	37.6112	1	-0.365216	0.602088	0.846568	8.00356e-05	0.650887	0.00191233	0.00547767	0.795721	0.306479	0.255664	0.330817
4627500	38.9106	1	0.137857	0.498886	0.810318	6.59071e-05	0.661888	0.00160812	0.00475618	0.746682	0.297611	0.247804	0.0220706
4635000	36.6993	1	0.178747	0.494887	0.799383	0.000105327	0.656904	0.00248361	0.00723881	0.829309	0.3114	0.26529	0.656951
4642500	38.1919	1	0.105574	0.364756	0.914925	8.13318e-05	0.664141	0.00200224	0.00596156	0.779851	0.297604	0.249362	0.453661
4650000	37.7463	1	0.0491147	0.611487	0.747021	8.20078e-05	0.645118	0.00203881	0.00574504	0.792946	0.30374	0.25395	0.403254
4657500	38.7919	1	0.306688	0.438722	0.817304	6.66538e-05	0.664925	0.00160267	0.00478302	0.751094	0.298291	0.248325	0.0418264
4665000	38.6573	1	-0.216258	0.484636	0.899105	6.86512e-05	0.661886	0.00167542	0.0049552	0.758442	0.29724	0.247371	0.1381
4672500	36.8294	1	0.22506	0.253949	0.980048	7.87936e-05	0.67272	0.00159887	0.00488532	0.814829	0.320685	0.266885	0.103039
4680000	38.4856	1	-0.464871	0.186479	1.17414	6.99756e-05	0.671816	0.00164012	0.00499756	0.764221	0.298866	0.248735	0.157693
4687500	37.3753	1	-0.535324	-0.213235	1.48335	7.59422e-05	0.652517	0.00171731	0.00494212	0.798157	0.313029	0.260508	0.131822
4695000	35.5696	1	0.50837	-0.528118	1.48477	9.32598e-05	0.592684	0.00219955	0.00540012	0.862857	0.332951	0.277594	0.307232
4702500	35.7492	1	-0.187196	-0.375376	1.52304	0.000103326	0.615832	0.00243147	0.00632918	0.86105	0.326794	0.274984	0.526207
4710000	36.6926	1	1.02359	-0.308094	1.22001	8.33207e-05	0.626542	0.00195362	0.00523118	0.823576	0.319265	0.265921	0.250848
4717500	37.8606	1	1.00773	-0.322053	1.23061	7.19803e-05	0.633166	0.00176465	0.0048105	0.78035	0.308989	0.257197	0.0599653
4725000	35.9039	1	0.140706	-0.31745	1.4063	8.87459e-05	0.632845	0.00192061	0.00523106	0.849972	0.329499	0.274445	0.250804
4732500	34.7925	1	-0.258322	-0.588473	1.69601	0.000100851	0.594035	0.002241	0.00552018	0.890995	0.342848	0.286094	0.34321
4740000	33.4741	1	-0.993444	-0.329564	1.67565	0.00011395	0.634232	0.0020652	0.00564621	0.940114	0.360797	0.301384	0.377935
4747500	39.1962	1	0.173765	-0.0712911	1.22421	6.45937e-05	0.666272	0.00160009	0.0047946	0.73936	0.293242	0.244107	0.0496806
4755000	39.6413	1	0.384621	0.0582368	1.08439	6.21184e-05	0.675878	0.00153399	0.00473275	0.724243	0.289865	0.24141	0.00208428
4762500	38.822	1	0.959134	-0.0435599	1.03548	6.7288e-05	0.665024	0.00164095	0.00489869	0.752625	0.295941	0.246289	0.110062
4770000	38.1826	1	1.1882	0.0276539	0.930905	7.38895e-05	0.665837	0.00174577	0.00522432	0.775868	0.300834	0.250561	0.248393
4777500	38.9947	1	1.14707	-0.0520853	1.0003	6.55345e-05	0.667597	0.00158669	0.0047734	0.744743	0.296122	0.246534	0.0350296
4785000	35.3802	1	2.09715	-0.291805	0.975875	9.10915e-05	0.615889	0.00196425	0.00511374	0.866754	0.337325	0.280825	0.206701
4792500	36.5702	1	1.61579	0.270468	0.660842	9.48627e-05	0.663642	0.00207207	0.00616033	0.832798	0.316832	0.266062	0.494693
4800000	37.1912	1	1.45103	0.254027	0.713045	7.90092e-05	0.667876	0.00170479	0.00513298	0.806385	0.313611	0.261101	0.214264
4807500	38.8974	1	1.05299	0.166926	0.858507	6.72798e-05	0.672495	0.00162031	0.00494743	0.751085	0.294481	0.245073	0.134386
4815000	39.365	1	0.565188	0.0972755	1.01511	6.44209e-05	0.672229	0.00160536	0.00489782	0.73644	0.289593	0.241006	0.109611
4822500	37.1774	1	-1.00187	0.363234	1.15827	9.37451e-05	0.665457	0.00216742	0.00647875	0.81351	0.308136	0.259772	0.551882
4830000	33.3623	1	-2.35667	0.340875	1.46284	0.000104339	0.672657	0.00160875	0.00491456	0.936628	0.367926	0.306194	0.118185
4837500	35.1401	1	-1.46382	-0.0921051	1.59506	0.000112011	0.649591	0.00231814	0.00661552	0.882763	0.33379	0.281902	0.573713
4845000	33.215	1	-2.01246	-0.0939623	1.7097	0.000160066	0.640715	0.00323132	0.00899377	0.946708	0.35042	0.306449	0.802133
4852500	33.5688	1	-1.5916	-0.194889	1.70335	0.000129162	0.640594	0.00243424	0.00677296	0.940151	0.354818	0.300297	0.597089
4860000	35.0356	1	-0.794819	-0.221667	1.55091	0.000115078	0.635495	0.00247535	0.006791	0.886583	0.334531	0.283197	0.599655
4867500	37.2195	1	-0.93833	0.134182	1.30952	7.655e-05	0.672264	0.00160758	0.00490511	0.802559	0.315446	0.262521	0.113374
4875000	36.4918	1	-0.168935	-0.101708	1.31365	9.10036e-05	0.652385	0.00200713	0.00577401	0.833897	0.319257	0.266997	0.410385
4882500	36.3913	1	-0.338596	0.243429	1.11085	8.69785e-05	0.669108	0.00177706	0.00537051	0.834733	0.322338	0.268694	0.297871
4890000	37.6384	1	-0.514919	0.328938	1.08179	8.52581e-05	0.666284	0.0019972	0.00598471	0.797397	0.304186	0.25494	0.45868
4897500	37.7643	1	-0.735881	0.280334	1.15831	7.29117e-05	0.673409	0.00158744	0.00486064	0.784462	0.309281	0.257403	0.0896173
4905000	36.1329	1	-1.03107	0.40633	1.1311	0.00012964	0.666616	0.00311499	0.00934357	0.840551	0.310451	0.272885	0.821525
4912500	37.3319	1	-0.610401	0.393746	1.05366	9.7117e-05	0.66429	0.00232555	0.00692725	0.80879	0.304704	0.258434	0.618352
4920000	38.7127	1	-0.0971878	0.521334	0.844639	6.70657e-05	0.660967	0.00162081	0.0047807	0.753412	0.299295	0.249164	0.0402098
4927500	35.5275	1	-0.0500363	0.565521	0.79275	0.000107852	0.651463	0.00228389	0.0065528	0.869115	0.328886	0.277531	0.563887
4935000	37.0448	1	0.0723806	0.579467	0.771243	9.56704e-05	0.649657	0.00230063	0.00656679	0.817952	0.309471	0.261196	0.566105
4942500	37.3737	1	-0.498474	0.335422	1.06414	8.01895e-05	0.667854	0.00177721	0.00535071	0.802418	0.310018	0.258392	0.291495
4950000	33.2084	1	-2.53464	0.63411	1.28701	0.000113577	0.661502	0.00184857	0.00546111	0.948824	0.365588	0.304935	0.325889
4957500	34.4225	1	-1.66159	0.810575	0.974491	9.73493e-05	0.645721	0.00178446	0.00503689	0.899642	0.351199	0.292311	0.174987
4965000	34.282	1	-1.34552	0.927314	0.808993	0.000120667	0.630151	0.00246663	0.0066693	0.913642	0.345239	0.29178	0.5819
4972500	36.7963	1	-1.15841	0.606331	1.01111	8.19178e-05	0.657445	0.00176995	0.0051669	0.819565	0.318363	0.265093	0.227264
4980000	34.6275	1	-1.16561	0.725038	0.916084	0.000123919	0.649258	0.00252723	0.00720538	0.901002	0.338435	0.288184	0.653064
4987500	34.5913	1	-1.33737	0.998279	0.76174	0.000112494	0.620681	0.00237585	0.00626347	0.901701	0.342536	0.287998	0.51428
4995000	34.9434	1	-0.523577	1.10731	0.508054	9.08536e-05	0.586634	0.00198618	0.00480488	0.876773	0.347365	0.289147	0.0563937
5002500	36.4157	1	0.154508	0.894333	0.514258	8.04064e-05	0.606474	0.00186295	0.00473399	0.824045	0.329725	0.274602	0.00323778
5010000	35.4101	1	-0.549029	1.04487	0.556719	8.81091e-05	0.596332	0.00196566	0.0048695	0.862111	0.339671	0.282692	0.0945124
5017500	35.7498	1	-0.0656675	0.968701	0.508782	9.48893e-05	0.592671	0.00229679	0.00563865	0.858272	0.329437	0.275171	0.375933
5025000	36.8599	1	0.278388	0.557593	0.743218	7.76615e-05	0.654676	0.00164279	0.00475725	0.810555	0.323017	0.268956	0.0229097
5032500	37.5424	1	0.382344	0.481122	0.772089	9.48211e-05	0.65606	0.00235868	0.00685784	0.802011	0.302386	0.256221	0.608977
5040000	38.3186	1	1.01697	0.400716	0.693874	7.18377e-05	0.658915	0.00173812	0.00509586	0.770457	0.300049	0.249778	0.199546
5047500	36.7625	1	1.3972	0.308065	0.676885	9.04283e-05	0.662338	0.00199043	0.00589474	0.825468	0.315362	0.264056	0.43879
5055000	32.9298	1	1.73048	0.379984	0.569669	0.00015218	0.656799	0.00274442	0.00799653	0.962334	0.358836	0.309162	0.731823
5062500	35.5792	1	2.14668	0.436874	0.424871	9.11872e-05	0.634023	0.00191758	0.00523962	0.861165	0.333751	0.277999	0.253847
5070000	35.7189	1	1.85627	0.592459	0.372848	8.98199e-05	0.605911	0.00205342	0.00521055	0.856092	0.332081	0.276569	0.243423
5077500	36.8888	1	0.666999	0.808548	0.46792	7.83914e-05	0.602229	0.00194198	0.00488216	0.812837	0.31997	0.266291	0.101357
5085000	39.0083	1	0.381128	0.399263	0.83474	6.55892e-05	0.667237	0.00159648	0.00479766	0.745017	0.295388	0.245889	0.0517055
5092500	37.9427	1	0.878624	0.362966	0.752403	8.20638e-05	0.661327	0.00198925	0.00587367	0.78732	0.300896	0.251889	0.433979
5100000	38.8098	1	1.0362	0.390812	0.698762	6.64413e-05	0.664727	0.00159468	0.00475637	0.749705	0.298807	0.2488	0.0222162
5107500	37.9784	1	0.525385	0.409787	0.793573	8.52362e-05	0.659885	0.00211142	0.00620796	0.787314	0.29932	0.251496	0.503875
5115000	36.494	1	0.132503	0.74751	0.624813	8.86329e-05	0.624868	0.00209051	0.00557275	0.832708	0.320057	0.267187	0.358048
5122500	34.098	1	-1.15266	0.734828	0.926632	0.000121431	0.647663	0.00232241	0.00659145	0.920311	0.348091	0.293887	0.569979
5130000	38.3038	1	-0.481166	0.563386	0.898353	6.95161e-05	0.659519	0.00164011	0.00481703	0.766795	0.30343	0.252564	0.0640505
5137500	38.4105	1	0.657459	0.200444	0.92029	7.83161e-05	0.66742	0.00192902	0.00580017	0.772411	0.295577	0.247256	0.416716
5145000	38.5439	1	0.274425	0.415379	0.841422	7.1246e-05	0.662461	0.00174461	0.00516863	0.764245	0.296857	0.247187	0.227917
5152500	36.9229	1	0.1916	0.353741	0.899584	8.93924e-05	0.664373	0.00198195	0.0059052	0.820232	0.313306	0.262363	0.441157
5160000	38.3803	1	0.400724	0.227136	0.951288	7.1321e-05	0.670812	0.00167185	0.00507871	0.768378	0.299439	0.249257	0.192558
5167500	37.675	1	1.0081	0.416256	0.688585	7.60895e-05	0.657324	0.00176164	0.00514084	0.791006	0.307545	0.256058	0.217311
5175000	36.8895	1	-0.476261	0.706923	0.787389	8.61607e-05	0.640808	0.0020108	0.00559813	0.819791	0.314925	0.262959	0.365027
5182500	37.8134	1	0.102288	0.592156	0.749012	8.05143e-05	0.646586	0.00199496	0.00564482	0.790307	0.303312	0.253363	0.377568
5190000	38.294	1	0.0108214	0.620492	0.748504	6.98378e-05	0.647854	0.00170941	0.00485428	0.767892	0.302896	0.252092	0.0860487
5197500	36.9783	1	-0.945731	0.636426	0.944579	8.5499e-05	0.652723	0.00194252	0.00559358	0.816855	0.313827	0.262032	0.363785
5205000	34.4326	1	-1.6123	0.676343	1.06066	0.000162382	0.667518	0.00364936	0.0109761	0.888392	0.325581	0.292598	0.88878
5212500	39.0563	1	0.618649	0.473243	0.726978	6.52232e-05	0.659359	0.00162681	0.00477572	0.742981	0.295334	0.245874	0.0366915
5220000	35.6889	1	1.59284	0.138566	0.760338	0.000113863	0.664015	0.00242185	0.00720822	0.863549	0.324358	0.276208	0.653395
5227500	37.4704	1	1.79043	0.203269	0.672825	7.55428e-05	0.670817	0.00163302	0.00496084	0.795399	0.311631	0.259348	0.140774
5235000	35.9046	1	1.7448	0.311121	0.606109	0.00010389	0.660093	0.00220502	0.00648712	0.856011	0.324199	0.273343	0.553261
5242500	37.5966	1	0.759989	0.477544	0.694353	8.69469e-05	0.652127	0.00212842	0.00611837	0.799176	0.304231	0.255357	0.486406
5250000	39.0698	1	0.541077	0.370821	0.82069	6.56115e-05	0.667247	0.00161418	0.00485097	0.744365	0.293692	0.244434	0.0841698
5257500	37.8007	1	0.256481	0.283734	0.950123	7.52816e-05	0.669374	0.00169816	0.00513618	0.786996	0.306036	0.254797	0.215509
5265000	37.4573	1	0.865701	0.242811	0.842579	9.46583e-05	0.665423	0.00226698	0.00677567	0.804726	0.303698	0.257042	0.597476
5272500	38.6952	1	0.922714	0.379568	0.730998	6.83716e-05	0.662911	0.0016675	0.00494678	0.757176	0.29688	0.247069	0.134071
5280000	39.487	1	0.53333	0.0392927	1.06564	6.31667e-05	0.672248	0.00157488	0.00480511	0.73107	0.289632	0.24109	0.0565421
5287500	36.4404	1	-0.601148	-0.14407	1.45025	8.71578e-05	0.6526	0.00188114	0.00541491	0.833429	0.321479	0.268057	0.311834
5295000	39.4764	1	-0.143447	0.123339	1.1501	6.2943e-05	0.677354	0.00152679	0.0047321	0.729005	0.29181	0.243032	0.00147401
5302500	37.3491	1	1.41244	0.00465328	0.89865	8.24531e-05	0.661863	0.00187448	0.00554357	0.804531	0.309419	0.258246	0.349878
5310000	36.0706	1	1.54344	-0.0788765	0.940317	9.6524e-05	0.650163	0.00208996	0.00597409	0.848962	0.323912	0.271441	0.456385
5317500	36.9471	1	1.68821	-0.340877	1.09697	7.79214e-05	0.61789	0.00186099	0.00487029	0.810719	0.319405	0.265824	0.0949434
5325000	36.5636	1	1.58805	-0.245496	1.04892	8.82059e-05	0.626649	0.00208269	0.00557836	0.830426	0.319142	0.266436	0.359602
5332500	35.379	1	1.83504	-0.348422	1.07487	9.41979e-05	0.604148	0.00212229	0.00536132	0.86915	0.335708	0.279822	0.294924
5340000	35.0232	1	1.87818	-0.175203	0.9334	0.000116426	0.625587	0.00258132	0.00689431	0.887038	0.334307	0.283412	0.613942
5347500	37.6677	1	0.936037	0.0942638	0.942761	7.49736e-05	0.670575	0.00165537	0.00502502	0.78998	0.30855	0.256807	0.16985
5355000	39.2637	1	0.273672	0.0076945	1.14322	6.44397e-05	0.670096	0.0015924	0.00482687	0.738127	0.291821	0.242893	0.0700583
5362500	37.7686	1	0.239495	0.135445	1.06176	8.90489e-05	0.664044	0.00216428	0.00644215	0.794441	0.301057	0.253685	0.545781
5370000	39.4659	1	0.348969	0.266237	0.937178	6.35598e-05	0.672842	0.00158678	0.0048502	0.73265	0.289087	0.240602	0.0837286
5377500	37.23	1	0.8796	0.252407	0.833503	9.97695e-05	0.665143	0.00238303	0.00711655	0.812004	0.305288	0.259626	0.642447
5385000	38.1435	1	1.11333	0.300983	0.743795	7.07053e-05	0.669035	0.00160752	0.00485705	0.772585	0.304681	0.253577	0.0876086
5392500	36.8003	1	0.948455	0.591611	0.568681	9.51438e-05	0.634468	0.00231857	0.00634299	0.825628	0.313291	0.263666	0.528662
5400000	37.453	1	0.249421	0.555741	0.750281	7.49904e-05	0.652181	0.00170047	0.00488895	0.794818	0.312733	0.260266	0.104963
5407500	37.4641	1	-0.361856	0.401482	0.986623	7.52715e-05	0.667921	0.00163641	0.00492777	0.795108	0.312088	0.259725	0.124792
5415000	36.989	1	-0.448961	0.2691	1.10169	7.94459e-05	0.67097	0.00166253	0.00505283	0.812056	0.316793	0.263684	0.181778
5422500	37.9456	1	-0.548864	0.410866	1.02713	7.85879e-05	0.664833	0.00185729	0.00554138	0.785548	0.302133	0.252161	0.349258
5430000	36.2021	1	-1.51866	0.318046	1.30021	8.26343e-05	0.673339	0.00158837	0.00486245	0.835083	0.329194	0.273975	0.09062
5437500	33.653	1	-2.26096	0.672472	1.19687	0.00011364	0.658059	0.00196116	0.00573538	0.933954	0.357818	0.299136	0.400848
5445000	38.2827	1	-0.739927	0.389049	1.08129	6.97013e-05	0.671206	0.00158708	0.00482698	0.767668	0.303498	0.252611	0.0701278
5452500	37.8433	1	-0.374797	0.483345	0.937101	7.74405e-05	0.660725	0.00182209	0.00537055	0.787634	0.30415	0.253533	0.297886
5460000	39.3054	1	0.35459	0.395133	0.842403	6.4005e-05	0.667862	0.0015908	0.00478959	0.736006	0.292075	0.243142	0.0463233
5467500	38.9338	1	-0.340541	0.360926	1.01535	6.57689e-05	0.67357	0.00155095	0.00475123	0.745806	0.297492	0.247716	0.0181179
5475000	35.4847	1	1.04364	0.211453	0.828636	0.000136595	0.665366	0.0031288	0.00934992	0.862595	0.31858	0.280057	0.821857
5482500	36.8265	1	0.583357	0.434127	0.756819	9.45611e-05	0.657555	0.00216011	0.0063079	0.824684	0.313084	0.263378	0.522391
5490000	38.0645	1	1.19834	0.431632	0.634424	7.10853e-05	0.656089	0.00166736	0.00484822	0.774852	0.305787	0.254502	0.082602
5497500	35.7249	1	2.0392	0.469209	0.41975	8.55489e-05	0.632523	0.00177469	0.00482939	0.850429	0.336145	0.279783	0.0715748
5505000	34.0649	1	2.05418	0.472322	0.425099	0.000101147	0.629987	0.00189074	0.00510992	0.913531	0.35558	0.296019	0.205182
5512500	35.4211	1	0.22092	0.808681	0.558246	0.000108742	0.615264	0.00252006	0.00655012	0.872818	0.330299	0.278714	0.56346
5520000	35.7844	1	0.497173	0.764656	0.539703	0.000121557	0.62412	0.00302294	0.00804232	0.858339	0.319937	0.275838	0.735653
5527500	36.7555	1	0.0679037	0.732403	0.65737	9.61668e-05	0.630884	0.00236434	0.00640541	0.827229	0.313635	0.264161	0.539541
5535000	36.9472	1	0.422621	0.891229	0.461794	7.70592e-05	0.598863	0.00189906	0.00473418	0.80672	0.32278	0.268818	0.00341533
5542500	38.0577	1	0.606528	0.641432	0.603766	7.05896e-05	0.637367	0.00172736	0.00476339	0.772854	0.307716	0.256204	0.0276334
5550000	36.4421	1	1.18344	0.541662	0.555039	0.000101174	0.638589	0.00239898	0.00663782	0.837987	0.316772	0.267609	0.577134
5557500	34.3464	1	1.85303	0.408947	0.501736	0.000126469	0.648089	0.00252786	0.00718322	0.911215	0.34235	0.291423	0.650455
5565000	34.1361	1	1.73695	0.515403	0.463071	0.000102361	0.629447	0.00194195	0.00524067	0.912347	0.353576	0.294514	0.254219
5572500	36.3763	1	0.619612	0.7602	0.514612	9.85838e-05	0.613176	0.00245903	0.00635698	0.839777	0.3186	0.26818	0.53113
5580000	35.2465	1	1.33497	0.612804	0.476144	0.000109091	0.622481	0.00243619	0.00645317	0.878787	0.332972	0.280618	0.54763
5587500	37.4285	1	0.88377	0.644961	0.540402	7.44134e-05	0.629367	0.00177749	0.00479583	0.793565	0.314699	0.261967	0.0504975
5595000	37.2386	1	1.30122	0.344121	0.67047	7.7728e-05	0.66237	0.00170111	0.00503839	0.80382	0.313772	0.261161	0.175634
5602500	37.379	1	0.301852	0.632261	0.681383	8.21445e-05	0.639173	0.0019966	0.00553339	0.803504	0.309092	0.257953	0.346989
5610000	38.4806	1	0.369808	0.363399	0.863079	7.60959e-05	0.663941	0.00188914	0.00562146	0.769369	0.295415	0.246716	0.371342
5617500	38.4831	1	0.627863	0.387338	0.791235	6.93387e-05	0.664546	0.00165144	0.004923	0.76328	0.299679	0.249398	0.122424
5625000	36.8388	1	0.717747	0.263985	0.867333	8.76788e-05	0.666912	0.00189883	0.00570068	0.822029	0.315143	0.263376	0.392086
5632500	37.6062	1	0.00770239	0.304694	0.977173	7.93015e-05	0.667704	0.00179641	0.00540605	0.795392	0.306873	0.255863	0.309083
5640000	37.2247	1	-0.0110797	0.258696	1.01405	8.9039e-05	0.666625	0.0020232	0.00606886	0.810997	0.308964	0.259184	0.476377
5647500	36.788	1	1.52076	-0.0588198	0.922557	9.03273e-05	0.6531	0.00204744	0.00590211	0.824657	0.315013	0.263783	0.440459
5655000	36.3998	1	2.12236	-0.21496	0.909926	8.21427e-05	0.63532	0.0018036	0.0049457	0.829973	0.325442	0.270839	0.133552
5662500	38.6453	1	0.856593	0.100353	0.952992	6.93713e-05	0.670657	0.00165632	0.00502918	0.759733	0.296682	0.246931	0.171662
5670000	38.2092	1	-0.19454	0.249463	1.07008	8.01659e-05	0.667236	0.00194908	0.00585725	0.778901	0.297762	0.249224	0.430187
5677500	38.282	1	-0.0692298	0.148409	1.11742	7.90287e-05	0.666444	0.0019315	0.00579065	0.776347	0.297134	0.248535	0.414423
5685000	38.5347	1	-0.00471675	-0.109674	1.29241	6.92917e-05	0.659922	0.00168374	0.00495104	0.762112	0.298746	0.248623	0.136116
5692500	38.0417	1	0.0378429	0.120006	1.11142	8.72516e-05	0.663273	0.00217362	0.00645515	0.78583	0.297743	0.250934	0.547961
5700000	38.4794	1	-0.640124	0.351164	1.09028	6.83136e-05	0.673635	0.00155927	0.0047777	0.760384	0.302176	0.251567	0.0381029
5707500	39.3099	1	0.44759	0.313631	0.88207	6.4618e-05	0.670286	0.00161104	0.00488617	0.737878	0.290383	0.241667	0.103491
5715000	39.0445	1	-0.29229	0.333247	1.02647	6.57684e-05	0.671747	0.00159343	0.00485428	0.745184	0.293939	0.244638	0.0860476
5722500	38.3654	1	-0.23242	0.28203	1.04889	7.59951e-05	0.667952	0.0018401	0.00554166	0.772468	0.2971	0.247961	0.349338
5730000	32.5313	1	0.114483	0.293617	0.964576	0.000233414	0.679722	0.00561083	0.0175186	0.890164	0.326211	0.308701	0.999048
5737500	38.1132	1	0.190867	0.458957	0.832458	7.8916e-05	0.658588	0.00193749	0.00567492	0.781046	0.29958	0.250312	0.385456
5745000	37.692	1	0.515765	0.435776	0.780687	8.45738e-05	0.658133	0.00203556	0.00595424	0.795576	0.303641	0.2544	0.45206
5752500	37.0478	1	0.353465	0.4007	0.832118	7.66509e-05	0.667414	0.00159171	0.00478586	0.80545	0.319771	0.266202	0.0437859
5760000	36.7421	1	-1.02472	0.464686	1.08994	0.000104386	0.663241	0.00241814	0.00718064	0.827953	0.311076	0.264792	0.650149
5767500	37.2163	1	-0.818789	0.603853	0.938368	7.84361e-05	0.655573	0.00175436	0.00509355	0.805163	0.313593	0.261051	0.198612
5775000	37.8686	1	-0.488073	0.50547	0.943492	8.00905e-05	0.659327	0.00192079	0.00563823	0.788529	0.30267	0.252811	0.375821
5782500	36.7663	1	0.138684	0.123612	1.0824	7.82214e-05	0.676488	0.00153705	0.00475112	0.813349	0.324441	0.270155	0.0180258
5790000	38.399	1	0.261728	-0.0144639	1.16091	7.39593e-05	0.66192	0.00181183	0.00535918	0.770237	0.297519	0.247988	0.294235
5797500	32.8727	1	0.245734	-0.0636117	1.21921	0.000174704	0.638813	0.00360351	0.00997684	0.953332	0.35089	0.311208	0.851541
5805000	38.9058	1	-0.0762845	-0.101772	1.30181	6.59043e-05	0.666421	0.00158338	0.00474664	0.746466	0.297983	0.248134	0.0143342
5812500	37.4209	1	-0.0921471	-0.18656	1.36577	8.51098e-05	0.643585	0.00207854	0.0058318	0.803741	0.307394	0.257221	0.424239
5820000	38.2971	1	0.56298	-0.314053	1.31967	6.93382e-05	0.639861	0.00172207	0.00478169	0.76607	0.304287	0.253319	0.0409063
5827500	34.7615	1	0.596613	-0.476929	1.42581	0.000112479	0.587571	0.00263148	0.00638044	0.89586	0.339769	0.286083	0.535231
5835000	38.1384	1	0.20796	-0.0228217	1.17822	7.7596e-05	0.659827	0.00189201	0.00556192	0.779634	0.299726	0.250193	0.355034
5842500	39.0049	1	0.977823	0.0954716	0.925901	6.57756e-05	0.673877	0.00157354	0.00482497	0.745768	0.294893	0.245451	0.0689155
5850000	39.2002	1	0.334417	0.2	0.989623	6.67522e-05	0.671121	0.00166876	0.0050741	0.74354	0.289812	0.241241	0.190659
5857500	38.1345	1	0.785727	0.3409	0.791627	7.56932e-05	0.664226	0.00180449	0.0053741	0.778537	0.30061	0.250588	0.299019
5865000	36.4507	1	1.9918	-0.0963283	0.850887	8.60117e-05	0.65167	0.00185416	0.00532299	0.832375	0.321829	0.268191	0.282407
5872500	35.0221	1	1.79524	-0.0257737	0.849294	0.000102591	0.657303	0.00198484	0.00579182	0.884482	0.338514	0.28315	0.414708
5880000	38.838	1	1.24722	-0.00412581	0.944423	6.62431e-05	0.672924	0.00154883	0.00473537	0.748013	0.299219	0.249193	0.00450528
5887500	37.7924	1	0.486762	-0.0113826	1.10942	8.47278e-05	0.657673	0.0020657	0.00603428	0.792672	0.302146	0.253367	0.469207
5895000	38.401	1	0.409254	0.194662	0.974506	7.66194e-05	0.667999	0.00186756	0.00562518	0.771843	0.296343	0.247499	0.372339
5902500	39.7044	1	0.467679	0.0515902	1.07059	6.18267e-05	0.674882	0.00154341	0.00474721	0.723019	0.288595	0.240315	0.014816
5910000	36.5633	1	0.856537	-0.130719	1.11434	9.01902e-05	0.647247	0.00202786	0.00574867	0.831388	0.318444	0.266253	0.404155
5917500	37.5167	1	-0.534397	0.174878	1.19591	9.60542e-05	0.663385	0.00234441	0.00696468	0.802826	0.302332	0.256557	0.623284
5925000	37.7256	1	-0.161859	0.0688177	1.18905	8.3766e-05	0.663104	0.00198731	0.00589889	0.794288	0.303429	0.254075	0.439731
5932500	35.623	1	-1.24061	0.28905	1.25842	0.000132726	0.664525	0.00304428	0.00907453	0.859349	0.317919	0.278357	0.806813
5940000	38.6864	1	-0.32159	0.12992	1.1814	6.92995e-05	0.670577	0.00166239	0.00504638	0.75868	0.296051	0.246416	0.179047
5947500	37.2714	1	-0.0896373	0.116461	1.13632	8.76891e-05	0.66477	0.00200288	0.00597465	0.809151	0.30872	0.258712	0.456506
5955000	39.0674	1	0.664427	0.0388517	1.03461	6.50921e-05	0.673937	0.00155146	0.00475816	0.742082	0.295689	0.2462	0.0236209
5962500	39.1087	1	-0.0525945	0.358756	0.957536	6.53722e-05	0.670326	0.00159756	0.00484588	0.74311	0.293316	0.244124	0.0812582
5970000	37.6495	1	-0.218887	0.337078	1.01239	8.94046e-05	0.665251	0.0021401	0.00639314	0.798148	0.302659	0.254877	0.53743
5977500	35.3597	1	-0.349883	0.337285	1.04449	8.91702e-05	0.67057	0.00162628	0.00493664	0.865085	0.339382	0.282439	0.129155
5985000	38.1057	1	-0.401587	0.493847	0.932095	7.74945e-05	0.659744	0.0018824	0.00553232	0.780479	0.300242	0.250565	0.346683
5992500	36.4908	1	-1.42013	0.466997	1.1697	8.28814e-05	0.666858	0.00168957	0.00507162	0.828622	0.323007	0.26887	0.189634
6000000	36.3264	1	-1.4772	0.524021	1.1416	8.66019e-05	0.663371	0.00178416	0.00530007	0.836332	0.323562	0.269599	0.274744
6007500	35.6597	1	-0.476406	0.323943	1.06413	0.000134142	0.666182	0.00309932	0.00928447	0.856945	0.316618	0.278068	0.818404
6015000	37.1452	1	0.886511	0.00458547	1.01598	9.80535e-05	0.655068	0.00237136	0.00687486	0.814855	0.30717	0.260336	0.611305
6022500	38.5833	1	0.836437	0.17863	0.894089	6.95344e-05	0.671757	0.00164421	0.00500912	0.761381	0.297594	0.247681	0.162859
6030000	38.0933	1	-0.0310076	0.258394	1.02638	8.78473e-05	0.665772	0.00219043	0.0065537	0.784344	0.296805	0.250462	0.56403
6037500	39.3567	1	0.0576547	0.105019	1.1203	6.39865e-05	0.673528	0.00157706	0.00483061	0.735467	0.290673	0.241934	0.0723071
6045000	36.3352	1	0.360912	0.235502	0.956536	0.000127283	0.66511	0.00311755	0.00930917	0.833965	0.308081	0.270668	0.819716
6052500	38.5611	1	0.927025	0.128243	0.915092	7.28223e-05	0.66882	0.00176867	0.0053405	0.765123	0.295688	0.246433	0.288173
6060000	38.7503	1	0.315315	0.446351	0.810268	6.79259e-05	0.661593	0.00166817	0.00492949	0.755261	0.296418	0.246684	0.125645
6067500	37.0425	1	-0.330178	0.694422	0.765157	8.51973e-05	0.640281	0.00201648	0.00560571	0.814832	0.312972	0.261344	0.36709
6075000	36.8395	1	-1.03067	0.582249	1.0033	9.37091e-05	0.657224	0.0021386	0.00623907	0.824091	0.313162	0.263224	0.509743
6082500	37.4895	1	-0.540021	0.661414	0.840807	7.40982e-05	0.651255	0.00167503	0.00480301	0.791826	0.313771	0.261185	0.0551842
6090000	34.7811	1	-1.25807	0.838571	0.85872	9.20454e-05	0.64072	0.00172649	0.00480542	0.882499	0.349614	0.291019	0.0567399
6097500	37.8879	1	-0.902141	0.51596	1.02466	7.14882e-05	0.667926	0.0015753	0.00474381	0.777366	0.31047	0.258539	0.0119497
6105000	38.3152	1	-0.226255	0.213956	1.10082	8.08706e-05	0.666721	0.00199812	0.00599534	0.776138	0.296026	0.248129	0.460962
6112500	38.0159	1	0.432045	-0.117983	1.19901	7.15239e-05	0.660064	0.0016551	0.00486885	0.776762	0.306058	0.254717	0.0941547
6120000	37.8471	1	1.28807	-0.294218	1.14748	7.22995e-05	0.633291	0.0017763	0.00484391	0.781532	0.308531	0.256789	0.0801176
6127500	35.5926	1	1.17878	-0.221935	1.12552	0.00010703	0.62623	0.00244096	0.00653063	0.866825	0.328112	0.276798	0.56034
6135000	35.1429	1	1.83948	-0.357435	1.07333	0.000103465	0.593433	0.00241321	0.00593558	0.880897	0.336308	0.281714	0.447946
6142500	38.7687	1	0.835653	0.0582712	0.983487	6.7952e-05	0.670326	0.00163008	0.00494454	0.754923	0.296033	0.246364	0.132989
6150000	38.9961	1	0.565087	-0.0485856	1.12485	6.59181e-05	0.66626	0.00161506	0.00483928	0.746333	0.294749	0.24532	0.0774297
6157500	38.7907	1	0.270656	0.086286	1.08983	6.90017e-05	0.669403	0.00167843	0.00507698	0.75585	0.294577	0.245209	0.191848
6165000	37.1198	1	-0.886639	0.228113	1.22934	9.63466e-05	0.664952	0.00224063	0.00668749	0.815615	0.30813	0.260481	0.58462
6172500	36.7292	1	-0.455047	-0.0306269	1.33525	7.881e-05	0.668578	0.00159479	0.00481196	0.816514	0.323262	0.269076	0.0608896
6180000	38.3076	1	-0.106655	-0.0253663	1.25288	7.39774e-05	0.661746	0.00179509	0.00530694	0.772667	0.298874	0.249038	0.277057
6187500	37.676	1	0.247753	-0.129159	1.24661	7.59911e-05	0.65508	0.00177005	0.00513176	0.790887	0.307597	0.256093	0.213787
6195000	36.0133	1	1.59621	-0.507266	1.23529	8.31784e-05	0.586592	0.00197277	0.00477196	0.83902	0.333671	0.277797	0.0339852
6202500	36.429	1	1.07873	-0.416291	1.28698	8.04641e-05	0.617831	0.00182415	0.00477314	0.825224	0.328134	0.273185	0.0348415
6210000	38.3178	1	0.488343	0.0686631	1.05722	7.22344e-05	0.668297	0.00170382	0.00513659	0.770886	0.299767	0.249578	0.215668
6217500	37.1724	1	1.69496	0.0916028	0.774745	8.16956e-05	0.668203	0.0017815	0.00536925	0.809045	0.312429	0.260432	0.29747
6225000	36.5078	1	1.97772	0.0763477	0.728726	8.49154e-05	0.668579	0.00174393	0.00526197	0.829963	0.321446	0.26778	0.261696
6232500	37.299	1	1.09075	0.267782	0.77388	9.08609e-05	0.665109	0.00210634	0.00628962	0.809203	0.307285	0.258442	0.519076
6240000	37.6112	1	0.781355	0.199578	0.888182	7.43547e-05	0.672618	0.00161193	0.00492371	0.790382	0.310307	0.258243	0.122778
6247500	37.4724	1	1.20653	0.155459	0.838932	7.51743e-05	0.67285	0.00161043	0.0049226	0.794763	0.312048	0.259691	0.122222
6255000	34.9226	1	1.52366	0.203337	0.733236	0.000137625	0.665375	0.00293858	0.00878172	0.885293	0.328151	0.286075	0.789213
6262500	38.6708	1	0.748262	0.0934742	0.978864	7.25825e-05	0.667499	0.0017892	0.00538104	0.762063	0.294198	0.245253	0.301225
6270000	37.6839	1	0.26213	0.128833	1.05562	9.44694e-05	0.662549	0.00233933	0.00693235	0.797482	0.300427	0.254825	0.619029
6277500	38.9117	1	0.521962	0.101595	1.02118	7.00388e-05	0.668447	0.00174391	0.00525984	0.753855	0.291987	0.243237	0.260952
6285000	36.5394	1	1.29848	0.0269982	0.911186	0.00010364	0.656974	0.00238168	0.00694316	0.834835	0.314461	0.266769	0.620459
6292500	37.887	1	1.03909	0.146139	0.881541	7.27423e-05	0.672785	0.0016115	0.00492491	0.781727	0.306888	0.255397	0.123375
6300000	37.7837	1	0.981462	0.148107	0.88509	8.19406e-05	0.667206	0.00191752	0.00576187	0.791844	0.303224	0.253559	0.407414
6307500	38.5993	1	0.72545	0.150622	0.939971	7.3014e-05	0.668852	0.00178244	0.00538259	0.764256	0.295033	0.245952	0.301716
6315000	37.7926	1	0.850583	0.171997	0.896138	8.5174e-05	0.666463	0.00202709	0.00607755	0.79281	0.301995	0.253363	0.478158
6322500	39.3413	1	0.335874	0.176845	1.0042	6.36461e-05	0.677172	0.00153215	0.00474601	0.73355	0.292858	0.243868	0.0138128
6330000	39.0696	1	0.600164	-0.0224353	1.09602	6.64695e-05	0.66564	0.00165866	0.00496071	0.746109	0.292322	0.243278	0.140711
6337500	38.3108	1	0.166548	-0.246645	1.3547	6.9826e-05	0.648067	0.00171213	0.00486493	0.767582	0.302528	0.251781	0.0919951
6345000	38.0827	1	0.877103	-0.204929	1.1736	7.09609e-05	0.649889	0.00169644	0.00484544	0.774232	0.305612	0.254358	0.081
6352500	37.7766	1	0.544207	-0.371865	1.3647	7.27014e-05	0.629326	0.00179518	0.00484301	0.783719	0.309418	0.257527	0.0795991
6360000	36.0679	1	-0.516512	0.139731	1.2212	0.000130666	0.658909	0.00320171	0.00938667	0.842496	0.31109	0.273617	0.823764
6367500	37.4694	1	-0.686391	-0.0793001	1.41802	7.60888e-05	0.661829	0.00169645	0.00501654	0.796168	0.311085	0.258913	0.166137
6375000	33.8968	1	-1.93397	-0.109913	1.70873	0.000126912	0.647511	0.00241681	0.00685642	0.92792	0.349864	0.296445	0.608783
6382500	35.8573	1	-1.63674	0.107949	1.48317	8.83377e-05	0.668299	0.00171468	0.00516935	0.850958	0.330531	0.275227	0.228189
6390000	36.9688	1	-0.956914	0.0607965	1.36726	8.00064e-05	0.667838	0.00169195	0.00509375	0.813174	0.316711	0.263646	0.198691
6397500	34.6276	1	-1.60027	0.281391	1.33835	0.000109131	0.666721	0.00201087	0.00603358	0.899646	0.342925	0.28756	0.46906
6405000	37.7335	1	-0.439971	0.0824492	1.24241	8.844e-05	0.661606	0.00215114	0.00635693	0.795402	0.301765	0.254009	0.531122
6412500	38.8111	1	0.227256	-0.0612718	1.20537	6.87144e-05	0.661739	0.00171085	0.00505777	0.75503	0.294486	0.24512	0.18386
6420000	36.2461	1	0.147245	-0.294359	1.39689	0.000104108	0.621224	0.00256019	0.00675911	0.844665	0.318833	0.26979	0.595102
6427500	38.3366	1	0.0507899	0.0141059	1.1847	7.29618e-05	0.664803	0.00175039	0.00522199	0.771083	0.299	0.249031	0.247555
6435000	38.0352	1	-0.462221	-0.0197886	1.32277	7.56343e-05	0.662141	0.00179389	0.00530959	0.781153	0.302134	0.251759	0.277945
6442500	37.3176	1	0.226558	-0.433127	1.47964	7.54543e-05	0.623794	0.00182354	0.00484718	0.798332	0.31508	0.262237	0.0820014
6450000	38.1152	1	0.209105	-0.178189	1.29266	7.15505e-05	0.653441	0.00171167	0.00493905	0.774838	0.303935	0.25294	0.130328
6457500	38.089	1	0.30185	-0.164391	1.26227	7.23249e-05	0.653307	0.00173609	0.00500758	0.776567	0.303551	0.252639	0.162176
6465000	36.1199	1	1.15333	-0.101432	1.03336	0.000110785	0.640407	0.00261894	0.00728308	0.848697	0.318537	0.271546	0.662013
6472500	37.5033	1	0.691969	0.0401884	1.02464	7.68183e-05	0.667422	0.0016993	0.00510946	0.796139	0.309892	0.257983	0.204998
6480000	37.438	1	-0.367962	0.324594	1.0482	0.000102473	0.665062	0.00254043	0.00758476	0.804603	0.301109	0.257832	0.694058
6487500	37.0407	1	-0.507585	0.502804	0.952929	7.68225e-05	0.664771	0.00161087	0.00480527	0.806229	0.319404	0.265872	0.0566401
6495000	37.3045	1	0.693378	0.193515	0.923456	8.4005e-05	0.667896	0.00187906	0.00565807	0.806631	0.309496	0.258558	0.381058
6502500	39.2734	1	0.367015	0.265551	0.932217	6.41407e-05	0.674389	0.00155776	0.00478411	0.736798	0.292575	0.243565	0.0425832
6510000	38.186	1	1.38043	-0.076201	0.968662	7.09675e-05	0.661186	0.00166643	0.00491844	0.772335	0.303317	0.252426	0.12014
6517500	39.1249	1	1.16075	0.103535	0.883109	6.48129e-05	0.676017	0.00154327	0.00476343	0.740556	0.294855	0.245495	0.0276671
6525000	37.1519	1	1.53896	-0.25462	1.06466	7.93609e-05	0.631081	0.00189722	0.00514266	0.807751	0.314035	0.261464	0.218015
6532500	35.8885	1	1.82879	-0.221003	0.982214	8.53574e-05	0.638241	0.00178176	0.00492527	0.84679	0.332423	0.276647	0.123553
6540000	36.3941	1	1.23203	-0.290751	1.15276	8.54351e-05	0.626494	0.00195712	0.00523986	0.83355	0.323046	0.269083	0.253933
6547500	38.5497	1	-0.0106418	0.0308204	1.1858	6.90315e-05	0.669045	0.00163171	0.00493029	0.761357	0.298797	0.248664	0.126037
6555000	35.9936	1	-0.324166	-0.147119	1.39429	0.000106642	0.641891	0.00243365	0.00679584	0.853255	0.321937	0.272554	0.600341
6562500	36.5002	1	0.248937	-0.335383	1.40696	9.01125e-05	0.624222	0.00214303	0.00570291	0.833251	0.319432	0.266966	0.392654
6570000	34.9898	1	0.118771	-0.119633	1.27493	0.000146535	0.631419	0.00363519	0.00986268	0.876672	0.322861	0.285895	0.846556
6577500	37.6616	1	1.00779	-0.0926603	1.06418	7.35271e-05	0.661491	0.00164594	0.00486234	0.787725	0.310527	0.25844	0.090563
6585000	39.0638	1	1.04528	-0.0819011	1.04401	6.51628e-05	0.665231	0.00159722	0.00477112	0.742616	0.295365	0.245907	0.0333706
6592500	37.496	1	1.52567	-0.147252	0.991076	7.47504e-05	0.652879	0.00169774	0.00489092	0.793489	0.312169	0.259796	0.106003
6600000	37.0504	1	1.59707	-0.117971	0.948637	8.0549e-05	0.651574	0.00180925	0.00519265	0.811524	0.314973	0.262299	0.236871
6607500	37.9966	1	1.49211	0.063781	0.839083	7.31667e-05	0.6697	0.0016646	0.00503967	0.779828	0.30439	0.253353	0.176179
6615000	37.5761	1	1.7742	0.0248895	0.80522	7.34086e-05	0.673032	0.00156066	0.00477314	0.788214	0.313418	0.260933	0.0348404
6622500	37.6025	1	1.58312	0.11177	0.782879	7.57054e-05	0.671007	0.00166449	0.00505935	0.792443	0.309058	0.257251	0.184521
6630000	37.1698	1	1.07196	0.283654	0.770305	9.64786e-05	0.664411	0.00226122	0.00673807	0.814017	0.30734	0.259991	0.592061
6637500	38.5698	1	0.323495	0.385528	0.854795	7.47082e-05	0.663021	0.00186558	0.00553619	0.766146	0.294704	0.24595	0.347785
6645000	37.5234	1	1.28088	0.221992	0.766735	8.22852e-05	0.667352	0.00187408	0.00563383	0.799466	0.306895	0.256331	0.37465
6652500	37.6974	1	0.866594	0.346611	0.771304	7.78658e-05	0.663669	0.00179088	0.00532476	0.791897	0.306164	0.255139	0.282996
6660000	37.0475	1	0.125067	0.115688	1.09367	0.000107651	0.660012	0.00264986	0.00779398	0.816776	0.305088	0.262057	0.714027
6667500	39.2586	1	0.04559	0.0452339	1.16449	6.41309e-05	0.673693	0.00155496	0.00476532	0.736669	0.293229	0.244138	0.0290908
6675000	38.5702	1	0.958617	-0.214367	1.1615	6.77438e-05	0.651351	0.00165986	0.00476084	0.757084	0.301547	0.251072	0.0256921
6682500	35.3284	1	0.154139	0.290487	0.973192	0.000101125	0.666601	0.00195751	0.00587138	0.8741	0.334074	0.279657	0.433454
6690000	35.8236	1	-0.638573	0.159526	1.23708	8.73135e-05	0.670783	0.00166647	0.00506192	0.850918	0.331829	0.276206	0.1856
6697500	37.5566	1	-0.260863	-0.273411	1.46561	7.44411e-05	0.646467	0.00173122	0.0048969	0.791672	0.311331	0.259097	0.10913
6705000	35.504	1	-0.402922	-0.478948	1.64779	9.57849e-05	0.611795	0.00215869	0.0055607	0.866265	0.33304	0.277999	0.354694
6712500	36.7186	1	-0.686219	-0.273	1.561	7.8822e-05	0.651152	0.00167603	0.00480447	0.816662	0.323563	0.269335	0.0561283
6720000	37.254	1	-0.191251	-0.139147	1.35692	8.44403e-05	0.649995	0.00198337	0.00566669	0.80831	0.310088	0.259072	0.383314
6727500	36.8711	1	-0.779571	-0.130514	1.47059	8.06706e-05	0.657307	0.00174675	0.00509714	0.816395	0.317924	0.264659	0.200061
6735000	37.8934	1	-0.638117	0.145291	1.23991	8.18042e-05	0.66591	0.00194357	0.00581749	0.788633	0.301692	0.252413	0.420853
6742500	34.6591	1	-1.12824	0.126693	1.36736	0.000149472	0.65704	0.00334324	0.0097482	0.88909	0.327631	0.289654	0.84138
6750000	37.253	1	-0.438957	0.0792053	1.24255	9.8408e-05	0.659284	0.00238357	0.00699576	0.811329	0.30543	0.2593	0.627315
6757500	37.6061	1	-0.259317	-0.0624619	1.30715	7.7203e-05	0.660297	0.00176906	0.00520766	0.79382	0.307954	0.256471	0.242372
6765000	36.9942	1	-0.931393	0.100479	1.3395	8.72306e-05	0.664631	0.0019308	0.00575724	0.817225	0.31297	0.261697	0.406274
6772500	39.2499	1	-0.208707	0.223298	1.09067	6.43381e-05	0.675192	0.00155859	0.00479849	0.737872	0.292529	0.243509	0.0522496
6780000	36.4947	1	-0.824839	0.65153	0.911146	7.99621e-05	0.656601	0.0016335	0.00475684	0.822466	0.327784	0.272926	0.0225898
6787500	32.899	1	-2.10345	0.984459	0.941386	0.000152219	0.640189	0.00286748	0.00796941	0.963617	0.359396	0.309518	0.729521
6795000	34.7186	1	-0.427596	0.787746	0.71827	0.000167898	0.660319	0.00416913	0.0122737	0.867751	0.316836	0.289087	0.924421
6802500	32.957	1	-0.223391	1.0014	0.531132	0.000131635	0.596648	0.00261981	0.0064951	0.963144	0.364737	0.307553	0.554571
6810000	34.9018	1	-0.804612	0.985545	0.65439	0.000129054	0.619641	0.00300867	0.00791009	0.889622	0.331965	0.28564	0.724402
6817500	36.4917	1	-0.723415	0.692046	0.854115	0.000110553	0.64953	0.002659	0.00758696	0.835638	0.312717	0.267781	0.694277
6825000	36.1502	1	-0.36233	0.658631	0.80461	0.000127314	0.654589	0.00313726	0.00908268	0.841377	0.311254	0.272554	0.807279
6832500	38.1949	1	0.0379296	0.57939	0.772393	7.23762e-05	0.649963	0.00177736	0.00507763	0.774085	0.301676	0.251118	0.192115
6840000	37.4623	1	-0.278147	0.463057	0.926913	9.99988e-05	0.661364	0.00248428	0.00733614	0.804256	0.301697	0.25739	0.667954
6847500	38.0567	1	-0.327734	0.598268	0.839218	7.32969e-05	0.651915	0.00177159	0.00508953	0.778505	0.303257	0.252444	0.19698
6855000	37.6063	1	0.11508	0.466533	0.836931	9.08779e-05	0.658376	0.00222329	0.006508	0.799714	0.302796	0.255366	0.556677
6862500	38.3498	1	0.286853	0.52832	0.7572	7.30773e-05	0.652082	0.0018236	0.00524147	0.770841	0.298729	0.248829	0.254505
6870000	35.8329	1	0.227706	0.582276	0.739908	0.000112309	0.649412	0.00251902	0.00718511	0.858611	0.32258	0.274602	0.650678
6877500	36.4662	1	0.134573	0.629722	0.710878	0.000110457	0.645947	0.00267452	0.00755401	0.836562	0.313159	0.268028	0.690975
6885000	36.9706	1	-0.617835	0.722997	0.812397	7.84996e-05	0.643229	0.00176534	0.00494812	0.811273	0.318067	0.264702	0.134717
6892500	35.9202	1	-0.310792	0.409467	0.964463	0.000116413	0.663691	0.00257434	0.00765471	0.854806	0.319691	0.274029	0.700925
6900000	37.4122	1	-0.463859	0.238486	1.13243	0.000101411	0.664365	0.00249886	0.00744519	0.805699	0.301917	0.25799	0.679742
6907500	39.3093	1	-0.0709576	0.3204	0.988661	6.42166e-05	0.672268	0.0015825	0.00482862	0.736821	0.291259	0.242424	0.0711147
6915000	37.6706	1	-0.721605	0.308147	1.14021	8.40974e-05	0.666906	0.00196367	0.00589524	0.796025	0.304111	0.254637	0.438903
6922500	36.2744	1	0.685401	-0.0613475	1.10281	0.000113622	0.644908	0.00273484	0.00770178	0.842666	0.315017	0.270212	0.705436
6930000	39.2832	1	0.706167	-0.0455199	1.08964	6.41704e-05	0.667534	0.00159552	0.00479904	0.736905	0.292129	0.243175	0.052606
6937500	38.5847	1	1.13479	-0.135453	1.06578	6.76031e-05	0.661291	0.00160502	0.00473863	0.755778	0.302134	0.251611	0.00744087
6945000	38.5326	1	0.064339	-0.108244	1.27403	7.00283e-05	0.65862	0.00171793	0.00503232	0.763202	0.297995	0.248026	0.17302
6952500	39.0025	1	0.354469	-0.153002	1.24678	6.53764e-05	0.662101	0.00159989	0.0047348	0.743081	0.29728	0.247579	0.00398654
6960000	37.9536	1	0.227198	-0.177101	1.29345	7.45653e-05	0.65021	0.00180355	0.00515609	0.782388	0.304033	0.253149	0.223167
6967500	36.6709	1	0.328499	-0.140925	1.23583	9.20335e-05	0.645959	0.00211617	0.0059772	0.828832	0.316216	0.265001	0.457058
6975000	37.8004	1	-0.61895	0.101932	1.26793	8.32252e-05	0.664217	0.00197941	0.00589491	0.791901	0.302537	0.253318	0.438829
6982500	37.4711	1	-0.642919	-0.0366212	1.37764	7.8396e-05	0.661828	0.00177243	0.0052412	0.798412	0.309416	0.257731	0.254409
6990000	38.3429	1	0.310657	0.000689223	1.14452	7.50292e-05	0.662323	0.00183442	0.00543248	0.772475	0.297841	0.248377	0.317233
6997500	36.0723	1	0.355498	-0.285257	1.33791	0.000103447	0.622161	0.00248238	0.00656995	0.850403	0.321736	0.271559	0.566604
7005000	36.3909	1	-0.259129	-0.413485	1.56958	8.60866e-05	0.622879	0.00199651	0.00529409	0.834128	0.322763	0.268924	0.272722
7012500	33.2819	1	-1.03016	-0.424968	1.73612	0.000120905	0.619587	0.00227913	0.00599119	0.949222	0.362065	0.30347	0.460072
7020000	32.0575	1	-1.35967	-0.422438	1.82398	0.000132036	0.6237	0.00222456	0.00591168	0.996486	0.380589	0.318727	0.442614
7027500	33.3469	1	-2.10239	-0.0533146	1.7066	0.000103934	0.66648	0.00162446	0.00487066	0.936301	0.368871	0.306993	0.0951454
7035000	36.6423	1	-1.0334	-0.158479	1.54773	8.01427e-05	0.658845	0.00167252	0.00490251	0.821257	0.322849	0.268682	0.112036
7042500	37.3076	1	-0.122965	-0.150596	1.35116	7.5941e-05	0.657851	0.00167555	0.00489713	0.799601	0.314444	0.261688	0.109252
7050000	34.4831	1	-0.750071	-0.372218	1.63897	0.000117766	0.618516	0.00251511	0.00659295	0.906243	0.342764	0.289395	0.570212
7057500	38.1791	1	-0.114765	-0.0959148	1.30561	7.47046e-05	0.656739	0.0018204	0.00530325	0.776621	0.300434	0.250333	0.275816
7065000	36.3899	1	-0.566134	-0.101196	1.40152	0.000104054	0.646413	0.00242732	0.00686483	0.83985	0.316628	0.268314	0.609935
7072500	35.1965	1	-1.59166	0.276038	1.35414	0.000124954	0.66394	0.00262313	0.00780553	0.879512	0.328489	0.282205	0.71508
7080000	32.7669	1	-2.50678	0.00833747	1.7449	0.000136556	0.655834	0.00230338	0.00669263	0.970743	0.366712	0.310026	0.585386
7087500	34.0474	1	-2.26115	0.205525	1.54429	0.000123677	0.663475	0.00226294	0.00672444	0.922296	0.348279	0.294568	0.590073
7095000	34.3694	1	-1.91833	0.580927	1.2001	0.000134092	0.662566	0.00265164	0.00785824	0.908934	0.339322	0.291743	0.719828
7102500	34.1908	1	-1.51309	0.380953	1.24804	9.75402e-05	0.671445	0.00161166	0.00490531	0.905926	0.35607	0.296329	0.113474
7110000	34.179	1	-1.73572	-0.0958073	1.65914	0.000114708	0.652222	0.00213852	0.00614909	0.916352	0.348678	0.292767	0.492493
7117500	34.7903	1	-1.54962	-0.00806778	1.54305	0.000107	0.658408	0.00204239	0.00597903	0.893593	0.340913	0.285704	0.457455
7125000	37.1033	1	-0.8928	-0.183375	1.53744	7.63757e-05	0.659629	0.00163241	0.00479598	0.803959	0.318816	0.265394	0.0505929
7132500	36.6122	1	-0.818374	-0.149449	1.4937	8.90234e-05	0.650237	0.00198606	0.0056783	0.829393	0.318104	0.265797	0.386332
7140000	36.1658	1	-0.982808	0.0515083	1.38187	0.000117543	0.654549	0.00276509	0.0080043	0.845468	0.315238	0.271632	0.732477
7147500	37.2331	1	0.187138	-0.104441	1.24023	7.93527e-05	0.656712	0.00178171	0.00519012	0.805589	0.312695	0.260399	0.235937
7155000	38.3049	1	-0.387913	0.123988	1.2035	7.45149e-05	0.667869	0.00177984	0.00535886	0.773139	0.298643	0.248924	0.294132
7162500	37.7025	1	-0.809018	0.132054	1.28482	7.89614e-05	0.667413	0.0018064	0.00543135	0.792511	0.305574	0.254824	0.31689
7170000	34.5622	1	-0.856769	-0.0205561	1.41996	0.000113535	0.655775	0.00217648	0.00632283	0.902901	0.342708	0.288352	0.525074
7177500	35.8738	1	-1.17083	-0.0816206	1.52619	8.46548e-05	0.665282	0.00162103	0.00484298	0.845698	0.333888	0.277894	0.0795789
7185000	37.2278	1	-0.873845	-0.0133926	1.40964	8.01298e-05	0.663001	0.00177227	0.00525897	0.806375	0.312338	0.260188	0.260648
7192500	37.8674	1	-0.313196	0.272255	1.07203	8.35049e-05	0.666868	0.00198708	0.00596484	0.790053	0.301481	0.252619	0.454376
7200000	38.032	1	-0.070435	0.347851	0.972441	7.26977e-05	0.668748	0.00166025	0.00501204	0.778396	0.304204	0.253184	0.164155
7207500	37.4472	1	-0.765127	0.459632	1.03207	7.78219e-05	0.664477	0.00173555	0.00517268	0.798556	0.310143	0.258254	0.229442
7215000	38.2435	1	-0.0639544	0.235763	1.05292	7.68445e-05	0.668285	0.00184165	0.00555191	0.776306	0.298511	0.249158	0.352229
7222500	36.8505	1	-0.480047	0.538086	0.914069	0.000112797	0.66008	0.00277876	0.00817475	0.822063	0.306086	0.264423	0.746359
7230000	37.2036	1	-0.764678	0.613451	0.9227	8.75288e-05	0.653127	0.00205221	0.00591631	0.811119	0.309767	0.25943	0.443655
7237500	37.5376	1	-1.01881	0.502916	1.06036	7.35067e-05	0.669603	0.00156496	0.00473659	0.788008	0.315142	0.26245	0.00561369
7245000	37.386	1	0.0557594	0.320301	0.956846	9.99557e-05	0.664874	0.00243513	0.00726631	0.806805	0.302865	0.258123	0.660108
7252500	38.0786	1	-0.389755	0.641986	0.819873	7.07584e-05	0.651193	0.00167912	0.0048139	0.773658	0.306238	0.254904	0.0621023
7260000	37.3716	1	0.400322	0.676074	0.626846	8.02856e-05	0.631104	0.00197666	0.00535832	0.802543	0.310005	0.258394	0.293959
7267500	36.2712	1	1.36273	0.336986	0.672923	9.75841e-05	0.660493	0.00210394	0.00619706	0.842926	0.320513	0.269269	0.501795
7275000	36.7324	1	0.891682	0.361237	0.757205	8.19655e-05	0.663371	0.00172799	0.00513322	0.821323	0.319418	0.265936	0.214354
7282500	37.8485	1	0.66773	0.437946	0.739032	7.92296e-05	0.656809	0.00190269	0.00554411	0.788622	0.303297	0.253138	0.350032
7290000	36.4163	1	0.948144	0.486818	0.647696	0.000111788	0.652313	0.00265802	0.00764485	0.838035	0.313447	0.268637	0.699969
7297500	36.9842	1	1.02552	0.736526	0.444798	7.80416e-05	0.604934	0.00193941	0.00490908	0.810215	0.318377	0.264959	0.115403
7305000	36.5865	1	1.1126	0.601962	0.529848	8.22021e-05	0.628867	0.00188063	0.00506726	0.825407	0.32181	0.267871	0.187826
7312500	36.1512	1	0.262992	0.611483	0.697706	0.000123801	0.650609	0.00303056	0.00867384	0.843338	0.312834	0.272284	0.782266
7320000	36.556	1	0.226026	0.76648	0.593913	9.932e-05	0.622676	0.00247207	0.00655158	0.834084	0.315635	0.266345	0.563692
7327500	36.0822	1	-0.0899347	0.96527	0.515526	8.33108e-05	0.596905	0.0019547	0.00484923	0.838818	0.331004	0.275489	0.0831755
7335000	37.2407	1	-0.0628914	0.76776	0.656393	7.95309e-05	0.626512	0.00194631	0.00521117	0.80554	0.312466	0.260233	0.243648
7342500	36.9441	1	-0.192976	0.397241	0.964968	8.45354e-05	0.664577	0.00184067	0.00548761	0.817307	0.314722	0.262559	0.333749
7350000	37.6196	1	0.585043	0.564963	0.664253	8.13012e-05	0.643367	0.00199745	0.00560086	0.796209	0.305849	0.255386	0.365772
7357500	37.2905	1	1.06825	0.405688	0.680214	9.07832e-05	0.656539	0.00215571	0.00627642	0.809447	0.307434	0.258526	0.516664
7365000	37.8283	1	1.02594	0.316121	0.755022	8.28789e-05	0.663614	0.00197778	0.00587948	0.790955	0.302255	0.253042	0.43531
7372500	37.3626	1	0.304514	0.399017	0.852689	0.000100248	0.662232	0.00245809	0.00727744	0.807549	0.30311	0.258374	0.661374
7380000	37.1377	1	0.929804	0.356256	0.743755	9.73394e-05	0.661483	0.00230134	0.00679831	0.815086	0.307527	0.260363	0.60069
7387500	37.4289	1	0.0938973	0.254896	0.995687	7.46338e-05	0.67385	0.00157454	0.00482765	0.794355	0.31403	0.261377	0.0705308
7395000	38.7928	1	-0.0519696	0.432998	0.90198	6.87508e-05	0.66377	0.00169819	0.00505067	0.755505	0.294758	0.245342	0.180866
7402500	35.7316	1	-0.699576	0.661293	0.878681	0.000128743	0.655894	0.00301197	0.00875302	0.857242	0.317816	0.276947	0.78739
7410000	37.9064	1	-0.378631	0.599498	0.848117	7.53792e-05	0.651706	0.0018141	0.00520854	0.784349	0.304271	0.253405	0.24269
7417500	35.8567	1	-0.506479	0.848005	0.69777	9.98829e-05	0.624927	0.00229329	0.00611426	0.856764	0.326174	0.273762	0.485583
7425000	35.4386	1	-1.48378	0.77395	0.956888	0.000100273	0.645721	0.00208113	0.00587427	0.870267	0.332592	0.278425	0.434117
7432500	34.841	1	-1.29144	0.763443	0.930488	9.22244e-05	0.648058	0.00171417	0.0048706	0.881983	0.347473	0.289184	0.0951135
7440000	37.4661	1	-0.92818	0.235671	1.23571	8.63402e-05	0.666748	0.00199126	0.00597525	0.802875	0.306322	0.256704	0.456637
7447500	38.3732	1	-0.460513	-0.0895454	1.37488	6.89992e-05	0.665583	0.00160394	0.00479623	0.764148	0.30302	0.252244	0.0507613
7455000	36.5342	1	-0.508751	0.0246266	1.29955	0.000115568	0.652408	0.00283691	0.00816161	0.832575	0.310033	0.267779	0.745321
7462500	37.3502	1	-1.06784	0.225064	1.27158	7.49491e-05	0.67509	0.00156154	0.00480607	0.79633	0.315456	0.262585	0.0571546
7470000	37.2789	1	-0.257713	0.0234386	1.25292	8.66167e-05	0.660785	0.00199484	0.00588077	0.808534	0.308966	0.258663	0.435607
7477500	38.7533	1	-0.209881	0.131692	1.15694	7.05624e-05	0.669108	0.00172767	0.00522123	0.758331	0.294062	0.244917	0.247283
7485000	37.5579	1	-0.428621	-0.0300371	1.32747	7.91399e-05	0.661082	0.00181737	0.00536227	0.796613	0.307683	0.256464	0.295231
7492500	37.124	1	-0.0129669	-0.0637918	1.2531	8.1903e-05	0.658561	0.00182988	0.00535932	0.81054	0.313086	0.260963	0.294281
7500000	35.9718	1	-0.141131	-0.162992	1.36746	9.06045e-05	0.649828	0.00189952	0.00542454	0.849271	0.327513	0.273106	0.314801
