# Supplementary material for: Complexity of biological scaling suggests an absence of systematic trade-offs between sensory modalities in Drosophila
Source: Nat Commun. 2022 May 26;13:2944. doi: 10.1038/s41467-022-30579-y (PMC9135755; doi:10.1038/s41467-022-30579-y)
Supplement: Supplementary file 3 — Supplementary Code 1 [file 41467_2022_30579_MOESM3_ESM.zip › Farnworth-Montgomery_STATS-CODE/SupportingInfo/Clade-Specific-Effects/BT_Keesey_HeadData_GROUP1-2.xlsx]

## Sheet: BT_Keesey_HeadData_GROUP1-2.txt
Options:
Model: Continuous: Regression
Tree File Name: Keesey_ultramet_G12.nexus
Data File Name: BT_Keesey_HeadData_GROUP1-2.txt
Log File Name: BT_Keesey_HeadData_GROUP1-2.txt.Log.txt
Save Initial Trees: False
Save Trees: False
Summary: False
Seed: 1163740024
Precision: 64 bits
Cores: 1
Analysis Type: MCMC
Sample Period: 7500
Iterations: 7500000
Burn in: 750000
MCMC ML Start: False
Schedule File: BT_Keesey_HeadData_GROUP1-2.txt.Schedule.txt
Rate Dev: AutoTune
No of Rates: 3
Test for trait correlation: True
Kappa: Not in use
Delta: Not in use
Lambda: Estimate
OU: Not in use
Min Trans Taxa No: 10
RJ Local Kappa: False
RJ Local Lambda: False
RJ Local Delta: False
RJ Local OU: False
Restrictions:
Alpha None
Beta-2 None
Beta-3 None
Prior Information:
Priors
Alpha - uniform -100.00 100.00								BL	FSA									FSA	FSA	BL	BL
Beta-2 - uniform -100.00 100.00					Lh	Tree No	Alpha	Beta 1	Beta 2	Var	R^2	SSE	SST	s.e. Alpha	s.e. Beta-1	s.e. Beta-2	Lambda	T beta 2	P beta 2	T beta 1	P beta 1
Beta-3 - uniform -100.00 100.00				mean	40.9577	1	2.17712	-0.0617866	0.787777	0.000139188	0.679555	0.00429898	0.0135394	1.00826	0.446851	0.169263	0.548747	4.65417	7.13656e-05	-0.138271	0.891016
Lambda - uniform 0.00 1.00								0.0308613	0.0117587										P high sign		P not significant
Tree Information							Count ß>1; ß=1		104
Trees: 1							% of Count to all		11.5556
Taxa: 33
Sites: 2
Iteration	Lh	Tree No	Alpha	Beta 1	Beta 2	Var	R^2	SSE	SST	s.e. Alpha	s.e. Beta-1	s.e. Beta-2	Lambda
757500	39.9041	1	2.2364	-0.289468	0.934574	0.000122199	0.680243	0.0034298	0.0107263	1.04081	0.455401	0.172172	0.367143
765000	41.4929	1	2.16751	-0.294003	0.965881	0.000189349	0.708642	0.0060398	0.0207298	0.985508	0.45027	0.171387	0.94285
772500	40.8524	1	3.08887	-0.340946	0.81208	0.000173434	0.692468	0.00531786	0.0172921	1.02325	0.462441	0.174703	0.862932
780000	40.5737	1	2.53482	-0.501147	1.0446	0.000152559	0.681239	0.00457758	0.0143605	1.04055	0.465357	0.175035	0.73802
787500	40.2068	1	3.18936	-0.680751	1.02347	0.000194438	0.68413	0.00606738	0.0192085	1.03371	0.470057	0.178293	0.913234
795000	41.2725	1	2.4339	-0.381759	0.977101	0.00015959	0.689475	0.00497513	0.0160217	1.01513	0.4568	0.172184	0.818031
802500	40.8314	1	2.52253	-0.35393	0.923885	0.000114515	0.678567	0.00341812	0.010634	1.00994	0.441437	0.167015	0.34922
810000	41.1227	1	3.92707	-0.778934	0.949637	0.000121721	0.652067	0.00401144	0.0115294	1.0147	0.447149	0.168402	0.492727
817500	42.0654	1	3.06381	-0.365583	0.824883	0.000137366	0.682072	0.00448629	0.014111	0.994733	0.444417	0.167124	0.72317
825000	42.3079	1	1.88859	-0.122366	0.893997	9.6909e-05	0.685518	0.00311872	0.009917	0.937458	0.404894	0.155014	0.148728
832500	41.4825	1	2.00627	0.302907	0.554596	0.000110439	0.672289	0.00349591	0.0106677	0.990961	0.433308	0.163894	0.355878
840000	40.0105	1	2.34816	0.135702	0.598391	0.000115095	0.680158	0.00326044	0.0101939	1.02145	0.443758	0.168768	0.245806
847500	41.7619	1	1.99829	-0.204094	0.933889	0.000106883	0.681843	0.00334209	0.0105045	0.978726	0.427125	0.161792	0.322289
855000	42.4868	1	2.42091	-0.224778	0.859037	0.000108918	0.681104	0.00356808	0.0111889	0.969854	0.426238	0.160722	0.444943
862500	40.4953	1	3.73606	-0.708783	0.945599	0.000166781	0.66771	0.00530308	0.0159592	1.03952	0.467674	0.176265	0.815512
870000	39.9758	1	4.05346	-0.788673	0.938282	0.000149559	0.653001	0.00466069	0.0134314	1.0596	0.472004	0.177434	0.677761
877500	41.4557	1	2.47925	-0.421561	0.986379	0.00013259	0.679887	0.00414907	0.0129613	1.01235	0.449948	0.169139	0.641295
885000	41.5722	1	2.11457	-0.28504	0.968668	0.000173594	0.700387	0.00550913	0.0183875	0.996078	0.451767	0.17105	0.893784
892500	42.5995	1	2.40802	-0.175888	0.824829	9.92033e-05	0.682464	0.00326153	0.0102714	0.947257	0.412045	0.156518	0.266906
900000	42.3592	1	2.50452	-0.154418	0.787355	0.000152534	0.695662	0.00500891	0.0164584	0.980793	0.442017	0.166732	0.834761
907500	41.5685	1	2.1946	-0.287052	0.94653	0.000193818	0.712075	0.00623118	0.0216417	0.977707	0.447955	0.170875	0.957427
915000	42.5695	1	2.07979	0.0399832	0.732711	0.000131193	0.68817	0.00431973	0.0138528	0.979713	0.437232	0.164393	0.706825
922500	42.5123	1	1.96975	0.0706411	0.734961	9.45756e-05	0.686167	0.00308634	0.00983435	0.923189	0.397643	0.152826	0.102363
930000	41.8046	1	2.70781	-0.0587621	0.677075	0.000132669	0.686611	0.0041653	0.0132912	1.00231	0.446194	0.167727	0.667361
937500	37.1684	1	2.66289	0.0748512	0.571006	0.000146718	0.680783	0.00348321	0.0109117	1.13472	0.49744	0.187834	0.400487
945000	40.1585	1	3.02731	-0.0703457	0.608938	0.000132966	0.68329	0.00377118	0.0119074	1.04806	0.463059	0.174238	0.538966
952500	42.5011	1	1.73195	0.0639948	0.789834	9.94664e-05	0.68214	0.00325498	0.0102403	0.948968	0.412585	0.156796	0.258633
960000	41.6779	1	1.41916	0.135319	0.795825	0.000144702	0.689937	0.00452963	0.0146087	1.00602	0.450358	0.169434	0.751948
967500	40.9846	1	0.966405	0.314466	0.771809	0.000139711	0.682179	0.00423414	0.0133224	1.02757	0.457507	0.17198	0.669711
975000	41.4316	1	2.22354	0.193952	0.586282	9.97963e-05	0.685905	0.0030742	0.0097875	0.939371	0.403166	0.15595	0.0339672
982500	41.5745	1	1.30665	0.0696687	0.87363	0.000125503	0.683566	0.00388606	0.0122808	1.00627	0.445616	0.167581	0.579105
990000	40.3579	1	1.48746	0.0660909	0.83152	0.000111423	0.682891	0.00320029	0.0100921	1.00599	0.436238	0.166223	0.215121
997500	42.3552	1	2.54343	-0.268433	0.865954	0.000137498	0.687002	0.00451691	0.0144311	0.985789	0.440993	0.165882	0.742063
1005000	42.0437	1	2.45362	-0.219556	0.841946	0.000104635	0.681384	0.00333353	0.0104625	0.969286	0.422776	0.160214	0.313038
1012500	42.1777	1	2.5004	-0.0828174	0.731917	0.000111565	0.682389	0.00357331	0.0112506	0.979754	0.430812	0.162405	0.454112
1020000	41.0797	1	3.31169	-0.337295	0.74766	0.000119255	0.676386	0.0036413	0.011252	1.01292	0.4454	0.167904	0.454317
1027500	41.0475	1	2.64019	-0.129264	0.745037	0.000104207	0.685747	0.00310772	0.00988924	0.971454	0.419238	0.160679	0.135176
1035000	42.0157	1	1.34677	0.145664	0.811409	0.000142598	0.690225	0.00455794	0.0147137	0.995622	0.445885	0.16777	0.757602
1042500	42.445	1	2.66515	-0.218265	0.79913	0.000117304	0.682053	0.00384125	0.0120814	0.979005	0.433026	0.162889	0.558287
1050000	42.1753	1	2.06786	0.160754	0.644531	0.000123081	0.682243	0.0039769	0.0125155	0.989143	0.438613	0.164911	0.601992
1057500	40.2131	1	0.171787	0.835066	0.545794	0.000112707	0.641755	0.00362388	0.0101157	1.01161	0.438871	0.167147	0.222585
1065000	33.8209	1	-0.839245	0.756666	0.808249	0.000163708	0.661681	0.00338159	0.00999528	1.21953	0.527761	0.20156	0.181399
1072500	39.466	1	0.383796	0.683866	0.602394	0.000168293	0.672252	0.00488932	0.0149179	1.07523	0.481914	0.181369	0.768218
1080000	39.3502	1	-0.0081705	0.758897	0.636658	0.000120377	0.65271	0.00355582	0.0102388	1.04398	0.453885	0.172495	0.25823
1087500	40.7244	1	1.09331	0.681367	0.471113	0.000141217	0.656525	0.00454913	0.0132444	1.03559	0.46091	0.173258	0.663809
1095000	42.442	1	2.00956	0.0763591	0.718683	0.000133519	0.688411	0.00436747	0.0140168	0.983483	0.439219	0.165158	0.717324
1102500	41.1413	1	2.05222	0.0875089	0.697889	0.000103347	0.684834	0.00311099	0.00987094	0.966845	0.417006	0.159952	0.125362
1110000	41.6651	1	1.46738	0.20845	0.743979	0.000123824	0.680836	0.0038851	0.0121727	1.00294	0.44386	0.166943	0.567984
1117500	39.8401	1	2.23387	-0.520774	1.1114	0.00014994	0.679192	0.00428039	0.0133425	1.06386	0.473709	0.178071	0.671217
1125000	41.6426	1	3.13098	-0.5255	0.927429	0.000160301	0.683097	0.00525867	0.0165939	1.00183	0.451706	0.170427	0.839662
1132500	39.8819	1	3.78809	-0.527355	0.785191	0.000146855	0.667354	0.00434538	0.0130631	1.06203	0.472268	0.177527	0.649591
1140000	40.836	1	3.88991	-0.623978	0.84519	0.000145279	0.663618	0.00464283	0.0138023	1.03255	0.460712	0.173216	0.7035
1147500	38.0086	1	2.79188	-0.898773	1.27487	0.000202448	0.674081	0.00550367	0.0168867	1.1172	0.504222	0.190342	0.849804
1155000	41.3904	1	3.5004	-0.647143	0.93854	0.00010347	0.664039	0.00335792	0.00999496	0.969539	0.419572	0.160242	0.181276
1162500	40.4	1	2.98021	-0.379601	0.844858	0.00012054	0.676327	0.00352941	0.0109042	1.02874	0.450946	0.170286	0.399205
1170000	41.6856	1	3.15476	-0.49156	0.904718	0.000120951	0.673091	0.0038835	0.0118795	1.00047	0.441952	0.166304	0.53576
1177500	41.1615	1	2.83859	-0.459987	0.936346	0.000192161	0.700161	0.00616549	0.0205627	0.996457	0.455038	0.173133	0.939944
1185000	41.3443	1	3.21918	-0.415701	0.835924	0.000116731	0.674515	0.00364194	0.0111893	1.00402	0.441257	0.166385	0.445006
1192500	40.7468	1	2.86908	-0.461167	0.928665	0.000136419	0.676743	0.00412104	0.0127485	1.03374	0.45896	0.172538	0.623167
1200000	41.7399	1	2.85756	-0.505041	0.969162	0.000114573	0.673491	0.00367371	0.0112515	0.99285	0.436573	0.164577	0.454243
1207500	41.1567	1	3.58981	-0.416205	0.751297	0.000116863	0.671781	0.00363384	0.0110714	1.00809	0.442589	0.166978	0.426794
1215000	41.7782	1	3.03377	-0.50608	0.938414	0.000101026	0.674189	0.00325539	0.00999166	0.958003	0.414548	0.158338	0.180017
1222500	41.2319	1	2.58744	-0.384382	0.934914	0.000100983	0.685398	0.00307933	0.00978801	0.944442	0.405293	0.156816	0.0312038
1230000	40.7295	1	3.3476	-0.654484	0.97264	0.000129862	0.665512	0.00403104	0.0120514	1.03105	0.455963	0.171525	0.555031
1237500	42.2167	1	2.66356	-0.159836	0.759879	9.88935e-05	0.683738	0.00317374	0.0100351	0.947925	0.410583	0.156648	0.19596
1245000	41.9263	1	2.20612	-0.0739425	0.79733	0.000185843	0.714141	0.00599477	0.0209711	0.971218	0.444071	0.169123	0.94691
1252500	41.4561	1	3.30866	-0.703823	1.02445	0.000104771	0.663777	0.00340803	0.0101362	0.975172	0.423224	0.161124	0.228906
1260000	36.6252	1	2.16577	-0.382878	1.04009	0.000140078	0.680284	0.00323401	0.0101153	1.12778	0.489265	0.186341	0.222463
1267500	42.3468	1	2.64002	-0.373663	0.921423	9.67339e-05	0.680659	0.00316824	0.00992117	0.936687	0.404608	0.154881	0.15065
1275000	41.8166	1	3.42404	-0.496933	0.847407	0.000103989	0.67044	0.00338399	0.0102682	0.969886	0.421867	0.160256	0.266071
1282500	42.5646	1	2.3052	-0.0236389	0.732072	9.67754e-05	0.684239	0.0031672	0.0100304	0.93772	0.406121	0.154964	0.194276
1290000	41.5811	1	1.9598	-0.0066655	0.784148	0.000172379	0.703981	0.00539383	0.0182212	0.996628	0.451775	0.170993	0.88949
1297500	42.6259	1	2.25164	-0.0335637	0.750631	9.97665e-05	0.682754	0.00328057	0.0103408	0.9488	0.413147	0.156788	0.284509
1305000	42.1349	1	1.86651	-0.0026054	0.805713	0.000109024	0.682024	0.00348402	0.0109569	0.976915	0.428446	0.16174	0.408132
1312500	40.9009	1	0.63524	0.435869	0.748881	0.000122581	0.672708	0.00374786	0.0114511	1.02074	0.449547	0.169346	0.482318
1320000	42.3864	1	1.52827	0.169806	0.752413	0.000105884	0.679349	0.003464	0.010803	0.966866	0.423391	0.159983	0.381345
1327500	41.7681	1	1.35182	0.453468	0.58415	0.000174527	0.698463	0.0056815	0.0188418	0.987877	0.448696	0.170054	0.904891
1335000	39.4611	1	0.870643	0.800018	0.422241	0.000115183	0.630393	0.00366599	0.00991862	1.02206	0.441456	0.169001	0.149479
1342500	40.9834	1	0.369668	0.68703	0.607526	0.000205498	0.708988	0.00653231	0.0224469	0.990054	0.454718	0.17379	0.968715
1350000	41.2352	1	0.723255	0.680168	0.545629	0.000121162	0.654663	0.00399091	0.0115566	1.01151	0.445833	0.167893	0.496272
1357500	41.3365	1	1.60642	0.4648	0.518341	0.000118584	0.664072	0.00381941	0.0113697	1.00646	0.442982	0.166918	0.471145
1365000	40.9869	1	1.27702	0.0483966	0.890683	0.000148309	0.689633	0.00443968	0.0143046	1.02765	0.459486	0.172818	0.73477
1372500	39.734	1	1.73216	0.0510679	0.811382	0.000145801	0.685078	0.00403832	0.0128232	1.06619	0.473549	0.178017	0.62966
1380000	41.9038	1	1.18291	0.253473	0.761504	0.000128444	0.682062	0.00409915	0.0128929	0.998529	0.443655	0.166776	0.635593
1387500	42.0241	1	1.53517	0.277408	0.668291	0.000187724	0.716112	0.00610239	0.0214958	0.965191	0.442024	0.168554	0.95523
1395000	41.106	1	2.59139	-0.0392719	0.677069	0.000125278	0.683319	0.00376206	0.0118796	1.0182	0.449784	0.169251	0.535783
1402500	42.28	1	1.58947	0.00418306	0.863657	9.56239e-05	0.687692	0.00306582	0.00981667	0.926963	0.398951	0.153521	0.0883536
1410000	42.1263	1	1.54474	0.0235339	0.85986	9.60513e-05	0.688933	0.00304664	0.00979418	0.925948	0.397953	0.153509	0.0623525
1417500	41.6674	1	2.07407	-0.102505	0.832082	0.000153885	0.694168	0.00482197	0.0157667	1.00382	0.451308	0.170046	0.807546
1425000	42.0476	1	2.4719	-0.024958	0.702996	0.000125491	0.685064	0.0039938	0.0126813	0.993573	0.440971	0.16578	0.617208
1432500	41.6834	1	1.87991	0.220384	0.637899	0.000102998	0.678139	0.00325307	0.0101071	0.967117	0.419501	0.159797	0.219893
1440000	41.7319	1	1.43134	0.356252	0.639515	0.000105176	0.672108	0.0033863	0.0103275	0.974422	0.424221	0.161018	0.281218
1447500	42.3017	1	1.83756	0.180683	0.683182	0.000113509	0.679644	0.00369982	0.0115491	0.97927	0.4316	0.162537	0.495303
1455000	42.0125	1	1.41045	0.186754	0.761764	0.000127658	0.683427	0.00408371	0.0128997	0.99526	0.442217	0.166235	0.636163
1462500	42.2858	1	1.72422	0.180807	0.701042	9.46064e-05	0.689334	0.0030439	0.00979798	0.910501	0.390435	0.151352	0.0122819
1470000	41.6636	1	1.33027	0.433041	0.59805	9.84905e-05	0.674014	0.00319051	0.00978725	0.934542	0.401237	0.155084	0.0418049
1477500	41.5065	1	0.578339	0.511746	0.698913	0.000175661	0.698137	0.00561234	0.0185924	0.997026	0.452493	0.1714	0.898904
1485000	41.627	1	1.62421	0.327895	0.610617	0.000140221	0.682201	0.00445233	0.0140099	1.00807	0.450188	0.169282	0.716892
1492500	38.5904	1	2.0746	0.56377	0.349869	0.000153386	0.648876	0.00440859	0.0125557	1.10282	0.48913	0.183899	0.605747
1500000	39.8444	1	1.3742	0.614286	0.466519	0.000157466	0.664103	0.00475105	0.0141443	1.06397	0.475415	0.178785	0.725205
1507500	41.3199	1	1.11504	0.482251	0.616263	0.00014034	0.675627	0.00444927	0.0137165	1.0175	0.453827	0.17062	0.697763
1515000	41.7093	1	0.923518	0.575539	0.580826	0.000137091	0.670512	0.00452036	0.0137194	1.00556	0.448509	0.168621	0.697955
1522500	41.486	1	0.609995	0.68338	0.566931	0.000182251	0.693145	0.00600492	0.0195693	0.992424	0.451798	0.171507	0.920948
1530000	42.0749	1	1.32745	0.314195	0.685935	0.000120437	0.67739	0.0039145	0.0121339	0.990348	0.438183	0.164816	0.563894
1537500	42.0668	1	1.15937	0.288444	0.743737	0.000123637	0.679833	0.00399777	0.0124865	0.992286	0.439937	0.165413	0.599254
1545000	40.0557	1	1.31372	0.0130625	0.923156	0.000145539	0.686034	0.00410861	0.0130862	1.0565	0.469861	0.176622	0.651442
1552500	41.6432	1	1.56453	0.364403	0.607889	0.000142557	0.682089	0.00454886	0.0143086	1.00741	0.450443	0.169417	0.735001
1560000	42.1387	1	1.62533	0.196918	0.7166	0.000107958	0.678505	0.00348845	0.0108507	0.975017	0.427169	0.16136	0.389876
1567500	37.9747	1	1.92616	-0.437349	1.12913	0.000163742	0.681181	0.00413261	0.0129623	1.12497	0.500008	0.187957	0.641376
1575000	41.8494	1	3.31803	-0.478025	0.852821	0.000109648	0.671388	0.00355849	0.0108289	0.983207	0.430662	0.162703	0.385995
1582500	40.208	1	3.33344	-0.182319	0.629418	0.000117256	0.680872	0.00334729	0.0104889	1.02548	0.44744	0.169514	0.318875
1590000	41.737	1	2.74271	-0.325945	0.870266	0.000119885	0.679401	0.00378486	0.0118056	0.998365	0.440808	0.165899	0.527127
1597500	40.5759	1	2.72992	-0.565944	1.03923	0.000106847	0.675177	0.00320416	0.00986433	0.98282	0.423802	0.16261	0.121592
1605000	42.1922	1	1.9118	0.0365033	0.775371	0.000108471	0.681674	0.00348214	0.0109389	0.974931	0.427502	0.1614	0.405108
1612500	39.0407	1	1.54776	-0.219517	1.02968	0.000131819	0.681623	0.00349672	0.010983	1.0734	0.470878	0.177732	0.412474
1620000	42.1194	1	1.48357	0.19049	0.751643	0.000126058	0.683039	0.00406015	0.0128096	0.991803	0.440479	0.165586	0.628487
1627500	41.8674	1	2.82203	-0.202371	0.760322	0.000153592	0.69275	0.00490837	0.0159752	0.997132	0.44863	0.169092	0.81616
1635000	42.5099	1	2.05247	0.0308473	0.743484	9.62082e-05	0.684481	0.00314112	0.00995542	0.934613	0.404075	0.154501	0.165578
1642500	42.3086	1	1.41238	0.235299	0.730504	0.00010335	0.677599	0.0033851	0.0104997	0.96252	0.420026	0.159111	0.321235
1650000	41.28	1	1.70189	0.34686	0.581389	0.000202763	0.718994	0.00635428	0.0226126	0.980134	0.450386	0.172202	0.970876
1657500	42.3698	1	1.50813	0.222155	0.717462	9.66966e-05	0.680482	0.00317244	0.00992881	0.936635	0.404669	0.154863	0.15411
1665000	42.3291	1	2.15304	0.0818727	0.689517	0.000135229	0.688654	0.00439506	0.0141163	0.986812	0.440888	0.165797	0.723495
1672500	40.095	1	1.13228	0.196194	0.829729	0.00018093	0.699318	0.00517428	0.0172085	1.04738	0.473214	0.178744	0.860309
1680000	39.7479	1	1.89634	0.366258	0.521447	0.000233537	0.72624	0.00670727	0.0245005	1.0138	0.468449	0.179912	0.992199
1687500	40.1896	1	1.09422	0.624664	0.499713	0.000152776	0.665081	0.00468449	0.0139869	1.05296	0.470189	0.1768	0.715443
1695000	40.4401	1	0.543991	0.682611	0.590387	0.00016128	0.673175	0.00497677	0.0152276	1.0433	0.468145	0.176255	0.783418
1702500	38.2702	1	0.87925	1.02124	0.259349	0.000185604	0.616282	0.00590948	0.0154006	1.11376	0.500075	0.188321	0.791465
1710000	36.5556	1	0.0277579	1.34225	0.192798	0.000212774	0.585865	0.00665021	0.0160581	1.17097	0.526995	0.198654	0.819483
1717500	38.1063	1	0.858437	1.03304	0.26041	0.000211745	0.632275	0.00665465	0.0180968	1.10797	0.502044	0.18997	0.886192
1725000	40.6326	1	0.558517	0.759826	0.51891	0.000117121	0.645215	0.00381199	0.0107445	1.01847	0.445713	0.168487	0.370574
1732500	38.1484	1	0.100674	0.793786	0.583307	0.000135023	0.648102	0.00374994	0.0106563	1.09604	0.479192	0.181266	0.353651
1740000	41.5938	1	0.655161	0.606194	0.612127	0.000174558	0.692825	0.00570295	0.0185658	0.994529	0.451321	0.170946	0.898251
1747500	40.8987	1	0.531896	0.62108	0.621513	0.000180887	0.691817	0.00566936	0.0183961	1.01657	0.461074	0.174577	0.894004
1755000	41.0332	1	0.61858	0.563052	0.644112	0.000218596	0.72594	0.00685136	0.0249995	0.971748	0.449661	0.172895	0.996967
1762500	40.1029	1	0.398885	0.956066	0.408652	0.000153411	0.638153	0.00505446	0.0139685	1.05574	0.471391	0.177249	0.714276
1770000	40.3277	1	1.59794	0.572349	0.44577	0.000154826	0.665935	0.0047964	0.0143577	1.04833	0.468835	0.176342	0.737856
1777500	41.1058	1	0.522198	0.398598	0.79405	0.000202528	0.718284	0.0062519	0.0221922	0.988024	0.453438	0.173195	0.965291
1785000	42.3079	1	1.68953	0.253596	0.656341	0.000146395	0.690847	0.00480597	0.0155456	0.985125	0.442553	0.166693	0.797986
1792500	42.7477	1	1.58462	0.15183	0.753744	9.19693e-05	0.691615	0.00302565	0.00981126	0.895086	0.383676	0.148913	5.85566e-05
1800000	40.8883	1	1.69592	0.126333	0.739316	0.000154587	0.691117	0.00461505	0.0149411	1.02983	0.461606	0.173731	0.769392
1807500	41.7286	1	0.792657	0.553622	0.623741	0.000144396	0.676946	0.00472498	0.014626	1.00445	0.449685	0.169184	0.752886
1815000	41.1329	1	0.881309	0.643681	0.540643	0.000108192	0.652757	0.00355964	0.0102512	0.989556	0.430307	0.163504	0.261553
1822500	40.2312	1	0.275859	0.864306	0.500082	0.000131137	0.642022	0.00421903	0.0117857	1.04482	0.461256	0.173602	0.524766
1830000	40.3308	1	-0.10645	0.811902	0.622175	0.00016825	0.672937	0.00521156	0.0159345	1.04479	0.470007	0.177137	0.814506
1837500	36.7043	1	-0.033573	0.903066	0.557446	0.000186138	0.654497	0.0047542	0.0137602	1.17026	0.522062	0.196278	0.700703
1845000	38.0483	1	2.1065	0.514094	0.36871	0.000179412	0.663916	0.00488003	0.0145203	1.12311	0.5026	0.189072	0.747076
1852500	39.8894	1	1.62762	0.548964	0.445342	0.000151858	0.663723	0.00457011	0.0135903	1.06251	0.473641	0.178059	0.689092
1860000	39.4718	1	1.31409	0.366546	0.642349	0.000129278	0.672149	0.00362544	0.0110582	1.06069	0.465627	0.175682	0.4247
1867500	39.295	1	2.17912	0.278357	0.529323	0.000113778	0.679775	0.00313439	0.00978811	1.00544	0.431796	0.166802	0.0475238
1875000	41.7588	1	1.32956	0.367669	0.654201	0.000126122	0.676268	0.00404789	0.0125038	1.00166	0.444135	0.166989	0.600892
1882500	41.9874	1	1.51251	0.244577	0.70734	0.000145295	0.689416	0.0046672	0.0150272	0.995931	0.446556	0.168084	0.773699
1890000	41.4767	1	0.760839	0.610394	0.589705	0.000119972	0.660951	0.00393828	0.0116157	1.00468	0.443015	0.166805	0.503854
1897500	41.2805	1	0.496285	0.547502	0.693481	0.000161123	0.686231	0.00509306	0.0162319	1.01418	0.456709	0.172208	0.82627
1905000	40.7198	1	0.936954	0.131778	0.906297	0.000171372	0.69845	0.00507642	0.0168344	1.0293	0.464466	0.175317	0.848036
1912500	42.4851	1	2.16854	-0.0565824	0.789025	0.0001152	0.683314	0.00376099	0.0118761	0.976496	0.431353	0.162317	0.535372
1920000	39.8205	1	2.24386	-0.538831	1.12418	0.000145344	0.67769	0.00414297	0.012854	1.06349	0.472424	0.177592	0.632293
1927500	40.1395	1	2.00157	-0.353762	1.0465	0.000123953	0.679608	0.00353717	0.0110401	1.03917	0.456103	0.172104	0.421801
1935000	41.202	1	2.37327	-0.444661	1.02756	0.000128773	0.678436	0.00396296	0.012324	1.01791	0.450882	0.169553	0.583442
1942500	41.5125	1	3.34022	-0.37052	0.7717	0.000101027	0.678402	0.003174	0.00986949	0.955878	0.412256	0.158141	0.124545
1950000	38.4911	1	2.87722	-0.304427	0.808693	0.000124358	0.680347	0.00321682	0.0100635	1.06292	0.460664	0.175639	0.205704
1957500	41.1176	1	3.88012	-0.733112	0.92565	0.000106229	0.65429	0.00348383	0.0100773	0.98234	0.425858	0.162319	0.210316
1965000	41.7809	1	3.09893	-0.355539	0.815381	0.000145086	0.684122	0.00466537	0.0147695	1.00264	0.449127	0.169	0.760552
1972500	40.9044	1	3.38176	-0.424717	0.796863	0.00016092	0.682479	0.00499642	0.0157357	1.02739	0.461855	0.174012	0.806232
1980000	41.7039	1	2.51324	-0.196078	0.819724	0.000208545	0.725757	0.0067808	0.0247255	0.953986	0.441097	0.169495	0.994388
1987500	40.7198	1	2.93011	-0.657401	1.0668	0.000190831	0.688958	0.00608304	0.019557	1.01581	0.462424	0.175536	0.920693
1995000	42.1686	1	2.12959	-0.201308	0.898813	0.000104827	0.681706	0.00336048	0.0105578	0.968068	0.422753	0.160054	0.333646
2002500	38.2974	1	2.02834	-0.187194	0.923979	0.000131077	0.682106	0.00332042	0.010445	1.08527	0.473258	0.179378	0.3091
2010000	42.2873	1	2.66055	-0.339995	0.893745	9.97459e-05	0.679779	0.00324936	0.0101473	0.951401	0.41299	0.157195	0.232232
2017500	41.583	1	3.58149	-0.661553	0.934509	0.000102706	0.662357	0.00338665	0.0100303	0.966027	0.41838	0.159641	0.194243
2025000	42.0692	1	2.74056	-0.386037	0.9057	0.000105613	0.677295	0.00341186	0.0105727	0.971348	0.424262	0.160603	0.336751
2032500	41.9219	1	2.79271	-0.487279	0.974589	0.00011093	0.67432	0.00358457	0.0110064	0.984019	0.431763	0.162948	0.416334
2040000	38.8066	1	3.04825	-0.907349	1.2319	0.000119029	0.660641	0.00334925	0.00986935	1.03754	0.447475	0.171652	0.124466
2047500	40.4053	1	2.79372	-0.696366	1.12786	0.000121959	0.668162	0.00366312	0.0110389	1.03081	0.452431	0.170719	0.4216
2055000	40.8455	1	3.26346	-0.668771	1.01207	0.00010831	0.665894	0.00337537	0.0101027	0.991772	0.430159	0.163871	0.218513
2062500	41.1921	1	2.57333	-0.497675	1.0277	0.000189525	0.69928	0.00607344	0.0201963	0.997702	0.45509	0.173005	0.933296
2070000	41.1789	1	3.67827	-0.778351	0.999804	0.00010249	0.656784	0.00337438	0.00983167	0.960866	0.413825	0.159072	0.100411
2077500	35.1033	1	5.33914	-0.929676	0.776161	0.00021701	0.598946	0.00590815	0.0147315	1.22759	0.549808	0.206877	0.758548
2085000	38.8116	1	4.12697	-0.851182	0.949758	0.000177274	0.650093	0.00530068	0.0151488	1.09627	0.491768	0.18513	0.779648
2092500	38.7399	1	4.31527	-0.798188	0.883865	0.000227792	0.66431	0.00715362	0.0213102	1.06743	0.48857	0.186221	0.952365
2100000	38.6965	1	4.19322	-0.709005	0.834437	0.000117604	0.65056	0.0034234	0.00979681	1.01548	0.435473	0.168788	0.0136998
2107500	39.8182	1	4.19367	-0.627621	0.778076	0.000129358	0.653194	0.00392216	0.0113094	1.05312	0.463296	0.174611	0.462626
2115000	42.4687	1	2.5952	-0.208086	0.810068	0.000103108	0.68127	0.00337052	0.0105748	0.959708	0.419188	0.158679	0.337193
2122500	41.8638	1	3.11705	-0.27169	0.746399	0.000124961	0.680799	0.00397831	0.0124633	0.998315	0.442553	0.1664	0.597045
2130000	42.2658	1	2.56374	-0.0756591	0.719237	0.000115366	0.68301	0.00371656	0.0117246	0.981863	0.433283	0.163096	0.517391
2137500	41.0192	1	1.65212	0.220253	0.69855	0.000123692	0.678968	0.00374025	0.0116507	1.01903	0.44945	0.169212	0.508269
2145000	42.1659	1	1.22372	0.298492	0.722031	0.000100626	0.676282	0.003289	0.0101601	0.955462	0.414848	0.157865	0.236041
2152500	42.5864	1	1.92732	0.0849845	0.732589	0.000129926	0.687351	0.00428667	0.0137108	0.979185	0.436728	0.164191	0.697376
2160000	42.4115	1	2.00047	-0.1129	0.86328	0.000111657	0.682519	0.00362865	0.0114295	0.974842	0.429263	0.161716	0.479383
2167500	40.2608	1	2.59851	0.178293	0.519141	0.000112524	0.678081	0.00326004	0.0101269	1.01069	0.438566	0.166994	0.226064
2175000	42.1564	1	2.0873	0.0924499	0.689569	0.000103388	0.681008	0.00332107	0.0104111	0.96454	0.420417	0.159411	0.301325
2182500	41.9968	1	2.20514	-0.032369	0.766986	0.00016388	0.70139	0.00525353	0.0175933	0.987066	0.446531	0.168791	0.872048
2190000	42.364	1	2.52823	-0.21327	0.822979	0.000103035	0.681339	0.00334681	0.0105027	0.960983	0.419372	0.158858	0.321902
2197500	41.4598	1	3.22042	-0.260709	0.713506	0.000124789	0.680118	0.00387377	0.01211	1.00884	0.446301	0.167875	0.561352
2205000	40.2911	1	2.90772	-0.516048	0.980801	0.000151469	0.678048	0.00449	0.0139462	1.04974	0.468668	0.176223	0.712854
2212500	41.1979	1	2.61407	-0.163658	0.763791	0.000195455	0.712765	0.00608208	0.0211745	0.991648	0.453695	0.172872	0.950218
2220000	41.2783	1	2.0044	-0.188325	0.911103	0.000135689	0.685328	0.00413702	0.0131471	1.01819	0.452957	0.170267	0.656264
2227500	42.0107	1	2.90926	-0.416708	0.897917	0.00015547	0.687825	0.00512405	0.0164141	0.991362	0.446712	0.168491	0.83313
2235000	40.8295	1	2.63648	-0.428873	0.97213	0.000161312	0.686598	0.00491833	0.0156934	1.02985	0.46289	0.174391	0.804423
2242500	39.6466	1	2.6569	-0.64138	1.12365	0.000237406	0.710003	0.00723122	0.0249355	1.01389	0.469078	0.180335	0.996373
2250000	41.2579	1	2.9636	-0.460603	0.919115	0.000210391	0.711416	0.00691869	0.0239746	0.971919	0.448414	0.172005	0.986812
2257500	39.6972	1	2.29148	-0.413141	1.03111	0.00011831	0.678695	0.00330099	0.0102737	1.03443	0.449979	0.170922	0.267506
2265000	41.3523	1	2.08253	-0.269643	0.957158	0.00011958	0.68104	0.00366245	0.0114825	1.00719	0.443687	0.167122	0.486527
2272500	42.1152	1	2.84178	-0.355831	0.863699	0.00015052	0.688247	0.00494716	0.0158689	0.989993	0.445252	0.167791	0.811814
2280000	42.3036	1	2.41976	-0.258219	0.884465	0.000138131	0.687482	0.00451805	0.0144569	0.987304	0.441716	0.166158	0.743525
2287500	41.2412	1	2.31083	-0.324335	0.948908	0.000104066	0.682029	0.00316963	0.00996829	0.972157	0.42044	0.160695	0.170848
2295000	42.4566	1	2.75266	-0.269426	0.818647	0.000100533	0.680472	0.00329614	0.0103156	0.952871	0.414766	0.157454	0.278254
2302500	42.1749	1	2.29326	-0.0560302	0.754667	0.000145383	0.692759	0.00468662	0.0152539	0.989812	0.444187	0.167241	0.784659
2310000	41.2726	1	1.80906	-0.00406133	0.813224	0.000160228	0.695978	0.00489622	0.0161048	1.01485	0.456808	0.17221	0.821331
2317500	38.4239	1	1.54277	-0.318435	1.11683	0.000122861	0.68368	0.00314148	0.00993133	1.05582	0.456193	0.174565	0.155234
2325000	41.9359	1	2.95747	-0.464031	0.924614	0.000136607	0.679053	0.00445687	0.0138866	0.998703	0.445771	0.167607	0.709023
2332500	42.3354	1	2.69714	-0.421431	0.942739	9.44152e-05	0.68415	0.00309191	0.00978916	0.912488	0.391513	0.151545	0.0271853
2340000	42.1109	1	2.77402	-0.216773	0.779379	0.000150557	0.692143	0.00488526	0.0158686	0.990123	0.44531	0.167812	0.811802
2347500	40.6196	1	3.62368	-0.71036	0.967424	0.000111062	0.659666	0.00347324	0.0102054	1.00325	0.435935	0.165761	0.249049
2355000	38.5778	1	4.05105	-0.871454	0.982538	0.000126365	0.643375	0.0036572	0.010255	1.06937	0.465045	0.176693	0.262584
2362500	39.2905	1	4.16689	-0.916833	1.01103	0.000158032	0.645729	0.00483491	0.0136475	1.082	0.482452	0.181376	0.693054
2370000	38.4319	1	4.59287	-1.23451	1.15044	0.000127468	0.615111	0.0039465	0.0102536	1.07405	0.467069	0.177466	0.262207
2377500	37.7671	1	3.36629	-0.979069	1.22386	0.000137747	0.653329	0.00368286	0.0106235	1.10795	0.484216	0.183216	0.347123
2385000	41.1097	1	3.02676	-0.681166	1.06483	0.000106449	0.667467	0.00335566	0.0100912	0.983288	0.426385	0.162472	0.214837
2392500	39.5104	1	2.77964	-0.667325	1.09867	0.000241045	0.708171	0.00736487	0.0252369	1.01598	0.470446	0.180985	0.999127
2400000	40.9883	1	3.79673	-0.60146	0.842466	0.000123011	0.661767	0.00390958	0.0115588	1.01913	0.449198	0.169159	0.496569
2407500	39.0688	1	2.92284	-0.856913	1.21654	0.000132859	0.662092	0.00374786	0.0110914	1.07425	0.471717	0.17795	0.429948
2415000	40.3973	1	2.91257	-0.645304	1.05774	0.000141092	0.671192	0.00425205	0.0129317	1.04527	0.464513	0.174615	0.638841
2422500	38.7721	1	3.76298	-0.583858	0.831065	0.000118999	0.663938	0.00331142	0.00985361	1.0367	0.446868	0.171554	0.115172
2430000	41.6428	1	2.92804	-0.59891	1.02569	9.90652e-05	0.674328	0.00319176	0.00980054	0.941573	0.404866	0.156038	0.0715948
2437500	42.0611	1	2.12105	-0.143298	0.864844	0.000123259	0.684066	0.00392984	0.0124388	0.992262	0.439809	0.165371	0.594689
2445000	40.8998	1	1.44057	0.138801	0.801469	0.000110414	0.68067	0.00329226	0.0103099	0.998701	0.434677	0.165026	0.276805
2452500	41.395	1	1.7015	-0.0366588	0.877206	0.000161023	0.696821	0.00496194	0.0163664	1.0102	0.455127	0.171651	0.831359
2460000	42.3878	1	1.91812	-0.0159774	0.810245	0.000167992	0.706298	0.00552909	0.0188255	0.96958	0.440364	0.16689	0.904509
2467500	42.2067	1	2.07946	0.0526384	0.728856	0.000156247	0.698508	0.00506006	0.0167834	0.984142	0.444015	0.167582	0.846293
2475000	41.6146	1	2.17342	0.0149702	0.724147	0.000161862	0.698479	0.00505662	0.0167704	1.00201	0.452057	0.170613	0.845845
2482500	37.558	1	3.94054	-0.257685	0.560355	0.000204139	0.688176	0.005135	0.0164676	1.13436	0.511239	0.192847	0.835098
2490000	40.8375	1	3.47376	-0.375832	0.742768	0.000104831	0.677629	0.00317321	0.00984334	0.9725	0.419033	0.160959	0.108582
2497500	41.968	1	1.62462	-0.0798648	0.916305	9.68337e-05	0.689926	0.00303552	0.00978966	0.928362	0.398797	0.153975	0.0528126
2505000	41.3237	1	1.31357	0.0322997	0.898483	0.000139265	0.687449	0.00424949	0.0135961	1.01732	0.453509	0.170491	0.689497
2512500	40.5342	1	1.45775	-0.195798	1.03905	0.00010567	0.689183	0.00304315	0.00979082	0.970242	0.416848	0.160899	0.055736
2520000	42.0814	1	1.90449	0.0026695	0.79355	0.000105036	0.682149	0.00334511	0.0105242	0.969797	0.423332	0.160324	0.326526
2527500	42.0566	1	2.26914	0.079415	0.661294	0.00013417	0.687322	0.00428726	0.0137114	0.995031	0.443797	0.166848	0.697418
2535000	40.2785	1	2.42744	0.131236	0.59542	0.000106991	0.68844	0.00304955	0.00978799	0.972145	0.417183	0.161415	0.0312871
2542500	42.3656	1	1.65388	0.242772	0.673297	9.66163e-05	0.679428	0.00318026	0.00992059	0.936107	0.404351	0.154786	0.150386
2550000	41.8636	1	1.57901	0.222016	0.710101	0.000126042	0.681456	0.00400871	0.0125845	0.998793	0.443059	0.166575	0.608414
2557500	42.3768	1	2.53953	-0.291137	0.882125	0.000133607	0.685211	0.00439501	0.0139618	0.985439	0.439991	0.165442	0.713848
2565000	42.2998	1	2.30438	-0.00685273	0.722803	0.000100201	0.683106	0.00323089	0.0101955	0.953053	0.414055	0.157467	0.246261
2572500	42.168	1	2.31821	0.0621096	0.666916	9.77351e-05	0.684439	0.00312944	0.00991707	0.941447	0.406618	0.155673	0.148761
2580000	41.3602	1	1.56646	0.150901	0.749583	0.000171362	0.701749	0.00529099	0.0177401	1.00562	0.455142	0.172097	0.876308
2587500	42.5478	1	2.1342	0.0525448	0.712889	0.000102889	0.681477	0.00337712	0.0106024	0.958048	0.418601	0.158418	0.342864
2595000	42.0394	1	1.2769	0.215439	0.774739	9.78437e-05	0.682174	0.0031366	0.0098689	0.940674	0.405691	0.155627	0.124212
2602500	39.7154	1	-0.192092	0.82818	0.632215	0.000138477	0.655028	0.00417009	0.0120882	1.06347	0.470404	0.176947	0.559016
2610000	37.299	1	-0.738451	1.0487	0.57325	0.000147507	0.635776	0.00402862	0.0110608	1.13293	0.497349	0.187648	0.425115
2617500	39.2087	1	0.489443	0.955006	0.389923	0.000116913	0.61374	0.00383005	0.00991575	1.02965	0.444698	0.170261	0.148144
2625000	39.126	1	0.998714	0.828356	0.375825	0.000114784	0.623774	0.00368224	0.0097873	1.00777	0.432557	0.16729	0.0357049
2632500	41.263	1	0.777758	0.690452	0.524156	0.000151651	0.668169	0.00497973	0.0150068	1.01808	0.456451	0.171804	0.772688
2640000	42.2111	1	1.25657	0.242044	0.757764	0.0001916	0.72184	0.00628796	0.0226055	0.952909	0.437866	0.167413	0.970785
2647500	42.1555	1	1.87514	0.196607	0.663137	0.000104759	0.678087	0.00339395	0.0105431	0.968092	0.422687	0.160051	0.330547
2655000	42.2025	1	2.42646	-0.116846	0.772288	0.000103979	0.682364	0.00333391	0.010496	0.965525	0.421318	0.159606	0.320438
2662500	39.6008	1	3.1394	-0.765034	1.11408	0.000230914	0.696238	0.00719374	0.0236822	1.02399	0.472034	0.18094	0.983644
2670000	42.3997	1	2.82272	-0.257097	0.797082	0.000100908	0.680607	0.0032956	0.0103183	0.954604	0.415537	0.157741	0.278934
2677500	42.2007	1	2.47036	0.000193855	0.681783	0.000125351	0.685299	0.00402797	0.0127994	0.989334	0.43936	0.165166	0.627602
2685000	39.2878	1	2.63199	-0.169232	0.756759	0.000165285	0.688564	0.0044843	0.0143988	1.08185	0.483903	0.182017	0.740222
2692500	42.2118	1	2.95885	-0.462917	0.919859	9.55284e-05	0.679577	0.00313797	0.00979322	0.923196	0.396736	0.153064	0.0606638
2700000	42.2489	1	2.32788	-0.267833	0.908026	0.000131254	0.684907	0.00426808	0.0135455	0.989165	0.440857	0.165731	0.685941
2707500	41.3224	1	1.86422	0.166502	0.695009	0.000159234	0.694622	0.00489768	0.0160381	1.01354	0.456111	0.171929	0.818687
2715000	41.4678	1	0.798237	0.32733	0.794616	0.000202914	0.723146	0.0063848	0.023062	0.971684	0.447102	0.171131	0.97648
2722500	41.2217	1	2.33538	0.162349	0.594527	0.00013975	0.685124	0.0042675	0.0135529	1.02044	0.454813	0.170978	0.686468
2730000	42.6137	1	1.78308	0.106644	0.745916	9.5719e-05	0.683142	0.00315746	0.00996489	0.932324	0.40318	0.154114	0.169469
2737500	42.1998	1	2.14254	0.126123	0.654671	0.000131805	0.686168	0.00425707	0.0135648	0.990652	0.441558	0.165996	0.687302
2745000	42.0066	1	1.95811	-0.0511116	0.831498	0.000120796	0.683785	0.00383199	0.0121183	0.992313	0.439011	0.165131	0.56224
2752500	40.868	1	1.87235	0.0143557	0.783102	0.000206215	0.72072	0.00623383	0.0223211	0.994337	0.456513	0.174423	0.967039
2760000	42.394	1	2.22017	0.00738289	0.728989	0.000152737	0.697577	0.00499993	0.0165329	0.979497	0.441545	0.166576	0.837471
2767500	40.384	1	2.49823	0.11352	0.595568	0.000111186	0.681343	0.00321438	0.0100873	1.00495	0.435744	0.166052	0.213568
2775000	41.1869	1	1.375	0.310269	0.677069	0.000101568	0.681165	0.00312162	0.0097907	0.951183	0.408654	0.157741	0.0554658
2782500	40.3834	1	1.83714	0.293017	0.590375	0.000111913	0.67423	0.00330482	0.0101446	1.00779	0.437445	0.166511	0.231445
2790000	41.5613	1	2.11513	-0.0712338	0.801309	0.000115873	0.682432	0.00357484	0.0112569	0.998304	0.438991	0.165485	0.455036
2797500	41.3227	1	2.05156	-0.00552478	0.764848	0.000124071	0.683295	0.00377654	0.0119245	1.01185	0.447111	0.168231	0.540915
2805000	40.9571	1	1.2836	0.245246	0.741793	0.000121587	0.67816	0.00366702	0.0113939	1.01838	0.44831	0.168912	0.474506
2812500	41.8014	1	0.996401	0.365914	0.718567	0.000117042	0.674701	0.00375822	0.0115531	0.994268	0.438223	0.165029	0.495824
2820000	41.8755	1	0.84863	0.441791	0.694664	0.0001648	0.695177	0.00534998	0.0175511	0.990888	0.448198	0.169407	0.870802
2827500	40.8754	1	0.408526	0.533355	0.720225	0.000111158	0.666844	0.00345163	0.0103604	1.00113	0.436058	0.165442	0.2893
2835000	41.8243	1	1.4316	0.0883832	0.829195	0.000165778	0.701696	0.00525575	0.0176188	0.992125	0.448857	0.169679	0.872797
2842500	41.9894	1	1.03768	0.338948	0.733758	0.000166727	0.700039	0.00540063	0.0180044	0.985407	0.446376	0.168873	0.883694
2850000	41.645	1	1.20732	0.519649	0.56392	0.000117343	0.663677	0.00385713	0.0114685	0.998156	0.43966	0.165612	0.484661
2857500	42.313	1	1.39661	0.303656	0.683274	0.000157322	0.69633	0.00518794	0.0170841	0.9798	0.4425	0.167103	0.856326
2865000	42.1447	1	1.18129	0.357086	0.685769	0.000163684	0.698172	0.00536702	0.0177817	0.981806	0.444424	0.168059	0.877495
2872500	41.4618	1	0.683242	0.627692	0.589428	0.000162145	0.681809	0.00528338	0.0166044	1.00729	0.454186	0.171366	0.840034
2880000	41.6576	1	0.906001	0.350142	0.752079	0.000111303	0.674457	0.00353722	0.0108656	0.9896	0.433623	0.163783	0.392494
2887500	42.1407	1	1.59942	0.184996	0.72399	0.000102362	0.679253	0.00330529	0.010305	0.961681	0.418534	0.158908	0.275563
2895000	40.4732	1	2.59359	-0.169427	0.768289	0.000155124	0.689056	0.00452331	0.014547	1.0435	0.467026	0.175694	0.74856
2902500	41.3333	1	2.91316	-0.162335	0.712066	0.000167729	0.697672	0.00519763	0.017192	1.00887	0.455793	0.172158	0.859786
2910000	40.58	1	2.88407	-0.156895	0.703214	0.000104917	0.691704	0.00302032	0.0097968	0.959147	0.411316	0.159424	0.0137191
2917500	40.8592	1	2.31486	-0.29758	0.938805	0.000106049	0.682982	0.00314949	0.00993475	0.980981	0.423896	0.162188	0.156747
2925000	40.9804	1	1.27229	0.0429841	0.896956	0.000128061	0.683308	0.00382178	0.0120678	1.02335	0.452601	0.170256	0.556818
2932500	41.3784	1	1.60207	0.113807	0.784604	0.000104231	0.682325	0.00319264	0.01005	0.97315	0.42164	0.16081	0.201144
2940000	42.1821	1	2.23103	-0.26544	0.928257	0.00010326	0.681078	0.00332134	0.0104143	0.96388	0.420147	0.159303	0.302051
2947500	40.8207	1	1.84667	-0.221518	0.971066	0.000108003	0.683318	0.00318741	0.010065	0.990562	0.429316	0.163682	0.206232
2955000	40.2839	1	2.50687	-0.373039	0.941815	0.00010756	0.683774	0.00309906	0.00980015	0.981046	0.421828	0.162583	0.0710984
2962500	41.3338	1	2.89216	-0.578792	1.0181	0.000167102	0.684514	0.00539675	0.0171061	1.00922	0.45582	0.17214	0.857038
2970000	42.8141	1	2.25144	-0.12075	0.814832	9.18679e-05	0.690343	0.00303071	0.00978733	0.902727	0.387595	0.149797	0.0427585
2977500	40.509	1	3.22625	-0.728212	1.06602	0.000181605	0.678764	0.00574978	0.0178989	1.03113	0.466931	0.176611	0.88079
2985000	40.5829	1	3.5436	-0.846388	1.08077	0.000171893	0.666445	0.00557611	0.0167172	1.03404	0.466424	0.176019	0.844005
2992500	41.3922	1	3.64398	-0.732405	0.976567	0.000121205	0.658906	0.00398379	0.0116795	1.00782	0.444599	0.167374	0.51185
3000000	40.8773	1	3.88694	-0.563216	0.798192	0.000116696	0.661875	0.00367404	0.0108659	1.01328	0.444003	0.167703	0.392553
3007500	42.3721	1	2.33626	-0.0682374	0.762083	0.000103128	0.682469	0.00333945	0.0105169	0.961109	0.419502	0.158885	0.324967
3015000	38.0366	1	3.43002	0.0221665	0.462121	0.000155282	0.683742	0.00387743	0.0122603	1.12003	0.495935	0.186509	0.577027
3022500	41.773	1	2.49761	-0.139686	0.773053	0.000100819	0.684575	0.00314559	0.00997253	0.956902	0.413885	0.15817	0.172548
3030000	42.2141	1	1.75836	-0.0887385	0.896398	9.69599e-05	0.68624	0.00309978	0.00987944	0.936775	0.404148	0.154961	0.130024
3037500	41.0727	1	2.03819	-0.0167165	0.796178	0.000205638	0.721808	0.00630604	0.0226679	0.985953	0.453135	0.173276	0.971586
3045000	42.0576	1	2.65965	-0.206383	0.798665	0.000133628	0.685869	0.0042869	0.0136469	0.994975	0.443646	0.166787	0.693012
3052500	40.5308	1	3.04359	-0.0313043	0.581521	0.000118596	0.682201	0.00343634	0.0108129	1.02298	0.448011	0.169275	0.383133
3060000	41.4865	1	2.50535	-0.221979	0.845823	0.000139478	0.686159	0.00432493	0.0137807	1.01239	0.451675	0.169816	0.702066
3067500	40.7221	1	2.31684	0.260795	0.519389	0.000108955	0.674338	0.00328568	0.0100892	0.994804	0.431362	0.164375	0.214195
3075000	41.2701	1	1.78177	0.347332	0.574297	0.000189228	0.708173	0.00592173	0.0202919	0.994788	0.453895	0.172589	0.935069
3082500	42.3857	1	1.66774	0.0370612	0.820402	9.58427e-05	0.685772	0.00310179	0.00987116	0.931087	0.401586	0.154036	0.125482
3090000	41.5586	1	2.17786	-0.320663	0.981736	0.000118313	0.680195	0.00367937	0.0115051	1.00114	0.441097	0.166135	0.489529
3097500	42.2731	1	2.46728	-0.293764	0.897021	0.000136205	0.685874	0.00445462	0.014181	0.988452	0.441738	0.166126	0.727425
3105000	39.9816	1	3.75583	-0.390064	0.70306	0.0001534	0.676336	0.00448123	0.0138453	1.05963	0.472884	0.177797	0.706334
3112500	42.1326	1	1.9116	-0.120584	0.88703	0.000154534	0.696398	0.00499212	0.016443	0.987607	0.445064	0.167877	0.834196
3120000	41.4536	1	0.839396	0.26412	0.829402	0.000204104	0.724681	0.00640145	0.023251	0.970881	0.446983	0.171162	0.97873
3127500	42.1668	1	1.77963	0.0601803	0.777395	0.000117299	0.682653	0.00376376	0.0118601	0.985846	0.435438	0.163859	0.533516
3135000	41.6138	1	2.55863	0.0620881	0.615473	0.000108227	0.681238	0.00335985	0.0105403	0.984047	0.429639	0.162687	0.329961
3142500	42.3987	1	1.77459	0.102725	0.752972	9.47887e-05	0.68668	0.00307317	0.00980842	0.922069	0.396672	0.152753	0.0805269
3150000	42.0623	1	2.07431	-0.126406	0.860849	0.00019461	0.720709	0.00638088	0.0228468	0.955699	0.439465	0.168121	0.973841
3157500	42.2996	1	2.56324	-0.270229	0.864006	0.000136509	0.686413	0.00446761	0.0142468	0.987616	0.441483	0.166039	0.731362
3165000	41.9304	1	1.9257	0.258485	0.60213	0.000120209	0.677593	0.00386649	0.0119926	0.99384	0.439344	0.165289	0.548567
3172500	41.5327	1	1.31072	0.488293	0.564857	0.000103307	0.663688	0.00338122	0.0100538	0.968818	0.419797	0.160093	0.202438
3180000	42.2085	1	1.87356	0.209572	0.649402	0.000147179	0.691689	0.00478874	0.0155322	0.988132	0.443882	0.16719	0.797389
3187500	42.4283	1	1.46193	0.142465	0.787223	9.5318e-05	0.684427	0.00310889	0.00985157	0.927738	0.39987	0.153528	0.113899
3195000	39.0254	1	0.090829	0.466706	0.841055	0.000143017	0.674741	0.00389076	0.011962	1.08508	0.479583	0.180437	0.545158
3202500	42.5351	1	1.69421	0.149685	0.733505	0.00011503	0.681305	0.00379123	0.0118961	0.975156	0.430818	0.162109	0.537678
3210000	42.327	1	1.66237	0.192697	0.706067	0.000100038	0.679271	0.00327003	0.0101956	0.952272	0.413717	0.157338	0.246298
3217500	41.3368	1	1.59561	0.134862	0.757998	0.000120292	0.680943	0.00368311	0.0115437	1.00827	0.444366	0.167347	0.494603
3225000	41.461	1	1.71063	-0.0457026	0.867741	0.000143445	0.689469	0.00441731	0.014225	1.01305	0.452814	0.170297	0.730067
3232500	40.497	1	1.79653	-0.309287	1.04932	0.00021989	0.720832	0.00667111	0.0238964	0.995115	0.459011	0.176038	0.985977
3240000	41.991	1	2.46178	-0.268155	0.885012	0.000171865	0.701592	0.00560762	0.0187918	0.981483	0.445722	0.168908	0.903713
3247500	42.4624	1	1.96348	-0.0874019	0.850057	9.59835e-05	0.685632	0.00311705	0.00991528	0.932938	0.402923	0.154269	0.147924
3255000	39.8108	1	2.23592	-0.315237	0.951301	0.000151153	0.683823	0.0042497	0.0134409	1.06492	0.474394	0.178333	0.678449
3262500	42.1942	1	2.32527	-0.223004	0.879505	0.000151331	0.693351	0.00493038	0.0160782	0.986984	0.444224	0.167459	0.820283
3270000	41.7184	1	3.07834	-0.402949	0.845854	0.000107119	0.675515	0.00340714	0.0105002	0.9799	0.427613	0.161984	0.321341
3277500	40.9338	1	3.57498	-0.409976	0.748706	0.00014009	0.675509	0.00432114	0.0133166	1.02914	0.458196	0.172239	0.669281
3285000	40.1032	1	3.42164	-0.252302	0.671147	0.000177858	0.692564	0.00517396	0.0168294	1.04873	0.473228	0.178623	0.847865
3292500	42.0474	1	1.52708	0.0411006	0.849204	0.000135371	0.688181	0.0043181	0.0138481	0.995334	0.444194	0.16701	0.706517
3300000	42.0742	1	2.52157	-0.000706227	0.670032	0.000100176	0.683754	0.00318502	0.0100714	0.953969	0.413509	0.157633	0.208341
3307500	41.9751	1	2.48958	0.0131477	0.663943	9.64176e-05	0.692426	0.00301292	0.00979575	0.919753	0.394442	0.152863	0.0150727
3315000	42.1116	1	2.86166	-0.43719	0.919861	0.000132175	0.67934	0.0043367	0.0135243	0.993274	0.442646	0.166403	0.684439
3322500	42.0992	1	2.64628	-0.1965	0.785698	0.000154868	0.694654	0.0050217	0.016446	0.988595	0.445514	0.168048	0.834306
3330000	41.482	1	3.50299	-0.65206	0.941998	0.000113711	0.66297	0.00370232	0.0109851	0.99689	0.437323	0.165065	0.412835
3337500	42.0485	1	2.8617	-0.466133	0.944735	0.00012406	0.67644	0.0040506	0.0125189	0.992964	0.440316	0.165551	0.602306
3345000	41.1049	1	2.50053	-0.493493	1.03665	0.000167004	0.688417	0.00522802	0.0167789	1.01757	0.459092	0.173271	0.846139
3352500	40.6248	1	1.84337	-0.313292	1.04249	0.000217494	0.720151	0.00665158	0.0237684	0.992127	0.457462	0.17539	0.984592
3360000	41.4488	1	2.41298	-0.39558	0.980905	0.000136422	0.68167	0.00426232	0.0133896	1.0133	0.451292	0.169646	0.674705
3367500	41.6812	1	2.9911	-0.554981	0.978289	0.00012616	0.672736	0.00407188	0.0124422	1.00377	0.444917	0.167291	0.595017
3375000	41.6122	1	3.04746	-0.617488	1.01658	0.000110917	0.668721	0.00357708	0.0107978	0.989717	0.433374	0.163762	0.380394
3382500	41.6119	1	3.11554	-0.496426	0.917306	0.000134172	0.675766	0.00430732	0.0132846	1.00817	0.448791	0.168703	0.666866
3390000	42.3516	1	2.76816	-0.34501	0.875019	0.000110517	0.678261	0.00362392	0.0112635	0.974762	0.428662	0.161587	0.456004
3397500	42.3986	1	1.92281	0.176968	0.664384	9.44136e-05	0.685661	0.00307796	0.00979185	0.917428	0.394203	0.152125	0.0580075
3405000	42.3815	1	1.69519	0.131732	0.748762	0.000103617	0.680193	0.00338072	0.0105711	0.96216	0.420241	0.159083	0.336428
3412500	41.651	1	2.35552	-0.0810973	0.768204	9.91628e-05	0.68839	0.00305609	0.00980742	0.942985	0.405647	0.156224	0.0794893
3420000	42.1082	1	2.62001	-0.232526	0.823673	9.82348e-05	0.683771	0.00313962	0.00992828	0.944047	0.407866	0.156089	0.153874
3427500	42.4821	1	1.79737	0.15379	0.707266	9.8119e-05	0.680761	0.00322623	0.010106	0.94394	0.409439	0.155967	0.219558
3435000	42.4058	1	2.0753	0.015211	0.756208	0.0001445	0.693486	0.00472233	0.0154066	0.982556	0.441177	0.166142	0.791739
3442500	41.8728	1	2.10619	0.167563	0.630054	0.000112844	0.678978	0.00358516	0.0111679	0.987793	0.434044	0.163681	0.441781
3450000	41.5755	1	0.879467	0.340484	0.764417	0.000115996	0.675555	0.0036596	0.0112796	0.998153	0.439006	0.165476	0.458333
3457500	41.6077	1	0.985383	0.463716	0.644605	0.000161619	0.689899	0.00518729	0.0167277	1.00239	0.45216	0.17064	0.84437
3465000	41.7403	1	1.05391	0.24196	0.800849	0.000104064	0.678542	0.00328905	0.0102317	0.970773	0.422007	0.160398	0.256298
3472500	39.832	1	0.926617	0.0529841	0.970008	0.000182497	0.699514	0.00512031	0.0170401	1.05649	0.477067	0.180142	0.854892
3480000	42.014	1	2.25304	-0.209789	0.877385	0.000173056	0.704043	0.00562805	0.0190165	0.979633	0.445199	0.168793	0.908932
3487500	42.5448	1	2.3189	-0.036112	0.740058	9.99579e-05	0.682851	0.00327042	0.0103119	0.950205	0.413583	0.157013	0.277322
3495000	40.9024	1	2.58807	0.144558	0.549177	0.000126411	0.68028	0.00378442	0.0118367	1.02418	0.452298	0.170212	0.530785
3502500	40.2029	1	2.44498	0.0424454	0.658352	0.00010739	0.691529	0.0030205	0.00979184	0.971958	0.416927	0.161479	0.0211386
3510000	42.2753	1	1.4286	0.159647	0.782157	0.000105448	0.679696	0.00342302	0.0106868	0.967839	0.423288	0.16008	0.359594
3517500	41.4431	1	1.76879	0.378128	0.550762	0.000170439	0.69505	0.00540706	0.0177309	1.00314	0.454005	0.171664	0.876047
3525000	41.4964	1	2.98001	-0.282797	0.77646	0.00012279	0.679854	0.0038182	0.0119264	1.00655	0.444775	0.167352	0.541138
3532500	41.5256	1	3.27647	-0.579515	0.942719	0.00010798	0.668412	0.00346944	0.0104631	0.984641	0.429477	0.162752	0.313166
3540000	41.0175	1	2.67981	-0.524445	1.02144	0.000209649	0.708201	0.00678879	0.0232653	0.983704	0.452906	0.173436	0.978898
3547500	42.0591	1	2.37719	-0.335353	0.947118	0.000113167	0.679397	0.00363382	0.0113343	0.984268	0.433091	0.163212	0.466173
3555000	40.9529	1	2.90626	-0.612502	1.04676	0.000146627	0.675189	0.00457143	0.0140741	1.02886	0.459593	0.172826	0.720896
3562500	40.398	1	2.00628	-0.280487	0.977337	0.000144842	0.68452	0.00420548	0.0133304	1.04601	0.465734	0.175073	0.670311
3570000	42.2355	1	2.77978	-0.234725	0.78748	0.00013899	0.687454	0.00452988	0.0144935	0.989303	0.442675	0.166524	0.74558
3577500	41.414	1	2.98945	-0.275227	0.769701	0.000101212	0.683493	0.0031151	0.00984213	0.955501	0.411689	0.158149	0.107768
3585000	41.0618	1	2.53376	-0.228081	0.829448	0.000102971	0.686199	0.00308081	0.00981773	0.962013	0.414058	0.15932	0.0892911
3592500	42.5382	1	2.27524	-0.0751628	0.777492	0.00014202	0.692542	0.0046818	0.0152275	0.979033	0.439307	0.165398	0.783409
3600000	40.8397	1	0.591172	0.517381	0.702142	0.000184355	0.699022	0.00565902	0.0188021	1.01627	0.461536	0.174905	0.903956
3607500	41.738	1	0.716062	0.535403	0.657445	0.000196889	0.715348	0.00641974	0.0225529	0.967003	0.444272	0.169841	0.970104
3615000	38.3327	1	1.98774	0.497619	0.417968	0.000121044	0.656293	0.00336817	0.00979953	1.04062	0.447422	0.172461	0.0702986
3622500	39.5125	1	1.12494	0.453628	0.634167	0.000111898	0.67732	0.00316378	0.00980469	0.988626	0.423839	0.164413	0.00543527
3630000	41.5776	1	1.94992	0.0557561	0.74254	0.000112943	0.681438	0.00349591	0.010974	0.99383	0.435936	0.164552	0.410997
3637500	42.2589	1	2.27835	-0.154823	0.839711	0.000118392	0.683136	0.00381954	0.0120542	0.98438	0.43533	0.163762	0.55534
3645000	41.9665	1	2.02799	-0.13048	0.86506	0.000159284	0.697811	0.00510354	0.0168886	0.990923	0.447232	0.168829	0.849869
3652500	41.9962	1	2.19579	-0.225573	0.909093	0.000142518	0.689011	0.00456602	0.0146822	0.996257	0.446116	0.167851	0.755921
3660000	41.6315	1	2.2753	-0.331341	0.963213	0.000101927	0.681759	0.00317972	0.00999153	0.962264	0.416391	0.159042	0.179968
3667500	41.2136	1	2.51599	-0.416565	0.985408	0.00014358	0.682501	0.00444076	0.0139867	1.02079	0.455822	0.171397	0.715427
3675000	40.6042	1	1.95429	-0.270072	0.996008	0.000149167	0.686624	0.00438961	0.0140075	1.03981	0.464356	0.174609	0.71674
3682500	41.1334	1	3.78183	-0.551891	0.813374	0.000122767	0.664564	0.00390561	0.0116434	1.01544	0.447846	0.168612	0.507352
3690000	40.848	1	2.68765	-0.464511	0.987298	0.000174541	0.690756	0.00539188	0.0174357	1.02275	0.462433	0.174748	0.867343
3697500	41.7988	1	3.15922	-0.29062	0.751622	0.000129668	0.68115	0.00412567	0.0129392	1.00182	0.445222	0.167363	0.639468
3705000	41.1029	1	3.31566	-0.401338	0.794103	0.000104606	0.676313	0.00321843	0.00994302	0.974402	0.421144	0.161091	0.160339
3712500	41.9004	1	2.53717	-0.270075	0.872408	0.000139635	0.686412	0.00445925	0.0142201	0.999655	0.446816	0.168041	0.729772
3720000	40.4424	1	2.67576	-0.031618	0.652731	0.000122887	0.682309	0.0035427	0.0111514	1.03132	0.453105	0.170881	0.439259
3727500	41.733	1	2.42492	-0.181961	0.820373	0.000203076	0.722361	0.00658346	0.0237123	0.959723	0.442448	0.169611	0.983977
3735000	40.6301	1	1.56647	0.0615333	0.813236	0.000175157	0.700145	0.00516009	0.0172086	1.03053	0.465603	0.175869	0.860312
3742500	42.6103	1	2.2215	-0.0414334	0.763504	0.000127667	0.687142	0.00420901	0.0134534	0.978316	0.435841	0.163841	0.679357
3750000	42.217	1	1.5698	0.0626717	0.822908	0.000138413	0.689859	0.00446618	0.0144005	0.989957	0.442804	0.166558	0.74032
3757500	40.84	1	2.09716	0.287462	0.543034	0.000104282	0.677492	0.00316493	0.00981348	0.967702	0.416417	0.160284	0.0854568
3765000	41.3832	1	1.80113	0.334816	0.569183	0.000129276	0.675763	0.00406305	0.0125311	1.01323	0.449334	0.16894	0.603455
3772500	42.0322	1	1.11041	0.419833	0.658879	0.000140213	0.681785	0.00459204	0.0144306	0.995487	0.445331	0.167513	0.742037
3780000	40.6232	1	0.848855	0.169983	0.896604	0.000116296	0.679932	0.00341304	0.0106635	1.01701	0.444677	0.1682	0.355059
3787500	39.893	1	1.4754	-0.185684	1.02355	0.000110461	0.687638	0.00306563	0.00981435	0.996051	0.428636	0.164975	0.0862697
3795000	41.616	1	2.87644	-0.352979	0.858463	9.88509e-05	0.684406	0.00308908	0.00978816	0.937204	0.402494	0.15548	0.047731
3802500	42.0251	1	2.14676	0.140817	0.641743	0.000132849	0.685719	0.00424965	0.0135218	0.995878	0.443802	0.166837	0.684265
3810000	41.4594	1	1.88346	0.112015	0.714118	0.000121795	0.681696	0.00375361	0.0117926	1.0067	0.444448	0.167273	0.525579
3817500	40.779	1	1.84737	0.0681365	0.748642	0.000187419	0.707901	0.00559384	0.0191505	1.01626	0.462039	0.175229	0.911951
3825000	39.8729	1	0.770193	0.292904	0.813228	0.000145186	0.68157	0.00410288	0.0128847	1.06189	0.471786	0.177351	0.634898
3832500	41.5413	1	1.15559	0.227009	0.797005	0.000199231	0.721797	0.00627332	0.0225494	0.972805	0.446934	0.170856	0.970059
3840000	41.9001	1	1.55979	0.281215	0.669561	0.000122344	0.678372	0.00392474	0.0122027	0.995986	0.44086	0.165808	0.57111
3847500	40.4514	1	1.38647	0.426573	0.606481	0.000196127	0.704637	0.00587153	0.019879	1.02223	0.465819	0.176954	0.927208
3855000	40.6564	1	2.80608	-0.240104	0.799155	0.000163522	0.691264	0.00486447	0.0157561	1.03508	0.465345	0.175332	0.807095
3862500	42.0484	1	2.13506	-0.226242	0.920395	9.60867e-05	0.69015	0.00303301	0.00978862	0.92084	0.395125	0.152917	0.0288746
3870000	42.6884	1	2.26452	-0.0670687	0.772138	9.37851e-05	0.686932	0.00308331	0.00984868	0.92011	0.39654	0.152273	0.112066
3877500	38.5356	1	1.94691	-0.295119	1.01686	0.000120273	0.685466	0.003092	0.00983041	1.04079	0.448225	0.17231	0.0994823
3885000	39.7347	1	3.41787	-0.809898	1.0895	0.000171768	0.66742	0.00519576	0.0156226	1.0648	0.478477	0.180244	0.801364
3892500	41.648	1	2.81774	-0.47282	0.955669	0.000177986	0.695284	0.00584412	0.0191789	0.989693	0.450001	0.170675	0.912581
3900000	40.1901	1	3.01798	-0.236599	0.748641	0.000121038	0.68008	0.00345836	0.0108101	1.03354	0.452623	0.171021	0.382619
3907500	40.8793	1	2.52254	-0.428387	0.994828	0.000184896	0.69757	0.00572978	0.0189458	1.01429	0.460844	0.174697	0.907312
3915000	42.5077	1	2.0548	0.0624561	0.723127	0.00014141	0.692269	0.00464997	0.0151105	0.980186	0.439633	0.165495	0.777791
3922500	41.8962	1	1.33518	0.238653	0.746231	9.90644e-05	0.680764	0.0031589	0.00989517	0.947339	0.408904	0.15668	0.138194
3930000	40.2376	1	2.94524	-0.153945	0.685719	0.000128787	0.681957	0.00367775	0.0115637	1.04262	0.459571	0.173063	0.497196
3937500	42.4065	1	2.54755	-0.25895	0.857564	0.000135888	0.686754	0.00447312	0.0142799	0.984398	0.440104	0.165525	0.733317
3945000	38.3868	1	2.79524	-0.804311	1.21584	0.000215455	0.683777	0.00600745	0.0189975	1.09356	0.496945	0.188404	0.908499
3952500	38.0084	1	4.81897	-1.37503	1.20005	0.000124484	0.598395	0.00395405	0.00984564	1.05988	0.456724	0.175414	0.110096
3960000	35.9833	1	5.83996	-1.74094	1.25434	0.000162657	0.546228	0.00511386	0.0112697	1.18233	0.519971	0.196001	0.456897
3967500	33.6076	1	4.94026	-1.69648	1.39808	0.000250658	0.597048	0.00634846	0.0157549	1.28157	0.576157	0.217083	0.807045
3975000	38.1049	1	4.19234	-1.31408	1.29093	0.000141567	0.626231	0.00416735	0.0111495	1.10699	0.486345	0.183419	0.438971
3982500	35.5316	1	4.60852	-1.41713	1.26648	0.000159922	0.608085	0.00422072	0.0107695	1.18931	0.520617	0.196767	0.37521
3990000	39.2097	1	3.1356	-0.92471	1.22305	0.000115724	0.658969	0.00335733	0.00984464	1.02186	0.440322	0.169124	0.109443
3997500	40.2493	1	3.39808	-0.774829	1.05105	0.000183532	0.673699	0.00579881	0.0177714	1.0399	0.470705	0.177993	0.877201
4005000	40.0564	1	3.49636	-0.897327	1.12835	0.0001931	0.670701	0.00618157	0.0187719	1.04085	0.472652	0.179105	0.90324
4012500	39.317	1	4.39052	-1.18564	1.15544	0.000132434	0.625068	0.00420986	0.0112283	1.06818	0.469606	0.177046	0.450834
4020000	38.2275	1	3.23907	-1.03711	1.2866	0.000150679	0.654139	0.00415457	0.0120123	1.112	0.491638	0.184957	0.550745
4027500	40.6211	1	2.21206	-0.434281	1.05143	0.000205262	0.707828	0.00632261	0.02164	1.00619	0.461004	0.175852	0.957402
4035000	41.6041	1	2.95444	-0.466525	0.929232	0.000125331	0.675651	0.00398515	0.0122866	1.0054	0.445244	0.16744	0.579689
4042500	41.2864	1	2.49964	-0.224334	0.849897	0.000198685	0.71427	0.00625901	0.0219053	0.984446	0.451404	0.172299	0.961274
4050000	42.1169	1	1.40474	0.297475	0.68738	0.000102951	0.675286	0.00335959	0.0103463	0.963724	0.419679	0.159256	0.285861
4057500	41.275	1	1.86748	0.367518	0.539189	0.000159958	0.687771	0.00501833	0.0160726	1.01488	0.456772	0.172187	0.820058
4065000	41.9274	1	1.11817	0.325738	0.721951	0.000124228	0.678433	0.00399872	0.0124351	0.996273	0.441578	0.166037	0.594333
4072500	42.4614	1	2.68312	-0.310704	0.866594	0.000100838	0.679684	0.00331453	0.0103477	0.953761	0.415348	0.15761	0.286202
4080000	42.2162	1	1.76308	-0.00364303	0.829283	0.000165181	0.703585	0.00536972	0.0181155	0.978136	0.443241	0.167726	0.886693
4087500	41.2942	1	0.763687	0.317693	0.807839	0.000187813	0.710171	0.00582835	0.0201096	0.995124	0.453792	0.172477	0.931664
4095000	41.1576	1	2.76463	-0.120978	0.716452	0.000155359	0.692273	0.00472198	0.0153447	1.02058	0.458148	0.172519	0.788899
4102500	42.515	1	2.03998	0.0772639	0.712697	9.99256e-05	0.681639	0.00327645	0.0102916	0.950383	0.413533	0.157038	0.272152
4110000	42.1657	1	2.07083	0.135939	0.667368	0.000149485	0.694	0.00483201	0.0157909	0.988707	0.444551	0.167506	0.808563
4117500	40.711	1	0.711825	0.548055	0.65139	0.000116061	0.664066	0.00359392	0.0106983	1.01507	0.444003	0.167899	0.361807
4125000	40.8217	1	1.38495	0.40532	0.601007	0.000136779	0.674878	0.00417885	0.0128532	1.03171	0.458303	0.172284	0.632221
4132500	38.0075	1	1.14627	0.792585	0.367145	0.000125839	0.622222	0.00374815	0.00992156	1.06836	0.461488	0.176652	0.150831
4140000	40.1331	1	0.913806	0.694064	0.487606	0.000142095	0.655074	0.00441522	0.0128005	1.05331	0.467772	0.175847	0.627698
4147500	40.0453	1	1.58572	0.56933	0.453351	0.000182661	0.681067	0.00553686	0.0173606	1.04827	0.473858	0.17904	0.865051
4155000	42.3484	1	1.68014	0.251955	0.662128	0.000116107	0.678254	0.00381924	0.0118703	0.980509	0.43311	0.16298	0.534708
4162500	41.8003	1	1.03093	0.274853	0.776736	0.000182448	0.710798	0.00583043	0.0201604	0.979688	0.446823	0.169848	0.932623
4170000	40.8265	1	0.727209	0.283993	0.836951	0.000125323	0.678563	0.0037507	0.0116685	1.02515	0.452209	0.170243	0.510494
4177500	42.1419	1	1.70539	0.0405306	0.807587	0.000139122	0.689998	0.00446716	0.0144101	0.992205	0.443826	0.166944	0.740869
4185000	41.2646	1	3.47423	-0.374825	0.746266	0.000105277	0.675549	0.00326935	0.0100766	0.977936	0.423942	0.161592	0.210065
4192500	39.4755	1	2.95161	0.102376	0.502069	0.000114439	0.683436	0.00312696	0.00987781	1.01766	0.43902	0.168344	0.129143
4200000	41.4254	1	2.63408	-0.000286865	0.642127	0.000117897	0.682354	0.00360996	0.0113647	1.0037	0.441748	0.166456	0.470444
4207500	42.4021	1	1.97158	0.0487173	0.752779	0.000108957	0.681652	0.00354438	0.0111336	0.97162	0.426811	0.160978	0.436532
4215000	42.1787	1	1.6022	0.245198	0.684808	0.000187418	0.717811	0.00613974	0.0217575	0.959089	0.43958	0.167727	0.959137
4222500	40.4847	1	1.55498	0.499715	0.500143	0.00010701	0.661507	0.00333018	0.00983825	0.982253	0.42315	0.16259	0.105121
4230000	41.2981	1	2.15645	0.22836	0.583164	0.000154395	0.690148	0.00476833	0.015389	1.01614	0.456227	0.171805	0.790937
4237500	41.7457	1	1.41378	0.0558918	0.85974	0.000118181	0.682325	0.00369498	0.0116313	0.996667	0.439529	0.165485	0.505833
4245000	39.4397	1	0.468095	0.245402	0.923996	0.000116297	0.680775	0.00318709	0.00998385	1.02782	0.444677	0.169882	0.177007
4252500	40.4867	1	1.14454	0.0995674	0.880794	0.000116851	0.681017	0.0033897	0.0106266	1.02037	0.445959	0.168736	0.347746
4260000	40.2263	1	1.82161	-0.2909	1.03729	0.000135202	0.682109	0.00387263	0.0121823	1.04769	0.463691	0.174399	0.568981
4267500	42.3911	1	1.6246	0.0559783	0.817405	9.99911e-05	0.682327	0.00324891	0.0102272	0.951648	0.413663	0.157237	0.255078
4275000	42.58	1	2.26658	-0.0846672	0.786375	0.00013541	0.689793	0.00446746	0.0144016	0.979127	0.437961	0.164737	0.74038
4282500	41.6097	1	2.51327	-0.271879	0.878296	0.000205326	0.720147	0.00667529	0.0238529	0.962403	0.443866	0.170212	0.985509
4290000	41.8832	1	1.7265	-0.0648367	0.882001	9.73873e-05	0.689698	0.00303823	0.00979119	0.931563	0.400248	0.154479	0.05659
4297500	41.4373	1	3.20228	-0.52792	0.91349	0.000170771	0.685959	0.00558045	0.0177698	1.00314	0.454062	0.171699	0.877157
4305000	41.7744	1	3.23122	-0.626422	0.98397	0.000109777	0.666865	0.0035953	0.0107923	0.984762	0.43118	0.162938	0.379402
4312500	40.4234	1	4.22154	-0.912348	0.989198	0.000129926	0.640725	0.00424522	0.0118161	1.03899	0.458777	0.172658	0.528365
4320000	39.9288	1	3.93986	-0.761355	0.92702	0.000118471	0.651055	0.00363696	0.0104227	1.03225	0.450002	0.170606	0.304008
4327500	39.0466	1	4.05124	-1.09601	1.16055	0.000117589	0.635303	0.00360539	0.00988598	1.03184	0.445255	0.170674	0.133488
4335000	39.5284	1	4.33204	-1.0325	1.05631	0.000185057	0.642922	0.00604837	0.0169385	1.06669	0.48151	0.181786	0.851542
4342500	40.5605	1	3.95583	-0.655525	0.85273	0.000161202	0.664436	0.00515388	0.0153589	1.03918	0.466522	0.175675	0.789553
4350000	40.8607	1	3.96187	-0.672238	0.864944	0.000138812	0.658745	0.00447329	0.0131084	1.03109	0.458607	0.172391	0.65321
4357500	41.2036	1	3.73572	-0.576612	0.838975	0.000102535	0.665399	0.00329367	0.0098436	0.961807	0.41443	0.159189	0.108753
4365000	40.2235	1	3.13345	-0.342947	0.806771	0.000185136	0.694424	0.00548427	0.0179473	1.03985	0.470954	0.178151	0.882129
4372500	41.744	1	3.10423	-0.583548	0.980624	0.000128495	0.671752	0.00418751	0.0127571	1.003	0.44533	0.167413	0.623925
4380000	41.736	1	3.00009	-0.530808	0.959452	0.000150459	0.680448	0.00492202	0.0154029	1.00271	0.450221	0.169547	0.791572
4387500	41.4058	1	2.82636	-0.0662867	0.65618	0.000153659	0.693173	0.00473223	0.0154231	1.01275	0.454759	0.171261	0.792491
4395000	42.0768	1	3.01691	-0.29777	0.783388	0.000118729	0.679454	0.00382943	0.0119466	0.989139	0.437138	0.164472	0.543421
4402500	38.5918	1	4.63408	-0.863308	0.858518	0.000183026	0.635652	0.00565038	0.0155082	1.10265	0.495285	0.186545	0.796323
4410000	40.6517	1	3.00849	-0.364598	0.827737	0.000198167	0.702722	0.00611169	0.0205589	1.01199	0.462128	0.175829	0.939877
4417500	41.3214	1	2.87266	-0.0922973	0.660517	0.000140273	0.687502	0.00428442	0.0137103	1.01745	0.453793	0.170606	0.69734
4425000	42.1601	1	2.96302	-0.326745	0.815607	0.000107501	0.677955	0.0034841	0.0108187	0.973806	0.426499	0.161141	0.384168
4432500	40.0398	1	4.32153	-0.726076	0.827155	0.000118768	0.644681	0.0037363	0.0105153	1.03145	0.450196	0.170513	0.32463
4440000	39.4303	1	4.6875	-1.13632	1.05216	0.000121332	0.614195	0.0039971	0.0103604	1.04595	0.455578	0.172847	0.289295
4447500	37.1328	1	5.28494	-1.28306	1.02862	0.000148651	0.581747	0.00461506	0.0110341	1.13819	0.499539	0.188499	0.420836
4455000	37.7933	1	5.23616	-1.17266	0.96064	0.000130381	0.583937	0.00420514	0.010107	1.08811	0.471982	0.179788	0.21986
4462500	40.7622	1	3.9124	-0.895995	1.03737	0.000113625	0.646348	0.003717	0.0105104	1.00899	0.440363	0.166796	0.323554
4470000	41.129	1	3.48407	-0.380195	0.74516	0.000108224	0.674518	0.00333676	0.0102517	0.989693	0.43037	0.163526	0.261707
4477500	41.5636	1	3.37442	-0.500896	0.865048	0.000133323	0.67344	0.00429183	0.0131426	1.00942	0.449044	0.168796	0.655911
4485000	39.9027	1	2.56456	-0.127026	0.74158	0.000157473	0.688663	0.00442267	0.0142054	1.06205	0.474677	0.178517	0.728893
4492500	42.1129	1	2.34354	-0.18647	0.842556	0.000180846	0.709904	0.00593795	0.0204689	0.968684	0.442227	0.168222	0.938279
4500000	41.2268	1	3.10763	-0.340605	0.803611	0.000182891	0.698824	0.00579009	0.0192249	1.00216	0.455734	0.172867	0.913597
4507500	42.1146	1	2.83447	-0.180324	0.736158	0.000128559	0.684677	0.00412985	0.0130972	0.99262	0.441475	0.165951	0.652321
4515000	40.6042	1	2.7282	-0.366467	0.90878	0.000158893	0.686352	0.00474649	0.0151332	1.03834	0.465755	0.175334	0.778893
4522500	40.3424	1	1.40803	-0.129371	1.00209	0.000140133	0.685104	0.00402521	0.0127827	1.04659	0.464748	0.174711	0.626153
4530000	41.9918	1	2.15024	0.0645033	0.69544	0.0001194	0.682712	0.0037925	0.0119529	0.991734	0.438302	0.164908	0.544128
4537500	41.9721	1	1.93343	-0.134338	0.89587	0.000102029	0.683304	0.0032237	0.0101792	0.961898	0.417782	0.158928	0.241599
4545000	41.8731	1	2.86841	-0.303538	0.824991	0.000165936	0.695787	0.00538864	0.0177134	0.990234	0.448139	0.16944	0.875542
4552500	41.5402	1	2.11196	-0.284915	0.969761	0.000163131	0.695016	0.00513717	0.0168441	1.00399	0.45306	0.171015	0.848366
4560000	41.1066	1	2.03121	-0.0807503	0.838297	0.000103935	0.685939	0.00310802	0.00989624	0.970378	0.418862	0.160489	0.138727
4567500	42.3283	1	1.78611	0.208856	0.668051	0.000130334	0.684403	0.00426377	0.0135102	0.98676	0.439715	0.1653	0.683436
4575000	40.7456	1	1.95949	0.338688	0.533462	0.00019173	0.705141	0.00581981	0.0197376	1.01398	0.461853	0.175391	0.92439
4582500	39.8924	1	1.98766	0.22702	0.628985	0.000185233	0.699109	0.00525723	0.0174722	1.05263	0.476002	0.179889	0.868446
4590000	42.3129	1	1.52173	0.276119	0.677176	0.000104147	0.675673	0.00343165	0.0105808	0.964391	0.421265	0.159456	0.338437
4597500	42.3582	1	1.89108	-0.0435967	0.836282	0.000153561	0.697636	0.00502016	0.0166031	0.980306	0.442014	0.166774	0.839986
4605000	38.9823	1	2.01153	-0.0506368	0.835536	0.000239781	0.72549	0.00650316	0.02369	1.0433	0.480949	0.184361	0.983731
4612500	40.9742	1	1.13473	0.411796	0.646892	0.000178414	0.697908	0.00548623	0.0181608	1.01543	0.460208	0.174163	0.887898
4620000	40.9742	1	0.938857	0.490042	0.645624	0.000107779	0.666702	0.00337572	0.0101282	0.989144	0.429225	0.163433	0.226475
4627500	41.963	1	1.41373	0.19837	0.752175	0.000123992	0.681814	0.00395779	0.0124386	0.995213	0.441117	0.165863	0.594673
4635000	39.3457	1	1.23657	0.203867	0.77611	0.000155578	0.684931	0.00423813	0.0134514	1.08004	0.481156	0.180876	0.679213
4642500	41.6942	1	1.16622	0.191155	0.816474	9.97468e-05	0.683314	0.0031218	0.0098577	0.949327	0.409265	0.157085	0.11767
4650000	42.6092	1	2.18229	-0.124062	0.833765	0.00010044	0.682572	0.00330013	0.0103965	0.950971	0.414419	0.157163	0.297898
4657500	40.7109	1	2.67454	-0.539322	1.04288	0.000144197	0.67756	0.0043719	0.0135588	1.03636	0.461921	0.173651	0.686882
4665000	35.979	1	4.14606	-0.947431	1.03975	0.000145759	0.640141	0.00364197	0.0101206	1.15037	0.499117	0.190073	0.224105
4672500	40.4114	1	4.07536	-0.900329	1.01098	0.000114973	0.64304	0.00371796	0.0104156	1.01705	0.443333	0.168091	0.302365
4680000	42.1776	1	3.11033	-0.424099	0.859699	9.90498e-05	0.676235	0.00324687	0.0100285	0.948675	0.410849	0.156775	0.193604
4687500	40.5684	1	2.79302	-0.527664	1.01044	0.000127523	0.673863	0.00381276	0.0116907	1.0334	0.455916	0.17163	0.513236
4695000	41.3218	1	3.74494	-0.688361	0.922105	0.000135088	0.661527	0.00444067	0.0131197	1.0168	0.452278	0.170012	0.654108
4702500	41.5841	1	3.46385	-0.5841	0.902061	0.000143645	0.671943	0.004717	0.0143786	1.00915	0.451349	0.169769	0.739061
4710000	39.6274	1	4.42477	-1.02492	1.02207	0.000121179	0.627419	0.00389941	0.0104659	1.04302	0.454959	0.172404	0.313802
4717500	38.6203	1	3.11559	-0.92995	1.22697	0.00014943	0.658964	0.00416715	0.0122191	1.10016	0.487018	0.183164	0.572802
4725000	39.7767	1	4.05007	-0.981204	1.06891	0.000182988	0.651537	0.00593251	0.0170248	1.05833	0.477873	0.180441	0.854393
4732500	41.4657	1	2.89405	-0.507369	0.962076	0.000100013	0.678084	0.00315336	0.0097956	0.945169	0.406263	0.156679	0.064679
4740000	41.1754	1	3.31987	-0.562592	0.911642	0.000119727	0.668405	0.00376947	0.0113677	1.01137	0.445133	0.16773	0.47086
4747500	41.8726	1	2.85681	-0.477825	0.955097	0.000105027	0.674651	0.00338255	0.0103967	0.972441	0.423777	0.160712	0.297943
4755000	41.1928	1	3.06243	-0.369596	0.823391	0.000102715	0.680109	0.00315114	0.0098507	0.963023	0.415065	0.159369	0.113348
4762500	41.1445	1	3.36001	-0.458337	0.826825	0.00010612	0.672866	0.00329836	0.0100826	0.981812	0.425674	0.16223	0.212045
4770000	41.545	1	2.97659	-0.403128	0.865843	0.000126413	0.677282	0.00398735	0.0123555	1.00753	0.446366	0.16785	0.58657
4777500	40.7479	1	4.02982	-0.736455	0.893844	0.00011009	0.650775	0.00356071	0.010196	0.998968	0.434007	0.165053	0.246419
4785000	39.7426	1	3.34564	-0.402246	0.802639	0.000124003	0.674266	0.00351092	0.0107785	1.04702	0.458372	0.173231	0.376869
4792500	42.1456	1	2.474	-0.245953	0.866389	0.000139377	0.687622	0.00451272	0.0144463	0.992056	0.443824	0.166949	0.742928
4800000	41.9134	1	1.12025	0.246695	0.784832	0.000172065	0.70483	0.00551894	0.0186975	0.984275	0.446855	0.169303	0.90146
4807500	41.1633	1	0.810539	0.220962	0.866027	0.000101426	0.687603	0.00305761	0.0097876	0.9469	0.406386	0.157205	0.0333567
4815000	42.4447	1	1.54814	0.192196	0.73274	0.000109581	0.679128	0.00360336	0.0112299	0.971607	0.427156	0.161041	0.451069
4822500	38.7622	1	0.48917	0.579427	0.68099	0.000142293	0.666354	0.00390104	0.0116921	1.09155	0.481578	0.181289	0.513418
4830000	41.6968	1	0.908785	0.284989	0.800436	9.81604e-05	0.685665	0.00307686	0.00978847	0.930816	0.399414	0.154569	0.0293762
4837500	41.1318	1	1.46715	0.306975	0.668641	0.000101507	0.683734	0.00309695	0.00979221	0.944825	0.405277	0.156978	0.0204672
4845000	39.8381	1	2.28549	0.31162	0.494771	0.000126868	0.670696	0.00365421	0.0110968	1.04958	0.460907	0.173868	0.430799
4852500	42.2848	1	1.36204	0.222644	0.750543	0.000157245	0.698026	0.00514375	0.0170337	0.980841	0.442897	0.167237	0.854686
4860000	41.9477	1	1.7538	0.197226	0.692157	0.000170029	0.704006	0.00545795	0.0184394	0.98455	0.446613	0.169117	0.8951
4867500	38.9751	1	2.77028	0.167291	0.488416	0.000118146	0.680355	0.00316092	0.00988883	1.03438	0.446387	0.171087	0.134965
4875000	42.4329	1	2.61549	-0.180199	0.781144	0.000114522	0.682151	0.00373785	0.0117598	0.977184	0.431322	0.162345	0.521665
4882500	41.6553	1	1.7433	0.0660223	0.790671	0.000110658	0.681302	0.00344218	0.0108008	0.988483	0.432847	0.163559	0.380936
4890000	41.0863	1	0.716303	0.339402	0.800302	0.000114343	0.675353	0.00350037	0.0107821	1.00531	0.44013	0.166332	0.377531
4897500	41.5287	1	1.15557	0.396822	0.668274	0.000107478	0.67101	0.00342761	0.0104186	0.983281	0.428629	0.162511	0.303047
4905000	40.2786	1	2.31294	0.0801682	0.667767	0.000195086	0.709004	0.00565219	0.0194236	1.03024	0.4688	0.177902	0.917891
4912500	42.3021	1	1.81008	0.0146529	0.812245	0.000150806	0.696139	0.00490499	0.0161422	0.983559	0.442781	0.166932	0.822798
4920000	42.3245	1	1.86115	0.00317993	0.809836	0.000159481	0.700913	0.00520951	0.017418	0.97807	0.442207	0.167099	0.866806
4927500	40.7177	1	1.20876	-0.0354101	0.971951	0.000218323	0.727653	0.00657639	0.0241471	0.986806	0.455511	0.174798	0.988622
4935000	40.9696	1	0.863972	0.290102	0.800838	0.000110128	0.676981	0.00333537	0.0103256	0.99713	0.434095	0.16477	0.280748
4942500	42.0457	1	1.72436	0.101778	0.768248	0.000136476	0.688103	0.00436076	0.0139814	0.995373	0.444463	0.167126	0.715093
4950000	40.2847	1	1.77298	-0.173596	0.96449	0.000143847	0.685551	0.00412535	0.0131193	1.04926	0.466716	0.175439	0.654077
4957500	38.6814	1	2.29162	0.270417	0.533002	0.000238872	0.721199	0.00637002	0.0228479	1.05879	0.486874	0.186258	0.973855
4965000	40.4846	1	1.77459	0.280409	0.613597	0.000106449	0.679763	0.00314104	0.00980848	0.977146	0.420368	0.161877	0.080588
4972500	41.4002	1	0.700363	0.639927	0.574856	0.000210257	0.718413	0.00684232	0.0242991	0.965608	0.445923	0.17118	0.990182
4980000	40.7832	1	0.730957	0.796119	0.456941	0.000188006	0.679752	0.00616301	0.0192445	1.01561	0.461881	0.175206	0.914026
4987500	39.196	1	-0.187534	1.01053	0.488303	0.000136362	0.631336	0.00423607	0.0114903	1.07529	0.473712	0.178427	0.487574
4995000	41.4564	1	0.447643	0.558829	0.689234	0.000211483	0.725464	0.00677632	0.0246828	0.961447	0.444492	0.170783	0.993978
5002500	38.398	1	-0.99854	1.12765	0.581932	0.000232644	0.686666	0.00668087	0.0213219	1.07847	0.493639	0.188158	0.952548
5010000	38.5939	1	-0.127021	1.26742	0.287747	0.000214483	0.633002	0.00705319	0.0192186	1.08543	0.493592	0.187224	0.913458
5017500	39.846	1	-0.0740427	0.988892	0.495031	0.000236128	0.706101	0.0074136	0.025225	1.00579	0.465709	0.179158	0.99902
5025000	39.5965	1	-0.154134	1.15681	0.380089	0.000227846	0.67628	0.00749591	0.0231556	1.02774	0.473026	0.181093	0.977601
5032500	37.2625	1	0.598261	1.1718	0.203449	0.000218225	0.606991	0.00690923	0.0175804	1.1394	0.515423	0.194828	0.871668
5040000	37.6083	1	0.468556	1.09539	0.299949	0.000149867	0.595566	0.00463823	0.0114685	1.12804	0.496869	0.187162	0.484654
5047500	39.6214	1	0.67973	0.910844	0.383587	0.000124486	0.61927	0.00408954	0.0107413	1.05009	0.459536	0.173716	0.369971
5055000	39.3807	1	-0.0167901	0.970528	0.481917	0.000132245	0.631619	0.00414683	0.0112569	1.0665	0.46898	0.176789	0.455033
5062500	39.8454	1	-0.0383965	1.05063	0.429123	0.000168397	0.643468	0.00547817	0.0153652	1.06193	0.476746	0.179526	0.789842
5070000	37.175	1	-1.27831	1.25984	0.540026	0.000153687	0.624341	0.00430324	0.0114552	1.14279	0.503316	0.189599	0.482867
5077500	39.6181	1	-0.22962	1.04738	0.466223	0.00021798	0.682087	0.00687241	0.0216173	1.03739	0.475267	0.181283	0.957063
5085000	39.4055	1	0.587147	0.974893	0.352949	0.000238136	0.688173	0.00762371	0.0244485	1.02473	0.473431	0.181803	0.991683
5092500	39.7415	1	-0.253151	0.737604	0.707725	0.000187049	0.68652	0.00548175	0.0174868	1.05738	0.478174	0.180715	0.868884
5100000	38.0898	1	-0.509787	0.719749	0.78129	0.000194006	0.682608	0.00510092	0.0160714	1.11773	0.503058	0.189635	0.820011
5107500	41.5604	1	0.940644	0.266031	0.806825	0.000103532	0.678608	0.00324191	0.0100871	0.969744	0.420478	0.160235	0.213499
5115000	41.9759	1	2.13287	0.0406622	0.715837	0.000134992	0.687778	0.00428717	0.0137312	0.997476	0.444925	0.167274	0.698752
5122500	42.1072	1	1.0694	0.317233	0.739475	0.000199066	0.726379	0.00651778	0.0238205	0.948212	0.437279	0.167673	0.985159
5130000	41.2934	1	1.72148	0.0260415	0.827256	0.00013435	0.685761	0.00408866	0.0130113	1.01745	0.45233	0.170033	0.645402
5137500	40.2962	1	2.07636	-0.19537	0.893768	0.000214267	0.717581	0.00634081	0.0224517	1.01086	0.46428	0.177446	0.96878
5145000	39.25	1	2.28375	-0.453075	1.04659	0.000123969	0.677208	0.00337798	0.0104649	1.05499	0.460171	0.17438	0.313561
5152500	39.6435	1	1.98197	-0.460502	1.12146	0.000116925	0.678899	0.00325448	0.0101354	1.03019	0.447096	0.170215	0.228651
5160000	42.0623	1	2.64175	-0.2697	0.849208	0.000134243	0.684881	0.00432529	0.0137259	0.994864	0.44375	0.166832	0.698398
5167500	41.7661	1	2.66015	-0.401774	0.93553	0.000179093	0.699721	0.00587191	0.0195548	0.984116	0.447995	0.170058	0.920649
5175000	42.1267	1	2.39196	-0.218906	0.854416	0.000143361	0.689634	0.00463529	0.0149349	0.991909	0.444598	0.167328	0.769079
5182500	41.0009	1	2.35	-0.329388	0.958743	0.000189951	0.704378	0.0058881	0.0199177	1.00513	0.458079	0.174029	0.927967
5190000	40.4429	1	2.93999	-0.697179	1.09256	0.000169082	0.67728	0.005221	0.0161781	1.04044	0.468447	0.176619	0.824196
5197500	36.607	1	3.26452	-0.869845	1.13507	0.000281958	0.690315	0.00756251	0.02442	1.11564	0.515389	0.197902	0.991399
5205000	35.8378	1	4.27406	-1.13675	1.1625	0.000258301	0.649316	0.00692772	0.0197549	1.17645	0.535887	0.203514	0.924737
5212500	40.646	1	3.71466	-0.787559	1.00688	0.000154296	0.661467	0.00495563	0.0146386	1.03793	0.464697	0.174834	0.753569
5220000	40.1564	1	3.11859	-0.804631	1.13623	0.00016252	0.669001	0.0049806	0.0150472	1.05271	0.47205	0.177684	0.774688
5227500	39.1972	1	4.08255	-0.914952	1.02279	0.000231454	0.669567	0.00754617	0.0228372	1.04245	0.479342	0.183372	0.973722
5235000	40.2077	1	3.95324	-0.736716	0.906907	0.000116375	0.652002	0.00362384	0.0104134	1.02328	0.446035	0.16912	0.301846
5242500	41.3199	1	3.47538	-0.738468	1.01263	0.000114365	0.659982	0.00371958	0.0109394	1.00105	0.438959	0.165725	0.405187
5250000	39.5633	1	3.31963	-0.461612	0.830326	0.000169442	0.679622	0.00485563	0.015156	1.07156	0.480697	0.180964	0.779992
5257500	39.6552	1	3.30876	-0.0971403	0.572001	0.000122992	0.682086	0.00338111	0.0106353	1.04662	0.457475	0.173081	0.349483
5265000	39.1381	1	2.37284	0.309018	0.481	0.000142892	0.672885	0.00393857	0.0120403	1.08192	0.478425	0.179978	0.553826
5272500	42.1244	1	1.31907	0.187941	0.783356	0.000126985	0.683566	0.0040889	0.0129218	0.991946	0.440794	0.165699	0.638015
5280000	42.6485	1	2.23064	-0.0327959	0.755448	0.000100128	0.682626	0.00329732	0.0103894	0.949632	0.413795	0.15694	0.296223
5287500	39.6387	1	3.60945	-0.337366	0.683013	0.0001375	0.675445	0.00387315	0.0119337	1.06489	0.470578	0.177058	0.541966
5295000	35.131	1	4.84902	-0.696803	0.706256	0.00016736	0.630748	0.00406281	0.0110028	1.20879	0.530369	0.200166	0.415743
5302500	40.6953	1	3.92991	-0.642374	0.847904	0.000153513	0.66368	0.00491054	0.0146008	1.03643	0.463959	0.17455	0.751515
5310000	40.553	1	3.6033	-0.748583	0.999901	0.000193344	0.677955	0.0063257	0.0196423	1.02046	0.464669	0.176422	0.922453
5317500	38.2813	1	2.90713	-0.473341	0.955521	0.000169721	0.679167	0.00443176	0.0138133	1.11566	0.497819	0.187169	0.704227
5325000	40.197	1	3.16102	-0.153953	0.656615	0.000171903	0.69417	0.00495837	0.0162128	1.0481	0.471952	0.17795	0.825538
5332500	38.861	1	2.20518	-0.34456	1.00116	0.000126292	0.679885	0.00333399	0.010415	1.06595	0.464645	0.176173	0.302215
5340000	39.6001	1	1.05582	0.0475543	0.948504	0.000111369	0.69186	0.00301767	0.00979317	0.989314	0.424334	0.164386	0.0188423
5347500	41.678	1	1.51928	-0.0163531	0.894726	0.000145934	0.691264	0.00455757	0.0147621	1.00579	0.450522	0.169524	0.76016
5355000	40.3702	1	1.21619	0.0586837	0.889783	0.000206276	0.716728	0.00603277	0.0212967	1.01606	0.465039	0.177246	0.952154
5362500	42.1883	1	1.74179	0.0899959	0.77248	0.000140072	0.690246	0.00451634	0.0145804	0.990615	0.443413	0.166817	0.7504
5370000	42.3025	1	1.6816	0.210291	0.688986	9.63868e-05	0.681454	0.00314578	0.00987543	0.933873	0.402844	0.154488	0.127849
5377500	42.6227	1	2.20515	-0.0315618	0.759026	0.00011893	0.684426	0.00391781	0.0124149	0.975418	0.432286	0.162546	0.592381
5385000	41.846	1	2.04409	-0.214869	0.926364	0.000109361	0.681426	0.00344002	0.0107982	0.982739	0.430321	0.162607	0.380465
5392500	37.0756	1	0.328736	0.18299	0.986377	0.000182921	0.687159	0.00433076	0.0138433	1.15718	0.516411	0.194162	0.706204
5400000	41.0993	1	1.59442	-0.0955147	0.931484	0.000120499	0.682553	0.00361557	0.0113895	1.01395	0.446344	0.168174	0.473896
5407500	40.6452	1	2.74245	0.0448598	0.594303	0.000172301	0.698774	0.00507694	0.0168542	1.03155	0.465513	0.175719	0.84871
5415000	39.552	1	2.99419	0.0401347	0.535214	0.000137098	0.682609	0.00375406	0.0118279	1.06689	0.471132	0.177303	0.529752
5422500	42.0388	1	2.48631	-0.22692	0.839821	0.000146429	0.690284	0.00471798	0.0152333	0.993948	0.446009	0.167922	0.783684
5430000	42.3335	1	2.36679	-0.158506	0.815977	0.000133439	0.687502	0.00434282	0.0138971	0.986742	0.440452	0.165608	0.709702
5437500	41.8615	1	2.32597	-0.312872	0.944343	9.7146e-05	0.688523	0.0030494	0.00979015	0.925113	0.396888	0.153664	0.0246422
5445000	41.5967	1	2.36832	-0.400563	1.00006	0.000101679	0.680456	0.00318109	0.0099551	0.960816	0.4154	0.158833	0.165446
5452500	41.4244	1	3.15531	-0.244173	0.713608	0.000108876	0.679805	0.00335709	0.0104845	0.988252	0.431172	0.163358	0.317914
5460000	42.5651	1	2.38773	-0.144637	0.80306	0.000108604	0.682027	0.00356466	0.0112106	0.96783	0.425426	0.160402	0.448196
5467500	40.9472	1	2.82572	-0.205386	0.766812	0.00013524	0.6836	0.00404957	0.0127989	1.02764	0.456368	0.17156	0.627559
5475000	40.6159	1	2.3724	0.00348603	0.690855	0.000112403	0.682571	0.00327463	0.0103161	1.00755	0.438568	0.166489	0.278375
5482500	42.4904	1	1.93359	0.0348327	0.769275	9.34193e-05	0.693159	0.00300858	0.00980501	0.903253	0.387235	0.150218	0.00515078
5490000	41.8317	1	1.65303	0.28586	0.645614	0.000111348	0.675134	0.00356937	0.0109872	0.986416	0.432737	0.163332	0.41318
5497500	42.1094	1	1.82422	0.227564	0.645453	0.000153391	0.694172	0.00497101	0.0162543	0.988948	0.44538	0.167943	0.827127
5505000	41.5163	1	2.84038	-0.0520587	0.640313	0.00011726	0.682547	0.00360807	0.0113657	1.00095	0.440542	0.166001	0.470586
5512500	42.1904	1	2.4447	-0.143939	0.787882	0.000123074	0.684113	0.00395732	0.0125277	0.988737	0.438463	0.164853	0.603133
5520000	41.5276	1	2.51349	-0.370005	0.951233	0.000145158	0.685025	0.00456797	0.0145026	1.01075	0.452285	0.170141	0.746093
5527500	41.465	1	1.80269	0.099067	0.751467	9.94227e-05	0.691718	0.00302116	0.00979999	0.932906	0.400012	0.155099	0.0100367
5535000	41.8707	1	1.83911	0.0157802	0.809191	0.000188713	0.716776	0.00605	0.0213612	0.970506	0.444276	0.169358	0.95316
5542500	42.0199	1	2.02067	0.168182	0.655485	0.00013077	0.684424	0.00418767	0.01327	0.99576	0.443236	0.166614	0.665756
5550000	40.3458	1	1.37589	0.652044	0.432907	0.000149615	0.657595	0.00472431	0.0137974	1.048	0.467596	0.175804	0.70318
5557500	40.7835	1	1.07134	0.519156	0.59639	0.000108763	0.663284	0.00340299	0.0101064	0.99382	0.431078	0.164209	0.219683
5565000	42.289	1	1.4828	0.286873	0.678915	0.000154493	0.694796	0.00507973	0.0166437	0.982215	0.442936	0.167133	0.841428
5572500	41.7699	1	1.66586	0.367249	0.579988	0.000108785	0.669993	0.00352856	0.0106924	0.982893	0.429899	0.162573	0.36067
5580000	41.7585	1	1.92181	0.249853	0.607957	0.00011257	0.67595	0.00358414	0.0110605	0.989719	0.434479	0.163927	0.425057
5587500	41.5685	1	1.74785	0.286756	0.614442	0.000161278	0.694058	0.00508741	0.0166287	1.00395	0.452715	0.170819	0.840895
5595000	40.9088	1	1.83893	0.43578	0.490721	0.000119475	0.663698	0.00375065	0.0111526	1.01686	0.446759	0.168487	0.439447
5602500	40.569	1	1.19894	0.609634	0.494663	0.000104973	0.658732	0.00334428	0.00979954	0.958699	0.411078	0.159383	0.0105144
5610000	39.8441	1	1.19974	0.700109	0.438746	0.000224875	0.703619	0.00688404	0.023227	1.01957	0.469366	0.179723	0.978448
5617500	37.624	1	1.28141	0.838605	0.302792	0.000156178	0.617193	0.00459473	0.0120027	1.13245	0.50065	0.18835	0.549691
5625000	34.13	1	2.57331	0.537821	0.274934	0.000194324	0.637439	0.00438421	0.0120923	1.25962	0.557185	0.20959	0.559462
5632500	39.0367	1	2.00375	0.538313	0.377443	0.000144779	0.651982	0.00422256	0.0121331	1.08585	0.480436	0.180709	0.563817
5640000	41.4135	1	1.85559	0.0803364	0.758634	0.000124597	0.682809	0.00382287	0.0120523	1.00991	0.446615	0.168008	0.555129
5647500	42.3978	1	2.13466	0.0203104	0.733387	0.000105398	0.681806	0.00342403	0.0107608	0.965736	0.422709	0.159773	0.373613
5655000	41.074	1	1.37792	0.445658	0.585039	0.000105116	0.667517	0.00331402	0.00996749	0.977038	0.422543	0.161503	0.170523
5662500	39.8175	1	1.28311	0.489832	0.556322	0.000161116	0.676631	0.00469346	0.0145143	1.06449	0.476356	0.179198	0.746743
5670000	41.3621	1	1.6371	0.24483	0.666558	0.000147946	0.68771	0.0045792	0.0146633	1.01561	0.454749	0.171096	0.754903
5677500	41.6824	1	2.17061	-0.223433	0.903763	0.00011933	0.681852	0.00372378	0.0117046	0.999212	0.440878	0.165963	0.514946
5685000	41.0905	1	2.40917	-0.298706	0.908019	0.000106395	0.681493	0.00320948	0.0100766	0.983113	0.426187	0.162447	0.210091
5692500	39.1609	1	3.08679	-0.601579	1.00297	0.000117455	0.671065	0.00326594	0.00992883	1.03229	0.445996	0.170678	0.154118
5700000	38.9231	1	3.76345	-0.42215	0.728305	0.000219741	0.694615	0.00626488	0.0205147	1.0667	0.487043	0.18529	0.939095
5707500	41.442	1	3.69402	-0.713204	0.949952	0.000107398	0.658044	0.00354257	0.0103597	0.984068	0.428621	0.162621	0.289134
5715000	40.5297	1	4.22101	-0.920177	0.993523	0.000124149	0.639561	0.00408498	0.0113334	1.03095	0.453628	0.170952	0.466034
5722500	40.8968	1	3.59347	-0.681973	0.94771	0.000182667	0.677808	0.00600867	0.0186493	1.01532	0.46088	0.174598	0.900295
5730000	41.3776	1	3.0637	-0.162964	0.678231	0.000112095	0.68134	0.00342828	0.0107584	0.99601	0.435949	0.16478	0.373164
5737500	41.4505	1	2.51715	-0.356795	0.941157	0.000132766	0.681455	0.00413358	0.0129764	1.01254	0.450068	0.169184	0.642545
5745000	39.0734	1	3.15763	-0.52646	0.940449	0.000170009	0.678115	0.00472162	0.0146686	1.08854	0.487414	0.183387	0.755191
5752500	38.4224	1	4.47458	-0.724511	0.802566	0.000182097	0.649412	0.00533273	0.0152108	1.10912	0.497649	0.187359	0.782619
5760000	40.7219	1	3.57685	-0.838147	1.07015	0.000116212	0.655022	0.00369787	0.0107191	1.01518	0.444153	0.167929	0.36579
5767500	39.2079	1	4.19828	-0.715709	0.839157	0.000116091	0.647887	0.00347352	0.0098648	1.02447	0.44177	0.169501	0.121863
5775000	40.3456	1	3.77639	-0.92811	1.08865	0.000107909	0.648093	0.00346201	0.00983786	0.986348	0.424908	0.163269	0.104852
5782500	38.2238	1	2.22081	-0.642195	1.21456	0.000232531	0.699372	0.00630183	0.0209622	1.08659	0.496811	0.189205	0.946765
5790000	40.168	1	3.92811	-1.00119	1.11344	0.000110928	0.6417	0.00356825	0.00995883	1.0036	0.433939	0.165902	0.16699
5797500	41.3547	1	3.73801	-0.653896	0.895448	0.000124856	0.661057	0.00407836	0.0120326	1.01159	0.447301	0.168271	0.552977
5805000	39.4503	1	4.52524	-0.805881	0.840833	0.00011821	0.633517	0.0037119	0.0101285	1.0359	0.449517	0.171159	0.226537
5812500	39.4428	1	4.76185	-1.07469	0.991488	0.000125325	0.614364	0.00412539	0.0106976	1.05483	0.461389	0.174474	0.361681
5820000	35.2277	1	5.43013	-1.06116	0.841853	0.000272067	0.592328	0.00823401	0.0201976	1.19534	0.545243	0.207278	0.93332
5827500	39.5631	1	4.48238	-0.825109	0.865527	0.000113015	0.633984	0.00359817	0.00983063	1.00892	0.434502	0.167032	0.0996459
5835000	38.9129	1	4.4166	-0.892619	0.925639	0.000203343	0.647989	0.00644541	0.0183103	1.08008	0.489746	0.185399	0.891806
5842500	40.4227	1	3.63761	-0.633901	0.896408	0.00011794	0.661711	0.00361408	0.0106834	1.02365	0.447681	0.169309	0.358935
5850000	41.1504	1	3.77958	-0.662155	0.897907	0.000127959	0.660697	0.0041378	0.012195	1.01883	0.450952	0.169605	0.570311
5857500	41.0859	1	3.02981	-0.670335	1.05724	0.000154168	0.674706	0.00491666	0.0151145	1.02333	0.458992	0.172784	0.777986
5865000	41.1357	1	2.46228	-0.405681	0.986673	0.000106525	0.678999	0.00324574	0.0101113	0.983507	0.426644	0.162504	0.22122
5872500	38.8073	1	3.21538	-0.487025	0.867386	0.000223775	0.696986	0.00632263	0.0208658	1.06818	0.488246	0.185901	0.945157
5880000	40.9593	1	3.28346	-0.488129	0.865436	0.000189379	0.693158	0.00606177	0.0197554	1.00733	0.458851	0.174258	0.924748
5887500	40.9811	1	3.32391	-0.73612	1.04248	0.000159945	0.670833	0.00517021	0.0157069	1.02509	0.460773	0.173597	0.805005
5895000	41.4277	1	3.663	-0.540545	0.828592	0.000109087	0.665868	0.00351043	0.0105061	0.988729	0.431499	0.163446	0.322633
5902500	40.6	1	3.1472	-0.732016	1.07508	0.000108961	0.664605	0.00336281	0.0100264	0.995008	0.430896	0.164433	0.192875
5910000	40.8358	1	2.93701	-0.645711	1.05924	0.000195985	0.692654	0.00631949	0.0205615	1.00635	0.459553	0.174851	0.939923
5917500	41.6365	1	2.79385	-0.562376	1.02766	0.000100004	0.675235	0.00319946	0.0098516	0.950269	0.409581	0.157256	0.113918
5925000	41.7063	1	3.38213	-0.575506	0.912313	0.000136303	0.671325	0.00447762	0.0136232	1.00561	0.448342	0.168551	0.691379
5932500	42.7849	1	1.81822	-0.00326628	0.819015	9.17728e-05	0.693221	0.00300707	0.00980207	0.895849	0.384095	0.148959	0.0079022
5940000	40.1316	1	2.59287	-0.391072	0.934804	0.000121002	0.677416	0.00347374	0.0107685	1.03454	0.452864	0.171161	0.375031
5947500	40.9099	1	2.50477	-0.417843	0.973996	0.000163519	0.688223	0.0050104	0.0160705	1.02618	0.461853	0.174102	0.819975
5955000	38.2569	1	1.54448	-0.205913	1.03835	0.000144155	0.682125	0.00364728	0.0114739	1.10614	0.487246	0.183534	0.485387
5962500	41.3477	1	3.28894	-0.516535	0.887787	0.000175448	0.687389	0.00572411	0.0183107	1.00326	0.454912	0.172212	0.891817
5970000	41.0563	1	3.26454	-0.280665	0.716169	0.000122502	0.6786	0.00371491	0.0115585	1.01703	0.448271	0.168811	0.49653
5977500	40.7912	1	2.48333	-0.00558515	0.68847	0.00011141	0.682606	0.00327961	0.0103329	1.00278	0.436603	0.165706	0.282565
5985000	40.9805	1	2.13152	0.263625	0.563418	0.000143835	0.682694	0.00437316	0.0137822	1.02803	0.458656	0.172441	0.702166
5992500	41.3885	1	0.770931	0.36421	0.76787	0.000138566	0.68183	0.00432028	0.0135785	1.01531	0.452578	0.17014	0.688267
6000000	41.5199	1	0.869123	0.381267	0.738351	0.000102717	0.674552	0.00325428	0.0099994	0.966021	0.418092	0.159658	0.182955
6007500	38.8126	1	0.387372	0.387105	0.82347	0.000153009	0.678928	0.00408179	0.012713	1.09602	0.48652	0.182901	0.620035
6015000	41.6306	1	1.59464	-0.0551326	0.908112	0.000147204	0.691524	0.00458645	0.0148681	1.00706	0.451273	0.169827	0.765674
6022500	41.5038	1	1.26407	0.0714411	0.882538	0.000110338	0.681357	0.00340046	0.0106717	0.990408	0.433086	0.163805	0.356664
6030000	42.1817	1	2.25785	0.101132	0.649827	0.000114087	0.681194	0.0036733	0.0115221	0.982583	0.432974	0.163067	0.49177
6037500	42.0267	1	1.60383	0.134016	0.769994	0.000160361	0.699438	0.00514716	0.0171251	0.988169	0.446341	0.168567	0.857649
6045000	41.434	1	1.41581	-0.0110096	0.909876	0.000152001	0.692918	0.00468192	0.0152465	1.0123	0.454268	0.171035	0.784311
6052500	42.3233	1	2.16801	0.0102098	0.738245	0.000166504	0.70511	0.00545152	0.0184866	0.973176	0.441519	0.167205	0.896285
6060000	42.4385	1	1.79204	0.0336026	0.800224	0.000146306	0.694481	0.00479387	0.0156909	0.980849	0.440861	0.166091	0.804317
6067500	41.0551	1	1.6401	0.0933017	0.777023	0.000141644	0.686989	0.00425904	0.0136067	1.02564	0.45724	0.171894	0.690231
6075000	40.1212	1	2.47358	-0.00519653	0.694396	0.000131633	0.682969	0.0037248	0.011749	1.048	0.462546	0.174102	0.52036
6082500	41.4049	1	0.897957	0.4838	0.650152	0.000117335	0.668094	0.0037482	0.011293	1.00349	0.441401	0.16637	0.460266
6090000	41.9415	1	1.02334	0.459179	0.64907	0.000176327	0.702403	0.00577773	0.0194146	0.979664	0.445772	0.16916	0.9177
6097500	41.8329	1	0.953618	0.397771	0.707877	0.000129966	0.677977	0.00418763	0.0130041	1.00094	0.444972	0.167267	0.644818
6105000	40.3642	1	0.553632	0.456598	0.751507	0.00010956	0.672359	0.0032616	0.0099548	0.997355	0.431194	0.164873	0.165322
6112500	41.216	1	1.02356	0.161005	0.867928	0.000167684	0.698955	0.00512447	0.0170222	1.01318	0.45748	0.17274	0.85431
6120000	42.4479	1	1.45947	0.132787	0.794822	9.4585e-05	0.685994	0.00308123	0.00981266	0.921531	0.396532	0.152641	0.0846921
6127500	40.9058	1	1.41007	0.181162	0.7813	0.000175121	0.700949	0.00526288	0.0175986	1.02022	0.461537	0.174466	0.872204
6135000	41.4325	1	1.95347	0.303013	0.563037	9.97588e-05	0.680634	0.00312599	0.00978812	0.938614	0.402784	0.155852	0.0307407
6142500	41.4033	1	2.70762	-0.0871335	0.700914	0.000118794	0.682555	0.00363154	0.0114399	1.00519	0.442664	0.166759	0.480797
6150000	40.7203	1	3.23713	-0.191252	0.656569	0.000116154	0.680595	0.00342171	0.0107128	1.0151	0.444085	0.167911	0.364581
6157500	42.2022	1	2.21798	-0.212454	0.888019	0.000108427	0.68132	0.00348669	0.0109411	0.974671	0.427397	0.161359	0.405474
6165000	42.1396	1	2.05557	0.102189	0.697435	0.000139639	0.689658	0.00449161	0.0144731	0.992206	0.443938	0.166996	0.744438
6172500	42.2487	1	2.18497	0.0732982	0.683771	0.000110595	0.681297	0.00356909	0.0111988	0.977003	0.429416	0.161914	0.446432
6180000	42.0202	1	2.65028	-0.0819202	0.70058	0.00010307	0.682934	0.00326612	0.0103011	0.965065	0.419982	0.159466	0.274563
6187500	42.3127	1	2.61633	-0.148518	0.762726	0.000115918	0.682641	0.00375165	0.0118215	0.981218	0.433282	0.163061	0.529001
6195000	42.453	1	1.64105	0.176954	0.72308	9.85877e-05	0.680109	0.00324133	0.0101326	0.945991	0.410533	0.156302	0.227806
6202500	38.2934	1	3.16192	0.126554	0.442964	0.000143138	0.679025	0.0036639	0.0114149	1.10424	0.486187	0.18317	0.477393
6210000	42.395	1	1.80073	0.0584751	0.781585	0.000129411	0.686852	0.00421549	0.0134616	0.984728	0.438713	0.164921	0.679953
6217500	42.3216	1	1.92902	0.0243894	0.775085	0.000182574	0.716065	0.00601151	0.0211721	0.958465	0.43851	0.167085	0.950179
6225000	42.0521	1	2.10328	0.0048291	0.750818	0.000190453	0.719507	0.00618416	0.0220475	0.960991	0.440839	0.168324	0.963286
6232500	41.6868	1	1.526	0.0841205	0.821401	0.000103125	0.682449	0.00321354	0.0101197	0.96762	0.419819	0.159878	0.223853
6240000	41.9656	1	3.15225	-0.3744	0.811063	0.000104777	0.67621	0.00337675	0.0104288	0.970641	0.423178	0.160425	0.305403
6247500	37.9375	1	4.27282	-0.43209	0.625039	0.000160667	0.665136	0.00423689	0.0126526	1.12525	0.499336	0.187725	0.614626
6255000	41.4856	1	3.62695	-0.583588	0.870756	0.000122863	0.665524	0.00398884	0.0119256	1.00688	0.444917	0.167405	0.541049
6262500	40.2935	1	4.16436	-0.76336	0.884374	0.000112067	0.646263	0.00357572	0.0101084	1.00879	0.437587	0.166682	0.220319
6270000	41.0414	1	2.58587	-0.526574	1.04218	0.000142151	0.67833	0.00439106	0.0136508	1.02609	0.45753	0.172007	0.693283
6277500	39.9405	1	2.01555	-0.435404	1.09372	0.000203178	0.702647	0.00594941	0.0200079	1.03741	0.472924	0.179707	0.929718
6285000	40.3359	1	2.68338	-0.640411	1.10699	0.000198468	0.693082	0.0061454	0.020023	1.02496	0.467272	0.177565	0.930009
6292500	40.6381	1	2.56643	-0.586121	1.09132	0.000112126	0.673075	0.00336909	0.0103054	1.00649	0.438039	0.166313	0.275665
6300000	42.3827	1	2.43777	-0.259931	0.879353	0.000136057	0.686884	0.0044702	0.0142765	0.985109	0.440416	0.165641	0.733119
6307500	41.9727	1	2.31168	-0.108751	0.789772	9.94153e-05	0.684994	0.0031366	0.00995728	0.950082	0.410782	0.157056	0.16635
6315000	39.6455	1	2.01064	0.138993	0.658788	0.000238772	0.73335	0.00671441	0.0251806	1.01222	0.468631	0.180264	0.99862
6322500	40.0176	1	1.71959	0.49251	0.469808	0.000116048	0.657331	0.00352082	0.0102747	1.02447	0.445655	0.169277	0.267769
6330000	41.7693	1	1.13344	0.449759	0.631504	0.000102637	0.668153	0.00335897	0.0101221	0.965311	0.418835	0.159496	0.224569
6337500	41.327	1	1.78126	0.0271966	0.79501	0.000211561	0.729293	0.00659738	0.0243709	0.967281	0.446788	0.171541	0.990907
6345000	41.8466	1	1.69789	0.297257	0.620704	0.000182822	0.710035	0.00588835	0.0203071	0.977473	0.446016	0.169599	0.935349
6352500	42.139	1	1.67259	0.147584	0.744016	0.000118893	0.681656	0.00382459	0.012014	0.987714	0.436694	0.164286	0.550936
6360000	40.9318	1	1.98569	0.16901	0.648907	0.000218234	0.731085	0.00663336	0.0246671	0.97696	0.451644	0.173525	0.993827
6367500	41.8641	1	2.30146	-0.0374702	0.749607	0.000114083	0.682438	0.00358517	0.0112897	0.989582	0.435273	0.164062	0.459793
6375000	42.4131	1	2.75848	-0.209595	0.774847	9.85403e-05	0.682454	0.00320941	0.0101069	0.945958	0.410322	0.156301	0.219844
6382500	42.3806	1	2.93224	-0.332934	0.828792	9.85688e-05	0.679408	0.00323546	0.0100921	0.946186	0.410304	0.156341	0.215137
6390000	41.5264	1	2.26213	-0.257877	0.90988	0.000107516	0.681108	0.00332306	0.0104207	0.983411	0.428698	0.162533	0.30353
6397500	38.1034	1	3.11316	-0.051239	0.597944	0.000187541	0.693213	0.00472632	0.0154059	1.11938	0.502612	0.189278	0.791706
6405000	39.9387	1	3.18479	-0.135979	0.633173	0.000110295	0.687003	0.00307406	0.00982135	0.99597	0.428747	0.164927	0.0923617
6412500	42.3536	1	1.53081	0.272997	0.677902	0.000116597	0.677965	0.00384157	0.011929	0.98076	0.433386	0.163066	0.541434
6420000	41.2703	1	2.72279	-0.0237272	0.640703	0.000114428	0.682157	0.00346833	0.0109121	1.0021	0.439301	0.165881	0.400552
6427500	40.3553	1	3.36791	-0.468561	0.828934	0.000136628	0.67283	0.00406776	0.0124331	1.04488	0.463115	0.174136	0.594148
6435000	41.2944	1	2.06444	-0.205027	0.922273	0.00010363	0.684296	0.00314458	0.00996053	0.970047	0.419448	0.160353	0.167689
6442500	41.8437	1	2.3036	-0.344951	0.971218	0.000117864	0.679728	0.00373825	0.0116721	0.994065	0.438508	0.165084	0.510937
6450000	41.2057	1	1.86728	-0.0816697	0.873952	0.000108629	0.682864	0.00327648	0.0103315	0.990217	0.431123	0.16363	0.282204
6457500	41.2779	1	1.95798	-0.275979	0.992899	0.000159825	0.69277	0.00493384	0.0160591	1.01484	0.45673	0.172168	0.819523
6465000	42.2881	1	1.86522	0.126443	0.718631	0.0001215	0.682986	0.00394059	0.0124303	0.985422	0.436757	0.164225	0.593876
6472500	40.8541	1	1.65468	-0.190349	0.991044	0.000143792	0.686841	0.0042755	0.0136528	1.03193	0.460138	0.172987	0.693423
6480000	41.6554	1	2.31503	-0.309936	0.937485	0.000141758	0.685916	0.00446758	0.0142242	1.0071	0.450153	0.169296	0.730015
6487500	40.3923	1	1.6294	-0.0953327	0.921953	0.000110965	0.684031	0.00318321	0.0100745	1.00402	0.435229	0.165901	0.209368
6495000	41.9466	1	2.4515	-0.253009	0.867242	9.85361e-05	0.684329	0.00311845	0.00987879	0.944338	0.407402	0.156213	0.129675
6502500	41.0269	1	1.25875	0.136989	0.825376	0.000172338	0.700551	0.00520794	0.0173918	1.01741	0.459955	0.173797	0.866006
6510000	42.3512	1	1.90556	-0.152893	0.912025	9.46544e-05	0.689367	0.00304138	0.0097909	0.918304	0.394538	0.152285	0.055922
6517500	42.0727	1	2.72837	-0.264875	0.818078	9.67927e-05	0.685258	0.00308901	0.00981442	0.932399	0.401245	0.154432	0.0863289
6525000	41.7682	1	2.84557	-0.464871	0.942563	0.000160779	0.687758	0.00525452	0.0168284	0.997134	0.449944	0.169834	0.84783
6532500	42.3566	1	2.22243	-0.118397	0.816774	0.000128119	0.686243	0.00416317	0.0132688	0.98565	0.438733	0.164922	0.665668
6540000	41.9604	1	1.35395	0.195546	0.768238	0.000100966	0.680227	0.0032232	0.0100796	0.957687	0.41519	0.158245	0.211077
6547500	41.5306	1	1.16344	0.247451	0.7662	0.000158746	0.694486	0.00496093	0.016238	1.0065	0.453261	0.17091	0.826504
6555000	41.9088	1	2.01735	0.117184	0.691952	9.77448e-05	0.68591	0.00308237	0.00981365	0.936898	0.403165	0.155181	0.085623
6562500	42.173	1	1.58124	0.0713875	0.81198	0.000168398	0.705437	0.00546244	0.0185442	0.977333	0.443487	0.167971	0.897717
6570000	41.9553	1	1.5405	0.271643	0.671703	0.000110286	0.675968	0.00355263	0.0109638	0.982358	0.430862	0.162646	0.409296
6577500	41.863	1	1.40235	0.198957	0.751363	0.000202001	0.727388	0.00649202	0.0238141	0.955295	0.440537	0.16892	0.985089
6585000	42.0693	1	1.2333	0.316386	0.710541	0.000136966	0.684161	0.0044425	0.0140657	0.994635	0.44429	0.16707	0.720375
6592500	41.5885	1	0.819988	0.451191	0.692973	0.000100227	0.672731	0.00322267	0.00984716	0.951108	0.409875	0.157407	0.111089
6600000	40.9286	1	0.523129	0.445229	0.762533	0.000131148	0.675259	0.00400971	0.0123474	1.02649	0.454744	0.171002	0.585765
6607500	40.4538	1	2.08007	0.328333	0.52775	0.0001646	0.687107	0.00489416	0.0156416	1.04179	0.46817	0.176366	0.802193
6615000	41.7877	1	2.05192	-0.0909966	0.829728	0.000125945	0.684546	0.00394589	0.0125086	1.0008	0.443768	0.16685	0.601344
6622500	40.9363	1	2.97055	-0.226967	0.750409	0.00012121	0.680528	0.00362332	0.0113416	1.01842	0.448144	0.16888	0.467197
6630000	41.6208	1	1.91115	0.0443029	0.757967	0.000134641	0.686598	0.00418301	0.0133471	1.00798	0.448837	0.168722	0.671558
6637500	42.5503	1	2.19873	0.0141923	0.727808	9.66718e-05	0.684062	0.00316386	0.0100142	0.937203	0.405754	0.154886	0.188436
6645000	42.4903	1	2.41934	-0.116782	0.780374	0.000120732	0.684346	0.00394977	0.012513	0.979736	0.434436	0.163341	0.601755
6652500	39.8689	1	2.81443	-0.12601	0.711286	0.000127739	0.682039	0.00356036	0.0111975	1.05004	0.461514	0.174018	0.44624
6660000	41.2234	1	2.36313	-0.0310079	0.73277	0.000111357	0.682293	0.0033646	0.0105902	0.996989	0.435553	0.164851	0.340372
6667500	42.3286	1	2.69418	-0.169068	0.756542	0.000117736	0.682693	0.00381929	0.0120366	0.982195	0.434316	0.163385	0.553417
6675000	42.6023	1	2.16987	-0.0489783	0.781889	0.000110757	0.682672	0.00364024	0.0114715	0.969647	0.427112	0.160884	0.485066
6682500	42.0615	1	2.18801	0.109149	0.66211	0.000107216	0.680291	0.00342909	0.0107257	0.974933	0.426573	0.161274	0.367027
6690000	40.9341	1	2.34986	0.228396	0.53657	0.000151584	0.686653	0.00458542	0.0146337	1.02891	0.460652	0.173311	0.753304
6697500	42.084	1	2.41446	0.00907479	0.689472	0.000127718	0.685719	0.00407652	0.0129709	0.993276	0.441493	0.16596	0.642093
6705000	36.557	1	1.74264	0.137609	0.713858	0.000163321	0.681133	0.00374509	0.011745	1.16749	0.51527	0.193949	0.519873
6712500	42.1204	1	1.77897	0.062868	0.784512	0.000120478	0.683315	0.00385578	0.0121754	0.989215	0.437791	0.16466	0.568268
6720000	41.7858	1	2.88999	-0.139739	0.693267	0.000111479	0.681733	0.00349115	0.0109693	0.987503	0.433141	0.163501	0.410203
6727500	40.8753	1	1.76846	0.295543	0.600617	0.000156585	0.687597	0.00473832	0.0151674	1.02977	0.461969	0.173916	0.780541
6735000	39.9847	1	2.17453	0.171296	0.630019	0.000221651	0.723838	0.0063526	0.0230031	1.01675	0.467756	0.179011	0.975766
6742500	42.0953	1	2.28519	0.107941	0.640843	0.000117845	0.681705	0.00377629	0.0118641	0.988014	0.436407	0.164223	0.533989
6750000	39.9595	1	0.245941	0.572049	0.722662	0.000110973	0.667819	0.00327795	0.00986796	1.00177	0.432024	0.165736	0.123677
6757500	41.6059	1	1.71425	0.394119	0.547799	0.000118608	0.669514	0.00382407	0.011571	1.00035	0.440959	0.166051	0.498144
6765000	41.8708	1	1.70606	0.327191	0.603652	0.000141477	0.683676	0.0045603	0.0144165	1.00038	0.447495	0.168325	0.741234
6772500	42.1709	1	1.25033	0.287792	0.72409	0.000110981	0.676435	0.00361888	0.0111844	0.979125	0.430296	0.162256	0.444271
6780000	41.2919	1	2.3181	0.0813243	0.646029	0.000170677	0.701337	0.00523951	0.0175432	1.0086	0.456199	0.172429	0.870569
6787500	42.1124	1	1.63054	0.210844	0.698374	0.000100737	0.678918	0.00325605	0.0101409	0.956177	0.415015	0.157985	0.230311
6795000	42.3745	1	1.86194	-0.0563774	0.849315	0.000105429	0.682241	0.00341553	0.0107488	0.966184	0.422851	0.15984	0.371378
6802500	39.9721	1	2.78682	-0.0813306	0.682809	0.000122824	0.682201	0.00344039	0.0108257	1.0407	0.455828	0.172214	0.385422
6810000	41.9659	1	3.297	-0.518523	0.891178	0.000106776	0.670273	0.00350211	0.0106212	0.975523	0.426331	0.161317	0.346665
6817500	40.8579	1	3.31591	-0.61328	0.948856	0.000129642	0.667472	0.00403437	0.0121324	1.02755	0.454637	0.171006	0.56374
6825000	40.8718	1	2.18338	-0.420689	1.0515	0.000126933	0.678752	0.00381189	0.0118659	1.02535	0.452902	0.170429	0.534188
6832500	40.1348	1	1.90778	-0.320383	1.02621	0.000218087	0.715882	0.00646058	0.0227391	1.0139	0.466079	0.178256	0.97249
6840000	41.9887	1	2.99249	-0.470556	0.915422	0.000101176	0.674819	0.0032885	0.0101128	0.958483	0.415801	0.158369	0.221698
6847500	41.8431	1	3.11173	-0.483126	0.906587	0.000115174	0.67304	0.00372341	0.011388	0.991333	0.436385	0.164422	0.473685
6855000	40.1485	1	3.65722	-0.53992	0.822117	0.00012465	0.665618	0.00371509	0.0111103	1.03995	0.456733	0.172282	0.432913
6862500	40.1564	1	1.88163	-0.33542	1.04834	0.000120375	0.680035	0.00343289	0.0107289	1.03294	0.45197	0.170872	0.367646
6870000	42.0947	1	3.16857	-0.37215	0.807753	0.000109408	0.675908	0.00355493	0.0109689	0.978298	0.429102	0.161977	0.410142
6877500	42.4633	1	2.08105	-0.0961811	0.835473	9.6365e-05	0.685197	0.00313104	0.00994602	0.935268	0.404262	0.154618	0.161623
6885000	42.0573	1	1.95471	0.123662	0.70319	0.000126088	0.68389	0.004033	0.0127582	0.993522	0.441126	0.165833	0.624018
6892500	41.4432	1	1.72735	0.419066	0.528075	0.000128666	0.670719	0.00412115	0.0125156	1.01133	0.448454	0.168611	0.602001
6900000	41.8864	1	1.82565	0.172044	0.682886	0.000151669	0.693345	0.00482737	0.015742	0.997251	0.448315	0.168912	0.8065
6907500	39.5023	1	1.05697	0.452481	0.628345	0.000184353	0.690283	0.00520853	0.0168171	1.06805	0.481927	0.181902	0.847446
6915000	41.8791	1	1.99143	0.178398	0.653381	0.000108177	0.678491	0.00344112	0.0107031	0.979872	0.428628	0.162079	0.362724
6922500	42.2289	1	1.75287	-0.065707	0.878449	9.61619e-05	0.687442	0.00307278	0.00983106	0.930686	0.400817	0.154078	0.0999611
6930000	41.3178	1	0.87293	0.284274	0.800402	0.000197604	0.717948	0.00614394	0.021783	0.984279	0.45116	0.172156	0.959508
6937500	38.7642	1	-0.470445	0.79965	0.70776	0.000126726	0.654788	0.00358709	0.010391	1.06831	0.465517	0.176553	0.296608
6945000	37.2509	1	-1.27407	1.22601	0.562445	0.000162205	0.632324	0.00448789	0.0122061	1.14669	0.507578	0.1909	0.571459
6952500	39.2407	1	0.407971	0.747982	0.547098	0.000201985	0.684998	0.0058759	0.0186535	1.06755	0.484595	0.183584	0.900397
6960000	42.2851	1	1.1976	0.330264	0.704149	9.49609e-05	0.681179	0.00312092	0.00978895	0.919021	0.394742	0.152442	0.0506552
6967500	41.3439	1	2.48178	-0.00288832	0.674988	0.000105503	0.683361	0.00321	0.0101377	0.978563	0.424707	0.161684	0.229362
6975000	40.5742	1	2.24155	0.240595	0.553202	0.000204937	0.715881	0.00610598	0.0214909	1.00857	0.461885	0.176125	0.955157
6982500	42.2766	1	1.98648	0.142195	0.6751	0.000102412	0.679872	0.00332596	0.0103895	0.960396	0.418486	0.158719	0.296249
6990000	42.0403	1	1.35761	0.149102	0.806339	0.00011357	0.680543	0.00363004	0.0113631	0.985153	0.43358	0.163379	0.470227
6997500	41.2453	1	0.947507	0.416786	0.685897	0.000149509	0.683593	0.0046592	0.0147253	1.01912	0.456429	0.17174	0.758219
7005000	42.314	1	2.02698	0.0708009	0.725662	0.000150536	0.695918	0.00490175	0.0161199	0.983276	0.44262	0.166865	0.821923
7012500	42.0874	1	1.3113	0.247714	0.737105	0.000184102	0.714573	0.00598896	0.0209824	0.966421	0.441893	0.168298	0.947098
7020000	41.894	1	1.68159	0.190641	0.710623	0.000110039	0.678654	0.00350192	0.0108977	0.983092	0.430908	0.162726	0.39807
7027500	39.6533	1	2.45816	0.306563	0.453665	0.00014562	0.674417	0.00414596	0.012734	1.06852	0.474365	0.17833	0.621889
7035000	41.9127	1	1.8446	0.195044	0.673044	0.0001147	0.678906	0.00365699	0.0113891	0.989257	0.435475	0.164078	0.473845
7042500	42.4196	1	1.64194	0.146887	0.744494	9.6825e-05	0.682289	0.00316525	0.00996267	0.937675	0.405472	0.155	0.168565
7050000	41.8652	1	2.10354	-0.159013	0.881087	0.000186308	0.712555	0.00601689	0.0209323	0.97325	0.444947	0.169441	0.946269
7057500	41.8867	1	2.15435	0.0322979	0.716997	0.000138157	0.688757	0.0043652	0.0140251	1.00017	0.446686	0.167967	0.717843
7065000	41.7243	1	1.91805	0.28337	0.591253	0.000135053	0.681428	0.0042987	0.0134936	1.00497	0.447799	0.168338	0.682254
7072500	39.3289	1	1.35724	0.406564	0.604541	0.000124122	0.668797	0.00348612	0.0105256	1.0542	0.460183	0.174278	0.326838
7080000	41.264	1	1.72456	0.190484	0.706319	0.000144635	0.687266	0.00442895	0.0141621	1.01916	0.455426	0.17127	0.72628
7087500	42.523	1	2.11814	0.0707205	0.701853	9.46804e-05	0.685783	0.00309356	0.0098453	0.924322	0.398304	0.15298	0.109876
7095000	39.0279	1	0.640112	0.325188	0.809391	0.000216344	0.71062	0.00585472	0.020232	1.0651	0.485889	0.184729	0.93396
7102500	40.8978	1	0.652867	0.362226	0.803351	0.0002201	0.731177	0.00670485	0.0249416	0.976132	0.451615	0.173623	0.996429
7110000	41.4085	1	2.59328	-0.373851	0.92479	0.000192092	0.706014	0.00618119	0.0210255	0.986247	0.451018	0.171791	0.947805
7117500	41.722	1	2.70362	-0.402217	0.923628	0.000140928	0.682576	0.00450511	0.0141927	1.00509	0.449196	0.168932	0.728131
7125000	42.151	1	2.99021	-0.398814	0.863088	9.76389e-05	0.678734	0.00318122	0.00990213	0.940668	0.406109	0.155566	0.141643
7132500	41.6702	1	2.50059	-0.425386	0.991136	0.00011821	0.677451	0.00373433	0.0115775	0.99846	0.440149	0.165743	0.498982
7140000	41.0522	1	3.67739	-0.63295	0.896466	0.000164225	0.672515	0.00535213	0.0163431	1.02083	0.45988	0.173436	0.830489
7147500	41.5457	1	3.37638	-0.576877	0.916827	0.000158024	0.677853	0.0052063	0.0161613	1.0063	0.453049	0.170809	0.823542
7155000	41.6817	1	3.15206	-0.630664	1.00279	0.000116395	0.667691	0.00378738	0.0113972	0.996295	0.4386	0.165252	0.474953
7162500	40.3119	1	3.49195	-0.886602	1.12431	0.000138727	0.656783	0.00432827	0.0126109	1.04698	0.4645	0.174633	0.610838
7170000	39.165	1	4.28086	-0.849182	0.937091	0.000169089	0.647837	0.00516653	0.0146708	1.08552	0.486066	0.18288	0.755309
7177500	39.5991	1	2.8016	-0.772478	1.18106	0.000141235	0.667147	0.00408035	0.0122587	1.06822	0.472992	0.177881	0.576865
7185000	39.8273	1	3.75152	-0.890343	1.0775	0.000168523	0.658634	0.00524281	0.0153583	1.06253	0.477003	0.179622	0.789527
7192500	40.9975	1	3.62514	-0.677244	0.941298	0.000107578	0.661105	0.00343105	0.0101242	0.988256	0.428808	0.163287	0.225235
7200000	42.2091	1	2.92682	-0.471974	0.932699	0.000100097	0.675101	0.00329324	0.0101362	0.953173	0.413677	0.157489	0.228904
7207500	39.249	1	1.73704	-0.148599	0.954081	0.000122785	0.682606	0.00329116	0.0103693	1.05201	0.458277	0.173852	0.291444
7215000	41.4204	1	3.06814	-0.331283	0.793504	0.000130013	0.67956	0.00405161	0.0126439	1.01251	0.449286	0.16891	0.613839
7222500	39.3022	1	2.7216	-0.0868638	0.677508	0.000200152	0.704096	0.00547772	0.0185118	1.06634	0.483825	0.183236	0.896913
7230000	42.0307	1	1.60822	-0.00437411	0.865723	0.000133805	0.687693	0.00426049	0.013642	0.995784	0.443997	0.166918	0.692676
7237500	41.6578	1	0.865033	0.377787	0.739062	0.000123796	0.676331	0.00393703	0.0121638	1.00311	0.443912	0.166964	0.567046
7245000	34.8032	1	-0.321541	0.351388	1.0204	0.000243935	0.696146	0.00507786	0.0167115	1.232	0.555707	0.209711	0.843806
7252500	38.184	1	0.609062	0.0786666	1.00851	0.000170908	0.687984	0.0043155	0.013831	1.11895	0.499327	0.187737	0.705397
7260000	41.4951	1	1.36517	0.0364301	0.884166	0.000135922	0.686767	0.00418982	0.013376	1.01186	0.450625	0.169395	0.673702
7267500	40.8561	1	3.39549	-0.25304	0.671247	0.000115121	0.678683	0.00343982	0.0107054	1.01077	0.442156	0.167191	0.363166
7275000	41.5056	1	2.57923	-0.48472	1.01782	0.000119041	0.67568	0.00374296	0.0115409	1.0031	0.442078	0.166487	0.494239
7282500	40.3927	1	3.7066	-0.508471	0.803232	0.000134929	0.668598	0.00407354	0.0122918	1.04301	0.461917	0.173709	0.580216
7290000	42.1579	1	2.91351	-0.396117	0.877186	0.00011327	0.676501	0.00369339	0.011417	0.982232	0.432476	0.162933	0.47768
7297500	41.6474	1	2.76565	-0.125829	0.716389	0.000117172	0.682291	0.00363857	0.0114525	0.99792	0.439503	0.165561	0.48251
7305000	41.4115	1	3.05694	-0.163816	0.676705	0.000132744	0.684338	0.00408429	0.0129388	1.01365	0.450477	0.169338	0.639432
7312500	42.3287	1	2.2565	0.0680542	0.674108	9.47456e-05	0.688749	0.00304709	0.00978982	0.918361	0.394509	0.152313	0.0532432
7320000	42.3317	1	2.2036	0.0940959	0.667714	0.000119194	0.682808	0.00387091	0.0122037	0.983049	0.435136	0.163655	0.571211
7327500	41.216	1	2.57951	0.0829186	0.596954	0.000103806	0.683547	0.00314448	0.00993664	0.970579	0.419422	0.160466	0.157572
7335000	42.4835	1	2.18547	-0.166041	0.863682	0.000115505	0.682808	0.00377747	0.0119091	0.976772	0.431568	0.162388	0.539164
7342500	40.7924	1	1.20769	0.200219	0.805747	0.000121866	0.679471	0.00362264	0.0113021	1.0224	0.449753	0.169512	0.461575
7350000	41.602	1	1.08827	0.204184	0.816609	0.000174101	0.704595	0.00546799	0.0185101	0.994563	0.451257	0.170901	0.896872
7357500	41.7993	1	1.24834	0.378809	0.663766	0.000152321	0.688437	0.00489843	0.0157221	0.999944	0.449494	0.169351	0.805653
7365000	35.1117	1	1.1543	0.475675	0.616987	0.000146347	0.673155	0.00319909	0.00978779	1.13718	0.488026	0.188807	0.0322428
7372500	41.4383	1	0.724581	0.685562	0.541081	0.000182568	0.691651	0.00602404	0.0195364	0.994041	0.452487	0.171756	0.920265
7380000	41.478	1	0.880063	0.602604	0.57121	0.000118112	0.659723	0.00388766	0.011425	1.00276	0.441543	0.166345	0.478771
7387500	39.4129	1	1.23959	0.674046	0.433287	0.000142543	0.648854	0.00429476	0.0122307	1.07411	0.47552	0.178838	0.573998
7395000	40.5282	1	0.274773	0.526718	0.754229	0.000108994	0.669283	0.00330482	0.0099929	0.99507	0.4306	0.164463	0.180491
7402500	40.1594	1	-0.0917012	0.881779	0.567759	0.000138385	0.649927	0.0043569	0.0124457	1.05115	0.465931	0.175192	0.595355
7410000	41.4354	1	0.515249	0.642035	0.615159	0.000174122	0.69017	0.00565516	0.0182525	1.00088	0.45375	0.171752	0.890308
7417500	40.4612	1	0.730535	0.648797	0.578241	0.000189405	0.691689	0.00583081	0.0189121	1.0274	0.466753	0.176924	0.906533
7425000	40.5772	1	-0.00272724	0.826182	0.587615	0.000178036	0.678387	0.00563368	0.0175169	1.03081	0.466201	0.1762	0.869786
7432500	39.093	1	0.0594469	1.06122	0.414549	0.000219634	0.671692	0.00683613	0.0208223	1.05925	0.484102	0.184304	0.944425
7440000	34.0429	1	0.382253	1.30395	0.139554	0.000234444	0.561801	0.0065601	0.0149706	1.26715	0.568046	0.213798	0.770877
7447500	38.4628	1	-0.69302	1.28976	0.384812	0.000223589	0.654238	0.00698181	0.0201926	1.08375	0.494334	0.187923	0.933225
7455000	38.1749	1	-0.955901	1.3099	0.430784	0.000174424	0.624458	0.00531884	0.0141631	1.11917	0.500117	0.188078	0.726343
7462500	37.4767	1	-0.345034	1.38907	0.251946	0.000178074	0.584684	0.00573199	0.0138015	1.14319	0.510079	0.191777	0.70345
7470000	37.7266	1	-0.47252	1.45058	0.226962	0.000260884	0.641625	0.0086077	0.0240187	1.08137	0.498974	0.191419	0.987279
7477500	40.5929	1	1.93163	0.421661	0.48664	0.000157138	0.678687	0.00479161	0.0149126	1.03914	0.465731	0.175277	0.767947
7485000	41.8326	1	2.31373	0.042541	0.686314	0.000107927	0.68156	0.00339101	0.0106488	0.980091	0.428463	0.162086	0.352171
7492500	42.478	1	2.30673	-0.122228	0.802927	0.000129801	0.687062	0.00425265	0.0135894	0.98235	0.437905	0.164625	0.689028
7500000	40.0986	1	3.37682	-0.214955	0.643879	0.000108263	0.687434	0.00305913	0.00978715	0.979454	0.42048	0.162554	0.0397622
