# Supplementary material for: Complexity of biological scaling suggests an absence of systematic trade-offs between sensory modalities in Drosophila
Source: Nat Commun. 2022 May 26;13:2944. doi: 10.1038/s41467-022-30579-y (PMC9135755; doi:10.1038/s41467-022-30579-y)
Supplement: Supplementary file 3 — Supplementary Code 1 [file 41467_2022_30579_MOESM3_ESM.zip › Farnworth-Montgomery_STATS-CODE/Fig1_HeadStructures/BayesTraits-OutputFiles/KeeseyData_BT_eye-bl-fun_ultrametric.xlsx]

## Sheet: KeeseyData_BT_eye-bl-fun_ultram
Options:
Model: Continuous: Regression
Tree File Name: Keesey_Ultrametric_tree.nexus
Data File Name: KeeseyData_BT_eye-bl-fun.txt
Log File Name: KeeseyData_BT_eye-bl-fun.txt.Log.txt
Save Initial Trees: False
Save Trees: False
Summary: False
Seed: 1188077456
Precision: 64 bits
Cores: 1
Analysis Type: MCMC
Sample Period: 7500
Iterations: 7500000
Burn in: 750000
MCMC ML Start: False
Schedule File: KeeseyData_BT_eye-bl-fun.txt.Schedule.txt
Rate Dev: AutoTune
No of Rates: 3
Test for trait correlation: True
Kappa: Not in use
Delta: Not in use
Lambda: Estimate
OU: Not in use
Min Trans Taxa No: 10
RJ Local Kappa: False
RJ Local Lambda: False
RJ Local Delta: False
RJ Local OU: False
Restrictions:
Alpha None
Beta-2 None
Beta-3 None
Prior Information:
Priors
Alpha - uniform -100.00 100.00								BL	FSA									T FSA	P FSA	T BL	P BL
Beta-2 - uniform -100.00 100.00					Lh	Tree No	Alpha	Beta 1	Beta 2	Var	R^2	SSE	SST	s.e. Alpha	s.e. Beta-1	s.e. Beta-2	Lambda
Beta-3 - uniform -100.00 100.00				mean	75.8755	1	1.25508	0.235034	0.75871	9.77582e-05	0.663463	0.00555973	0.0165055	0.544549	0.240595	0.123889	0.480695	6.12413	1.07767e-07	0.976885	0.332982
Lambda - uniform 0.00 1.00								0.0170353	0.00853842										P high sign		P not significant
Tree Information							Count ß>1; ß=1		34
Trees: 1							% of Count to all		3.77778
Taxa: 59
Sites: 2
Iteration	Lh	Tree No	Alpha	Beta 1	Beta 2	Var	R^2	SSE	SST	s.e. Alpha	s.e. Beta-1	s.e. Beta-2	Lambda
757500	73.2902	1	2.04504	-0.179006	0.904952	0.000158516	0.639901	0.00915183	0.0254148	0.581991	0.256275	0.129448	0.869006
765000	76.4807	1	1.93484	-0.0635507	0.839995	7.91635e-05	0.661952	0.00459689	0.0135984	0.534169	0.236081	0.122387	0.319972
772500	77.0537	1	0.79708	0.375088	0.75142	7.96029e-05	0.666307	0.00463784	0.0138985	0.533458	0.235546	0.121371	0.359064
780000	77.1943	1	1.61262	0.145947	0.749571	9.70865e-05	0.663017	0.00569148	0.0168895	0.550515	0.242373	0.121837	0.607196
787500	74.2928	1	1.12283	0.245374	0.761086	0.000175256	0.674255	0.00996593	0.0305943	0.557021	0.245541	0.12604	0.930837
795000	76.3029	1	1.08447	0.237454	0.782328	9.96045e-05	0.664147	0.00564579	0.0168103	0.558696	0.24598	0.123683	0.602605
802500	76.7779	1	1.13099	0.470915	0.610196	0.000113748	0.661335	0.00666877	0.0196913	0.55705	0.245173	0.122755	0.733054
810000	75.6861	1	1.08958	0.0485691	0.938857	8.57797e-05	0.664042	0.00478997	0.0142577	0.55026	0.242769	0.124384	0.400557
817500	76.5978	1	1.11758	0.489634	0.603346	9.72749e-05	0.657825	0.00567288	0.0165789	0.555278	0.244493	0.12304	0.588767
825000	76.5206	1	1.42342	0.37561	0.616277	0.00011998	0.664786	0.00694062	0.0207051	0.558975	0.246024	0.123227	0.765873
832500	73.273	1	2.04124	0.230808	0.581558	0.000101306	0.66487	0.00517366	0.0154378	0.582616	0.25668	0.129966	0.509529
840000	76.9436	1	1.82059	0.147425	0.706053	7.66154e-05	0.670515	0.00441593	0.0134026	0.526418	0.232844	0.121302	0.291668
847500	77.1924	1	0.905275	0.342377	0.749471	9.51253e-05	0.663886	0.00556009	0.0165423	0.549603	0.241997	0.121802	0.586516
855000	76.1747	1	0.885505	0.434406	0.697823	7.8411e-05	0.665595	0.00447099	0.01337	0.532654	0.235639	0.12287	0.286703
862500	76.2379	1	2.14596	-0.0841144	0.804177	8.93637e-05	0.654838	0.00520254	0.0150728	0.551898	0.243222	0.123504	0.479417
870000	72.3208	1	1.53962	-0.226678	1.02165	0.000149316	0.638281	0.00819014	0.0226422	0.597676	0.263091	0.132088	0.816364
877500	76.3096	1	0.86868	0.193412	0.864637	0.00010043	0.663404	0.00570745	0.0169564	0.558994	0.246101	0.123684	0.611015
885000	77.1736	1	0.926987	0.271675	0.804569	7.93691e-05	0.66814	0.00461697	0.0139124	0.532557	0.235139	0.121131	0.360765
892500	74.0906	1	0.566403	0.386319	0.808512	0.000157068	0.671305	0.00855173	0.0260173	0.572608	0.252168	0.127579	0.878213
900000	77.1915	1	1.52345	0.18877	0.733251	0.000104178	0.663588	0.006114	0.0181741	0.552644	0.243253	0.121917	0.672679
907500	74.9884	1	2.38675	0.0589067	0.650442	7.93105e-05	0.6717	0.00428748	0.0130596	0.535588	0.237387	0.125099	0.23456
915000	76.8984	1	1.37253	0.200307	0.766192	8.16459e-05	0.667504	0.00470505	0.0141507	0.537921	0.237376	0.121809	0.388719
922500	75.52	1	0.580126	0.714772	0.552395	0.000124043	0.650438	0.00723262	0.0206905	0.568548	0.250237	0.125336	0.765437
930000	75.1769	1	0.733589	0.701304	0.526797	8.07748e-05	0.642348	0.00476539	0.0133241	0.54074	0.239271	0.124931	0.279559
937500	73.6048	1	0.259871	0.874848	0.503432	9.43709e-05	0.627883	0.00542846	0.014588	0.573292	0.252794	0.128983	0.434742
945000	66.6301	1	-0.895764	1.10229	0.60119	0.000181801	0.640067	0.00818848	0.02275	0.657989	0.289643	0.145446	0.818789
952500	75.6469	1	0.172149	0.54196	0.759852	0.000102516	0.66016	0.00575123	0.0169233	0.565227	0.248848	0.125078	0.609134
960000	76.6955	1	0.655481	0.528255	0.667096	8.9193e-05	0.658087	0.00522105	0.0152701	0.548847	0.241834	0.122601	0.496037
967500	72.5124	1	-0.139885	0.374292	0.955269	0.000123074	0.664352	0.00615273	0.0183309	0.598407	0.263392	0.131983	0.679666
975000	76.5101	1	1.42975	0.35117	0.631691	0.000123648	0.665978	0.00715723	0.0214275	0.558382	0.245771	0.123181	0.786365
982500	76.0918	1	1.38047	0.28732	0.684161	0.000139477	0.669046	0.00806428	0.0243668	0.557394	0.245407	0.123639	0.851274
990000	77.1253	1	1.09729	0.428403	0.649682	0.000103959	0.661818	0.00611788	0.0180905	0.553181	0.243492	0.122052	0.668871
997500	73.8511	1	0.597466	0.502109	0.718277	0.000174332	0.676786	0.00960003	0.0297017	0.564094	0.248605	0.127222	0.92252
1005000	73.9175	1	2.1958	0.293001	0.516558	8.90741e-05	0.664828	0.00468377	0.0139742	0.563607	0.24881	0.128036	0.368241
1012500	77.52	1	1.23783	0.191981	0.793762	7.51784e-05	0.670593	0.00441714	0.0134094	0.521435	0.230633	0.120128	0.2927
1020000	75.8143	1	1.83921	-0.0805871	0.866629	0.000123279	0.65014	0.00727031	0.0207806	0.565645	0.248961	0.124704	0.76812
1027500	76.7629	1	2.08841	-0.106531	0.836208	7.11714e-05	0.670317	0.0041591	0.0126154	0.499218	0.22257	0.120775	0.130442
1035000	76.2939	1	2.08888	-0.082986	0.819377	8.75845e-05	0.655703	0.00510082	0.0148152	0.549571	0.242263	0.123311	0.456409
1042500	74.7905	1	1.71112	-0.127936	0.931777	0.000140303	0.646176	0.00822251	0.023239	0.572124	0.251858	0.126585	0.829355
1050000	76.2504	1	0.879012	0.342919	0.767022	7.48781e-05	0.672519	0.00422833	0.0129117	0.519315	0.230477	0.122293	0.205538
1057500	73.112	1	1.49933	0.118996	0.802518	0.000195234	0.670293	0.011198	0.0339636	0.556713	0.245638	0.127634	0.95633
1065000	75.584	1	2.08026	0.135284	0.654768	7.63707e-05	0.674883	0.00418881	0.012884	0.52414	0.232686	0.123649	0.19969
1072500	77.2809	1	1.62753	0.0845307	0.791416	8.87218e-05	0.662642	0.00522434	0.015486	0.544605	0.239925	0.121441	0.513314
1080000	76.4586	1	1.92342	-0.133919	0.888089	7.70039e-05	0.65974	0.00451731	0.013276	0.528045	0.233714	0.122209	0.271895
1087500	76.9256	1	1.6183	-0.110444	0.939538	7.09675e-05	0.670357	0.00416541	0.0126361	0.499428	0.222556	0.120487	0.137064
1095000	76.1096	1	1.79114	-0.0438055	0.853806	0.000115025	0.653227	0.00674221	0.0194427	0.563427	0.247981	0.124164	0.724172
1102500	77.4962	1	1.33148	0.247114	0.733681	9.18626e-05	0.664528	0.00541439	0.0161396	0.545461	0.240212	0.12112	0.560596
1110000	72.3408	1	1.6977	0.623358	0.382252	0.000126702	0.637462	0.00681366	0.0187943	0.600459	0.264286	0.132369	0.699238
1117500	75.1378	1	1.25907	0.456654	0.602885	7.56494e-05	0.667172	0.00421449	0.0126627	0.516704	0.230126	0.124248	0.145079
1125000	75.8812	1	0.898951	0.268961	0.808289	7.16996e-05	0.68469	0.00393534	0.0124808	0.48711	0.218497	0.122077	0.0639648
1132500	74.6859	1	-0.0111685	0.62052	0.743866	8.76054e-05	0.657811	0.00482237	0.0140927	0.557795	0.246176	0.126437	0.382128
1140000	75.5773	1	0.167119	0.619516	0.704633	9.44241e-05	0.655764	0.00535442	0.0155545	0.560916	0.247099	0.125014	0.518606
1147500	73.7192	1	0.0789556	0.697435	0.655332	0.000210468	0.693881	0.0122456	0.0400028	0.52969	0.234221	0.124502	0.986379
1155000	76.5142	1	0.730397	0.404297	0.735533	0.000122702	0.665827	0.00709809	0.0212408	0.558546	0.245841	0.123192	0.781277
1162500	75.6543	1	1.81342	-0.0432114	0.854772	8.62388e-05	0.659951	0.00486717	0.0143132	0.551134	0.24313	0.124474	0.406545
1170000	75.1148	1	2.01835	-0.199554	0.910848	8.63944e-05	0.649752	0.0049387	0.0141006	0.553848	0.24443	0.125525	0.383029
1177500	75.1274	1	1.49444	-0.22484	1.05292	7.57248e-05	0.662753	0.00427223	0.0126679	0.517156	0.230302	0.12428	0.146619
1185000	76.7715	1	1.39306	0.0205554	0.886344	9.90641e-05	0.658241	0.00580667	0.0169905	0.554713	0.244215	0.122722	0.612946
1192500	76.4017	1	1.09633	0.0863157	0.897134	0.000102057	0.660567	0.00587028	0.0172944	0.558842	0.246015	0.123519	0.629573
1200000	73.5629	1	-0.0500424	0.652117	0.73998	0.000159767	0.668801	0.00860723	0.0259881	0.57783	0.254466	0.128732	0.877783
1207500	75.9898	1	0.914884	0.447703	0.665504	8.80465e-05	0.66128	0.00499447	0.0147451	0.551871	0.243298	0.123926	0.449874
1215000	75.5431	1	2.3864	-0.0702952	0.744041	7.94192e-05	0.663169	0.00447121	0.0132744	0.536265	0.237354	0.124119	0.271627
1222500	76.8247	1	1.82764	-0.171634	0.939175	6.92133e-05	0.674823	0.0040562	0.0124738	0.474673	0.213237	0.120026	0.0510023
1230000	74.7811	1	2.49734	-0.102213	0.74042	8.63132e-05	0.656529	0.00479028	0.0139467	0.555057	0.245052	0.126162	0.364932
1237500	77.1308	1	1.40288	0.128138	0.810007	9.40884e-05	0.662759	0.00550606	0.0163268	0.549502	0.241973	0.121901	0.572918
1245000	76.0001	1	1.22013	0.176487	0.818767	7.49372e-05	0.675491	0.00416601	0.0128379	0.518554	0.230327	0.122721	0.189556
1252500	77.0186	1	0.761925	0.365311	0.769706	8.27336e-05	0.665543	0.00480802	0.0143756	0.539148	0.237817	0.121654	0.413156
1260000	77.2953	1	1.14208	0.379083	0.678118	8.17656e-05	0.664204	0.0048167	0.0143441	0.536321	0.236583	0.121072	0.40984
1267500	76.9107	1	0.712888	0.404629	0.754653	6.8558e-05	0.686548	0.00392121	0.0125098	0.457004	0.206394	0.11948	0.01201
1275000	77.4228	1	1.60672	0.00975537	0.851602	7.16032e-05	0.671929	0.00422018	0.0128636	0.507256	0.225241	0.11983	0.195272
1282500	77.4555	1	1.565	0.0484197	0.833793	7.29932e-05	0.670918	0.00429982	0.0130661	0.513842	0.227738	0.119982	0.235754
1290000	77.1228	1	1.5036	0.14286	0.776729	0.00010123	0.66255	0.00593567	0.0175898	0.552561	0.243236	0.122037	0.644835
1297500	75.0221	1	0.454237	0.310225	0.869362	8.13119e-05	0.670544	0.00439474	0.0133394	0.542499	0.240031	0.125271	0.281957
1305000	74.9672	1	0.359048	0.57349	0.707568	8.66083e-05	0.658537	0.00480388	0.0140685	0.55485	0.24489	0.125824	0.379337
1312500	76.8572	1	1.01021	0.161694	0.866205	9.46937e-05	0.663296	0.00548156	0.0162801	0.551899	0.243033	0.122461	0.569889
1320000	75.1944	1	1.38244	-0.01899	0.909949	0.000138719	0.654753	0.00804613	0.0233054	0.568097	0.250087	0.125711	0.830738
1327500	75.8965	1	1.61006	0.165349	0.744781	0.000111945	0.663117	0.00630896	0.0187275	0.56531	0.248817	0.124628	0.696508
1335000	76.0843	1	1.9289	0.0839565	0.719529	0.000104811	0.661008	0.0059601	0.0175818	0.562361	0.24755	0.124204	0.644435
1342500	76.8525	1	0.636054	0.484217	0.702297	0.000101049	0.660856	0.00589789	0.0173905	0.554766	0.244216	0.122586	0.634634
1350000	76.9374	1	1.85505	0.0631385	0.757019	8.95475e-05	0.662095	0.00522075	0.0154503	0.547599	0.24125	0.122142	0.51052
1357500	76.9129	1	1.78249	0.105015	0.742259	0.000100201	0.661776	0.0058432	0.0172761	0.553986	0.243878	0.122452	0.628602
1365000	72.4967	1	0.383587	0.244314	0.914945	0.000173371	0.66969	0.0091256	0.0276274	0.583701	0.257129	0.130703	0.899839
1372500	75.3594	1	1.71954	-0.125258	0.916608	0.000109552	0.648515	0.00630856	0.0179483	0.569827	0.250823	0.125756	0.662267
1380000	77.0007	1	1.33407	0.170233	0.78902	6.93794e-05	0.683863	0.00395217	0.0125014	0.483672	0.216559	0.119927	0.08129
1387500	77.1887	1	1.00238	0.370931	0.713906	0.00010842	0.664124	0.00637113	0.0189687	0.553156	0.243464	0.121925	0.70621
1395000	77.4452	1	1.43752	0.259765	0.702533	7.4274e-05	0.670978	0.00435858	0.0132471	0.518626	0.229582	0.12016	0.267178
1402500	76.7661	1	0.742705	0.466608	0.697966	7.20359e-05	0.66927	0.00420538	0.0127155	0.505881	0.225088	0.120959	0.159776
1410000	74.5397	1	0.164518	0.767016	0.583508	0.000133497	0.651689	0.00754973	0.0216753	0.577043	0.253989	0.127337	0.792911
1417500	74.0341	1	2.21188	0.221506	0.57188	8.56682e-05	0.669146	0.00448376	0.0135521	0.555955	0.245753	0.127539	0.313504
1425000	76.3385	1	0.982701	0.510794	0.618699	9.02821e-05	0.657208	0.00523464	0.0152706	0.552181	0.243303	0.123345	0.49608
1432500	77.3031	1	1.24056	0.254276	0.745273	0.000109393	0.664539	0.00645283	0.0192357	0.552137	0.243013	0.121683	0.7165
1440000	74.842	1	1.30104	0.433835	0.615349	0.000137074	0.666021	0.00756128	0.02264	0.572679	0.252087	0.126563	0.816314
1447500	75.8963	1	0.585873	0.3173	0.846294	8.17194e-05	0.668486	0.00455513	0.0137404	0.541768	0.239324	0.12369	0.339045
1455000	74.8412	1	1.82156	-0.263088	1.00636	0.000107356	0.638427	0.00623849	0.0172538	0.57374	0.252575	0.126827	0.627406
1462500	75.8564	1	1.96859	-0.310723	1.01454	7.11396e-05	0.666438	0.00416592	0.0124892	0.470639	0.212205	0.121744	0.0230209
1470000	71.2146	1	2.72818	-0.628228	1.08633	0.000117709	0.590919	0.00683858	0.016717	0.608749	0.268025	0.134812	0.597102
1477500	74.1855	1	2.36421	-0.371972	0.975697	9.61532e-05	0.628508	0.00561895	0.0151254	0.571785	0.251974	0.127891	0.483929
1485000	72.8178	1	2.44302	-0.503295	1.04734	0.000105252	0.611645	0.00612993	0.0157843	0.588934	0.259404	0.13105	0.535767
1492500	76.0534	1	0.914357	0.100228	0.931413	9.86019e-05	0.661458	0.00558496	0.0164971	0.560178	0.246658	0.12417	0.583717
1500000	75.1597	1	0.788814	0.291615	0.803763	9.55416e-05	0.664956	0.00519934	0.0155184	0.564713	0.248778	0.125894	0.515826
1507500	76.0872	1	1.11869	0.537904	0.56426	7.71994e-05	0.656385	0.00452449	0.0131673	0.528715	0.234163	0.12289	0.253774
1515000	75.9328	1	0.352383	0.66354	0.636723	0.000114069	0.654613	0.00661046	0.0191393	0.565098	0.248718	0.124545	0.712837
1522500	76.0415	1	0.615364	0.648321	0.584619	9.85205e-05	0.649694	0.00577188	0.0164767	0.560229	0.246682	0.124193	0.582441
1530000	71.3751	1	-0.575949	1.01122	0.585227	0.000142351	0.638291	0.0074598	0.0206238	0.609981	0.268473	0.134463	0.763425
1537500	73.2896	1	0.111534	0.758179	0.624467	8.6457e-05	0.646481	0.00472608	0.0133687	0.559319	0.247437	0.129026	0.286504
1545000	75.8546	1	1.52078	0.447738	0.54274	0.000102618	0.657787	0.00583927	0.0170633	0.563568	0.248108	0.124651	0.617016
1552500	76.5631	1	0.494968	0.500318	0.722648	9.18437e-05	0.660376	0.00531214	0.0156412	0.552048	0.243179	0.122961	0.52519
1560000	77.1859	1	0.83188	0.359555	0.754841	8.68589e-05	0.664433	0.00507581	0.0151261	0.543439	0.239482	0.12155	0.48399
1567500	75.886	1	0.618659	0.301171	0.840379	8.35117e-05	0.667719	0.00465271	0.0140023	0.545467	0.240786	0.123848	0.371583
1575000	77.2912	1	1.56057	0.0297616	0.846704	7.907e-05	0.664854	0.00466355	0.013915	0.53153	0.234685	0.120891	0.361079
1582500	75.6293	1	1.06169	0.584451	0.546047	7.74248e-05	0.652835	0.00452552	0.0130356	0.529064	0.23454	0.123723	0.230077
1590000	76.1001	1	1.06174	0.541568	0.577512	7.70372e-05	0.656999	0.00451034	0.0131496	0.528132	0.233932	0.122848	0.250705
1597500	76.1764	1	0.986941	0.360781	0.7324	0.000114596	0.6646	0.00651055	0.0194113	0.56279	0.2477	0.124024	0.723024
1605000	76.8072	1	1.67497	0.259684	0.653213	8.56845e-05	0.665722	0.00493136	0.0147523	0.544333	0.239973	0.122223	0.450545
1612500	75.7341	1	0.342867	0.434043	0.809258	9.93775e-05	0.663047	0.00554203	0.0164475	0.563063	0.247933	0.124838	0.580612
1620000	74.4402	1	-0.0334204	0.552084	0.801095	0.000149295	0.669124	0.00818612	0.0247408	0.572372	0.252014	0.12708	0.85787
1627500	76.6683	1	0.587939	0.442963	0.748524	7.87563e-05	0.66537	0.00455513	0.0136125	0.532709	0.235424	0.122007	0.321917
1635000	76.9437	1	1.00985	0.223101	0.820707	6.86312e-05	0.689885	0.0038707	0.0124815	0.464886	0.209425	0.119582	0.0293328
1642500	76.5159	1	1.01643	0.535797	0.58884	8.65271e-05	0.654994	0.0050892	0.0147511	0.547018	0.241156	0.122828	0.450432
1650000	75.8641	1	0.971478	0.354694	0.722439	8.36662e-05	0.666117	0.00467976	0.0140162	0.545842	0.240943	0.123901	0.373219
1657500	75.0041	1	1.12807	0.243736	0.761389	0.000115827	0.664261	0.00631369	0.0188054	0.573962	0.252623	0.126526	0.699684
1665000	77.0751	1	1.20503	0.206043	0.796537	8.04274e-05	0.667862	0.00466185	0.0140359	0.534991	0.236142	0.121393	0.375538
1672500	75.6834	1	1.5908	0.362421	0.585431	9.59543e-05	0.661806	0.00536264	0.0158567	0.561335	0.247238	0.124851	0.540986
1680000	75.9159	1	1.09494	0.573162	0.54323	8.2584e-05	0.651122	0.00484115	0.0138763	0.543545	0.240014	0.123722	0.356325
1687500	74.9156	1	0.730397	0.696288	0.52422	8.90849e-05	0.641564	0.00516542	0.014411	0.55906	0.246585	0.126082	0.416848
1695000	76.6789	1	0.852941	0.297892	0.801963	0.000111379	0.66464	0.00642853	0.0191691	0.558002	0.245595	0.122979	0.713974
1702500	77.088	1	1.93508	-0.0614858	0.835162	7.11112e-05	0.671292	0.004174	0.0126982	0.502131	0.223485	0.120272	0.155123
1710000	74.8331	1	1.73526	-0.0808184	0.880025	0.000142623	0.649841	0.00831798	0.0237549	0.570707	0.251249	0.126411	0.839781
1717500	76.0941	1	1.46506	-0.122207	0.978223	8.06812e-05	0.658783	0.00466368	0.0136678	0.538825	0.238081	0.123234	0.329431
1725000	77.9229	1	1.41604	0.120518	0.810887	6.66548e-05	0.687476	0.00389826	0.0124735	0.465225	0.20904	0.117796	0.0491476
1732500	76.8334	1	1.22754	0.140175	0.828209	9.14058e-05	0.6636	0.00528429	0.0157083	0.54984	0.242196	0.122412	0.530194
1740000	75.4675	1	0.986389	0.312999	0.769251	8.4529e-05	0.667367	0.00464899	0.0139763	0.54902	0.242369	0.124717	0.368493
1747500	76.8394	1	1.63404	-0.0457736	0.883928	7.76397e-05	0.663618	0.00454578	0.0135138	0.52946	0.234077	0.121592	0.308053
1755000	73.7904	1	0.535584	0.0685841	1.03289	9.11666e-05	0.664604	0.00476739	0.0142142	0.567746	0.250505	0.128426	0.395797
1762500	77.1102	1	1.55895	0.0825756	0.802644	8.73227e-05	0.663095	0.00510952	0.015166	0.544384	0.23989	0.121716	0.487375
1770000	76.129	1	1.5043	0.133054	0.769873	9.94333e-05	0.662764	0.00562534	0.0166808	0.559999	0.246563	0.124034	0.594939
1777500	78.0588	1	1.65001	0.014878	0.841406	6.61224e-05	0.687733	0.00389665	0.0124786	0.457577	0.20604	0.117374	0.0326035
1785000	75.9442	1	1.49428	0.288686	0.66483	7.39024e-05	0.675529	0.00411945	0.0126959	0.51182	0.227807	0.122622	0.154491
1792500	74.5778	1	1.44685	0.104437	0.795991	0.000116627	0.661127	0.0063208	0.0186524	0.578047	0.254424	0.127445	0.693407
1800000	75.1249	1	2.40898	-0.0652367	0.731582	9.7805e-05	0.654148	0.005485	0.0158594	0.566686	0.249594	0.126039	0.541177
1807500	76.6894	1	1.44798	0.00932816	0.879986	9.63378e-05	0.658234	0.00562865	0.0164693	0.554088	0.243978	0.122836	0.581983
1815000	76.3492	1	1.4692	0.130312	0.780925	0.000123531	0.662507	0.00717804	0.0212687	0.560081	0.246517	0.123534	0.782047
1822500	76.7196	1	0.839496	0.207451	0.866414	8.32823e-05	0.66691	0.00477294	0.0143293	0.541432	0.238844	0.122253	0.40826
1830000	77.7272	1	1.80044	-0.118455	0.907844	6.66537e-05	0.686374	0.00393133	0.0125351	0.445977	0.201708	0.11775	0.0027875
1837500	76.7958	1	1.45303	0.35653	0.625024	0.000105725	0.663148	0.00613065	0.0181998	0.556387	0.2449	0.122738	0.673837
1845000	73.3738	1	2.1814	0.340145	0.482007	0.000108063	0.66016	0.00561085	0.0165103	0.586249	0.258136	0.129942	0.584537
1852500	74.5346	1	2.07909	0.175099	0.623962	7.75915e-05	0.677394	0.00409832	0.0127038	0.524684	0.2335	0.125602	0.156653
1860000	76.0539	1	1.38219	0.475818	0.554241	8.22976e-05	0.657416	0.00475887	0.0138911	0.542476	0.239532	0.123441	0.358153
1867500	74.891	1	0.631629	0.77937	0.486935	9.83164e-05	0.633629	0.00579493	0.0158171	0.568748	0.250509	0.126531	0.53814
1875000	74.2954	1	0.481013	0.763343	0.525018	9.54423e-05	0.637636	0.0054616	0.0150721	0.570368	0.251362	0.127638	0.479364
1882500	75.471	1	1.33742	0.553224	0.503801	0.000100573	0.650032	0.00577376	0.016498	0.565739	0.249106	0.125403	0.58377
1890000	77.2781	1	1.39733	0.311468	0.672501	7.9285e-05	0.666748	0.00464657	0.0139431	0.53201	0.234879	0.120932	0.3645
1897500	74.0104	1	0.28861	0.68476	0.611502	0.000147762	0.660718	0.0081352	0.0239777	0.578255	0.254579	0.128147	0.844072
1905000	77.0597	1	1.43245	0.206932	0.745648	0.000104237	0.663798	0.00608494	0.0180991	0.553805	0.243766	0.122188	0.669266
1912500	76.9602	1	1.26491	0.093659	0.864483	8.89734e-05	0.662872	0.00518034	0.0153661	0.546933	0.240972	0.122076	0.503828
1920000	76.4692	1	1.20722	-0.0377504	0.972332	7.25747e-05	0.672954	0.0041512	0.012693	0.507114	0.225724	0.121531	0.15371
1927500	75.8783	1	1.04564	0.161097	0.845804	0.000125427	0.663129	0.00715878	0.0212508	0.564588	0.248501	0.124526	0.781553
1935000	77.2237	1	1.19923	-0.01617	0.961407	6.78528e-05	0.689596	0.00388105	0.0125032	0.456065	0.205876	0.118877	0.0150038
1942500	74.6847	1	1.02438	-0.0583087	1.01992	0.000101608	0.655359	0.00559305	0.0162286	0.572414	0.252072	0.127046	0.566518
1950000	77.6769	1	1.48865	0.18825	0.745084	7.0029e-05	0.676931	0.00411536	0.0127384	0.499371	0.222109	0.119143	0.165743
1957500	76.6409	1	1.77895	-0.0591102	0.865704	9.53111e-05	0.654707	0.00561673	0.0162665	0.553879	0.243906	0.122908	0.569007
1965000	77.0362	1	1.15542	0.186262	0.818306	0.000105542	0.663189	0.00617189	0.0183245	0.554234	0.243949	0.122241	0.679383
1972500	76.5784	1	0.82696	0.554565	0.614821	0.000121652	0.660583	0.00715622	0.0210838	0.558096	0.245641	0.123073	0.77689
1980000	74.203	1	1.26145	0.668233	0.434251	0.000100212	0.635527	0.00574109	0.0157517	0.575115	0.253323	0.128002	0.533389
1987500	77.3295	1	1.02578	0.295555	0.766474	7.7253e-05	0.668743	0.00452148	0.0136495	0.527371	0.233034	0.12067	0.326965
1995000	77.2602	1	1.07908	0.38604	0.689573	6.92148e-05	0.676209	0.0040596	0.0125377	0.487315	0.217789	0.119551	0.100794
2002500	75.9181	1	1.03875	0.59054	0.545246	0.000117894	0.654569	0.00685252	0.0198376	0.565191	0.248756	0.12455	0.738116
2010000	76.1032	1	2.0979	-0.0995538	0.827963	9.95864e-05	0.650983	0.00582578	0.016692	0.560275	0.246684	0.12409	0.595612
2017500	77.4694	1	1.23261	0.218223	0.774721	9.49762e-05	0.664081	0.00560098	0.0166736	0.547401	0.241017	0.121247	0.594509
2025000	77.3927	1	1.00069	0.247829	0.806474	7.31861e-05	0.672807	0.00427687	0.0130714	0.514543	0.228039	0.120115	0.236726
2032500	77.2563	1	1.45878	0.249926	0.701117	9.00459e-05	0.664816	0.00526183	0.0156983	0.545867	0.240447	0.121536	0.529452
2040000	76.8508	1	1.03026	0.450791	0.650534	0.000111317	0.662262	0.00651165	0.0192802	0.55639	0.244884	0.122619	0.71817
2047500	76.634	1	0.664081	0.567389	0.639194	9.15941e-05	0.655546	0.00538601	0.0156364	0.551362	0.242877	0.122812	0.524824
2055000	73.0848	1	-0.44631	0.946314	0.587541	0.000131726	0.640672	0.00724802	0.0201711	0.592855	0.260932	0.130657	0.749228
2062500	75.5162	1	0.372451	0.656511	0.63571	0.000161105	0.671581	0.00944665	0.028764	0.551257	0.242896	0.123914	0.912897
2070000	75.1506	1	0.331118	0.562929	0.697567	0.000148407	0.66872	0.00838865	0.0253219	0.564152	0.248416	0.125448	0.867526
2077500	76.3835	1	1.0038	0.364666	0.704233	0.000121369	0.665645	0.00697739	0.0208682	0.560141	0.246539	0.1235	0.770695
2085000	76.779	1	0.890163	0.521979	0.619678	0.000103522	0.657947	0.00608467	0.0177887	0.556078	0.244777	0.12276	0.654647
2092500	76.6298	1	1.38253	0.0855887	0.842215	0.0001196	0.660275	0.00703833	0.0207177	0.557931	0.245565	0.122998	0.766251
2100000	76.8696	1	1.46986	0.304462	0.664836	0.000105048	0.664097	0.00608793	0.0181241	0.555618	0.244563	0.122583	0.670407
2107500	76.233	1	1.44072	-0.0924513	0.962002	8.43916e-05	0.657681	0.00489057	0.0142866	0.545483	0.240649	0.123249	0.40369
2115000	77.0853	1	0.963069	0.192749	0.852239	7.66493e-05	0.670248	0.00443916	0.0134621	0.526308	0.232733	0.121052	0.30055
2122500	77.3941	1	0.965522	0.353585	0.731645	8.93502e-05	0.663936	0.00525976	0.0156511	0.544374	0.239797	0.121243	0.525928
2130000	76.9057	1	1.04979	0.235634	0.79785	7.94694e-05	0.668648	0.00457813	0.0138165	0.53368	0.235698	0.121633	0.348835
2137500	75.9343	1	1.41718	-0.00473978	0.89982	0.000127552	0.655531	0.00748153	0.021719	0.563508	0.248032	0.124358	0.794043
2145000	74.2901	1	2.67196	-0.289135	0.848687	7.96826e-05	0.64607	0.00455525	0.0128705	0.535205	0.237634	0.126373	0.196769
2152500	77.3362	1	1.14126	0.241222	0.77498	8.51906e-05	0.665809	0.0049868	0.014922	0.540713	0.23833	0.121184	0.466142
2160000	76.2005	1	0.693407	0.526178	0.670138	0.000114252	0.660721	0.00656997	0.0193645	0.56256	0.2476	0.123975	0.721304
2167500	77.5444	1	1.34591	0.169001	0.787742	7.4846e-05	0.670751	0.00440169	0.0133689	0.520407	0.230222	0.120049	0.286531
2175000	76.2174	1	1.20121	0.390646	0.643565	0.00012061	0.66469	0.00690284	0.0205865	0.561945	0.24733	0.123871	0.762292
2182500	76.3065	1	1.20546	-0.102631	1.02329	7.02005e-05	0.682544	0.00396084	0.0124768	0.472427	0.212657	0.120936	0.0350604
2190000	77.5732	1	1.67648	0.0115309	0.838318	6.87979e-05	0.678131	0.00404526	0.012568	0.488177	0.217937	0.119011	0.113549
2197500	77.5821	1	1.4112	-0.0504466	0.941642	6.69923e-05	0.689688	0.00388599	0.0125228	0.449234	0.203047	0.118079	0.00688655
2205000	76.529	1	0.860546	0.524511	0.630483	7.23275e-05	0.664324	0.00425684	0.0126814	0.505879	0.225222	0.121387	0.150458
2212500	76.594	1	1.381	0.231274	0.727387	8.56619e-05	0.666292	0.0048886	0.0146493	0.545482	0.240511	0.122632	0.440726
2220000	74.6709	1	1.16077	0.589164	0.504136	0.000130323	0.654568	0.00731834	0.0211861	0.57633	0.253668	0.127107	0.779759
2227500	74.5882	1	0.633458	0.43959	0.7524	9.45584e-05	0.662811	0.00508519	0.0150811	0.567603	0.250141	0.127008	0.480137
2235000	75.7982	1	0.472103	0.49255	0.741258	7.27733e-05	0.67289	0.0041024	0.0125413	0.500012	0.223431	0.122563	0.102438
2242500	75.1098	1	-0.0261335	0.638231	0.732423	0.000125011	0.660461	0.00697637	0.0205466	0.572622	0.252029	0.126221	0.761074
2250000	73.2803	1	0.440273	0.762601	0.528832	0.000212533	0.688652	0.0123392	0.0396317	0.534967	0.236518	0.125548	0.984938
2257500	76.5496	1	0.86575	0.174978	0.889219	8.0937e-05	0.668051	0.0046117	0.0138928	0.537959	0.237537	0.122409	0.358358
2265000	76.6032	1	1.88997	0.0741505	0.748503	7.40992e-05	0.673283	0.00422327	0.0129264	0.516759	0.229309	0.121581	0.208588
2272500	76.5257	1	1.45227	0.319956	0.654096	0.000126722	0.666884	0.00735117	0.0220679	0.557426	0.245361	0.123076	0.802819
2280000	75.1209	1	1.39374	-0.0172305	0.9036	9.99315e-05	0.657275	0.0055517	0.0161987	0.56809	0.250171	0.126106	0.56454
2287500	75.7916	1	1.10836	-0.0460486	1.00449	7.15162e-05	0.684327	0.00393775	0.0124741	0.478955	0.215436	0.12205	0.0407209
2295000	73.8465	1	1.88611	-0.365873	1.07322	9.25941e-05	0.635848	0.00525937	0.0144428	0.569595	0.251219	0.1284	0.42013
2302500	76.1746	1	1.27332	-0.0216752	0.944813	9.81509e-05	0.656734	0.00566017	0.0164892	0.559005	0.246142	0.123915	0.583222
2310000	77.3349	1	1.0935	0.207483	0.817889	7.31711e-05	0.673204	0.00426438	0.0130491	0.514392	0.228012	0.120211	0.232595
2317500	75.8816	1	1.84846	0.207486	0.650048	7.55381e-05	0.674651	0.00418907	0.0128756	0.521168	0.231388	0.123017	0.197878
2325000	73.9131	1	0.991466	0.736251	0.433522	0.000130899	0.639224	0.00745891	0.0206746	0.584257	0.257151	0.128797	0.76496
2332500	76.4994	1	1.85812	0.0975718	0.726959	0.000105325	0.661348	0.00607373	0.017935	0.558906	0.246017	0.123349	0.661641
2340000	76.4402	1	0.472549	0.431875	0.776112	0.000112444	0.663962	0.00645157	0.0191989	0.560268	0.246592	0.123477	0.715111
2347500	76.2071	1	1.24899	0.233639	0.749364	0.000100007	0.664177	0.00564983	0.0168238	0.559639	0.246394	0.123886	0.603394
2355000	75.997	1	1.89291	-0.140925	0.896679	0.000100754	0.648192	0.00592068	0.0168293	0.56165	0.247279	0.124328	0.603713
2362500	77.2596	1	1.74422	-0.0760097	0.888986	6.89995e-05	0.676292	0.00405247	0.0125189	0.484662	0.216787	0.119482	0.0915432
2370000	76.6069	1	0.828748	0.342124	0.777213	7.12662e-05	0.677708	0.0040563	0.0125858	0.497979	0.222193	0.121023	0.120219
2377500	77.0987	1	1.08787	0.416226	0.657018	0.00011145	0.663319	0.00656014	0.0194847	0.554058	0.243857	0.122098	0.725699
2385000	76.0717	1	1.18242	0.450876	0.622934	0.000105062	0.660342	0.00598409	0.017618	0.562537	0.247626	0.124232	0.646248
2392500	71.9443	1	-0.0678105	0.617115	0.733419	0.000142254	0.661756	0.00712625	0.0210683	0.603715	0.26572	0.133131	0.776451
2400000	76.3191	1	1.26929	0.442537	0.607916	8.3151e-05	0.66071	0.00479524	0.0141332	0.543031	0.23964	0.123003	0.386739
2407500	74.8608	1	1.41553	0.369611	0.623312	0.000170582	0.677648	0.00974985	0.030246	0.5528	0.24366	0.124924	0.927682
2415000	77.0326	1	1.42728	0.0381078	0.866517	7.15044e-05	0.674975	0.00413745	0.0127296	0.504386	0.22437	0.120437	0.163492
2422500	77.2822	1	1.05243	0.197862	0.829156	8.30879e-05	0.666345	0.0048553	0.0145518	0.538342	0.237396	0.121176	0.431158
2430000	72.8612	1	1.20788	0.30044	0.69576	0.000124944	0.664519	0.00633026	0.0188692	0.595219	0.261979	0.131206	0.702256
2437500	76.9523	1	0.713954	0.511349	0.668319	0.000104615	0.659884	0.00615568	0.0180988	0.554813	0.24421	0.122411	0.66925
2445000	77.4974	1	1.45795	0.283455	0.681504	6.74223e-05	0.686588	0.0039104	0.0124768	0.462966	0.2084	0.118519	0.03501
2452500	75.4657	1	1.19182	-0.0938888	1.02033	7.65172e-05	0.667573	0.00427632	0.0128639	0.524377	0.232843	0.123872	0.19534
2460000	77.1592	1	0.794239	0.273539	0.833146	6.86789e-05	0.684642	0.00393621	0.0124817	0.477027	0.21395	0.11947	0.0649923
2467500	77.2528	1	1.34873	0.306645	0.68828	9.34297e-05	0.664033	0.00546942	0.0162796	0.548209	0.241408	0.121642	0.56986
2475000	77.4345	1	1.48999	0.0939323	0.817384	7.28044e-05	0.672402	0.00426931	0.0130322	0.513017	0.227433	0.119992	0.229423
2482500	76.4678	1	1.2393	0.308391	0.705069	7.28097e-05	0.67507	0.00413323	0.0127204	0.508726	0.226335	0.121581	0.161084
2490000	77.0837	1	1.64956	0.174074	0.71758	7.89352e-05	0.668656	0.00457516	0.0138079	0.531951	0.23494	0.121262	0.347737
2497500	76.0408	1	1.65653	0.248519	0.655575	0.000125991	0.666121	0.0071781	0.0214991	0.562759	0.247699	0.124158	0.788282
2505000	76.5614	1	1.18935	0.407823	0.641844	0.000133395	0.667874	0.00780912	0.0235125	0.554699	0.244195	0.1228	0.834971
2512500	76.4105	1	1.18535	0.418726	0.638782	0.000136285	0.668356	0.00795703	0.0239927	0.555174	0.244418	0.123037	0.844357
2520000	70.7894	1	-0.623918	0.703978	0.809423	9.3973e-05	0.658455	0.00456069	0.0133531	0.583171	0.258008	0.134599	0.284096
2527500	75.4974	1	1.91702	-0.076302	0.839254	9.01241e-05	0.65624	0.00510045	0.0148373	0.557208	0.245623	0.124994	0.458445
2535000	75.3421	1	1.69496	-0.17991	0.969339	7.46819e-05	0.666314	0.00420956	0.0126153	0.511376	0.227992	0.123718	0.130404
2542500	75.9809	1	1.36607	0.0209632	0.884496	9.38997e-05	0.659801	0.00533363	0.015678	0.557699	0.245662	0.124188	0.527938
2550000	76.9469	1	1.33165	0.172142	0.79297	0.000108325	0.663038	0.00632915	0.018783	0.55536	0.244436	0.122428	0.698776
2557500	76.6081	1	1.61492	-0.0703774	0.910848	8.43776e-05	0.658138	0.00494059	0.014452	0.543633	0.239765	0.122532	0.421076
2565000	76.728	1	1.85311	-0.018885	0.818492	9.7975e-05	0.656413	0.00576357	0.0167747	0.554593	0.244176	0.122791	0.600519
2572500	75.196	1	2.30569	0.083349	0.647257	7.84232e-05	0.672765	0.00425945	0.0130165	0.532354	0.236036	0.124615	0.226446
2580000	74.938	1	2.54029	-0.190322	0.801584	8.93536e-05	0.646729	0.0051087	0.0144611	0.559328	0.246684	0.126054	0.422012
2587500	76.2826	1	1.29952	0.335314	0.676222	0.000141753	0.670237	0.00826999	0.0250786	0.554003	0.243939	0.12311	0.863566
2595000	75.7254	1	2.31186	-0.157872	0.823238	7.87655e-05	0.656971	0.00454568	0.0132516	0.534074	0.236415	0.123717	0.267917
2602500	72.7111	1	2.82564	-0.374773	0.87205	0.000127954	0.614023	0.00743317	0.019258	0.596829	0.262683	0.131532	0.717341
2610000	73.1798	1	1.95941	-0.446867	1.11367	9.48325e-05	0.627842	0.00538139	0.01446	0.576236	0.254141	0.129866	0.42189
2617500	73.4633	1	2.51156	-0.343429	0.927168	0.000108756	0.62655	0.00622476	0.0166682	0.585844	0.257944	0.129765	0.594187
2625000	66.7179	1	3.77028	-0.893619	1.05576	0.000140365	0.516893	0.00827317	0.0171249	0.658119	0.28973	0.145536	0.620421
2632500	75.6175	1	1.7813	-0.2557	1.00977	7.31057e-05	0.663332	0.00421897	0.0125315	0.500237	0.223622	0.122904	0.0979127
2640000	77.02	1	2.0861	-0.104296	0.836036	6.88553e-05	0.678089	0.00401616	0.012476	0.475268	0.213357	0.119682	0.0568461
2647500	77.3362	1	1.29455	0.178357	0.791953	0.000100927	0.66321	0.00595037	0.0176679	0.550684	0.242407	0.121601	0.648732
2655000	76.8306	1	1.25589	0.0881574	0.871828	8.45435e-05	0.664362	0.00489348	0.0145797	0.542718	0.239315	0.122117	0.433916
2662500	76.8807	1	0.738859	0.396354	0.745211	8.87667e-05	0.663523	0.00514539	0.015292	0.547253	0.241128	0.122222	0.497826
2670000	75.5024	1	0.480367	0.707184	0.570969	0.000155699	0.664979	0.00918488	0.0274159	0.555307	0.244611	0.124259	0.897222
2677500	75.0237	1	0.338919	0.714813	0.601145	7.91913e-05	0.648384	0.00459087	0.0130565	0.535171	0.237208	0.125021	0.233974
2685000	75.4728	1	1.36489	0.53853	0.511421	8.81444e-05	0.650677	0.00507267	0.0145214	0.554835	0.24468	0.124939	0.42812
2692500	75.5003	1	0.796868	0.50518	0.642195	0.000111868	0.659755	0.00627594	0.0184454	0.568946	0.250422	0.125467	0.684646
2700000	75.8864	1	1.44767	0.457883	0.550137	8.87587e-05	0.657181	0.00507655	0.0148083	0.553327	0.243921	0.124164	0.45577
2707500	75.8087	1	0.968909	0.545592	0.596593	7.23595e-05	0.664973	0.00419114	0.0125099	0.495191	0.221602	0.122417	0.0865185
2715000	71.953	1	-0.565486	0.934653	0.631407	0.000229199	0.693311	0.0128621	0.0419385	0.538777	0.238439	0.127662	0.993257
2722500	72.4981	1	1.0679	0.66676	0.459228	0.000181038	0.664669	0.00984424	0.0293568	0.578298	0.254844	0.130264	0.919091
2730000	76.3173	1	0.779883	0.441295	0.709188	0.00014574	0.671421	0.00855579	0.0260388	0.551346	0.242806	0.12285	0.87853
2737500	76.1567	1	2.05286	0.0150297	0.746602	9.65564e-05	0.658918	0.00552924	0.0162109	0.558247	0.245835	0.123913	0.565348
2745000	75.805	1	2.1122	0.0389723	0.727344	8.957e-05	0.662309	0.00503057	0.014897	0.55475	0.244523	0.124362	0.463888
2752500	76.1398	1	2.04235	0.0875544	0.704797	8.70703e-05	0.664645	0.0049169	0.0146618	0.549801	0.242411	0.123584	0.441929
2760000	77.3553	1	1.31392	0.296873	0.702681	9.09059e-05	0.664364	0.00533587	0.0158978	0.545824	0.240401	0.12137	0.54391
2767500	77.5997	1	1.32685	0.221215	0.753984	7.66211e-05	0.669295	0.00451767	0.0136607	0.525138	0.232039	0.120125	0.32848
2775000	77.0607	1	1.04828	0.404737	0.674764	8.09307e-05	0.663837	0.00474282	0.0141087	0.535971	0.236536	0.121456	0.383952
2782500	75.071	1	0.136625	0.493318	0.798335	0.000108255	0.662152	0.00592751	0.0175449	0.572042	0.251814	0.126353	0.64257
2790000	76.7236	1	0.766911	0.413899	0.730051	0.000131627	0.668009	0.00773113	0.0232871	0.553595	0.243703	0.122498	0.830359
2797500	76.8189	1	0.841615	0.255676	0.831524	0.000106467	0.664073	0.00616468	0.0183512	0.5563	0.244858	0.122693	0.680557
2805000	77.581	1	1.32665	0.206956	0.764371	8.13204e-05	0.666838	0.00479748	0.0143999	0.534262	0.235652	0.120509	0.415689
2812500	76.4678	1	1.32489	0.451478	0.585942	7.23111e-05	0.666735	0.00421989	0.0126623	0.50516	0.224986	0.121478	0.144961
2820000	74.9532	1	1.77502	0.305652	0.601214	0.000140954	0.668433	0.0078018	0.0235301	0.569993	0.250928	0.126191	0.835325
2827500	73.7598	1	2.48578	0.125854	0.580061	8.99035e-05	0.667721	0.00465965	0.0140233	0.565753	0.249728	0.128403	0.374063
2835000	74.7218	1	2.16084	0.0752928	0.675161	9.32492e-05	0.663729	0.00502619	0.0149469	0.565391	0.2492	0.126682	0.468368
2842500	75.4845	1	0.963651	0.390404	0.690049	0.000113382	0.663515	0.0062933	0.0187031	0.569259	0.250555	0.125501	0.695505
2850000	75.8269	1	1.12306	0.423503	0.634455	0.000138028	0.667966	0.0078966	0.0237825	0.56112	0.247029	0.124295	0.84032
2857500	76.2353	1	0.779515	0.365557	0.763655	0.000147339	0.671684	0.0086413	0.02632	0.551392	0.242838	0.122962	0.882596
2865000	75.3238	1	0.291068	0.380735	0.850038	0.000127525	0.666097	0.00707758	0.0211965	0.569976	0.250871	0.125707	0.78005
2872500	72.1052	1	0.39411	0.912773	0.45572	0.000130987	0.627825	0.00719016	0.0193193	0.602994	0.265396	0.132887	0.71963
2880000	76.764	1	0.566652	0.491769	0.713955	9.45902e-05	0.660445	0.00550457	0.0162111	0.552531	0.243318	0.122644	0.565362
2887500	76.9319	1	1.41404	0.287023	0.680071	0.000105424	0.664279	0.0061215	0.0182339	0.555136	0.244349	0.122456	0.675364
2895000	77.2839	1	1.55195	0.0967643	0.804075	6.91562e-05	0.681508	0.00399307	0.0125374	0.487083	0.217688	0.119502	0.100662
2902500	75.4257	1	1.41857	-0.159486	1.01499	8.68546e-05	0.65375	0.00495307	0.0143049	0.553188	0.24404	0.124954	0.405656
2910000	76.2627	1	1.49733	-0.119353	0.969502	7.83092e-05	0.660659	0.00454339	0.0133889	0.53225	0.235439	0.122701	0.289592
2917500	76.9951	1	1.22368	0.373847	0.656937	0.000103366	0.663002	0.00603153	0.0178978	0.554185	0.24394	0.122316	0.659881
2925000	76.2888	1	2.23705	-0.0743014	0.780337	7.32812e-05	0.669683	0.00420289	0.0127238	0.510462	0.227094	0.121956	0.161975
2932500	74.9956	1	0.774004	0.486031	0.68523	7.61755e-05	0.668495	0.00420354	0.0126802	0.519121	0.231123	0.124581	0.150117
2940000	76.9476	1	1.15115	0.435603	0.629304	9.14643e-05	0.660362	0.00535879	0.015778	0.549092	0.241856	0.122189	0.535303
2947500	76.0297	1	0.959173	0.442153	0.658574	9.44713e-05	0.660797	0.00535841	0.0157971	0.557787	0.245683	0.124109	0.536691
2955000	74.1784	1	0.384351	0.888601	0.459058	0.000158156	0.646088	0.00932877	0.026359	0.57085	0.251409	0.127316	0.883148
2962500	76.0774	1	0.488919	0.535672	0.703674	0.000136034	0.666664	0.00786836	0.0236049	0.559091	0.246131	0.123797	0.836823
2970000	74.8792	1	0.852124	0.623992	0.547473	9.49088e-05	0.647959	0.00537852	0.0152781	0.566054	0.249415	0.126436	0.496693
2977500	75.1679	1	1.35256	0.527545	0.527452	7.81595e-05	0.655709	0.00446645	0.0129729	0.531151	0.235592	0.124628	0.217976
2985000	76.2384	1	0.800385	0.208158	0.870749	0.000119351	0.663813	0.0068446	0.0203595	0.561895	0.247307	0.123844	0.755257
2992500	72.3157	1	0.758888	0.710306	0.534421	0.000161039	0.657614	0.008511	0.0248579	0.593075	0.261134	0.131716	0.859872
3000000	75.9019	1	0.399427	0.485171	0.747058	0.000106977	0.661821	0.00603533	0.0178466	0.564484	0.248475	0.124601	0.657436
3007500	76.9373	1	0.725098	0.428489	0.731523	7.10948e-05	0.672659	0.00414207	0.0126537	0.500577	0.222984	0.120498	0.142425
3015000	76.4954	1	0.702711	0.268899	0.85601	7.39994e-05	0.674667	0.00418956	0.0128778	0.515861	0.229026	0.121746	0.198349
3022500	76.9646	1	1.50726	0.0312366	0.85249	8.0419e-05	0.664593	0.00469154	0.0139876	0.535405	0.236352	0.121598	0.369841
3030000	77.3646	1	1.47001	0.10923	0.811594	7.07327e-05	0.676564	0.00411836	0.0127332	0.501746	0.223183	0.119767	0.164406
3037500	75.4017	1	1.87842	-0.0610368	0.837044	0.000130995	0.651328	0.00764968	0.0219395	0.568326	0.250157	0.125459	0.799639
3045000	75.7246	1	0.495367	0.489966	0.729673	0.000162653	0.676459	0.00952927	0.0294531	0.547228	0.241158	0.123308	0.920061
3052500	77.1445	1	1.37045	0.0617475	0.861121	7.29328e-05	0.672454	0.00424201	0.0129509	0.512904	0.227544	0.120498	0.213576
3060000	76.0217	1	0.613163	0.23335	0.899891	7.70064e-05	0.672611	0.00429449	0.0131174	0.527956	0.233905	0.122982	0.245033
3067500	76.8586	1	1.42293	0.323228	0.661863	0.000101411	0.66368	0.0058718	0.017459	0.554828	0.24424	0.122577	0.638182
3075000	77.6953	1	1.36793	0.0720411	0.856795	6.69215e-05	0.689421	0.00387604	0.0124801	0.459651	0.207024	0.118083	0.0308389
3082500	74.0436	1	2.18041	0.0992036	0.655804	8.20318e-05	0.67246	0.00428335	0.0130773	0.544775	0.241427	0.127136	0.23781
3090000	77.4058	1	1.01063	0.333124	0.740055	8.21379e-05	0.665715	0.0048317	0.0144538	0.536349	0.236552	0.120887	0.421262
3097500	77.7567	1	1.3731	0.109492	0.827906	6.83137e-05	0.680668	0.00401151	0.0125622	0.48606	0.217033	0.118625	0.111253
3105000	76.0742	1	0.701093	0.263796	0.847082	0.000121159	0.664942	0.00689521	0.0205791	0.563315	0.247933	0.124173	0.762068
3112500	75.3946	1	0.552409	0.74643	0.53363	0.000113644	0.644065	0.00665171	0.018688	0.57012	0.250934	0.125692	0.694884
3120000	76.5754	1	1.71394	0.202429	0.680309	0.000110161	0.6641	0.00633806	0.0188689	0.558903	0.245995	0.123201	0.702244
3127500	77.6085	1	1.38873	0.117203	0.823589	6.72938e-05	0.688103	0.00389042	0.0124734	0.465802	0.209428	0.118381	0.0441866
3135000	76.877	1	0.915981	0.50488	0.633328	9.30589e-05	0.657966	0.00547636	0.0160112	0.550726	0.242546	0.122377	0.551845
3142500	71.821	1	1.59118	0.700097	0.347893	0.000120194	0.62371	0.00656392	0.0174438	0.604254	0.265998	0.133502	0.637398
3150000	77.5219	1	1.33519	0.183184	0.780325	8.70836e-05	0.664901	0.00513713	0.0153302	0.541552	0.238609	0.12091	0.500933
3157500	77.5696	1	1.375	0.209465	0.752139	8.04997e-05	0.667211	0.00474616	0.0142618	0.533013	0.235159	0.120478	0.401006
3165000	76.8839	1	1.27796	0.0763235	0.867029	9.31745e-05	0.661403	0.00542926	0.0160346	0.550754	0.242555	0.122367	0.553457
3172500	74.5678	1	1.81563	0.243161	0.644614	8.71821e-05	0.667638	0.0046469	0.0139814	0.557522	0.24612	0.126636	0.3691
3180000	77.057	1	0.732617	0.437308	0.718942	0.000108933	0.663212	0.00639017	0.0189738	0.554395	0.244009	0.122198	0.706413
3187500	77.3222	1	0.892889	0.364309	0.739915	8.81182e-05	0.663989	0.00517622	0.0154049	0.543798	0.239584	0.121338	0.506929
3195000	76.6301	1	0.685488	0.369297	0.775463	0.000125486	0.666736	0.00730018	0.0219051	0.556662	0.245022	0.122878	0.798778
3202500	76.6217	1	1.06215	0.484607	0.619265	8.06719e-05	0.659678	0.0047245	0.0138825	0.537164	0.237193	0.122254	0.357084
3210000	76.4412	1	0.45227	0.511632	0.720386	0.000102639	0.660481	0.00591468	0.0174207	0.558701	0.245946	0.123445	0.636205
3217500	73.7326	1	0.678015	0.196242	0.89563	0.000101851	0.664225	0.00529044	0.0157559	0.579739	0.255359	0.129028	0.533695
3225000	70.8071	1	2.62302	0.0157688	0.619387	0.000179986	0.658608	0.00918114	0.0268932	0.602871	0.265537	0.134678	0.890477
3232500	74.6406	1	0.32247	0.647998	0.642414	9.44573e-05	0.65198	0.00525205	0.0150912	0.567168	0.249947	0.126899	0.481007
3240000	76.5541	1	0.884196	0.320691	0.766167	9.30628e-05	0.664424	0.00531548	0.0158399	0.553039	0.243586	0.123019	0.539779
3247500	75.9882	1	0.56623	0.384013	0.791714	0.0001474	0.671377	0.00855889	0.0260447	0.554414	0.244157	0.123535	0.878617
3255000	76.3783	1	0.54479	0.288914	0.875414	6.97768e-05	0.693039	0.00384567	0.0125282	0.457503	0.206846	0.120494	0.00502574
3262500	75.5	1	1.33414	-0.107147	0.991488	9.50279e-05	0.653461	0.00540996	0.0156114	0.561939	0.24754	0.12519	0.522941
3270000	76.6734	1	1.32465	0.147765	0.799797	0.000114372	0.662527	0.00665955	0.0197336	0.558029	0.245604	0.122971	0.734527
3277500	74.7659	1	2.21048	0.158257	0.606675	9.88312e-05	0.664511	0.0053116	0.0158324	0.570024	0.251068	0.126803	0.539244
3285000	75.3444	1	2.41964	-0.315388	0.919575	7.22595e-05	0.664984	0.00420076	0.012539	0.463699	0.209764	0.122591	0.00161033
3292500	72.2923	1	3.04412	-0.304216	0.774326	8.82299e-05	0.635551	0.00481805	0.0132201	0.565263	0.250267	0.131102	0.262711
3300000	76.6141	1	1.35453	0.1572	0.785366	0.000106761	0.662733	0.00616172	0.0182695	0.558166	0.245681	0.123118	0.676954
3307500	75.8404	1	1.06639	0.55495	0.568563	0.000121802	0.658157	0.00701381	0.0205177	0.565596	0.248937	0.12467	0.760185
3315000	74.102	1	0.836356	0.598218	0.579303	0.000200013	0.688903	0.0116321	0.0373908	0.535453	0.236529	0.124495	0.975248
3322500	75.4825	1	0.429818	0.447343	0.785077	0.00010019	0.66258	0.00554755	0.0164411	0.565448	0.248983	0.12537	0.580209
3330000	76.4128	1	1.63912	-0.101991	0.927415	8.88643e-05	0.654502	0.00520922	0.0150774	0.550295	0.242515	0.12314	0.479817
3337500	74.787	1	1.96275	0.192269	0.646794	0.000137212	0.666074	0.00755232	0.0226168	0.573251	0.252339	0.126685	0.815786
3345000	77.3191	1	1.05956	0.357257	0.71311	7.87945e-05	0.66632	0.0046327	0.0138836	0.530867	0.234411	0.120818	0.357231
3352500	75.3747	1	1.07944	0.000977513	0.964803	0.000119275	0.655995	0.00677299	0.0196886	0.570458	0.251074	0.12571	0.73296
3360000	73.4117	1	2.78318	-0.421857	0.919789	9.72486e-05	0.61761	0.00570248	0.0149127	0.577834	0.254694	0.129516	0.46531
3367500	74.4698	1	1.54542	-0.184937	1.01602	8.37518e-05	0.65615	0.00462876	0.0134616	0.550155	0.243279	0.126539	0.300471
3375000	77.3862	1	1.53554	0.163809	0.755253	7.75848e-05	0.668901	0.00454381	0.0137234	0.528005	0.233257	0.120596	0.336822
3382500	71.9171	1	0.709979	0.461775	0.731854	0.000144678	0.665389	0.00718136	0.0214618	0.603546	0.265651	0.13315	0.787287
3390000	77.2065	1	1.37708	0.094631	0.84015	8.2139e-05	0.665219	0.00480895	0.0143645	0.537326	0.237018	0.121262	0.411987
3397500	75.411	1	1.87365	0.204668	0.654031	0.000131937	0.665952	0.00739397	0.0221345	0.567962	0.25	0.125415	0.804445
3405000	75.7285	1	1.4148	0.0788572	0.832407	8.13419e-05	0.667825	0.00452346	0.0136177	0.54135	0.239238	0.123969	0.322638
3412500	76.1444	1	1.46294	-0.00731722	0.898575	0.000107746	0.656089	0.00623823	0.0181391	0.562504	0.247594	0.124099	0.671091
3420000	76.8222	1	1.74094	0.197207	0.686607	8.65038e-05	0.665841	0.0049763	0.014892	0.545232	0.24033	0.122235	0.46344
3427500	75.6935	1	0.524751	0.580406	0.660352	7.2862e-05	0.66572	0.00418751	0.0125269	0.498933	0.223085	0.122728	0.0956673
3435000	76.1841	1	1.25822	0.331404	0.678459	8.68504e-05	0.664874	0.00490884	0.0146477	0.549272	0.242183	0.123486	0.440572
3442500	76.7022	1	1.32271	0.0752978	0.859099	7.54159e-05	0.6709	0.00432456	0.0131405	0.522529	0.231464	0.121592	0.249118
3450000	76.3099	1	1.41651	0.329874	0.646517	9.07358e-05	0.663808	0.00515387	0.0153301	0.552792	0.243561	0.12342	0.500932
3457500	73.0311	1	0.286275	0.411153	0.850696	0.000138409	0.666159	0.00711065	0.0212995	0.592447	0.260763	0.130677	0.782893
3465000	74.0363	1	0.0788577	0.439663	0.862004	7.56048e-05	0.686708	0.00391636	0.0125006	0.482032	0.217557	0.125489	0.0162745
3472500	76.4587	1	0.573501	0.418342	0.772201	8.13461e-05	0.665482	0.00465547	0.013917	0.539109	0.23803	0.12261	0.361322
3480000	76.4995	1	1.06474	0.290343	0.751572	8.28868e-05	0.667022	0.00471855	0.0141707	0.541793	0.239075	0.122644	0.390967
3487500	76.0411	1	1.88686	0.11074	0.723725	7.88639e-05	0.670145	0.00441471	0.0133838	0.534148	0.236284	0.123158	0.288817
3495000	76.3842	1	2.01998	0.206077	0.620704	6.9975e-05	0.688698	0.0038848	0.0124792	0.470417	0.211844	0.120746	0.0318375
3502500	76.6611	1	1.26316	0.286724	0.709773	0.000123529	0.666276	0.00718554	0.0215314	0.556836	0.245093	0.122856	0.789139
3510000	75.7531	1	1.77154	0.176491	0.687645	0.000137208	0.665986	0.00786115	0.0235354	0.562307	0.247545	0.12449	0.835432
3517500	75.2851	1	2.23149	0.0602194	0.676238	8.44342e-05	0.666426	0.00463194	0.0138858	0.549518	0.242646	0.125057	0.357499
3525000	76.7162	1	1.11297	0.0832619	0.906072	7.51279e-05	0.671298	0.00430773	0.0131053	0.521443	0.231039	0.121531	0.242871
3532500	77.1529	1	0.979952	0.221881	0.825091	8.45178e-05	0.666107	0.0049165	0.0147248	0.540941	0.238485	0.1215	0.44795
3540000	76.2791	1	0.988197	0.373437	0.713283	7.0315e-05	0.683263	0.00395125	0.0124749	0.474171	0.213341	0.121027	0.03868
3547500	77.4999	1	1.10505	0.312285	0.733626	7.97189e-05	0.666791	0.0047003	0.0141061	0.531967	0.234771	0.120554	0.383663
3555000	77.5643	1	0.999322	0.241659	0.812446	6.86084e-05	0.681138	0.00400088	0.0125474	0.485995	0.217117	0.118968	0.105092
3562500	77.0553	1	1.02724	0.211716	0.826632	9.7365e-05	0.663804	0.00566749	0.0168577	0.551736	0.242912	0.122121	0.605362
3570000	70.0516	1	1.08339	0.416242	0.689701	0.00013649	0.663087	0.00631027	0.0187296	0.624183	0.274729	0.137606	0.696598
3577500	77.3214	1	1.23919	0.296873	0.713359	8.30564e-05	0.665882	0.00486631	0.0145646	0.538095	0.237282	0.1211	0.432431
3585000	77.4002	1	1.35416	0.22312	0.748214	9.51211e-05	0.664178	0.0055947	0.0166597	0.548005	0.241284	0.121388	0.593675
3592500	76.765	1	0.78758	0.489152	0.674604	7.02753e-05	0.671301	0.00411794	0.012528	0.490105	0.219127	0.120524	0.0961905
3600000	76.1811	1	1.60515	0.315047	0.630223	0.000112732	0.66433	0.00640087	0.0190689	0.562711	0.247668	0.124024	0.710127
3607500	77.295	1	1.27262	0.18275	0.790599	0.000102649	0.663256	0.00604739	0.0179584	0.551447	0.242733	0.121697	0.662742
3615000	76.766	1	1.7533	0.227914	0.658657	8.66181e-05	0.665804	0.00497413	0.0148838	0.545693	0.240535	0.122349	0.462698
3622500	74.0089	1	2.55794	-0.0117086	0.669673	8.52808e-05	0.665226	0.00451605	0.0134898	0.555023	0.245402	0.127551	0.3046
3630000	75.9225	1	1.17286	0.0499171	0.905865	8.85146e-05	0.662617	0.00498887	0.014787	0.552827	0.243707	0.124081	0.453793
3637500	76.6656	1	1.35724	0.208788	0.748223	9.02584e-05	0.665036	0.00516877	0.0154308	0.550023	0.242322	0.122702	0.508981
3645000	76.3174	1	1.97211	0.143871	0.671638	8.47681e-05	0.6666	0.00479513	0.0143825	0.54566	0.240687	0.123111	0.413883
3652500	75.9695	1	1.56949	-0.052931	0.896422	0.00010391	0.654005	0.00600453	0.0173544	0.563064	0.247871	0.124431	0.632741
3660000	77.0409	1	0.886356	0.322621	0.774229	0.000108922	0.664587	0.00635961	0.0189605	0.554542	0.244074	0.122231	0.705888
3667500	77.2751	1	1.4036	0.103431	0.821644	8.8237e-05	0.663211	0.00518695	0.0154012	0.544212	0.239767	0.121434	0.506632
3675000	76.6836	1	0.927124	0.295333	0.790201	9.50854e-05	0.664424	0.00545362	0.0162515	0.553427	0.243708	0.122817	0.568025
3682500	76.9439	1	1.47448	0.177376	0.76047	9.3472e-05	0.664029	0.00541512	0.0161179	0.550511	0.242438	0.122256	0.55913
3690000	72.5525	1	1.61858	0.339785	0.618578	8.78808e-05	0.667801	0.00440923	0.0132729	0.564111	0.249681	0.130571	0.271385
3697500	77.2401	1	1.05262	0.397458	0.68062	0.000108513	0.663541	0.00640023	0.0190223	0.552689	0.243258	0.121818	0.708312
3705000	76.1871	1	1.80607	0.251617	0.625028	0.000100067	0.664169	0.00564945	0.0168223	0.559825	0.246477	0.123928	0.603307
3712500	74.8087	1	0.192101	0.424169	0.839348	0.000156135	0.67225	0.0087376	0.0266594	0.563978	0.248395	0.125898	0.887325
3720000	75.9113	1	0.784624	0.353306	0.779111	0.000136891	0.668446	0.00783259	0.0236239	0.560631	0.246809	0.124143	0.8372
3727500	73.0146	1	1.53337	0.050084	0.853834	0.000100572	0.661821	0.00514075	0.0152013	0.583745	0.257226	0.130475	0.490335
3735000	76.9577	1	1.18243	0.077802	0.892427	8.0652e-05	0.665833	0.00468534	0.014021	0.535876	0.236541	0.121628	0.373784
3742500	75.5086	1	1.59565	0.0831995	0.809278	8.32048e-05	0.667104	0.00459369	0.0137992	0.546217	0.241247	0.124538	0.346629
3750000	77.2884	1	1.30971	0.22222	0.751929	8.93518e-05	0.664905	0.00522639	0.0155967	0.54509	0.240121	0.121449	0.521829
3757500	75.3932	1	0.359453	0.391485	0.838949	8.28748e-05	0.667471	0.00455707	0.0137043	0.545847	0.241154	0.124728	0.3343
3765000	70.8375	1	-0.237219	0.544997	0.831669	0.000109033	0.661272	0.00518375	0.0153036	0.606351	0.267165	0.135408	0.498774
3772500	77.0098	1	1.9544	-0.0302637	0.8079	7.30461e-05	0.669385	0.00427194	0.0129212	0.513022	0.227662	0.12074	0.207514
3780000	75.723	1	2.28442	-0.23699	0.889941	7.74293e-05	0.652077	0.00454697	0.0130689	0.529238	0.234556	0.12356	0.236266
3787500	76.0349	1	0.993506	0.0857788	0.920409	8.36114e-05	0.665744	0.00470662	0.0140809	0.545046	0.240556	0.123573	0.380767
3795000	77.1892	1	1.79171	-0.10924	0.904286	6.80958e-05	0.681795	0.00397085	0.0124789	0.4642	0.209034	0.119113	0.0322044
3802500	76.5961	1	1.08995	0.269653	0.767707	0.000137015	0.668311	0.00807495	0.024345	0.552697	0.243338	0.12259	0.85088
3810000	74.1575	1	2.13094	0.11108	0.675747	9.74858e-05	0.664075	0.00514379	0.0153123	0.573226	0.252568	0.128001	0.499486
3817500	75.9991	1	1.62581	0.294221	0.643469	7.26184e-05	0.6777	0.00405222	0.0125728	0.501871	0.224016	0.122242	0.115398
3825000	75.8587	1	0.710714	0.643163	0.578368	0.000109701	0.651642	0.00637493	0.0182999	0.565385	0.248858	0.124705	0.678301
3832500	76.5215	1	0.909777	0.299457	0.791587	9.80648e-05	0.664269	0.00559711	0.0166714	0.55626	0.244918	0.12321	0.594379
3840000	74.7319	1	1.17604	0.154468	0.848034	8.94904e-05	0.666268	0.00480197	0.0143887	0.560584	0.247267	0.126466	0.414525
3847500	76.6459	1	1.71193	-0.0617249	0.878112	7.89336e-05	0.66204	0.00460639	0.01363	0.5332	0.235626	0.122064	0.324317
3855000	77.1151	1	1.50802	0.0264798	0.85875	6.92857e-05	0.680965	0.0039926	0.0125146	0.485163	0.217058	0.119757	0.0892297
3862500	76.6318	1	0.928482	0.249942	0.810948	0.000124798	0.665633	0.00727764	0.0217654	0.556827	0.245092	0.122891	0.795235
3870000	76.758	1	0.876504	0.204309	0.860046	9.71083e-05	0.663721	0.00559611	0.0166413	0.553951	0.243904	0.122714	0.592562
3877500	76.6217	1	1.34726	0.0965093	0.847847	9.40994e-05	0.662063	0.00542399	0.0160503	0.553268	0.243661	0.122915	0.554537
3885000	76.7511	1	1.19115	0.348657	0.685611	0.00013207	0.668297	0.00776518	0.02341	0.553111	0.243493	0.122422	0.83289
3892500	74.7362	1	2.1293	0.0134939	0.747434	0.000100628	0.658977	0.00549076	0.0161008	0.571434	0.251655	0.126915	0.557979
3900000	77.1775	1	1.91288	0.0385752	0.765387	7.05075e-05	0.676723	0.00409025	0.0126525	0.498459	0.222046	0.120006	0.142059
3907500	75.6815	1	1.97658	-0.209149	0.929777	8.87965e-05	0.646992	0.00519556	0.014718	0.554547	0.244486	0.124566	0.447306
3915000	76.9952	1	1.51419	0.0109206	0.870794	8.84031e-05	0.660066	0.00519713	0.0152887	0.546173	0.240653	0.121985	0.497557
3922500	77.3389	1	1.68052	0.00036888	0.842143	7.11339e-05	0.672885	0.0041792	0.0127759	0.504132	0.224102	0.119884	0.175097
3930000	76.78	1	1.66422	0.183616	0.714092	0.00010025	0.663697	0.00578597	0.0172046	0.555094	0.24437	0.122723	0.624762
3937500	76.8272	1	1.23687	0.281977	0.724729	7.44187e-05	0.672212	0.00427631	0.0130459	0.518744	0.229946	0.121247	0.232013
3945000	75.8991	1	0.991034	0.59843	0.550631	9.96625e-05	0.650441	0.00579859	0.0165883	0.561921	0.247417	0.124507	0.589344
3952500	76.2135	1	0.578715	0.552957	0.670885	7.25652e-05	0.66553	0.00422148	0.0126214	0.504364	0.224833	0.121918	0.132388
3960000	76.3985	1	0.557416	0.37596	0.802684	7.74191e-05	0.669188	0.00440402	0.0133127	0.529411	0.234272	0.122362	0.277769
3967500	76.4519	1	1.53506	0.166365	0.754713	0.000123321	0.663857	0.00716414	0.0213128	0.55906	0.246068	0.123315	0.783255
3975000	76.4225	1	1.16002	0.0534858	0.915948	9.38988e-05	0.660667	0.00539876	0.0159099	0.554573	0.244253	0.123306	0.544768
3982500	76.7045	1	1.91225	0.0872887	0.732854	7.53224e-05	0.671574	0.00431166	0.0131283	0.522178	0.231328	0.121577	0.246957
3990000	76.755	1	1.8591	0.213814	0.647656	6.98931e-05	0.683237	0.00395855	0.0124969	0.484708	0.21709	0.120402	0.0781966
3997500	76.5613	1	0.7758	0.357919	0.771701	0.000130857	0.667788	0.00762993	0.022967	0.555687	0.244615	0.122882	0.823564
4005000	76.9249	1	0.850786	0.255116	0.83308	8.02578e-05	0.668154	0.00462787	0.0139459	0.53524	0.236304	0.121659	0.364831
4012500	73.2425	1	-0.380389	0.791929	0.701351	0.000153278	0.661112	0.00823449	0.0242985	0.585127	0.257615	0.129769	0.850037
4020000	76.9202	1	0.785197	0.442885	0.701582	0.000123742	0.665776	0.00728549	0.0217982	0.55407	0.243879	0.122288	0.796072
4027500	76.1621	1	0.328305	0.565675	0.707832	0.000129498	0.664236	0.00749237	0.0223144	0.560515	0.246726	0.123806	0.808764
4035000	76.3328	1	0.450525	0.532168	0.713305	0.000105307	0.66005	0.00605981	0.0178256	0.560349	0.246655	0.123694	0.656429
4042500	76.8147	1	1.70968	0.0658596	0.781677	0.000100249	0.660245	0.00585242	0.0172254	0.55481	0.244244	0.122652	0.625883
4050000	77.496	1	1.26974	0.225578	0.765655	7.93886e-05	0.667828	0.00466764	0.0140519	0.531377	0.234538	0.120537	0.377404
4057500	74.7714	1	1.29537	0.167942	0.786026	9.32666e-05	0.665284	0.00501182	0.0149733	0.565105	0.249067	0.126583	0.470723
4065000	75.2755	1	1.13327	0.406649	0.652242	0.000171517	0.679108	0.00999055	0.0311337	0.546082	0.240753	0.123816	0.935508
4072500	76.407	1	0.624922	0.220952	0.90727	6.98724e-05	0.690394	0.00386489	0.0124833	0.468392	0.211053	0.120659	0.0276708
4080000	75.9375	1	0.521218	0.28611	0.876005	9.89189e-05	0.664343	0.00553335	0.0164851	0.561243	0.247128	0.124413	0.58297
4087500	77.0945	1	1.42651	0.142094	0.796202	8.5205e-05	0.665203	0.00495819	0.0148095	0.542122	0.238981	0.121647	0.455887
4095000	76.2539	1	1.14656	0.397812	0.651027	0.00013342	0.667676	0.00771631	0.0232192	0.558143	0.245703	0.123487	0.828941
4102500	76.5483	1	1.38971	0.106992	0.829475	0.000115184	0.661058	0.00670962	0.0197958	0.559198	0.246118	0.123229	0.736681
4110000	74.7174	1	1.93507	0.271577	0.583245	7.90701e-05	0.671933	0.00424396	0.0129363	0.533911	0.236897	0.125542	0.210615
4117500	76.9859	1	1.72031	0.202569	0.683283	8.06943e-05	0.667865	0.00466303	0.0140396	0.535844	0.236517	0.121578	0.375966
4125000	75.7188	1	1.01667	0.485346	0.633648	8.98644e-05	0.658896	0.00508314	0.014902	0.555598	0.244896	0.124546	0.464345
4132500	76.8638	1	1.50405	0.0603509	0.839847	9.01649e-05	0.66166	0.00524969	0.015516	0.548624	0.241691	0.122309	0.515643
4140000	73.9183	1	0.632182	0.0236059	1.05397	7.77364e-05	0.678821	0.00403275	0.0125561	0.518031	0.231357	0.12658	0.108767
4147500	77.2593	1	1.59441	0.0705587	0.806153	8.65377e-05	0.66282	0.00509428	0.0151085	0.542654	0.23914	0.121394	0.482491
4155000	76.2053	1	1.6711	0.327407	0.605547	9.62401e-05	0.663014	0.00545395	0.0161845	0.557692	0.245594	0.123807	0.563597
4162500	77.3441	1	1.3646	0.283536	0.696987	8.87597e-05	0.664729	0.00520497	0.0155247	0.544219	0.239749	0.12132	0.516311
4170000	74.7986	1	1.2554	0.578219	0.501359	8.39467e-05	0.648143	0.00479148	0.0136177	0.54995	0.243039	0.125939	0.322635
4177500	75.0593	1	0.331137	0.329704	0.880492	9.35183e-05	0.665304	0.00507128	0.0151519	0.56355	0.248338	0.126018	0.486183
4185000	76.4211	1	0.997809	0.527777	0.594763	8.3551e-05	0.656042	0.00489774	0.0142393	0.543255	0.239687	0.122837	0.398559
4192500	76.6484	1	0.582463	0.539604	0.677093	0.000119559	0.662119	0.00700239	0.0207245	0.55775	0.245485	0.122958	0.766452
4200000	76.917	1	1.26697	0.333607	0.689056	9.02946e-05	0.663978	0.00523017	0.015565	0.548376	0.241573	0.12221	0.519408
4207500	75.4393	1	2.03343	0.0874627	0.700179	0.000130805	0.661416	0.00742677	0.0219348	0.567971	0.25	0.12538	0.799522
4215000	77.3764	1	1.869	-0.0456171	0.840488	6.78752e-05	0.683011	0.0039539	0.0124733	0.46892	0.210743	0.118878	0.0474865
4222500	74.726	1	2.1472	-0.150421	0.846222	0.000131347	0.643118	0.00764646	0.0214258	0.575527	0.253318	0.126963	0.78632
4230000	75.975	1	1.86361	0.0125971	0.801995	8.26071e-05	0.664262	0.00466824	0.0139044	0.54338	0.239923	0.123613	0.35979
4237500	75.9012	1	1.97237	-0.14648	0.891436	0.000100005	0.647894	0.00586154	0.0166471	0.562071	0.247478	0.12451	0.592914
4245000	76.3095	1	1.92383	-0.123602	0.885144	8.61639e-05	0.653942	0.00505161	0.0145976	0.547686	0.2415	0.123207	0.43568
4252500	75.9493	1	1.32907	0.00918369	0.900937	0.000104397	0.657363	0.0059709	0.0174263	0.563388	0.24801	0.124479	0.636493
4260000	76.5067	1	1.10824	0.0584828	0.923912	8.12366e-05	0.665644	0.00465438	0.0139204	0.538716	0.237854	0.122512	0.361744
4267500	77.9546	1	1.56517	0.0921385	0.800293	6.65417e-05	0.687568	0.00389705	0.0124733	0.463936	0.208531	0.117709	0.0464098
4275000	76.9711	1	1.60553	0.0131512	0.847197	9.64821e-05	0.658241	0.00569167	0.016654	0.551989	0.243039	0.122273	0.593332
4282500	74.4183	1	0.302113	0.317179	0.888796	0.000133717	0.666045	0.00721765	0.0216126	0.578311	0.254546	0.127607	0.791279
4290000	76.7543	1	1.41055	0.243076	0.710991	0.000109059	0.664381	0.00630543	0.0187875	0.557178	0.245237	0.122828	0.698958
4297500	77.2371	1	1.03759	0.412223	0.675308	9.74464e-05	0.662045	0.00573803	0.0169787	0.550326	0.242284	0.121757	0.612277
4305000	75.8902	1	0.722353	0.164788	0.922082	8.51447e-05	0.666628	0.0047509	0.014251	0.548289	0.241903	0.123952	0.399835
4312500	75.3989	1	1.27744	0.277225	0.736019	0.000108823	0.664239	0.00599258	0.0178478	0.569319	0.250603	0.125668	0.657493
4320000	75.9794	1	1.51514	0.415698	0.568816	7.85258e-05	0.662906	0.00448761	0.0133126	0.533181	0.23594	0.123234	0.277751
4327500	76.6526	1	0.802791	0.501207	0.66299	0.000105809	0.660087	0.00615972	0.0181215	0.557662	0.245463	0.123035	0.670288
4335000	76.426	1	0.838221	0.449202	0.694428	0.000131691	0.667132	0.00766138	0.0230163	0.556877	0.245141	0.123157	0.824628
4342500	76.4954	1	0.970629	0.222227	0.835425	8.68979e-05	0.665949	0.00494419	0.0148007	0.547588	0.241393	0.122886	0.45507
4350000	77.0894	1	0.818135	0.333702	0.781126	8.41488e-05	0.665647	0.00489335	0.0146353	0.540807	0.238454	0.121602	0.439362
4357500	76.3192	1	0.477213	0.488002	0.738768	0.000128047	0.665907	0.00740254	0.0221572	0.559255	0.246168	0.123497	0.804996
4365000	75.5389	1	0.427595	0.758889	0.544685	0.000111355	0.643728	0.00654851	0.0183806	0.568525	0.250238	0.125384	0.681841
4372500	75.6202	1	1.2744	0.445759	0.608711	0.00010721	0.660238	0.00601688	0.0177091	0.566995	0.249585	0.125191	0.650764
4380000	77.3409	1	0.890964	0.415564	0.707362	6.77817e-05	0.681705	0.0039713	0.0124768	0.464222	0.208963	0.118834	0.0350747
4387500	75.8219	1	1.29099	0.535368	0.526045	0.000111256	0.654472	0.00641052	0.0185528	0.565927	0.249091	0.124785	0.689234
4395000	76.1	1	1.92894	0.22056	0.625749	9.34619e-05	0.66485	0.00525121	0.0156683	0.556528	0.245148	0.123935	0.527214
4402500	77.2187	1	1.25445	0.193802	0.786966	7.48522e-05	0.671631	0.0043502	0.0132479	0.52064	0.230473	0.120622	0.267314
4410000	77.4959	1	1.15075	0.238815	0.778091	8.88105e-05	0.664915	0.00523113	0.0156113	0.543246	0.239306	0.121026	0.522935
4417500	76.7233	1	0.738988	0.276074	0.836323	8.71797e-05	0.665735	0.00499879	0.0149546	0.546586	0.24091	0.122459	0.469057
4425000	76.0251	1	0.486849	0.349319	0.84226	7.39637e-05	0.675385	0.00413128	0.0127267	0.51291	0.228173	0.122507	0.162732
4432500	73.6395	1	1.78178	0.314804	0.580886	0.00017399	0.676049	0.00949629	0.0293139	0.567354	0.250019	0.127779	0.918657
4440000	77.2817	1	1.57619	0.0292497	0.842813	6.82303e-05	0.684906	0.00393097	0.0124755	0.472811	0.212278	0.119143	0.0558714
4447500	77.0689	1	1.76061	0.075491	0.766738	8.58799e-05	0.66351	0.00501633	0.0149078	0.543069	0.239372	0.12173	0.464869
4455000	76.1176	1	0.885655	0.028616	0.992969	7.07359e-05	0.686764	0.00390731	0.012474	0.476472	0.214309	0.121382	0.0411028
4462500	77.5336	1	1.48807	0.16736	0.760802	7.84648e-05	0.668109	0.00462046	0.0139216	0.529436	0.233756	0.120399	0.361887
4470000	76.5034	1	1.94675	0.123651	0.695477	9.32696e-05	0.663575	0.00533156	0.0158477	0.553548	0.243809	0.123126	0.540338
4477500	76.2507	1	1.71633	0.163915	0.721021	8.1112e-05	0.668647	0.00457113	0.0137953	0.539334	0.238209	0.122979	0.346138
4485000	76.7296	1	1.73386	-0.0462422	0.862099	9.25758e-05	0.65611	0.00545093	0.0158508	0.551443	0.242882	0.122655	0.540564
4492500	77.0229	1	1.97865	-0.167785	0.90567	6.86383e-05	0.675591	0.0040465	0.0124734	0.470322	0.211468	0.119559	0.0438645
4500000	76.3631	1	1.95458	-0.153229	0.896049	7.40363e-05	0.662993	0.00432712	0.0128399	0.515458	0.228947	0.121971	0.190005
4507500	73.423	1	2.75812	-0.397374	0.910714	9.45759e-05	0.622377	0.00548841	0.0145341	0.574569	0.253377	0.129361	0.429389
4515000	74.7949	1	1.21623	-0.0948051	1.00994	0.000119801	0.650585	0.0067646	0.0193598	0.576123	0.253569	0.126964	0.721131
4522500	77.4254	1	1.49451	0.229733	0.712144	7.883e-05	0.66814	0.00462402	0.0139337	0.530563	0.234246	0.120626	0.363355
4530000	77.2916	1	0.930564	0.440082	0.679863	6.76648e-05	0.683128	0.00396609	0.0125164	0.452697	0.204535	0.118685	0.00930443
4537500	74.3353	1	0.760553	0.60855	0.581405	8.24013e-05	0.652871	0.00459249	0.0132299	0.546271	0.241844	0.126649	0.264347
4545000	74.8861	1	0.327257	0.708841	0.597925	9.6585e-05	0.646652	0.00549184	0.0155423	0.567463	0.249986	0.126485	0.51767
4552500	75.0298	1	1.23814	0.598489	0.488639	9.75439e-05	0.645572	0.00558854	0.0157678	0.567187	0.249828	0.126224	0.534561
4560000	77.284	1	1.19019	0.143326	0.839697	8.65078e-05	0.664502	0.00507126	0.0151156	0.542471	0.239058	0.121345	0.483099
4567500	77.4615	1	1.25329	0.344327	0.683039	6.83318e-05	0.679238	0.00401063	0.0125034	0.480312	0.215027	0.119004	0.082592
4575000	77.1858	1	1.24335	0.145676	0.828491	9.78043e-05	0.662627	0.00573947	0.0170122	0.550881	0.242526	0.121866	0.614166
4582500	75.5689	1	0.732912	0.17968	0.914325	0.000115183	0.662682	0.00643756	0.0190845	0.568584	0.250253	0.125317	0.71073
4590000	75.3337	1	0.450748	0.282775	0.899591	7.93938e-05	0.671813	0.00433008	0.0131939	0.536203	0.237439	0.124493	0.258311
4597500	77.4288	1	1.12439	0.310214	0.729045	8.27674e-05	0.665784	0.00486845	0.0145668	0.537133	0.236857	0.12088	0.432643
4605000	74.5197	1	0.922008	0.527013	0.596916	0.000112427	0.657101	0.00613791	0.0179	0.577934	0.254393	0.127557	0.659985
4612500	76.0644	1	1.25861	0.0260467	0.910572	0.000121653	0.657243	0.00708375	0.020667	0.563344	0.247947	0.124186	0.76473
4620000	75.111	1	2.34089	0.00964658	0.700184	7.54984e-05	0.67605	0.00409445	0.0126391	0.515253	0.229593	0.124256	0.137998
4627500	77.022	1	1.69076	0.19803	0.697725	7.40228e-05	0.673036	0.00426982	0.013059	0.517423	0.229337	0.12086	0.234442
4635000	78.0066	1	1.55937	0.0272505	0.851508	6.64337e-05	0.686012	0.00391646	0.0124733	0.463765	0.208438	0.11761	0.0470332
4642500	76.672	1	1.54547	0.305356	0.639938	9.45712e-05	0.663784	0.00543245	0.0161576	0.5532	0.243618	0.122827	0.561801
4650000	76.2723	1	1.60237	0.306317	0.638991	7.03733e-05	0.684154	0.00393982	0.0124739	0.475435	0.213828	0.121068	0.0416196
4657500	77.1737	1	0.964216	0.353193	0.735014	0.000109001	0.664444	0.00639864	0.0190688	0.553323	0.243537	0.121955	0.71012
4665000	75.6774	1	1.65489	0.28131	0.635566	7.61413e-05	0.672869	0.00421526	0.0128855	0.523372	0.232341	0.123455	0.200014
4672500	73.0956	1	1.86837	0.0437404	0.78889	0.000142597	0.658656	0.00754838	0.0221137	0.590726	0.26002	0.130438	0.803939
4680000	75.5276	1	1.30873	0.186367	0.770099	9.71338e-05	0.664243	0.00536054	0.0159655	0.563282	0.248081	0.125201	0.548675
4687500	76.1217	1	1.67484	0.281719	0.641845	7.15306e-05	0.680726	0.00399256	0.0125051	0.491679	0.220092	0.121746	0.0836548
4695000	77.3332	1	1.028	0.253219	0.792132	9.60036e-05	0.664218	0.00563372	0.0167779	0.548942	0.241688	0.121539	0.600708
4702500	76.6213	1	1.07211	0.273533	0.758681	0.000113902	0.664804	0.0065716	0.0196052	0.558546	0.245832	0.123085	0.730019
4710000	77.1101	1	1.64596	-0.0231526	0.866047	7.10427e-05	0.673367	0.00414705	0.0126963	0.501834	0.22336	0.120224	0.154622
4717500	76.2718	1	2.02544	0.0730274	0.712463	0.00010214	0.660787	0.0058448	0.0172305	0.559949	0.246505	0.123787	0.626156
4725000	76.6233	1	0.743882	0.299288	0.813735	0.000105716	0.664275	0.00607178	0.0180856	0.557902	0.24557	0.123095	0.668648
4732500	76.6982	1	1.04291	0.368355	0.705609	6.95608e-05	0.681548	0.00397261	0.0124747	0.476816	0.214124	0.120311	0.0539946
4740000	76.6692	1	1.07085	0.10098	0.894606	9.2547e-05	0.662324	0.00534003	0.0158141	0.551849	0.243066	0.122774	0.537923
4747500	76.8718	1	1.35379	0.104029	0.831968	7.3093e-05	0.674235	0.0041965	0.012882	0.512744	0.227632	0.120977	0.199247
4755000	76.1997	1	1.4903	-0.0910456	0.956592	7.1579e-05	0.675549	0.00406321	0.0125233	0.494139	0.220978	0.121666	0.0938635
4762500	75.0888	1	1.92414	-0.0294488	0.823067	0.000102237	0.656037	0.00569446	0.0165554	0.569592	0.250798	0.126225	0.587326
4770000	76.7441	1	1.178	0.466503	0.607702	7.03517e-05	0.669723	0.00413846	0.0125303	0.490598	0.219326	0.120575	0.097295
4777500	75.4284	1	0.812332	0.330759	0.768029	0.000104676	0.66403	0.0057647	0.0171584	0.567861	0.249993	0.125563	0.622252
4785000	76.1673	1	0.443267	0.563781	0.691065	8.40851e-05	0.658178	0.00485746	0.0142105	0.545288	0.240598	0.123354	0.395389
4792500	76.2141	1	0.62465	0.55032	0.665913	0.000102445	0.657882	0.00590107	0.0172486	0.560533	0.246762	0.123909	0.627131
4800000	76.9198	1	1.14037	0.445876	0.632386	6.91313e-05	0.675063	0.00405436	0.0124774	0.476924	0.214043	0.119906	0.0591901
4807500	76.4626	1	2.01371	-0.0233505	0.785224	9.22033e-05	0.657617	0.0053579	0.0156488	0.553026	0.243609	0.123172	0.525761
4815000	73.1071	1	2.44817	-0.370215	0.946691	8.32102e-05	0.638934	0.0046583	0.0129015	0.547327	0.242935	0.128973	0.203407
4822500	75.0119	1	1.81966	0.194128	0.657254	9.72407e-05	0.664791	0.00526628	0.0157104	0.56709	0.249794	0.126251	0.530349
4830000	75.5985	1	1.60185	0.277514	0.642981	0.000135369	0.667722	0.00764311	0.0230021	0.564768	0.248614	0.124899	0.824324
4837500	76.9391	1	0.852659	0.348711	0.761621	6.90315e-05	0.683038	0.00395431	0.0124757	0.475649	0.213547	0.119839	0.0561008
4845000	76.744	1	0.979035	0.332745	0.737836	0.000129456	0.667629	0.0075914	0.0228402	0.554183	0.24395	0.12252	0.82079
4852500	76.8196	1	1.02487	0.351415	0.715916	0.000130342	0.667959	0.00767071	0.0231017	0.553026	0.243447	0.122326	0.826458
4860000	73.7934	1	2.16189	-0.0615161	0.775415	8.56762e-05	0.66263	0.00454073	0.0134592	0.55645	0.246065	0.127996	0.30012
4867500	76.2848	1	1.36398	-0.0739941	0.967687	7.70909e-05	0.66452	0.00443643	0.0132241	0.528377	0.23393	0.122528	0.263387
4875000	77.0663	1	1.27869	0.0446958	0.899049	7.21978e-05	0.673526	0.00418787	0.0128276	0.508827	0.226035	0.12051	0.187226
4882500	73.651	1	2.68014	-0.339953	0.878103	0.000115203	0.622421	0.00672282	0.0178051	0.586378	0.258114	0.129445	0.655441
4890000	77.346	1	1.33223	0.162166	0.799402	8.58078e-05	0.665072	0.00503369	0.0150292	0.541347	0.238583	0.121194	0.475633
4897500	76.7176	1	1.27273	0.108231	0.846813	0.000117901	0.661114	0.00693096	0.0204522	0.557292	0.245282	0.122835	0.75816
4905000	76.6694	1	0.585924	0.455572	0.736867	8.33792e-05	0.663038	0.00482602	0.0143222	0.541823	0.239019	0.122355	0.407505
4912500	76.2351	1	0.773068	0.531721	0.647549	7.47384e-05	0.662544	0.0043493	0.0128885	0.518564	0.2302	0.122297	0.20065
4920000	76.4426	1	1.13925	0.4876	0.600814	7.67224e-05	0.660813	0.00448751	0.0132302	0.527112	0.233362	0.122205	0.26439
4927500	75.1594	1	0.847508	0.43757	0.70787	9.54466e-05	0.661925	0.00524125	0.0155032	0.564636	0.248747	0.125891	0.514652
4935000	76.8835	1	0.992555	0.307452	0.755309	0.000125614	0.666818	0.00738185	0.0221556	0.553933	0.243826	0.122322	0.804959
4942500	73.6555	1	1.18297	0.660919	0.446218	0.000124655	0.642881	0.00692205	0.019383	0.587358	0.258514	0.129439	0.721987
4950000	75.6069	1	1.77069	0.0741839	0.755387	0.000118888	0.660062	0.00672741	0.0197901	0.568194	0.250078	0.125211	0.736484
4957500	76.9468	1	1.99456	0.0345157	0.752504	7.15672e-05	0.675354	0.00412688	0.012712	0.504136	0.224324	0.120584	0.158847
4965000	76.5837	1	1.74344	-0.0332933	0.851724	0.000105407	0.654602	0.00621855	0.018004	0.558188	0.245698	0.123175	0.664874
4972500	73.494	1	2.55386	-0.109871	0.740528	0.000138986	0.645568	0.00772627	0.021799	0.587197	0.258461	0.129599	0.796093
4980000	75.2092	1	2.11731	0.210049	0.593444	8.03385e-05	0.67095	0.00436862	0.0132765	0.539357	0.23872	0.124825	0.271966
4987500	74.9525	1	1.43937	0.519132	0.515198	8.42066e-05	0.65296	0.0047601	0.0137163	0.550129	0.243036	0.12567	0.335885
4995000	75.7716	1	1.71018	0.309456	0.601624	0.000124393	0.665747	0.00700631	0.0209611	0.565898	0.249073	0.124779	0.773388
5002500	76.2719	1	0.907808	0.599573	0.563307	0.000117984	0.655466	0.00693294	0.0201226	0.561703	0.247221	0.123789	0.74765
5010000	75.514	1	0.594428	0.492793	0.700403	8.81505e-05	0.660762	0.00493292	0.0145412	0.554625	0.24458	0.124859	0.430095
5017500	74.9822	1	1.51737	0.527641	0.490396	7.3717e-05	0.660965	0.0042293	0.0124745	0.490672	0.220361	0.123856	0.0534322
5025000	76.3431	1	0.882615	0.552005	0.608759	9.90423e-05	0.65554	0.00576522	0.016737	0.558124	0.245734	0.123591	0.598291
5032500	70.0187	1	0.681658	0.422231	0.708167	0.000149994	0.664987	0.00695926	0.0207731	0.624037	0.274661	0.137577	0.767897
5040000	74.3556	1	1.17436	0.457952	0.605573	7.84012e-05	0.666144	0.00425379	0.0127414	0.528456	0.235034	0.126047	0.166518
5047500	75.6988	1	0.707594	0.127944	0.955421	7.67678e-05	0.673287	0.00423851	0.0129732	0.526403	0.233485	0.123512	0.218031
5055000	75.5535	1	0.698754	0.129962	0.954628	8.38412e-05	0.667233	0.00462916	0.0139111	0.547366	0.241679	0.124503	0.360609
5062500	77.2701	1	1.2229	0.374653	0.661872	9.4206e-05	0.662635	0.00554115	0.0164248	0.548523	0.241532	0.121627	0.579181
5070000	77.0648	1	1.66485	0.0233744	0.831945	8.02691e-05	0.664243	0.00470287	0.0140068	0.534732	0.236044	0.121401	0.37211
5077500	75.5412	1	1.85561	0.265928	0.614808	8.97112e-05	0.66534	0.00495094	0.0147939	0.556465	0.245308	0.124888	0.454442
5085000	75.1815	1	1.21755	0.227291	0.756164	0.00010794	0.663986	0.00590044	0.0175601	0.570996	0.251353	0.126118	0.64334
5092500	76.4958	1	1.74995	0.242648	0.648607	0.000105482	0.664257	0.00603024	0.0179609	0.55897	0.246044	0.123357	0.662859
5100000	73.4383	1	0.452898	0.669203	0.619937	8.5927e-05	0.651312	0.00465718	0.0133563	0.557638	0.246708	0.128692	0.28459
5107500	76.9361	1	1.25449	0.404652	0.629562	9.61633e-05	0.661394	0.00561356	0.0165784	0.552102	0.243095	0.122337	0.58874
5115000	76.7645	1	0.61326	0.456563	0.733559	8.91957e-05	0.661937	0.00517402	0.0153049	0.548406	0.241633	0.122467	0.498884
5122500	76.6427	1	1.52742	0.328556	0.634503	0.000104619	0.663563	0.00602213	0.0178997	0.557507	0.245402	0.123048	0.659972
5130000	77.4325	1	1.26899	0.287596	0.714406	8.81927e-05	0.664801	0.00518666	0.0154734	0.543143	0.239283	0.121127	0.512326
5137500	73.424	1	1.61165	0.36045	0.571913	0.000163763	0.672329	0.00874441	0.0266865	0.577295	0.254262	0.128882	0.887696
5145000	74.646	1	-0.0356094	0.845419	0.575421	0.000145853	0.652859	0.00841305	0.0242352	0.57151	0.251618	0.12673	0.848879
5152500	74.9365	1	0.624977	0.487579	0.699388	8.1279e-05	0.663913	0.00447089	0.0133028	0.542466	0.240062	0.125424	0.276183
5160000	77.2301	1	0.911559	0.435852	0.6818	0.000101111	0.661863	0.00596308	0.0176351	0.551626	0.242823	0.121818	0.647102
5167500	75.9075	1	0.510913	0.660166	0.603531	0.000143285	0.663216	0.00842484	0.0250156	0.557683	0.245557	0.123907	0.862522
5175000	75.8054	1	1.8003	0.293173	0.594882	9.41188e-05	0.663839	0.00525173	0.0156227	0.559093	0.246285	0.124546	0.523792
5182500	76.6262	1	1.91333	0.0953294	0.71897	9.36521e-05	0.66258	0.00539102	0.0159772	0.552937	0.243524	0.122893	0.549488
5190000	73.1429	1	1.83976	0.514794	0.429783	8.60557e-05	0.647347	0.00467696	0.0132622	0.558234	0.247095	0.129262	0.269656
5197500	77.0536	1	1.32838	0.316074	0.688346	7.74087e-05	0.668138	0.00450117	0.0135634	0.528414	0.233568	0.121183	0.315094
5205000	76.889	1	1.69431	-0.0690791	0.890452	6.88472e-05	0.683504	0.00394858	0.0124759	0.468408	0.210807	0.119762	0.0365423
5212500	74.9423	1	2.35279	-0.238765	0.873573	7.52957e-05	0.659598	0.00428074	0.0125755	0.511218	0.228169	0.124459	0.116426
5220000	74.7352	1	1.89423	-0.372137	1.07595	7.45834e-05	0.655823	0.00429627	0.0124827	0.497431	0.223074	0.124491	0.0661023
5227500	73.5172	1	0.825198	-0.0878712	1.08776	8.95731e-05	0.660229	0.00471446	0.0138754	0.566086	0.249968	0.128856	0.356212
5235000	73.4589	1	1.01671	-0.15702	1.10267	9.16803e-05	0.655394	0.00487344	0.0141421	0.57011	0.251585	0.129117	0.387743
5242500	75.7274	1	1.08143	0.170108	0.846788	0.000147154	0.666064	0.00857831	0.0256885	0.557768	0.24562	0.124155	0.873272
5250000	75.9305	1	1.70786	-0.154015	0.953011	9.10489e-05	0.650768	0.00530558	0.0151921	0.55554	0.2448	0.124181	0.489569
5257500	76.088	1	1.82013	0.0305014	0.79788	7.77221e-05	0.668866	0.0043843	0.0132402	0.530531	0.234862	0.12295	0.266054
5265000	75.8401	1	2.11521	-0.13832	0.846808	9.29686e-05	0.65004	0.00540855	0.0154548	0.557902	0.245789	0.124436	0.510869
5272500	76.4979	1	1.25549	0.0163883	0.919541	9.66161e-05	0.658593	0.0056024	0.0164097	0.555701	0.244694	0.123227	0.578227
5280000	75.9715	1	1.66938	0.134701	0.754269	8.75354e-05	0.665544	0.00490199	0.0146566	0.551329	0.243087	0.123935	0.441427
5287500	77.154	1	1.06168	0.27675	0.76341	9.29923e-05	0.6645	0.00541819	0.0161496	0.548671	0.241625	0.121827	0.561264
5295000	75.6155	1	1.79299	0.0114981	0.797567	0.000115428	0.656757	0.00657724	0.019162	0.568149	0.250061	0.125216	0.713707
5302500	76.7527	1	1.59576	0.0125004	0.846256	0.000102467	0.657454	0.00602283	0.0175826	0.556026	0.244762	0.122805	0.644472
5310000	76.7371	1	0.859635	0.270715	0.813733	0.000121549	0.665532	0.00708887	0.0211945	0.556487	0.244934	0.122732	0.779993
5317500	77.335	1	1.46661	0.348431	0.634109	6.77548e-05	0.683338	0.00395171	0.0124792	0.462869	0.208447	0.118815	0.031772
5325000	75.688	1	1.58632	0.391045	0.565728	0.000105054	0.660818	0.00589488	0.0173797	0.565805	0.249076	0.125028	0.634068
5332500	77.153	1	1.49434	0.197402	0.736808	0.00010608	0.663732	0.0062219	0.0185028	0.55327	0.243521	0.122001	0.687107
5340000	75.3848	1	1.12419	0.216356	0.799836	7.21837e-05	0.693127	0.0038408	0.0125159	0.467657	0.211288	0.122585	0.00947591
5347500	76.9369	1	1.80746	-0.0588802	0.85801	7.58899e-05	0.664346	0.00446219	0.013294	0.524188	0.231984	0.121236	0.274791
5355000	76.0195	1	1.84293	0.0922066	0.747279	7.43533e-05	0.675779	0.00414086	0.0127717	0.515326	0.229091	0.122589	0.174077
5362500	76.2566	1	1.56154	0.264941	0.679238	0.000105793	0.664237	0.00599789	0.0178635	0.561122	0.246994	0.123855	0.658246
5370000	74.4069	1	0.0553756	0.667577	0.703641	0.000141781	0.662871	0.00781047	0.0231676	0.575988	0.253557	0.127422	0.827855
5377500	76.1695	1	1.21981	0.349442	0.691297	0.000112199	0.664225	0.00636716	0.0189626	0.562793	0.247706	0.12405	0.705969
5385000	76.4066	1	0.671108	0.512352	0.679827	7.13405e-05	0.669721	0.00414372	0.0125461	0.495472	0.221362	0.121321	0.104543
5392500	76.3399	1	2.01858	0.150997	0.661601	7.30449e-05	0.67745	0.00409986	0.0127108	0.509281	0.226618	0.121829	0.158533
5400000	75.8884	1	2.05767	0.163247	0.640167	8.24987e-05	0.668513	0.00459184	0.0138522	0.543465	0.239995	0.123767	0.353325
5407500	75.7496	1	1.54272	0.387195	0.591659	7.55821e-05	0.66825	0.00425921	0.0128386	0.520792	0.23132	0.123245	0.189725
5415000	75.2046	1	1.04369	0.373802	0.698409	7.37092e-05	0.678609	0.00401731	0.0124997	0.498259	0.223115	0.123624	0.0801694
5422500	75.6129	1	0.967359	0.153357	0.883099	0.000141439	0.664228	0.00815843	0.0242975	0.562087	0.247471	0.124659	0.850019
5430000	77.2468	1	1.41242	0.22912	0.724954	9.74902e-05	0.664147	0.00570687	0.0169922	0.550267	0.242257	0.121738	0.613039
5437500	73.5573	1	1.70589	0.145243	0.71329	0.000176714	0.669546	0.0098665	0.0298574	0.566409	0.249635	0.127817	0.924026
5445000	75.4124	1	1.64635	-0.195863	0.998939	8.37318e-05	0.65288	0.00480287	0.0138363	0.547644	0.241851	0.124761	0.351335
5452500	77.1604	1	1.57441	0.185865	0.727073	6.87892e-05	0.684788	0.00393624	0.0124876	0.478997	0.214697	0.119517	0.0708424
5460000	77.2557	1	1.28418	0.191129	0.785238	0.000106188	0.663432	0.00625761	0.0185924	0.552363	0.243121	0.121789	0.690901
5467500	75.7436	1	1.58207	0.0527449	0.831911	0.000126226	0.65886	0.00726447	0.0212947	0.565832	0.249049	0.124806	0.782761
5475000	76.1867	1	2.07045	0.0165566	0.742916	9.93265e-05	0.658472	0.00570205	0.0166957	0.559492	0.246339	0.123914	0.595833
5482500	76.4189	1	1.7136	-0.011081	0.845936	0.000110072	0.655566	0.00645622	0.0187444	0.560335	0.246627	0.123529	0.697203
5490000	76.4623	1	1.60229	-0.135467	0.961127	7.50738e-05	0.662896	0.00438545	0.0130092	0.520816	0.230935	0.121962	0.225044
5497500	71.7281	1	0.778609	0.157001	0.937891	0.000126342	0.662066	0.00619216	0.0183236	0.606408	0.266914	0.133749	0.679343
5505000	75.3159	1	0.840904	0.314909	0.779175	0.000170241	0.676442	0.0099823	0.0308517	0.546619	0.240972	0.123806	0.933098
5512500	76.3486	1	0.563328	0.335454	0.832755	7.47642e-05	0.673078	0.00422691	0.0129294	0.519103	0.230342	0.12211	0.209205
5520000	77.3541	1	1.55338	0.23051	0.701256	7.38206e-05	0.672046	0.00431198	0.0131481	0.516986	0.228997	0.120263	0.250445
5527500	74.9496	1	0.876081	0.145257	0.896522	0.000155788	0.665425	0.00895008	0.0267506	0.562384	0.247698	0.125578	0.888565
5535000	75.1034	1	1.03723	0.0742166	0.91658	0.000147814	0.66091	0.00852465	0.0251398	0.565041	0.248801	0.125584	0.864574
5542500	76.8501	1	0.843478	0.402535	0.721287	7.43769e-05	0.669011	0.00431879	0.0130481	0.518609	0.229882	0.121202	0.232421
5550000	76.6097	1	1.08211	0.32393	0.725932	7.57676e-05	0.67052	0.00433484	0.0131566	0.523774	0.231991	0.121797	0.251917
5557500	75.8494	1	0.797315	0.172251	0.907949	9.03054e-05	0.664909	0.00503786	0.0150343	0.555289	0.244726	0.124309	0.476078
5565000	76.7748	1	1.04237	0.241799	0.790338	0.000108503	0.664129	0.00628011	0.018698	0.556943	0.245134	0.122786	0.695296
5572500	77.2155	1	1.29023	0.174004	0.796437	0.000106504	0.663051	0.0062755	0.0186245	0.552758	0.243294	0.121872	0.692245
5580000	74.5428	1	0.904375	0.205946	0.868081	0.000102088	0.663984	0.00545253	0.016227	0.573787	0.252677	0.127352	0.566409
5587500	76.963	1	1.61689	0.0535603	0.821654	7.66305e-05	0.668354	0.0044481	0.0134122	0.526437	0.232842	0.121269	0.293126
5595000	77.3677	1	1.2699	0.171932	0.805935	7.98372e-05	0.667542	0.00467705	0.0140681	0.532724	0.235124	0.120807	0.379289
5602500	76.4427	1	0.827991	0.171417	0.903338	7.00236e-05	0.688097	0.00389046	0.0124733	0.475543	0.213777	0.120754	0.0453075
5610000	76.9566	1	1.94822	-0.0999709	0.863001	7.0277e-05	0.672401	0.00411812	0.0125706	0.493569	0.220326	0.120268	0.11455
5617500	74.1419	1	2.36065	0.095564	0.629802	0.000125783	0.661732	0.00674461	0.0199387	0.58243	0.256344	0.128351	0.741546
5625000	77.2281	1	1.44017	0.16502	0.775607	8.48973e-05	0.665564	0.00495708	0.0148222	0.54099	0.238479	0.121376	0.457059
5632500	75.2058	1	1.56148	0.426246	0.560134	0.000100271	0.658897	0.00556014	0.0163005	0.567636	0.24996	0.12594	0.571218
5640000	75.4772	1	0.893465	0.372504	0.744574	8.32552e-05	0.666608	0.00459868	0.0137936	0.546426	0.241343	0.124601	0.345919
5647500	76.6066	1	1.26538	0.0225047	0.915272	9.04127e-05	0.660258	0.00524103	0.0154265	0.55055	0.242555	0.122823	0.508639
5655000	75.863	1	1.15495	-0.00129947	0.952007	0.000107133	0.656571	0.00612998	0.0178493	0.564859	0.24864	0.124683	0.657568
5662500	75.7029	1	0.726006	0.288078	0.823594	8.92631e-05	0.665926	0.00494448	0.0148006	0.554992	0.244657	0.124548	0.455056
5670000	76.5408	1	1.34535	0.0755187	0.849895	9.32625e-05	0.661636	0.00536857	0.0158663	0.553277	0.243688	0.123051	0.541668
5677500	77.2209	1	1.23248	0.259822	0.745059	0.000113021	0.664881	0.00666239	0.0198807	0.552835	0.243318	0.121828	0.739583
5685000	75.5354	1	0.99853	0.10946	0.914262	9.67557e-05	0.66237	0.00537114	0.0159084	0.562967	0.24795	0.125174	0.544658
5692500	74.3674	1	2.66782	-0.20121	0.782236	9.51197e-05	0.643019	0.00537563	0.0150586	0.56958	0.251018	0.127478	0.478193
5700000	76.9241	1	1.70634	0.134477	0.736729	0.00010588	0.662389	0.00618258	0.0183128	0.555278	0.244409	0.122474	0.678867
5707500	77.8925	1	1.13592	0.147737	0.851551	6.65092e-05	0.689717	0.00387163	0.0124777	0.459324	0.206797	0.117716	0.0336863
5715000	75.2501	1	1.01354	0.566592	0.573127	8.40696e-05	0.653414	0.00478925	0.0138184	0.548894	0.242416	0.125095	0.349066
5722500	76.0118	1	1.11696	0.366882	0.677304	0.000134703	0.668065	0.00772014	0.023258	0.560367	0.246683	0.123989	0.829753
5730000	76.851	1	1.41092	0.238828	0.715618	0.000115485	0.664882	0.00673003	0.0200826	0.556234	0.244814	0.122582	0.746335
5737500	76.7687	1	1.58817	-0.0484849	0.900915	8.04138e-05	0.661438	0.00470749	0.0139044	0.536119	0.236717	0.121961	0.359781
5745000	77.1564	1	1.95764	-0.0194911	0.800094	7.03374e-05	0.675047	0.00410334	0.0126275	0.496835	0.221445	0.119998	0.134344
5752500	77.2297	1	1.06054	0.41754	0.666005	8.51927e-05	0.662159	0.00502421	0.0148715	0.541334	0.238617	0.121388	0.46158
5760000	75.0815	1	1.55943	0.345538	0.621127	7.46746e-05	0.675863	0.00406826	0.0125511	0.50733	0.226618	0.124093	0.10667
5767500	75.4686	1	0.738871	0.0859845	0.981086	7.77424e-05	0.672019	0.0042709	0.0130218	0.53007	0.235013	0.124046	0.227458
5775000	75.295	1	0.569874	0.303939	0.853302	7.32671e-05	0.683648	0.00395026	0.0124869	0.49418	0.221516	0.123351	0.0702513
5782500	75.4813	1	2.07724	-0.074987	0.804062	9.98844e-05	0.653095	0.0056858	0.0163901	0.565294	0.24892	0.125366	0.576979
5790000	76.264	1	1.628	0.272488	0.658635	8.73712e-05	0.665562	0.00493873	0.0147672	0.549484	0.242239	0.123358	0.45195
5797500	76.842	1	1.57229	0.281239	0.660612	9.13415e-05	0.664459	0.00526867	0.015702	0.549731	0.242149	0.122393	0.529727
5805000	75.8773	1	1.19912	0.011264	0.930136	8.6552e-05	0.662084	0.00488658	0.0144609	0.550492	0.242787	0.124063	0.421991
5812500	74.2878	1	0.661975	0.0443042	1.02736	9.16305e-05	0.663009	0.00488733	0.0145029	0.56592	0.249575	0.127467	0.426249
5820000	77.3302	1	1.28023	0.316231	0.697037	7.5371e-05	0.66915	0.00442208	0.0133658	0.522238	0.231036	0.120484	0.28606
5827500	76.8634	1	0.797286	0.247446	0.849202	7.62735e-05	0.671073	0.00438203	0.0133222	0.525461	0.232512	0.121409	0.279261
5835000	73.0887	1	0.878448	0.0385873	0.99574	8.35501e-05	0.671822	0.00424508	0.0129353	0.548818	0.243514	0.129054	0.210417
5842500	75.729	1	1.89902	0.134019	0.704149	7.22606e-05	0.684723	0.00393795	0.0124904	0.491585	0.220282	0.122473	0.073283
5850000	77.087	1	0.772797	0.187616	0.901175	6.81239e-05	0.69425	0.00382947	0.0125249	0.452647	0.204613	0.119067	0.00617488
5857500	74.7784	1	0.999266	0.399741	0.671803	0.00015612	0.672319	0.00872267	0.0266194	0.564376	0.248569	0.125972	0.886778
5865000	75.6275	1	1.26513	0.203152	0.791469	0.000128709	0.664775	0.00726911	0.0216843	0.56649	0.249344	0.12501	0.793144
5872500	76.7442	1	1.27875	0.212643	0.764113	0.000127027	0.665559	0.00746695	0.0223266	0.554994	0.244296	0.122589	0.809055
5880000	76.2273	1	0.774661	0.309173	0.795163	0.000119699	0.665393	0.00683201	0.020418	0.561965	0.247338	0.123863	0.757094
5887500	75.3037	1	0.194305	0.779864	0.576964	0.000117233	0.646381	0.00681286	0.0192661	0.571172	0.251391	0.125877	0.717644
5895000	76.9747	1	1.09863	0.450808	0.636649	6.97187e-05	0.67207	0.00410666	0.012523	0.487638	0.218074	0.120077	0.0936822
5902500	74.2615	1	0.289877	0.606529	0.683414	8.37638e-05	0.657772	0.00458012	0.0133833	0.550493	0.243515	0.126929	0.288737
5910000	77.0197	1	1.52485	0.0217163	0.857401	9.31587e-05	0.659251	0.00548785	0.0161053	0.549757	0.242108	0.122097	0.558279
5917500	77.6687	1	1.07623	0.170814	0.847739	6.79627e-05	0.683233	0.00396334	0.0125118	0.480162	0.214853	0.118626	0.0876524
5925000	76.6474	1	1.01808	0.183962	0.840356	9.24274e-05	0.664195	0.00529987	0.0157826	0.551914	0.243099	0.122813	0.535638
5932500	76.0785	1	0.784106	0.200296	0.889164	9.47221e-05	0.664178	0.00532748	0.015864	0.55762	0.245601	0.124019	0.541508
5940000	76.1179	1	1.73677	0.071271	0.784337	0.00011434	0.659815	0.00657286	0.0193215	0.563347	0.247946	0.12415	0.71971
5947500	76.2384	1	2.12845	0.0800332	0.68953	7.44015e-05	0.674574	0.00418055	0.0128464	0.516827	0.229537	0.122238	0.191467
5955000	75.1458	1	0.92455	0.3884	0.725921	7.58889e-05	0.673367	0.0041454	0.0126913	0.518509	0.230803	0.124285	0.15323
5962500	75.4754	1	1.27594	0.475117	0.568215	0.000144837	0.667621	0.00827352	0.0248919	0.56207	0.247484	0.124841	0.860447
5970000	77.1267	1	0.981664	0.323617	0.756627	7.425e-05	0.67102	0.00431884	0.013128	0.518447	0.229675	0.120709	0.246905
5977500	77.5629	1	1.25246	0.265548	0.737779	8.0793e-05	0.666876	0.00476575	0.0143062	0.533521	0.235364	0.120509	0.405801
5985000	75.3632	1	0.589559	0.2717	0.863579	0.000142608	0.667707	0.0080715	0.0242903	0.564487	0.248527	0.125189	0.849886
5992500	75.2014	1	2.36509	-0.0234257	0.718418	8.65277e-05	0.661339	0.00479467	0.0141577	0.553698	0.244334	0.125367	0.389508
6000000	75.6729	1	1.8357	-0.14625	0.914541	7.35267e-05	0.669174	0.00416267	0.0125826	0.505624	0.225625	0.122946	0.119068
6007500	76.1306	1	1.71437	-0.0646025	0.888164	9.80749e-05	0.65421	0.0056888	0.0164516	0.559305	0.246277	0.124002	0.58087
6015000	77.4544	1	1.0399	0.295146	0.759355	8.25384e-05	0.666166	0.0048543	0.0145411	0.536681	0.236667	0.120819	0.430085
6022500	75.9476	1	1.08954	0.086525	0.894763	0.000115379	0.660012	0.00659271	0.019391	0.564977	0.248663	0.124507	0.72228
6030000	76.8751	1	0.700995	0.367748	0.779448	0.000104621	0.663988	0.00606489	0.0180496	0.555488	0.244509	0.12257	0.666991
6037500	75.0364	1	2.23917	-0.0609136	0.759046	0.00010538	0.653088	0.00591231	0.0170427	0.57139	0.251553	0.12639	0.615871
6045000	78.2124	1	1.48012	0.0186419	0.875316	6.55806e-05	0.692049	0.00385538	0.0125195	0.445093	0.201136	0.116836	0.00812853
6052500	74.3857	1	0.693911	0.0383503	1.02262	9.52649e-05	0.661368	0.00510975	0.0150894	0.569611	0.251024	0.127448	0.48085
6060000	74.8114	1	1.92348	-0.137042	0.879066	0.000114616	0.646636	0.00652435	0.0184635	0.575641	0.253369	0.12694	0.685427
6067500	75.9145	1	1.63695	0.151246	0.733279	7.82901e-05	0.671464	0.00435489	0.0132555	0.532457	0.235694	0.123325	0.268552
6075000	76.2374	1	1.57916	0.381667	0.579185	9.63038e-05	0.661039	0.0054955	0.0162128	0.557491	0.245502	0.123744	0.56547
6082500	76.7215	1	1.21438	0.35989	0.681644	7.64343e-05	0.668156	0.00441098	0.0132923	0.526067	0.232818	0.121678	0.274515
6090000	77.1552	1	1.04691	0.419997	0.662318	9.89495e-05	0.661738	0.00581764	0.0171986	0.551564	0.242816	0.121945	0.624437
6097500	76.4551	1	0.614472	0.567211	0.644068	0.000131803	0.66398	0.00775117	0.0230676	0.556513	0.244982	0.123089	0.825731
6105000	76.4415	1	0.447125	0.591631	0.663478	0.000113386	0.658522	0.00661662	0.0193764	0.560268	0.246591	0.123469	0.721743
6112500	74.3971	1	1.02646	0.718427	0.453444	9.45924e-05	0.633273	0.00549855	0.0149936	0.568845	0.25071	0.127395	0.472511
6120000	77.2681	1	1.64574	0.0951696	0.778188	9.0061e-05	0.662685	0.00529823	0.015707	0.545798	0.240416	0.121513	0.530098
6127500	76.1794	1	0.953442	0.0171881	0.987303	7.16098e-05	0.680199	0.0040045	0.0125219	0.494081	0.220968	0.121702	0.0930942
6135000	75.8918	1	0.667104	0.408321	0.742531	0.000116143	0.664247	0.00654444	0.0194918	0.565508	0.248896	0.124621	0.725955
6142500	76.949	1	1.21573	0.135237	0.835459	9.11224e-05	0.663459	0.00529072	0.0157209	0.548822	0.241745	0.122175	0.531119
6150000	77.2557	1	1.11242	0.206815	0.814071	7.81406e-05	0.668898	0.00455465	0.013756	0.529658	0.233963	0.120881	0.34108
6157500	76.8644	1	2.04193	0.103239	0.693245	6.8777e-05	0.690859	0.00385979	0.0124855	0.463911	0.20909	0.119708	0.0257454
6165000	77.0932	1	0.832792	0.286232	0.814381	7.27816e-05	0.673914	0.00421085	0.0129133	0.512011	0.227232	0.120561	0.205887
6172500	76.656	1	0.988082	0.202175	0.833524	0.000116797	0.663808	0.00678721	0.0201885	0.558026	0.245603	0.122982	0.749794
6180000	75.287	1	2.01966	0.157778	0.65941	0.000118777	0.663543	0.0065721	0.0195332	0.571331	0.251459	0.125903	0.727448
6187500	76.8081	1	1.92503	0.088881	0.724683	8.28451e-05	0.665617	0.00478156	0.0142996	0.540324	0.238368	0.122058	0.405093
6195000	70.3608	1	3.20076	-0.630425	0.990944	9.77895e-05	0.586598	0.00564031	0.0136436	0.593383	0.262209	0.135794	0.326175
6202500	76.0527	1	2.22004	-0.111035	0.813332	7.72268e-05	0.661679	0.00445186	0.0131587	0.528797	0.234212	0.122954	0.252274
6210000	72.9501	1	2.26179	-0.27501	0.933337	0.000136413	0.631142	0.00770152	0.0208794	0.593694	0.261307	0.130899	0.77102
6217500	76.3188	1	1.19964	0.153827	0.82232	8.7613e-05	0.665267	0.00496457	0.0148315	0.549461	0.24221	0.123264	0.457911
6225000	77.3633	1	1.50692	0.224186	0.711951	8.4187e-05	0.666069	0.00493187	0.0147692	0.539355	0.237773	0.121082	0.452129
6232500	76.1449	1	1.57108	0.331868	0.617227	7.65908e-05	0.669082	0.0043365	0.0131044	0.526493	0.233278	0.122713	0.242719
6240000	74.9939	1	1.07015	0.609083	0.529342	9.43034e-05	0.647601	0.00537102	0.0152413	0.564732	0.24884	0.126181	0.493662
6247500	76.7483	1	1.53186	0.34423	0.619234	8.52732e-05	0.663773	0.00492863	0.0146586	0.544134	0.239914	0.122315	0.441625
6255000	76.8398	1	1.19495	0.157964	0.828949	0.000116729	0.662804	0.00685099	0.0203175	0.556221	0.244809	0.122591	0.753929
6262500	77.1069	1	1.79585	0.107225	0.738033	8.0883e-05	0.666593	0.00470807	0.0141211	0.535692	0.236407	0.121366	0.385367
6270000	74.2346	1	1.73069	0.149994	0.71604	7.60391e-05	0.684604	0.00393985	0.0124917	0.504557	0.22607	0.125624	0.0743373
6277500	73.769	1	0.939986	0.165255	0.866652	8.59069e-05	0.669941	0.00444935	0.0134805	0.557101	0.246331	0.128064	0.303236
6285000	74.4814	1	1.94209	0.161664	0.65288	0.00010847	0.663594	0.00579304	0.0172204	0.577181	0.254092	0.1276	0.625612
6292500	77.0344	1	1.1834	0.254009	0.766508	7.35393e-05	0.67329	0.00424606	0.0129964	0.515384	0.22855	0.120772	0.222582
6300000	77.4146	1	0.962836	0.329541	0.754082	7.18427e-05	0.67289	0.00421744	0.012893	0.508472	0.225709	0.119882	0.201612
6307500	75.1402	1	0.784124	0.202521	0.892298	8.34095e-05	0.669153	0.00452555	0.0136787	0.547785	0.242031	0.125249	0.330895
6315000	77.4212	1	1.65107	0.0819693	0.788895	7.65971e-05	0.668183	0.00450799	0.0135858	0.525512	0.232266	0.120444	0.318225
6322500	77.4044	1	1.50188	0.0567794	0.837904	7.03703e-05	0.67609	0.00411377	0.0127003	0.499572	0.222338	0.119633	0.155712
6330000	76.059	1	0.848799	0.117299	0.933363	8.83977e-05	0.664275	0.00497983	0.014833	0.551897	0.243284	0.123809	0.458056
6337500	73.7649	1	-0.255057	0.720702	0.719642	0.000186689	0.679958	0.0104881	0.0327709	0.554709	0.244667	0.126572	0.94824
6345000	72.2286	1	-0.625993	0.869967	0.676669	0.000146826	0.65325	0.00766646	0.0221095	0.599478	0.263872	0.13237	0.803836
6352500	74.0744	1	0.387453	0.426358	0.781275	0.000142054	0.667645	0.00761286	0.0229058	0.579719	0.255193	0.128182	0.822232
6360000	76.7695	1	0.917673	0.323503	0.77142	7.81066e-05	0.668746	0.00449039	0.0135557	0.530833	0.234644	0.121763	0.314022
6367500	77.3941	1	1.01275	0.355167	0.723712	7.48729e-05	0.668765	0.00441077	0.0133161	0.520626	0.23038	0.120317	0.278308
6375000	76.7389	1	0.826626	0.434874	0.69578	0.00013028	0.667311	0.00765572	0.0230116	0.55394	0.243847	0.122507	0.824529
6382500	76.2792	1	0.574446	0.632457	0.610743	9.6281e-05	0.651647	0.00565443	0.0162319	0.557164	0.245356	0.123659	0.566733
6390000	76.2242	1	0.663677	0.592672	0.618965	0.000141891	0.665913	0.00836763	0.0250462	0.554627	0.244212	0.123238	0.863032
6397500	72.7321	1	0.0909829	0.507351	0.814866	8.00611e-05	0.676306	0.00404436	0.0124944	0.518285	0.232172	0.128882	0.0763823
6405000	75.4816	1	0.796134	0.262102	0.825594	0.000154188	0.670353	0.00891018	0.0270295	0.556577	0.245152	0.12439	0.892275
6412500	75.8544	1	1.07406	0.144603	0.872518	0.000108783	0.662056	0.00612833	0.0181342	0.565271	0.248812	0.124711	0.670866
6420000	76.27	1	0.669332	0.338729	0.807319	7.1014e-05	0.681824	0.00397544	0.0124945	0.488138	0.218666	0.121381	0.0764402
6427500	75.5374	1	1.26972	-0.0932168	0.995576	8.69979e-05	0.6575	0.00492386	0.0143763	0.55286	0.243865	0.124746	0.413224
6435000	77.6253	1	1.94112	0.0235551	0.773381	6.6954e-05	0.690533	0.00386774	0.0124981	0.454231	0.204968	0.118096	0.0176304
6442500	77.8093	1	1.53556	0.102231	0.799742	6.8744e-05	0.678845	0.00405341	0.0126214	0.490904	0.218833	0.118665	0.13238
6450000	76.7775	1	1.57889	0.321221	0.629057	7.3776e-05	0.67096	0.00425827	0.0129415	0.515776	0.228839	0.12124	0.211683
6457500	77.1669	1	0.85367	0.395023	0.721555	0.00010236	0.663222	0.00600256	0.0178235	0.55248	0.243192	0.121957	0.656328
6465000	77.0341	1	0.758597	0.394752	0.748918	7.4015e-05	0.669616	0.00431553	0.0130621	0.517409	0.229326	0.120838	0.235024
6472500	73.9476	1	-0.17264	0.937283	0.542177	0.000155965	0.649424	0.00898019	0.0256155	0.575036	0.253221	0.127972	0.872148
6480000	76.9243	1	1.47679	0.32968	0.640745	7.9507e-05	0.666242	0.00461586	0.01383	0.5337	0.235697	0.121602	0.350531
6487500	76.1376	1	0.81638	0.37288	0.758582	0.000122033	0.665691	0.00695347	0.0207995	0.562539	0.247594	0.124021	0.768679
6495000	72.4767	1	0.882154	0.50799	0.624646	8.80746e-05	0.66059	0.00450358	0.0132689	0.564738	0.249964	0.130735	0.270734
6502500	75.2682	1	0.534128	0.658763	0.604009	7.40014e-05	0.657225	0.00429621	0.0125336	0.503496	0.225059	0.123641	0.0988976
6510000	73.3278	1	0.0784788	0.68777	0.688631	0.000125055	0.655803	0.00661398	0.0192157	0.590619	0.25995	0.130165	0.715744
6517500	77.4739	1	1.08453	0.335218	0.722372	7.36611e-05	0.670134	0.00434378	0.0131683	0.516458	0.228733	0.120036	0.253939
6525000	76.988	1	2.03433	-0.0739609	0.824075	7.01892e-05	0.673885	0.00409905	0.0125693	0.493175	0.220159	0.120201	0.114051
6532500	69.5926	1	0.902341	-0.259065	1.18732	0.000111535	0.646704	0.00530675	0.0150207	0.617309	0.272063	0.138212	0.47489
6540000	71.7372	1	1.37213	-0.291092	1.10955	0.000115976	0.639037	0.00605191	0.016766	0.603524	0.26572	0.133629	0.600008
6547500	72.4552	1	2.04034	-0.243187	0.96136	0.000126954	0.637447	0.00685739	0.0189142	0.599346	0.263794	0.132111	0.704051
6555000	71.096	1	1.96817	-0.373568	1.07269	0.000123186	0.628188	0.0064859	0.017444	0.611725	0.269287	0.135153	0.637409
6562500	74.4373	1	2.12215	-0.321947	0.98155	0.000110746	0.630542	0.00649066	0.0175681	0.578258	0.254549	0.127719	0.643742
6570000	70.7683	1	2.10984	-0.308589	0.995475	9.86636e-05	0.641652	0.00498759	0.0139183	0.593714	0.262138	0.135025	0.361485
6577500	71.175	1	2.51551	-0.630211	1.13272	0.000114327	0.596532	0.00654102	0.016212	0.607434	0.267495	0.13483	0.56542
6585000	73.4219	1	2.28413	-0.245981	0.881757	0.000106673	0.638054	0.0059083	0.0163237	0.585143	0.257667	0.129809	0.57272
6592500	72.1943	1	2.26959	-0.563997	1.13486	9.581e-05	0.613691	0.0054691	0.0141573	0.582645	0.257108	0.131922	0.389461
6600000	76.2928	1	1.23573	-0.0224564	0.956592	7.96269e-05	0.664372	0.00456189	0.0135921	0.535767	0.236793	0.122774	0.319106
6607500	76.5277	1	1.27438	0.259202	0.736368	0.000137897	0.668441	0.00811361	0.0244711	0.553067	0.243505	0.12271	0.853144
6615000	76.5989	1	0.863634	0.278294	0.811523	0.000124649	0.665988	0.00725021	0.0217064	0.557212	0.245261	0.122966	0.793718
6622500	73.5209	1	0.0613321	0.7524	0.637874	8.32761e-05	0.648764	0.00458355	0.0130498	0.548766	0.243247	0.128239	0.23273
6630000	74.8863	1	0.556662	0.194939	0.92872	0.000127625	0.663429	0.0070197	0.0208565	0.574547	0.252879	0.126675	0.770352
6637500	76.6408	1	0.90842	0.20233	0.851153	9.70228e-05	0.663768	0.00556795	0.0165598	0.554818	0.244292	0.122948	0.587598
6645000	77.1293	1	1.51761	0.342714	0.628008	6.8263e-05	0.683104	0.00395396	0.0124771	0.465667	0.209628	0.119256	0.0345437
6652500	75.5958	1	1.63598	0.335865	0.594364	9.91582e-05	0.662651	0.00551029	0.0163341	0.564011	0.248361	0.125115	0.573391
6660000	76.5151	1	0.814389	0.555755	0.618602	8.87928e-05	0.655228	0.00521147	0.0151157	0.549588	0.242194	0.122937	0.483105
6667500	77.0261	1	1.4559	0.177201	0.752528	0.00010645	0.663311	0.00622421	0.0184865	0.55445	0.244041	0.122264	0.686413
6675000	75.9311	1	1.63513	0.268839	0.648636	7.70438e-05	0.6715	0.00430016	0.0130903	0.528001	0.233971	0.123145	0.240175
6682500	76.9631	1	1.63861	0.301412	0.630113	6.91582e-05	0.681468	0.00397615	0.0124827	0.478999	0.214808	0.119877	0.0661078
6690000	76.9368	1	0.831274	0.303134	0.797125	0.000113511	0.664965	0.00662155	0.0197637	0.555536	0.244507	0.122421	0.735573
6697500	72.5351	1	-0.0859096	0.608644	0.756401	9.82374e-05	0.658048	0.00500651	0.014641	0.584256	0.25761	0.131362	0.439916
6705000	76.9925	1	1.34971	0.2203	0.755296	9.49929e-05	0.664266	0.00550832	0.0164068	0.551053	0.242648	0.122198	0.578042
6712500	76.4194	1	1.63453	0.304111	0.622267	9.35371e-05	0.663772	0.00532851	0.0158479	0.554338	0.244157	0.123301	0.540356
6720000	75.4282	1	1.29942	0.0410262	0.902533	0.00010522	0.658903	0.00588401	0.0172502	0.568053	0.250072	0.125571	0.627217
6727500	77.5829	1	1.18636	0.236588	0.772617	7.40847e-05	0.671339	0.00436137	0.0132701	0.517946	0.229251	0.119898	0.270941
6735000	76.0116	1	1.27895	0.113273	0.852759	7.65209e-05	0.672509	0.00427313	0.0130481	0.52603	0.233172	0.122937	0.232412
6742500	77.0634	1	0.905743	0.308228	0.778634	7.1763e-05	0.675044	0.00415004	0.0127711	0.506256	0.225061	0.120438	0.173917
6750000	76.4856	1	1.06578	0.360252	0.696408	9.89362e-05	0.663287	0.00565715	0.0168011	0.556946	0.24521	0.1233	0.602066
6757500	74.9455	1	1.65593	0.200385	0.712799	0.000121629	0.664226	0.00664775	0.0197983	0.574596	0.252896	0.126622	0.736766
6765000	76.4012	1	1.19348	0.504783	0.574795	0.000101423	0.65659	0.00590091	0.0171833	0.558626	0.245926	0.123512	0.623608
6772500	75.3669	1	0.239804	0.421911	0.837846	8.95444e-05	0.664596	0.00492597	0.0146867	0.557256	0.24569	0.125222	0.444322
6780000	76.276	1	2.09106	0.0993286	0.685101	7.28075e-05	0.677996	0.0040782	0.0126651	0.506993	0.22579	0.121878	0.145779
6787500	76.8312	1	0.83932	0.199837	0.874843	7.38036e-05	0.674037	0.00422556	0.0129633	0.516062	0.228919	0.121153	0.216067
6795000	77.4831	1	0.840402	0.330193	0.780458	6.74961e-05	0.686008	0.00391709	0.0124751	0.464387	0.208952	0.118577	0.0381754
6802500	76.5375	1	1.49573	0.372728	0.604006	8.37969e-05	0.663052	0.00482816	0.0143291	0.543105	0.239581	0.122631	0.408242
6810000	76.0848	1	1.08482	0.513729	0.594612	7.80054e-05	0.658923	0.00452909	0.0132788	0.531465	0.235224	0.122988	0.272339
6817500	73.4305	1	-0.0665686	0.514535	0.839507	0.00017326	0.675571	0.0093587	0.0288467	0.570836	0.251527	0.128352	0.913785
6825000	73.9771	1	0.187614	0.425928	0.853509	9.20594e-05	0.66509	0.00483097	0.0144247	0.568158	0.250593	0.128109	0.418263
6832500	75.8337	1	1.47582	0.132945	0.773588	0.000112094	0.662139	0.00632185	0.0187114	0.565904	0.249078	0.12476	0.695849
6840000	77.0602	1	1.71055	0.0897339	0.766587	7.91869e-05	0.667214	0.00460474	0.0138369	0.532569	0.235193	0.121326	0.35141
6847500	75.5508	1	1.52818	0.172299	0.75902	0.000116222	0.663276	0.00648529	0.01926	0.568785	0.25034	0.125351	0.717413
6855000	76.9568	1	0.815085	0.503063	0.651527	0.00011252	0.661211	0.00663587	0.0195871	0.555381	0.244439	0.122388	0.729372
6862500	74.143	1	1.68743	0.484664	0.475447	0.000103581	0.65212	0.00565055	0.0162428	0.577746	0.254419	0.12822	0.567451
6870000	75.3977	1	1.2419	0.571298	0.510553	0.000132344	0.65754	0.00760388	0.0222037	0.56799	0.250014	0.125435	0.80612
6877500	77.0137	1	0.977623	0.354982	0.724948	8.25486e-05	0.665386	0.00479969	0.014344	0.538885	0.237714	0.121651	0.409822
6885000	76.5162	1	1.45739	0.0532575	0.844057	8.26587e-05	0.664767	0.0047411	0.0141427	0.541327	0.238883	0.122597	0.387816
6892500	76.7978	1	1.49898	0.244218	0.694714	0.000117203	0.665176	0.00682306	0.020378	0.556581	0.244968	0.122674	0.755841
6900000	75.9802	1	1.23851	-0.0805485	0.996129	7.15654e-05	0.678986	0.00400815	0.0124859	0.488148	0.218835	0.121919	0.0692961
6907500	75.5942	1	0.994831	0.407411	0.673878	9.89497e-05	0.662027	0.00550856	0.0162988	0.563906	0.248318	0.125113	0.571109
6915000	76.9759	1	0.785397	0.48358	0.673986	8.61177e-05	0.660101	0.00506532	0.0149024	0.543887	0.239734	0.12192	0.46438
6922500	75.8825	1	1.15774	0.543272	0.557131	7.11998e-05	0.66697	0.00415544	0.0124777	0.475279	0.213977	0.121796	0.0337719
6930000	76.0443	1	0.500122	0.630275	0.631615	0.000120809	0.657611	0.00701487	0.020488	0.563665	0.248087	0.124243	0.75927
6937500	77.2481	1	1.08861	0.364396	0.697497	7.64414e-05	0.667304	0.00448946	0.0134942	0.525452	0.232323	0.12074	0.30523
6945000	77.0803	1	0.742613	0.449391	0.706618	0.0001035	0.662115	0.00607414	0.0179769	0.553479	0.243627	0.122142	0.66361
6952500	77.3802	1	1.50145	0.199313	0.732283	9.34937e-05	0.664181	0.00549446	0.0163614	0.547298	0.240998	0.121391	0.575144
6960000	76.4181	1	1.21913	0.485195	0.580134	0.000119099	0.661032	0.00693233	0.0204513	0.560128	0.24653	0.12346	0.758132
6967500	74.7695	1	0.732686	0.755783	0.48173	9.47723e-05	0.633971	0.00556461	0.0152027	0.566646	0.249692	0.126652	0.49045
6975000	77.407	1	1.31648	0.247681	0.739038	8.92325e-05	0.664903	0.00524012	0.0156376	0.544191	0.239718	0.121214	0.524916
6982500	75.9159	1	1.32581	0.114894	0.823312	8.65911e-05	0.665388	0.00484667	0.0144844	0.550349	0.242715	0.12399	0.424385
6990000	76.1037	1	1.94114	0.0831119	0.719616	8.41369e-05	0.66583	0.0047421	0.0141907	0.54566	0.240771	0.123478	0.39319
6997500	77.1295	1	1.01196	0.236557	0.806365	8.15705e-05	0.667275	0.00473789	0.0142397	0.536775	0.236828	0.121371	0.398594
7005000	76.2977	1	0.929402	0.557516	0.593797	8.88228e-05	0.65407	0.00519409	0.0150149	0.550956	0.242821	0.123363	0.47438
7012500	71.9344	1	1.63403	0.663895	0.356863	0.000104223	0.624562	0.00570194	0.0151874	0.59444	0.261942	0.132882	0.489175
7020000	76.7867	1	1.8275	0.128259	0.718292	9.38004e-05	0.663337	0.00541648	0.0160887	0.55187	0.24304	0.122578	0.557158
7027500	75.6726	1	2.18087	0.0128499	0.722237	0.000109236	0.657296	0.00620147	0.0180957	0.566975	0.249564	0.125095	0.669111
7035000	75.0511	1	0.73136	0.282098	0.84621	9.50289e-05	0.665163	0.00515073	0.0153828	0.565015	0.248936	0.126094	0.505166
7042500	77.6624	1	1.50422	0.0709175	0.829041	7.03126e-05	0.675197	0.00414775	0.0127701	0.501094	0.22277	0.11922	0.173672
7050000	77.5411	1	1.20098	0.174321	0.815634	7.06641e-05	0.676336	0.00413578	0.012778	0.502506	0.223373	0.119476	0.175595
7057500	75.528	1	1.62499	0.295998	0.627038	8.67952e-05	0.665648	0.00479507	0.0143414	0.552601	0.243765	0.124752	0.409545
7065000	76.3444	1	0.506421	0.547462	0.688909	0.000130501	0.664845	0.00760431	0.0226889	0.558201	0.245715	0.123374	0.817419
7072500	76.7729	1	0.716039	0.322751	0.808827	7.38356e-05	0.672951	0.00423462	0.012948	0.516043	0.228943	0.121256	0.212993
7080000	76.7721	1	1.04322	0.466925	0.627248	9.41074e-05	0.659233	0.00549764	0.0161331	0.552172	0.243169	0.122615	0.56016
7087500	75.8975	1	0.590466	0.411625	0.763768	8.36909e-05	0.665233	0.00469816	0.0140341	0.545754	0.240894	0.123839	0.37533
7095000	76.416	1	1.93877	-0.132842	0.887109	8.4608e-05	0.653911	0.00498428	0.0144017	0.544933	0.240358	0.122912	0.415886
7102500	74.6801	1	1.1781	-0.152854	1.06404	8.28416e-05	0.65915	0.00457366	0.0134184	0.547332	0.242077	0.126058	0.294056
7110000	76.68	1	1.63664	-0.0525001	0.893945	8.30474e-05	0.659694	0.0048578	0.0142748	0.541246	0.238785	0.122313	0.402419
7117500	74.8685	1	2.2127	-0.101022	0.797256	0.00012987	0.647497	0.007496	0.0212651	0.574319	0.252784	0.126674	0.781947
7125000	75.7253	1	1.36648	-0.102611	0.988022	8.66663e-05	0.656798	0.00494553	0.01441	0.55143	0.243221	0.124363	0.416739
7132500	77.3545	1	1.28196	0.326572	0.685373	9.60543e-05	0.6637	0.00564958	0.0167992	0.548799	0.241623	0.121497	0.601957
7140000	71.5804	1	0.438707	0.527089	0.738237	0.000122518	0.660549	0.00598955	0.0176448	0.607076	0.267231	0.13406	0.647586
7147500	77.0293	1	1.19759	0.149893	0.839094	7.94532e-05	0.667987	0.00460343	0.0138652	0.533234	0.235468	0.121404	0.354946
7155000	77.0692	1	1.69863	0.161866	0.722385	7.86427e-05	0.668792	0.00455644	0.013757	0.53135	0.23471	0.121264	0.341209
7162500	76.2773	1	0.771781	0.503202	0.670251	0.000122052	0.663146	0.0070458	0.0209165	0.561107	0.246964	0.123718	0.772099
7170000	76.8086	1	0.848192	0.299298	0.797663	7.0887e-05	0.678611	0.00404849	0.0125969	0.497275	0.22181	0.120638	0.124147
7177500	77.3206	1	1.47681	0.226396	0.719172	6.75823e-05	0.693379	0.00384178	0.0125294	0.450037	0.203484	0.118581	0.00461495
7185000	76.8584	1	1.37857	0.040427	0.872501	9.35314e-05	0.660042	0.00546712	0.0160817	0.551173	0.242734	0.122428	0.556682
7192500	77.2073	1	1.29197	0.0950233	0.857969	7.78011e-05	0.667805	0.00454584	0.0136842	0.529011	0.233731	0.12094	0.331639
7200000	73.3782	1	0.267014	0.202367	0.996149	0.000112401	0.663016	0.00579227	0.0171885	0.588006	0.25886	0.130005	0.623891
7207500	76.6138	1	1.32616	0.00204777	0.913962	9.17412e-05	0.659008	0.00533666	0.0156504	0.551618	0.242988	0.122857	0.525878
7215000	75.0106	1	0.364234	0.646598	0.649589	7.37793e-05	0.663697	0.00419648	0.0124782	0.493104	0.221271	0.123861	0.0605327
7222500	77.1692	1	0.799087	0.439258	0.704412	9.55126e-05	0.661735	0.00561422	0.0165971	0.549978	0.242158	0.121857	0.58988
7230000	76.683	1	0.951495	0.539878	0.5963	9.53276e-05	0.655307	0.00561593	0.0162926	0.553573	0.243769	0.122825	0.570705
7237500	74.9843	1	1.66179	0.350627	0.595992	8.61779e-05	0.664295	0.00470426	0.0140131	0.554004	0.244548	0.125761	0.372858
7245000	77.1329	1	1.35931	0.334848	0.663056	7.16632e-05	0.672819	0.00418132	0.0127798	0.506083	0.224957	0.120309	0.176042
7252500	76.4702	1	1.48399	0.368738	0.606321	0.000108344	0.662836	0.0062249	0.0184625	0.559682	0.246345	0.123421	0.685383
7260000	76.266	1	1.04422	0.501782	0.607759	0.000137175	0.666415	0.00801973	0.0240411	0.556436	0.244975	0.12333	0.84527
7267500	75.6625	1	0.497118	0.704329	0.569171	9.71331e-05	0.645401	0.005687	0.0160378	0.562287	0.247634	0.124927	0.553682
7275000	75.5063	1	1.72096	0.32144	0.603149	0.000110167	0.663531	0.00610704	0.0181504	0.568632	0.250291	0.125449	0.671604
7282500	76.8802	1	1.65682	0.0703967	0.789379	9.68319e-05	0.660802	0.00565208	0.0166631	0.552866	0.243424	0.122463	0.593877
7290000	76.5964	1	1.25232	0.403728	0.628281	9.25847e-05	0.661376	0.00534421	0.0157821	0.552389	0.243308	0.12292	0.535606
7297500	76.4808	1	0.704565	0.255928	0.86243	8.57247e-05	0.666393	0.00487301	0.014607	0.546178	0.240832	0.122853	0.436609
7305000	71.4099	1	0.586863	0.559256	0.687116	0.000149229	0.663279	0.00734417	0.0218108	0.608293	0.267746	0.134258	0.796394
7312500	75.8273	1	0.391014	0.585009	0.6733	0.00013978	0.665927	0.00807112	0.0241597	0.560341	0.246698	0.12423	0.847487
7320000	76.0474	1	0.472738	0.562704	0.674603	0.000103829	0.657806	0.00595	0.0173878	0.562383	0.247569	0.12427	0.63449
7327500	73.6116	1	0.685503	0.759584	0.505136	0.000121539	0.641235	0.00675354	0.0188244	0.587678	0.25866	0.129548	0.700455
7335000	76.659	1	1.63857	0.278445	0.650168	7.32864e-05	0.673647	0.00418987	0.0128384	0.512819	0.227779	0.121359	0.189687
7342500	76.6263	1	1.81068	-0.0470232	0.846499	9.85465e-05	0.654724	0.00580588	0.0168152	0.555655	0.244641	0.123008	0.60289
7350000	76.3806	1	1.57762	0.125329	0.779577	9.16259e-05	0.663717	0.00521623	0.0155114	0.553111	0.243668	0.123314	0.515287
7357500	77.0023	1	1.42625	0.0280869	0.881905	6.95359e-05	0.681062	0.00399101	0.0125134	0.485889	0.217397	0.119981	0.0885539
7365000	74.3133	1	1.47806	0.243061	0.684909	0.000144362	0.667665	0.00784108	0.0235939	0.576082	0.253611	0.127556	0.836604
7372500	76.6446	1	1.64145	0.174229	0.720623	0.00012064	0.66411	0.00703221	0.020936	0.557608	0.245424	0.122948	0.772664
7380000	75.7109	1	2.01935	-0.0808855	0.830916	0.000119971	0.650057	0.00702352	0.0200704	0.567093	0.249594	0.124975	0.745936
7387500	76.3567	1	2.01493	-0.0159635	0.780211	0.000102499	0.656019	0.00596616	0.0173445	0.559363	0.246242	0.123617	0.63222
7395000	76.0166	1	1.83326	0.160278	0.682712	0.000112515	0.663343	0.0063675	0.0189139	0.564238	0.248342	0.124373	0.704041
7402500	76.4792	1	1.50278	0.299889	0.656371	0.000127269	0.666955	0.00737345	0.0221395	0.557765	0.245512	0.123165	0.804567
7410000	76.4836	1	1.4933	0.065581	0.825747	8.86443e-05	0.662669	0.00508569	0.0150763	0.549628	0.242221	0.122992	0.479719
7417500	74.1758	1	0.536001	0.127678	0.994781	0.000104755	0.662019	0.00555824	0.0164454	0.578126	0.254565	0.128179	0.580481
7425000	75.3743	1	0.940181	0.499108	0.622197	8.60458e-05	0.658635	0.00483415	0.0141613	0.552118	0.243635	0.125001	0.389904
7432500	73.649	1	1.73805	0.288406	0.619163	0.000181139	0.677796	0.0100231	0.0311078	0.561432	0.247519	0.127284	0.935289
7440000	73.4139	1	1.76712	-0.178058	0.968348	9.38696e-05	0.651328	0.00503124	0.0144297	0.573658	0.253016	0.12934	0.418785
7447500	75.5974	1	2.1492	-0.269886	0.941428	7.48315e-05	0.655027	0.00438189	0.0127021	0.515218	0.229294	0.123357	0.156206
7455000	75.8562	1	1.67087	-0.158921	0.967383	7.71483e-05	0.660591	0.00443879	0.013078	0.528313	0.234131	0.12329	0.237934
7462500	71.1752	1	2.75766	-0.670982	1.10959	9.89566e-05	0.592053	0.0057638	0.0141288	0.592445	0.261449	0.134206	0.386242
7470000	73.5164	1	1.42663	-0.173168	1.03473	9.52631e-05	0.651759	0.00511058	0.0146754	0.574916	0.25348	0.129208	0.44324
7477500	73.9173	1	1.42649	-0.203502	1.03997	8.60245e-05	0.654495	0.00468307	0.0135543	0.557097	0.246255	0.127793	0.313817
7485000	75.5364	1	1.2813	-0.104612	1.004	7.25703e-05	0.678226	0.0040164	0.0124821	0.490463	0.219967	0.122805	0.0653676
7492500	75.3667	1	0.886734	0.104235	0.924354	0.000120615	0.660559	0.00676475	0.0199291	0.570467	0.251078	0.125714	0.741224
7500000	76.7539	1	1.1517	0.00619512	0.956302	6.8936e-05	0.690514	0.00387016	0.0125051	0.459257	0.207346	0.119818	0.0140857
