# Supplementary material for: Complexity of biological scaling suggests an absence of systematic trade-offs between sensory modalities in Drosophila
Source: Nat Commun. 2022 May 26;13:2944. doi: 10.1038/s41467-022-30579-y (PMC9135755; doi:10.1038/s41467-022-30579-y)
Supplement: Supplementary file 3 — Supplementary Code 1 [file 41467_2022_30579_MOESM3_ESM.zip › Farnworth-Montgomery_STATS-CODE/Fig1_HeadStructures/BayesTraits-OutputFiles/Keesey_ratio-fun.xlsx]

## Sheet: Keesey_ratio-fun.txt.Log
Options:
Model: Continuous: Regression
Tree File Name: Keesey_Ultrametric_tree.nexus
Data File Name: Keesey_ratio-fun.txt
Log File Name: Keesey_ratio-fun.txt.Log.txt
Save Initial Trees: False
Save Trees: False
Summary: False
Seed: 1659012033
Precision: 64 bits
Cores: 1
Analysis Type: MCMC
Sample Period: 7500
Iterations: 7500000
Burn in: 750000
MCMC ML Start: False
Schedule File: Keesey_ratio-fun.txt.Schedule.txt
Rate Dev: AutoTune
No of Rates: 2
Test for trait correlation: True							FSA: β=-2.62, 95% CIs -2.50--2.73; tdf=56=1.60, P=0.11;
Kappa: Not in use
Delta: Not in use
Lambda: Estimate
OU: Not in use
Min Trans Taxa No: 10
RJ Local Kappa: False
RJ Local Lambda: False
RJ Local Delta: False
RJ Local OU: False
Restrictions:
Alpha None
Beta-2 None
Prior Information:
Priors
Alpha - uniform -100.00 100.00									eye
Beta-2 - uniform -100.00 100.00						Lh	Tree No	Alpha	Beta 1	Var	R^2	SSE	SST	s.e. Alpha	s.e. Beta-1	Lambda
Lambda - uniform 0.00 1.00					mean	-101.901	1	21.256	-2.61745	0.0367954	0.0419778	2.09024	2.18172	7.65066	1.6292	0.373476	-1.60659	#NUM!
Tree Information								Cis	0.115056								1.60659	0.11377
Trees: 1						EF ratio scales negatively but insgifnciatnly with FSA>
Taxa: 59
Sites: 1
Iteration	Lh	Tree No	Alpha	Beta 1	Var	R^2	SSE	SST	s.e. Alpha	s.e. Beta-1	Lambda
757500	-101.156	1	12.3614	-0.685012	0.030521	0.0411139	1.75979	1.83525	7.51798	1.60309	0.198445
765000	-102.436	1	31.7417	-4.89953	0.0465941	0.0430246	2.66417	2.78394	7.81195	1.65926	0.684793
772500	-101.327	1	26.7378	-3.82784	0.029196	0.0399675	1.64804	1.71665	7.42955	1.58688	0.0719889
780000	-104.047	1	31.8207	-4.70813	0.0589146	0.0373138	3.29357	3.42123	8.01495	1.69973	0.815877
787500	-102.845	1	20.6137	-2.56063	0.0594479	0.034942	3.50636	3.63331	7.84275	1.66243	0.845286
795000	-101.531	1	27.8591	-4.00564	0.0400932	0.0444027	2.33418	2.44264	7.6837	1.63361	0.571218
802500	-102.146	1	17.1579	-1.69856	0.0496703	0.0412226	2.89935	3.02401	7.77251	1.64987	0.74361
810000	-101.235	1	16.7897	-1.55618	0.0303224	0.0408725	1.7407	1.81488	7.51554	1.60291	0.178863
817500	-102.263	1	13.271	-0.793729	0.0380875	0.0443061	2.15029	2.24998	7.765	1.65196	0.484424
825000	-101.293	1	16.058	-1.40266	0.0305984	0.0410586	1.75544	1.8306	7.53274	1.60631	0.194039
832500	-101.263	1	20.7441	-2.45206	0.0384537	0.0444532	2.25314	2.35795	7.64365	1.62554	0.535563
840000	-102.934	1	28.3403	-3.92542	0.0442742	0.0440387	2.46982	2.5836	7.8745	1.67347	0.623318
847500	-100.759	1	16.1815	-1.5537	0.0284918	0.0399427	1.63313	1.70107	7.33309	1.56682	0.0526465
855000	-101.277	1	31.0646	-4.66258	0.0297178	0.0403292	1.69459	1.76581	7.48196	1.59672	0.128329
862500	-102.055	1	23.3727	-3.0232	0.0497977	0.0410542	2.91853	3.04348	7.76024	1.64718	0.747802
870000	-102.508	1	35.1879	-5.6108	0.0302014	0.0399467	1.62992	1.69774	7.54747	1.61275	0.0484004
877500	-102.818	1	9.18861	0.0922239	0.0326608	0.0414107	1.78319	1.86022	7.74652	1.65144	0.221469
885000	-102.142	1	28.4209	-4.0569	0.0449706	0.043477	2.58894	2.70662	7.7723	1.65118	0.662599
892500	-101.178	1	16.3001	-1.60505	0.0361374	0.0441924	2.11426	2.21202	7.61945	1.62123	0.464713
900000	-101.008	1	27.737	-3.95584	0.0308992	0.0415613	1.79518	1.87303	7.51868	1.6027	0.232884
907500	-100.861	1	13.2608	-0.891283	0.0295704	0.0405525	1.7145	1.78697	7.44776	1.58897	0.150737
915000	-100.748	1	25.3942	-3.43701	0.0298062	0.0408555	1.73934	1.81343	7.45278	1.58955	0.177436
922500	-101.234	1	28.9641	-4.28566	0.0307151	0.0412103	1.76737	1.84334	7.53251	1.60607	0.206019
930000	-100.099	1	16.891	-1.6575	0.0279111	0.039944	1.63852	1.7067	7.26105	1.55122	0.0597269
937500	-100.692	1	18.8	-2.07239	0.0312889	0.0421315	1.84249	1.92353	7.49871	1.59783	0.275518
945000	-102.619	1	24.4117	-3.52366	0.0505463	0.0411803	2.9042	3.02893	7.83507	1.66313	0.744677
952500	-100.864	1	10.1402	-0.219575	0.0284681	0.0400018	1.61763	1.68503	7.31464	1.56352	0.0317877
960000	-102.569	1	29.0917	-4.40333	0.0510783	0.0408093	2.94588	3.07121	7.82767	1.66138	0.753642
967500	-102.214	1	5.76678	0.689714	0.0298567	0.0399616	1.62474	1.69237	7.4995	1.60272	0.0414632
975000	-101.968	1	30.4484	-4.67708	0.0353415	0.0436359	2.00614	2.09767	7.706	1.64042	0.398951
982500	-102.323	1	32.7699	-5.03583	0.0417949	0.0443345	2.37185	2.48188	7.78955	1.65592	0.586569
990000	-101.782	1	25.348	-3.50709	0.0469338	0.0423942	2.75469	2.87664	7.72607	1.64062	0.709179
997500	-101.583	1	28.9833	-4.15573	0.0291288	0.0400634	1.611	1.67823	7.38868	1.57967	0.022617
1005000	-101.765	1	18.7415	-2.08162	0.0473335	0.0421762	2.78346	2.90603	7.72366	1.63999	0.716447
1012500	-101.805	1	28.666	-4.31438	0.0379177	0.0443666	2.17592	2.27694	7.70762	1.6396	0.497846
1020000	-99.6843	1	23.4671	-3.06029	0.0272693	0.0402638	1.59839	1.66545	7.12208	1.52331	0.00475367
1027500	-101.595	1	17.8309	-1.99566	0.0319384	0.0418903	1.82201	1.90167	7.60613	1.62097	0.257513
1035000	-100.985	1	24.6224	-3.34863	0.0352672	0.0440256	2.07432	2.16984	7.58939	1.6151	0.441636
1042500	-100.855	1	25.0339	-3.43303	0.0323278	0.0427315	1.89806	1.98279	7.53759	1.60551	0.321249
1050000	-101.217	1	22.3502	-2.81985	0.0393482	0.0444281	2.31375	2.42132	7.64172	1.6248	0.562575
1057500	-100.844	1	20.6625	-2.52838	0.0333869	0.0433422	1.96606	2.05513	7.55286	1.60814	0.371697
1065000	-101.563	1	32.5627	-5.03333	0.0291911	0.039969	1.62305	1.69063	7.41364	1.58444	0.0391807
1072500	-100.333	1	17.8294	-1.85608	0.0287392	0.0402943	1.69124	1.76225	7.3599	1.57075	0.12446
1080000	-100.103	1	22.2033	-2.76851	0.0280447	0.0399813	1.65139	1.72016	7.2821	1.55527	0.0762407
1087500	-104.441	1	29.1932	-4.65417	0.0589542	0.0378637	3.24242	3.37002	8.0709	1.7118	0.807941
1095000	-102.194	1	10.8256	-0.377558	0.0411803	0.0443858	2.34503	2.45395	7.77117	1.65215	0.575715
1102500	-101.186	1	15.2073	-1.38482	0.0320479	0.0422986	1.8572	1.93923	7.56711	1.61223	0.28806
1110000	-101.966	1	32.2638	-4.93998	0.0371796	0.0442063	2.11814	2.2161	7.7224	1.64311	0.466883
1117500	-101.915	1	26.3317	-3.56047	0.0364061	0.0440282	2.07486	2.17042	7.7101	1.64079	0.44196
1125000	-101.389	1	19.0572	-2.13719	0.0420342	0.0440342	2.47101	2.58483	7.67107	1.63023	0.623738
1132500	-103.079	1	19.1733	-1.99663	0.030933	0.0399534	1.64358	1.71198	7.64615	1.6333	0.0662834
1140000	-101.783	1	9.0484	0.0757574	0.0299258	0.0401087	1.67121	1.74104	7.52004	1.60547	0.100763
1147500	-101.405	1	16.1767	-1.53687	0.0399132	0.0444034	2.33364	2.44208	7.66722	1.63011	0.570991
1155000	-101.675	1	25.8168	-3.49039	0.0395727	0.0444476	2.28921	2.39569	7.69977	1.63727	0.551895
1162500	-100.588	1	21.8831	-2.75113	0.0305559	0.0416395	1.80147	1.87974	7.46826	1.59186	0.238767
1170000	-102.103	1	31.9531	-4.91508	0.0414024	0.0443452	2.3668	2.47663	7.76022	1.64971	0.584555
1177500	-101.551	1	15.6262	-1.50924	0.0408361	0.0443173	2.37955	2.4899	7.6886	1.63442	0.589622
1185000	-101.347	1	18.5262	-2.15063	0.0370167	0.0443213	2.1561	2.25609	7.64606	1.62662	0.487507
1192500	-100.763	1	22.6158	-2.90145	0.0326744	0.0430051	1.92662	2.0132	7.53342	1.60435	0.343123
1200000	-103.527	1	35.3243	-5.46819	0.0326768	0.0407968	1.73463	1.80841	7.80867	1.66555	0.17248
1207500	-102.412	1	31.3737	-4.8697	0.0322503	0.041439	1.78543	1.86262	7.69465	1.64035	0.223625
1215000	-100.629	1	24.7642	-3.28338	0.0287533	0.0400928	1.6692	1.73891	7.37185	1.57389	0.0983201
1222500	-100.799	1	18.3641	-1.91743	0.029816	0.0408184	1.73638	1.81027	7.45718	1.59054	0.17432
1230000	-101.058	1	23.0463	-2.8879	0.0294592	0.0402987	1.69166	1.7627	7.45126	1.59024	0.124953
1237500	-100.843	1	19.8715	-2.29561	0.0333136	0.0433056	1.96149	2.05028	7.55176	1.60795	0.36848
1245000	-101.805	1	23.8961	-3.16832	0.0476072	0.0420667	2.79753	2.92038	7.72889	1.64104	0.71992
1252500	-100.78	1	19.3657	-2.14237	0.0304663	0.0413982	1.78219	1.85916	7.48305	1.59529	0.220511
1260000	-101.069	1	25.4181	-3.53343	0.0357838	0.0441394	2.10037	2.19736	7.60375	1.61798	0.45684
1267500	-101.696	1	31.9441	-4.90671	0.032161	0.041976	1.82919	1.90934	7.62211	1.62429	0.263905
1275000	-102.023	1	24.6866	-3.23727	0.045231	0.0433133	2.61752	2.73603	7.75704	1.64781	0.671253
1282500	-100.515	1	26.9323	-3.77851	0.0285529	0.0400381	1.66158	1.73088	7.34766	1.56895	0.0889844
1290000	-106.355	1	4.27728	1.27832	0.0436997	0.0442982	2.14739	2.24692	8.32234	1.77056	0.482873
1297500	-102.671	1	9.94567	-0.317229	0.0476807	0.0427159	2.71006	2.83098	7.84335	1.66572	0.697454
1305000	-99.7808	1	20.5846	-2.40565	0.0273852	0.0401091	1.60734	1.67451	7.15749	1.53041	0.0174992
1312500	-100.038	1	25.5445	-3.48755	0.0277028	0.0399817	1.62065	1.68814	7.21946	1.54305	0.0359122
1320000	-102.117	1	23.4246	-2.91394	0.0381301	0.0443412	2.16428	2.2647	7.74735	1.64812	0.491809
1327500	-102.039	1	33.5103	-5.24011	0.0334148	0.0425832	1.88354	1.96732	7.68598	1.63727	0.309723
1335000	-100.222	1	16.7427	-1.58869	0.0280412	0.0399458	1.63994	1.70817	7.2786	1.55492	0.0615661
1342500	-101.188	1	19.6062	-2.2502	0.0390685	0.0444418	2.29835	2.40524	7.63707	1.62389	0.555914
1350000	-102.842	1	14.9853	-1.09205	0.0354867	0.0432266	1.95189	2.04008	7.8098	1.66298	0.361643
1357500	-99.8292	1	16.6555	-1.58653	0.0274519	0.0400545	1.6118	1.67906	7.17421	1.53377	0.0237396
1365000	-100.508	1	13.4859	-0.936138	0.0283657	0.0399573	1.645	1.71347	7.32242	1.5641	0.0681047
1372500	-102.388	1	16.8154	-1.62496	0.0523109	0.0398085	3.05227	3.17881	7.80124	1.65534	0.774916
1380000	-101.352	1	27.3767	-3.9934	0.0337071	0.04321	1.94992	2.03798	7.61458	1.62143	0.360224
1387500	-101.057	1	21.3366	-2.67653	0.0288861	0.0399539	1.6438	1.71221	7.38891	1.57835	0.0665633
1395000	-101.674	1	25.4139	-3.6484	0.0389399	0.0444523	2.24976	2.35442	7.69691	1.63688	0.533996
1402500	-105.701	1	34.2044	-5.55894	0.0349147	0.0406041	1.71885	1.7916	8.08858	1.72559	0.155514
1410000	-103.361	1	20.6985	-2.83707	0.0486095	0.0428031	2.69744	2.81806	7.93563	1.68538	0.694036
1417500	-101.512	1	24.1559	-3.1631	0.040775	0.0443183	2.37914	2.48946	7.68344	1.63332	0.589458
1425000	-101.539	1	27.4246	-4.00426	0.0309273	0.0411204	1.7603	1.83579	7.56724	1.61359	0.198953
1432500	-101.137	1	20.1857	-2.30927	0.0339359	0.043447	1.97962	2.06954	7.59317	1.61661	0.381112
1440000	-102.921	1	3.72819	1.11635	0.031326	0.040259	1.68776	1.75856	7.68617	1.64047	0.120418
1447500	-100.031	1	20.3459	-2.34687	0.0276871	0.0399901	1.6193	1.68675	7.21577	1.54232	0.0340725
1455000	-100.463	1	22.0569	-2.69145	0.0280797	0.0400063	1.61703	1.68442	7.26376	1.55268	0.0309727
1462500	-101.987	1	17.4401	-1.99246	0.0438846	0.0437605	2.53417	2.65014	7.75088	1.64689	0.64521
1470000	-103.134	1	7.96016	0.116668	0.0498987	0.0420165	2.8039	2.92688	7.90485	1.67837	0.721477
1477500	-100.101	1	25.7419	-3.55899	0.0276715	0.0401557	1.60422	1.67134	7.1884	1.53718	0.0130913
1485000	-99.9661	1	18.4418	-1.95955	0.0277036	0.0399478	1.62936	1.69716	7.22818	1.54455	0.0476468
1492500	-99.9603	1	15.0385	-1.23402	0.0275598	0.0400874	1.60899	1.67618	7.18337	1.53587	0.0198069
1500000	-104.215	1	39.3015	-6.59545	0.0390322	0.0439368	2.05651	2.15102	8.01378	1.70555	0.430906
1507500	-103.244	1	25.6353	-3.84625	0.043443	0.0442892	2.39122	2.50204	7.91301	1.68206	0.594191
1515000	-103.069	1	38.1294	-6.18007	0.0326968	0.0412182	1.768	1.84401	7.77089	1.65688	0.206638
1522500	-102.974	1	22.5284	-3.17994	0.0435132	0.0442107	2.41964	2.53156	7.87798	1.67447	0.605043
1530000	-102.536	1	31.3826	-4.74702	0.047968	0.0424812	2.7429	2.86459	7.82544	1.66178	0.706135
1537500	-102.918	1	8.69128	0.183313	0.035595	0.043235	1.95289	2.04114	7.82008	1.66516	0.362358
1545000	-100.69	1	24.6331	-3.33873	0.0305149	0.0415173	1.79166	1.86927	7.4765	1.59375	0.229563
1552500	-101.782	1	29.6272	-4.31639	0.0362092	0.0440185	2.07282	2.16827	7.69247	1.63705	0.440747
1560000	-102.397	1	34.8592	-5.45291	0.0327934	0.0418716	1.82046	1.90002	7.70954	1.64303	0.256121
1567500	-101.352	1	24.8553	-3.44267	0.029559	0.0401541	1.67659	1.74673	7.47183	1.59502	0.107231
1575000	-100.471	1	22.3239	-2.83451	0.0296135	0.0409314	1.74538	1.81987	7.42201	1.58288	0.183732
1582500	-103.893	1	18.1811	-2.12608	0.0327084	0.040504	1.71034	1.78254	7.83678	1.67206	0.146129
1590000	-101.291	1	17.3321	-1.69739	0.0339089	0.0433486	1.96687	2.05599	7.6104	1.62039	0.372263
1597500	-104.978	1	29.5247	-4.29211	0.0714681	0.0283789	4.07209	4.19103	8.09054	1.71296	0.902362
1605000	-100.212	1	16.8836	-1.64577	0.02821	0.0400102	1.65704	1.7261	7.30376	1.55971	0.0833434
1612500	-100.902	1	17.1854	-1.74589	0.0329664	0.0430839	1.93536	2.02249	7.55331	1.60851	0.349612
1620000	-105.184	1	40.4576	-6.51555	0.0490586	0.0437184	2.54284	2.65909	8.18268	1.73859	0.648036
1627500	-102.404	1	25.2189	-3.66778	0.0489131	0.0418934	2.81934	2.94262	7.80764	1.65766	0.725208
1635000	-103.268	1	33.9763	-5.47403	0.0492498	0.0424453	2.74779	2.86959	7.92311	1.68249	0.707402
1642500	-104.77	1	1.56495	1.3991	0.0467307	0.0441201	2.44756	2.56053	8.12257	1.72631	0.615347
1650000	-100.547	1	20.4176	-2.44331	0.0300811	0.0412731	1.77232	1.84861	7.4482	1.58801	0.210897
1657500	-102.713	1	18.9108	-1.9369	0.0313273	0.0404264	1.70352	1.77529	7.67523	1.63775	0.138498
1665000	-102.512	1	33.5245	-5.13244	0.0367255	0.0438995	2.04951	2.14361	7.7847	1.65684	0.426609
1672500	-101.442	1	14.4638	-1.06347	0.0307344	0.0410418	1.75412	1.82919	7.55103	1.61024	0.192698
1680000	-103.153	1	35.428	-5.54282	0.0439075	0.0441869	2.4274	2.53961	7.90235	1.67961	0.607941
1687500	-104.074	1	14.4521	-1.40217	0.0670543	0.0304927	3.89008	4.01243	7.98217	1.69062	0.886693
1695000	-100.984	1	20.8911	-2.5971	0.0355682	0.0441103	2.09329	2.18988	7.59189	1.6155	0.452764
1702500	-102.977	1	32.6927	-5.18182	0.033704	0.0420577	1.83614	1.91675	7.79235	1.66048	0.270007
1710000	-103.734	1	23.9717	-3.51459	0.0417307	0.0444518	2.24827	2.35286	7.97028	1.69503	0.533302
1717500	-102.683	1	35.0105	-5.48225	0.0386397	0.044307	2.15062	2.25032	7.82058	1.66379	0.484596
1725000	-101.985	1	20.1641	-2.57183	0.0461773	0.0428992	2.68323	2.80349	7.75256	1.64656	0.690129
1732500	-102.575	1	16.4669	-1.41426	0.0361733	0.0436743	2.01192	2.1038	7.78675	1.65757	0.402745
1740000	-100.864	1	17.2125	-1.69121	0.0307773	0.041585	1.79708	1.87505	7.50126	1.59895	0.234666
1747500	-103.479	1	23.8757	-3.40165	0.0614198	0.0343634	3.55694	3.68352	7.92454	1.67958	0.851519
1755000	-100.833	1	24.5159	-3.34645	0.029701	0.0406891	1.72589	1.79909	7.45352	1.58996	0.163143
1762500	-100.943	1	18.0366	-1.94155	0.0344436	0.043761	2.02558	2.11828	7.57665	1.61274	0.411579
1770000	-103.656	1	19.2146	-2.18101	0.0662571	0.0303546	3.90193	4.02408	7.92482	1.67844	0.887781
1777500	-100.283	1	17.3525	-1.76995	0.0283744	0.0400649	1.66548	1.735	7.32402	1.56378	0.0937914
1785000	-102.956	1	30.6467	-4.43619	0.0428775	0.0443103	2.38257	2.49304	7.874	1.67381	0.59081
1792500	-101.049	1	18.3213	-2.04986	0.0300609	0.0408112	1.7358	1.80965	7.48836	1.5972	0.173709
1800000	-107.444	1	-3.44929	2.40214	0.0427962	0.0437172	2.01858	2.11086	8.45786	1.80037	0.407072
1807500	-102.475	1	16.1475	-1.60596	0.0546563	0.038241	3.20677	3.33428	7.80768	1.6561	0.802187
1815000	-100.967	1	20.2911	-2.40741	0.0360545	0.0442308	2.12527	2.22362	7.59355	1.61565	0.470844
1822500	-102.46	1	22.1101	-2.60664	0.0371788	0.0440541	2.08044	2.17632	7.78249	1.65615	0.445265
1830000	-101.927	1	13.3681	-1.0606	0.04145	0.0443041	2.38519	2.49577	7.73804	1.6449	0.591839
1837500	-101.914	1	29.619	-4.46478	0.0304377	0.0403846	1.69974	1.77127	7.56837	1.61504	0.134217
1845000	-101.44	1	29.7561	-4.3506	0.0308376	0.0411313	1.76116	1.83671	7.5552	1.61101	0.199822
1852500	-102.548	1	19.4515	-2.04397	0.0430847	0.0441733	2.43165	2.54403	7.82187	1.66248	0.60952
1860000	-103.792	1	22.4916	-3.24519	0.0477007	0.0434285	2.59761	2.71554	7.99292	1.69801	0.665254
1867500	-101.007	1	12.8677	-0.828402	0.0299068	0.0407148	1.72799	1.80134	7.4772	1.59497	0.165408
1875000	-100.933	1	28.8528	-4.24452	0.0285967	0.0399577	1.62579	1.69345	7.34057	1.56871	0.042864
1882500	-101.951	1	16.2292	-1.71789	0.0378413	0.0443304	2.15975	2.25994	7.72503	1.6434	0.489436
1890000	-101.506	1	17.4444	-1.76372	0.0411543	0.044256	2.40387	2.51518	7.68374	1.63326	0.599068
1897500	-101.666	1	26.0932	-3.75432	0.0324412	0.042205	1.8489	1.93037	7.62592	1.62486	0.281027
1905000	-102.344	1	14.0178	-1.23162	0.0491315	0.0417203	2.84061	2.96428	7.79942	1.65583	0.730248
1912500	-100.056	1	26.2036	-3.64691	0.0276522	0.0400797	1.60961	1.67682	7.19655	1.53865	0.0206825
1920000	-100.38	1	22.3392	-2.85258	0.028583	0.0401415	1.67515	1.7452	7.34802	1.56863	0.1055
1927500	-101.187	1	24.6238	-3.38998	0.0296231	0.0403256	1.69425	1.76544	7.47026	1.59423	0.127936
1935000	-101.512	1	16.8431	-1.55252	0.0309708	0.0411809	1.76506	1.84087	7.56669	1.61339	0.203716
1942500	-103.448	1	38.4767	-6.28196	0.0412166	0.0444491	2.24173	2.34601	7.93122	1.68676	0.530238
1950000	-101.312	1	22.7726	-2.83322	0.0331461	0.0429223	1.9177	2.0037	7.60162	1.61896	0.336403
1957500	-100.555	1	21.8475	-2.73617	0.0303471	0.0414931	1.78973	1.86721	7.45848	1.58994	0.22773
1965000	-106.33	1	46.2704	-7.99837	0.0519469	0.0434406	2.59546	2.71333	8.34414	1.77264	0.664599
1972500	-103.66	1	38.5575	-6.37459	0.0344371	0.0420195	1.83288	1.91327	7.88162	1.67954	0.267151
1980000	-103.002	1	3.67395	1.17064	0.032082	0.0407821	1.73345	1.80715	7.73857	1.65061	0.171224
1987500	-102.488	1	10.7679	-0.540102	0.0388042	0.0443664	2.17582	2.27683	7.79736	1.65869	0.497795
1995000	-100.847	1	21.1142	-2.50376	0.0304789	0.0413499	1.77837	1.85508	7.48954	1.59673	0.216816
2002500	-104.881	1	-0.463102	1.92668	0.0401198	0.0439918	2.06733	2.16246	8.10645	1.72519	0.437457
2010000	-100.562	1	15.2148	-1.29769	0.0290441	0.0403598	1.69746	1.76885	7.39471	1.57803	0.131615
2017500	-102.098	1	33.2918	-5.21294	0.0355141	0.0436423	2.00709	2.09869	7.72325	1.64409	0.399582
2025000	-101.229	1	24.1188	-3.19745	0.0388766	0.0444507	2.2827	2.38889	7.64137	1.62489	0.549007
2032500	-103.118	1	30.7446	-4.57292	0.0543578	0.0393124	3.10248	3.22944	7.89693	1.67545	0.784219
2040000	-102.708	1	15.8001	-1.67045	0.0369427	0.0438904	2.04784	2.14185	7.81039	1.66232	0.425581
2047500	-100.222	1	19.1126	-2.14448	0.0283771	0.0401047	1.67071	1.74051	7.32302	1.56342	0.100158
2055000	-101.878	1	30.2469	-4.62896	0.0371631	0.0442261	2.12387	2.22215	7.71162	1.64078	0.470071
2062500	-102.946	1	23.5515	-3.00626	0.0572658	0.0369133	3.3303	3.45795	7.86514	1.66782	0.821354
2070000	-101.048	1	19.4517	-2.29995	0.0308734	0.0415058	1.79075	1.86829	7.52152	1.60336	0.228692
2077500	-101.282	1	20.0177	-2.43171	0.0408654	0.0442522	2.40525	2.51662	7.65476	1.62709	0.599597
2085000	-99.9502	1	18.4247	-1.99772	0.0275626	0.0400588	1.61141	1.67865	7.18801	1.53674	0.0231898
2092500	-100.25	1	18.9906	-2.07958	0.0284128	0.0401108	1.67147	1.74131	7.32739	1.56433	0.101071
2100000	-101.868	1	21.0007	-2.41446	0.0300235	0.040116	1.67211	1.74199	7.532	1.608	0.101846
2107500	-101.609	1	17.0722	-1.79543	0.044511	0.0433482	2.61158	2.72992	7.70277	1.63631	0.669478
2115000	-102.187	1	26.407	-3.61542	0.0471025	0.0426243	2.72306	2.8443	7.77926	1.65206	0.700929
2122500	-100.845	1	24.1883	-3.15988	0.0299471	0.040893	1.74234	1.81662	7.4671	1.59255	0.180566
2130000	-101.952	1	11.0134	-0.515627	0.036415	0.0440176	2.07264	2.16807	7.71459	1.64176	0.440636
2137500	-103.227	1	35.3907	-5.50273	0.031647	0.0402557	1.68742	1.7582	7.72565	1.64891	0.120026
2145000	-101.874	1	24.9225	-3.48096	0.0480331	0.041898	2.81877	2.94203	7.73777	1.64283	0.72507
2152500	-103.409	1	18.3434	-1.86393	0.0605755	0.0349577	3.50498	3.63194	7.91808	1.6784	0.845112
2160000	-100.643	1	27.0524	-3.80119	0.0289187	0.0401988	1.68153	1.75196	7.38825	1.57705	0.113104
2167500	-103.205	1	34.4214	-5.2783	0.0330062	0.0413433	1.77786	1.85453	7.79457	1.66177	0.216312
2175000	-101.909	1	12.5315	-0.865834	0.0342147	0.0431396	1.94169	2.02923	7.68486	1.63646	0.354259
2182500	-104.479	1	2.7804	1.41937	0.0426217	0.0444473	2.23829	2.34241	8.07076	1.71646	0.528614
2190000	-101.236	1	26.3514	-3.72295	0.0379197	0.0444347	2.22165	2.32496	7.63767	1.62445	0.520656
2197500	-102.464	1	19.1385	-2.24951	0.0557047	0.037418	3.28395	3.41161	7.80319	1.65486	0.814412
2205000	-101.91	1	16.3342	-1.43138	0.0341418	0.0430999	1.93716	2.02441	7.68391	1.6363	0.350938
2212500	-100.768	1	14.7157	-1.16023	0.0293288	0.040427	1.70358	1.77535	7.42634	1.58464	0.138559
2220000	-102.966	1	35.5518	-5.67815	0.0446783	0.0439511	2.4917	2.60625	7.87946	1.67442	0.630949
2227500	-100.863	1	27.7839	-4.01474	0.0293002	0.0403265	1.69433	1.76553	7.42938	1.58551	0.128026
2235000	-100.36	1	20.5605	-2.42695	0.0290285	0.0405144	1.71124	1.7835	7.38202	1.57501	0.147132
2242500	-103.424	1	0.596473	1.83877	0.0311149	0.0399582	1.62564	1.69331	7.65682	1.6363	0.0426748
2250000	-101.28	1	22.2801	-2.8836	0.0416787	0.044083	2.45799	2.57135	7.65649	1.6272	0.619109
2257500	-101.535	1	19.3826	-2.36368	0.03809	0.0444198	2.20817	2.31082	7.67534	1.63254	0.514081
2265000	-104.319	1	7.85139	-0.0378227	0.060044	0.036876	3.33371	3.46135	8.0502	1.70705	0.821853
2272500	-100.69	1	20.7142	-2.40795	0.028971	0.0402038	1.68206	1.75252	7.39466	1.57841	0.113729
2280000	-101.582	1	22.5005	-2.97137	0.0304911	0.0407107	1.72766	1.80098	7.55023	1.61056	0.165048
2287500	-103.121	1	17.8171	-1.66574	0.0479606	0.042912	2.68131	2.80153	7.90331	1.67859	0.689598
2295000	-101.516	1	10.0162	-0.160392	0.0302616	0.0405751	1.71641	1.789	7.53258	1.60702	0.152841
2302500	-102.71	1	29.0463	-4.46593	0.036786	0.0438374	2.03843	2.13188	7.8091	1.66212	0.419713
2310000	-100.868	1	27.001	-3.84847	0.0301815	0.0410762	1.75683	1.83208	7.4796	1.59496	0.195449
2317500	-101.158	1	17.8379	-1.8312	0.0348262	0.0438099	2.03371	2.12689	7.60571	1.61887	0.416744
2325000	-102.308	1	34.6815	-5.46662	0.0346618	0.0431294	1.94052	2.02799	7.73678	1.64753	0.353404
2332500	-101.766	1	11.8456	-0.529523	0.0327251	0.0423268	1.85974	1.94193	7.64278	1.62833	0.290188
2340000	-101.997	1	29.6122	-4.5189	0.0407352	0.0444023	2.33443	2.4429	7.74462	1.64656	0.571318
2347500	-102.096	1	20.0857	-2.58349	0.0424521	0.0441688	2.43306	2.54549	7.76225	1.6498	0.61004
2355000	-102.433	1	31.0955	-4.64683	0.0457902	0.043341	2.61282	2.73119	7.81104	1.6593	0.669848
2362500	-102.019	1	13.2552	-1.02966	0.0439551	0.0437536	2.53561	2.65163	7.75515	1.64779	0.645682
2370000	-102.289	1	12.2498	-0.86283	0.0407982	0.0444286	2.31334	2.4209	7.78185	1.65459	0.562401
2377500	-100.989	1	22.8663	-2.93614	0.0357367	0.0441518	2.1035	2.20066	7.59386	1.61586	0.458625
2385000	-102.616	1	26.5056	-3.88901	0.0330084	0.0418495	1.81863	1.89806	7.73745	1.649	0.254473
2392500	-102.713	1	22.599	-2.73543	0.0306198	0.0399739	1.64968	1.71837	7.60885	1.62512	0.0740762
2400000	-101.431	1	27.8198	-4.03901	0.0390798	0.0444521	2.27874	2.38474	7.66721	1.63041	0.547234
2407500	-100.915	1	25.3623	-3.47162	0.0328926	0.0430338	1.92976	2.01654	7.55361	1.60862	0.345468
2415000	-101.269	1	20.3064	-2.52282	0.034442	0.0436051	2.0016	2.09286	7.61451	1.62098	0.395952
2422500	-101.633	1	28.0325	-3.96387	0.0348852	0.0436122	2.00263	2.09395	7.6617	1.63102	0.396635
2430000	-101.65	1	29.8697	-4.34718	0.0297357	0.0400744	1.66678	1.73637	7.49735	1.60075	0.0953809
2437500	-101.782	1	11.5079	-0.418691	0.0295779	0.0399482	1.64128	1.70957	7.47594	1.59703	0.063304
2445000	-101.935	1	16.6458	-1.50159	0.0365522	0.0440624	2.08229	2.17826	7.7137	1.6415	0.446348
2452500	-101.228	1	31.4612	-4.7924	0.0288313	0.0399919	1.61902	1.68647	7.36299	1.5738	0.033696
2460000	-104.173	1	12.7866	-0.550257	0.0448046	0.0442932	2.38961	2.50036	8.03846	1.70874	0.593565
2467500	-103.025	1	38.0311	-6.1789	0.032471	0.0410763	1.75683	1.83208	7.75811	1.65435	0.195451
2475000	-102.078	1	15.5619	-1.52829	0.0321942	0.0416825	1.80495	1.88346	7.66097	1.63289	0.241992
2482500	-101.508	1	19.2833	-2.07098	0.0324051	0.0423028	1.85758	1.93963	7.60859	1.62106	0.288378
2490000	-100.727	1	19.9343	-2.35143	0.0319536	0.0425775	1.883	1.96674	7.51689	1.60125	0.309288
2497500	-99.9165	1	20.3858	-2.41756	0.0275246	0.0400731	1.61016	1.67738	7.1809	1.53528	0.021447
2505000	-101.975	1	25.1988	-3.34876	0.0443444	0.0436067	2.56487	2.68181	7.74995	1.64655	0.65509
2512500	-100.479	1	15.5648	-1.40114	0.0284357	0.0399951	1.65426	1.72318	7.3329	1.56603	0.0798613
2520000	-101.263	1	25.03	-3.50923	0.0368741	0.0443153	2.15376	2.25363	7.63494	1.62427	0.486266
2527500	-101.197	1	18.1065	-2.03049	0.0324092	0.0425395	1.87938	1.96288	7.57584	1.61385	0.306365
2535000	-101.555	1	15.5382	-1.32314	0.0365672	0.0441843	2.11203	2.20967	7.66812	1.6316	0.463462
2542500	-102.857	1	22.4368	-3.04538	0.033297	0.0418632	1.81976	1.89927	7.76953	1.65583	0.255491
2550000	-102.041	1	13.9046	-1.15063	0.046407	0.0428366	2.69253	2.81303	7.75999	1.6481	0.692693
2557500	-102.391	1	33.9604	-5.33352	0.0402343	0.044454	2.27024	2.37585	7.79251	1.6571	0.543402
2565000	-101.309	1	15.3424	-1.31957	0.0354602	0.0439655	2.06207	2.1569	7.62948	1.62372	0.434287
2572500	-101.337	1	19.2869	-2.2973	0.0403696	0.0443414	2.36863	2.47853	7.6602	1.62844	0.585285
2580000	-103.148	1	14.1634	-0.914091	0.0328875	0.0413003	1.77446	1.85091	7.78505	1.6598	0.213004
2587500	-101.341	1	19.2566	-2.29031	0.0404907	0.0443254	2.37598	2.48618	7.66111	1.62859	0.588212
2595000	-101.24	1	16.8106	-1.61456	0.0351649	0.0438958	2.04884	2.14291	7.61856	1.62149	0.426198
2602500	-101.448	1	21.2736	-2.5905	0.0428971	0.0438196	2.52163	2.63719	7.68003	1.6319	0.641074
2610000	-103.401	1	24.9088	-3.59062	0.0339537	0.0418899	1.82198	1.90164	7.84247	1.67134	0.257485
2617500	-99.7588	1	16.9283	-1.63655	0.0273586	0.0401305	1.60585	1.67299	7.15104	1.52911	0.0153923
2625000	-101.732	1	25.3464	-3.3609	0.0359615	0.043962	2.06138	2.15617	7.68433	1.6354	0.433867
2632500	-102.53	1	29.2856	-4.52425	0.0434184	0.0440972	2.45407	2.56728	7.82019	1.66201	0.6177
2640000	-102.005	1	19.3442	-2.38955	0.0471386	0.0424685	2.74463	2.86636	7.75534	1.64688	0.706584
2647500	-103.405	1	6.06452	0.478289	0.0372602	0.0436946	2.01505	2.10712	7.89771	1.68116	0.404783
2655000	-100.497	1	20.2404	-2.34225	0.0293681	0.0406915	1.72609	1.7993	7.41143	1.58098	0.163358
2662500	-100.532	1	24.7364	-3.36388	0.0288801	0.0402523	1.68708	1.75784	7.38039	1.57523	0.119626
2670000	-100.536	1	24.5855	-3.28042	0.0293065	0.0406042	1.71885	1.7916	7.41053	1.58094	0.155517
2677500	-100.436	1	23.3121	-3.05634	0.0289027	0.040345	1.69608	1.76739	7.37764	1.57442	0.130038
2685000	-99.8391	1	20.8093	-2.46232	0.0275063	0.0399912	1.61913	1.68658	7.19195	1.53723	0.0338419
2692500	-101.565	1	25.1402	-3.56237	0.0338086	0.0431343	1.94108	2.02858	7.64009	1.62694	0.353813
2700000	-101.489	1	24.5772	-3.22639	0.0371204	0.0443092	2.15145	2.2512	7.66398	1.63047	0.485042
2707500	-100.715	1	25.4657	-3.4933	0.0304257	0.0414206	1.78397	1.86106	7.47573	1.5937	0.222225
2715000	-101.737	1	13.098	-0.846296	0.0383761	0.0444217	2.20964	2.31236	7.70185	1.63817	0.514806
2722500	-103.249	1	34.3601	-5.58057	0.0398657	0.044372	2.17858	2.27974	7.89888	1.68027	0.499214
2730000	-100.45	1	15.9828	-1.42474	0.0284725	0.0400281	1.66003	1.72925	7.33748	1.56682	0.0870688
2737500	-103.375	1	38.2133	-6.28625	0.038218	0.0440185	2.07281	2.16826	7.90298	1.68185	0.440741
2745000	-101.925	1	22.8844	-3.08524	0.0488268	0.0415005	2.86697	2.9911	7.74397	1.64394	0.736343
2752500	-104.161	1	9.75439	0.0341295	0.0332703	0.0407065	1.72731	1.80061	7.88719	1.68244	0.164674
2760000	-101.195	1	19.3989	-2.16833	0.0369572	0.0443412	2.1643	2.26472	7.62723	1.62257	0.49182
2767500	-102.123	1	11.3313	-0.529604	0.0427549	0.0441127	2.44967	2.56272	7.76639	1.6506	0.616113
2775000	-101.049	1	18.2526	-1.88955	0.0313234	0.0418673	1.8201	1.89963	7.53527	1.6059	0.255798
2782500	-102.841	1	16.2686	-1.39659	0.0503673	0.0414997	2.86706	2.99119	7.86508	1.66966	0.736362
2790000	-101.519	1	15.8932	-1.36829	0.0328214	0.0425767	1.88292	1.96666	7.61839	1.62288	0.309224
2797500	-101.519	1	22.2065	-2.95007	0.042105	0.044062	2.46368	2.57724	7.68765	1.6338	0.621141
2805000	-100.76	1	17.916	-1.84683	0.0305312	0.0414705	1.78793	1.86529	7.48345	1.59529	0.226018
2812500	-103.078	1	19.2997	-1.9863	0.0498629	0.041987	2.80763	2.93068	7.89742	1.67678	0.722385
2820000	-101.002	1	11.1529	-0.453319	0.0289247	0.0399864	1.65249	1.72132	7.39558	1.57947	0.0776347
2827500	-101.639	1	26.5938	-3.8479	0.0317009	0.0416683	1.8038	1.88223	7.60366	1.62069	0.240928
2835000	-102.42	1	21.5263	-2.72815	0.0299342	0.0401584	1.60406	1.67117	7.47614	1.59872	0.0128535
2842500	-102.639	1	29.3922	-4.53098	0.0366915	0.0438353	2.03806	2.1315	7.79966	1.66011	0.419485
2850000	-102.57	1	27.8599	-3.85042	0.0427301	0.0442451	2.40781	2.51927	7.82378	1.66301	0.600571
2857500	-101.259	1	20.0775	-2.4754	0.0362182	0.0441881	2.11306	2.21075	7.62984	1.62345	0.464038
2865000	-100.421	1	16.0293	-1.4796	0.0287004	0.0401979	1.68143	1.75185	7.36036	1.5711	0.11298
2872500	-100.342	1	19.7749	-2.26139	0.0289411	0.0404547	1.70604	1.77796	7.37517	1.57367	0.141325
2880000	-102.245	1	24.1314	-3.13491	0.0496096	0.0413563	2.88389	3.00831	7.78583	1.65276	0.740171
2887500	-101.468	1	18.5484	-1.94695	0.0369093	0.044277	2.13996	2.2391	7.66004	1.6297	0.478875
2895000	-102.011	1	22.7414	-2.7735	0.035994	0.0438611	2.04259	2.13629	7.7179	1.64268	0.422315
2902500	-101.946	1	21.8759	-2.63816	0.0449128	0.0433892	2.60451	2.72264	7.74674	1.64568	0.667347
2910000	-103.192	1	15.8264	-1.24197	0.038209	0.0440793	2.08609	2.18228	7.88039	1.67694	0.448575
2917500	-103.63	1	2.9763	1.22327	0.0357465	0.0428624	1.9114	1.997	7.90444	1.68351	0.331599
2925000	-102.536	1	6.30457	0.583136	0.0333937	0.0421922	1.84778	1.92917	7.73877	1.64892	0.280065
2932500	-103.409	1	39.2867	-6.45413	0.032918	0.0410932	1.75817	1.83351	7.80966	1.66532	0.196802
2940000	-103.732	1	16.6504	-1.87908	0.0643047	0.0323023	3.73495	3.85963	7.94723	1.68375	0.871483
2947500	-101.936	1	10.1588	-0.312481	0.0333922	0.0426427	1.88929	1.97345	7.6744	1.63474	0.314322
2955000	-102.131	1	29.5032	-4.30571	0.0442606	0.0437103	2.54449	2.66079	7.77002	1.65091	0.648571
2962500	-101.098	1	13.8275	-1.06442	0.0296857	0.0404487	1.7055	1.7774	7.46986	1.59388	0.140728
2970000	-103.392	1	5.17614	0.705072	0.0350553	0.0426268	1.88775	1.9718	7.86567	1.6755	0.313092
2977500	-102.241	1	8.85171	0.0362892	0.0363879	0.0438987	2.04937	2.14347	7.74906	1.64926	0.426524
2985000	-101.155	1	12.3977	-0.670213	0.0301006	0.040752	1.73101	1.80455	7.49831	1.59942	0.168636
2992500	-103.094	1	37.9833	-6.10979	0.0314635	0.040226	1.6844	1.75499	7.70495	1.64457	0.116479
3000000	-101.013	1	19.3766	-2.28351	0.0314269	0.0419774	1.82932	1.90947	7.53444	1.6056	0.264013
3007500	-105.872	1	-0.0290613	1.95219	0.0612038	0.0383241	3.19886	3.32633	8.2708	1.75437	0.800883
3015000	-103.12	1	6.78267	0.389159	0.0456569	0.0437444	2.53752	2.6536	7.90122	1.67882	0.646306
3022500	-101.716	1	19.3661	-2.2595	0.0475006	0.0420471	2.80003	2.92293	7.71722	1.63855	0.720533
3030000	-100.802	1	27.5887	-3.96024	0.0294866	0.0405308	1.71265	1.78499	7.43883	1.5871	0.148692
3037500	-102.216	1	32.2874	-5.0548	0.0343758	0.0430333	1.92972	2.01649	7.72211	1.64451	0.345434
3045000	-100.767	1	12.2642	-0.661049	0.0288185	0.0400498	1.66333	1.73273	7.3815	1.57612	0.091149
3052500	-107.738	1	-3.05785	2.71904	0.0689422	0.0358245	3.42837	3.55575	8.52539	1.80743	0.835135
3060000	-100.66	1	20.7794	-2.52269	0.03135	0.0422027	1.8487	1.93016	7.49686	1.59736	0.280856
3067500	-101.208	1	18.5852	-2.11257	0.029881	0.0405192	1.71165	1.78393	7.48928	1.59789	0.147587
3075000	-106.227	1	29.4584	-3.93427	0.0621491	0.0381886	3.21175	3.33927	8.32019	1.76479	0.803002
3082500	-104.308	1	42.208	-7.01353	0.0320042	0.0399919	1.61902	1.68647	7.75758	1.65814	0.0336996
3090000	-100.762	1	25.3598	-3.43636	0.0301477	0.0411408	1.76191	1.8375	7.46931	1.59268	0.200567
3097500	-101.549	1	20.783	-2.66243	0.0365222	0.0441758	2.10975	2.20725	7.667	1.63138	0.462171
3105000	-102.524	1	21.685	-2.85837	0.0323031	0.0413837	1.78105	1.85794	7.70685	1.64302	0.219408
3112500	-100.177	1	19.7166	-2.25398	0.0283531	0.040118	1.67235	1.74224	7.3194	1.5626	0.102133
3120000	-100.525	1	20.6434	-2.4645	0.0301615	0.0413622	1.77935	1.85612	7.44919	1.58811	0.217763
3127500	-101.019	1	18.2126	-1.89095	0.0317785	0.0422351	1.85156	1.93321	7.54368	1.6073	0.283288
3135000	-100.435	1	17.9782	-1.91901	0.0288619	0.0403129	1.69304	1.76415	7.37445	1.57381	0.126537
3142500	-101.042	1	14.1841	-1.09299	0.0314893	0.0420014	1.83134	1.91163	7.53898	1.60654	0.265798
3150000	-104.069	1	13.3603	-0.789633	0.0635863	0.0335755	3.62531	3.75126	7.99994	1.69531	0.859534
3157500	-100.284	1	20.1811	-2.36347	0.0287591	0.0403497	1.69652	1.76785	7.35899	1.57043	0.130539
3165000	-101.285	1	26.029	-3.71487	0.0335135	0.0431477	1.94263	2.03022	7.60423	1.61929	0.354939
3172500	-101.296	1	26.2088	-3.74137	0.031226	0.0415805	1.79672	1.87467	7.55623	1.61068	0.234332
3180000	-100.298	1	28.9898	-4.23954	0.0278434	0.040256	1.59877	1.66583	7.19764	1.53945	0.00529377
3187500	-104.36	1	29.3502	-4.65082	0.0410867	0.0443338	2.16114	2.2614	8.04721	1.71193	0.490166
3195000	-101.245	1	30.1774	-4.46511	0.0300801	0.0406558	1.72315	1.79617	7.50362	1.60071	0.160186
3202500	-102.145	1	19.4341	-2.186	0.0509466	0.0404308	2.98704	3.1129	7.77081	1.64915	0.762137
3210000	-101.327	1	14.2747	-1.18142	0.0345372	0.0436169	2.00333	2.09469	7.62229	1.62262	0.397094
3217500	-101.001	1	21.3995	-2.67404	0.0371301	0.0443939	2.19058	2.29234	7.6047	1.61762	0.505315
3225000	-100.775	1	11.1261	-0.400051	0.0285061	0.0399427	1.63301	1.70095	7.33485	1.5672	0.0524881
3232500	-101.676	1	29.4124	-4.43455	0.0374827	0.0443292	2.15926	2.25942	7.6891	1.63576	0.489177
3240000	-102.961	1	37.0254	-5.9356	0.03642	0.0435829	1.99839	2.08946	7.83538	1.66803	0.393816
3247500	-102.08	1	32.468	-4.99377	0.0391262	0.0444403	2.22809	2.33171	7.74833	1.64794	0.523757
3255000	-101.464	1	25.8293	-3.55729	0.0410093	0.0442711	2.39827	2.50936	7.67813	1.6321	0.596918
3262500	-101.344	1	17.2757	-1.69947	0.0361153	0.0441385	2.10015	2.19712	7.63925	1.62554	0.456711
3270000	-101.983	1	16.7707	-1.78933	0.0323174	0.041857	1.81924	1.89872	7.65515	1.63145	0.255028
3277500	-101.417	1	24.7395	-3.47613	0.037002	0.0443046	2.14971	2.24937	7.65446	1.62845	0.484113
3285000	-100.616	1	22.801	-2.95411	0.030436	0.0415156	1.79152	1.86912	7.46701	1.59173	0.22943
3292500	-101.829	1	31.4084	-4.79485	0.0378452	0.0443532	2.16956	2.27025	7.71013	1.64017	0.494559
3300000	-101.47	1	23.5859	-2.99873	0.0344038	0.0434849	1.98471	2.07493	7.63722	1.62595	0.38459
3307500	-101.288	1	23.2597	-3.03277	0.0409311	0.0442417	2.40901	2.52052	7.65561	1.62726	0.601027
3315000	-101.606	1	24.2451	-3.12974	0.0291302	0.0401185	1.60667	1.67382	7.38065	1.57817	0.0165524
3322500	-102.437	1	12.5299	-0.933937	0.0461136	0.0432199	2.63309	2.75203	7.81188	1.65939	0.675849
3330000	-100.44	1	16.4823	-1.55507	0.0288287	0.0402827	1.6901	1.76104	7.37205	1.57337	0.123143
3337500	-101.872	1	33.0057	-5.14091	0.029889	0.0400335	1.66087	1.73013	7.5177	1.60528	0.0881071
3345000	-103.008	1	7.70306	0.35706	0.0392465	0.0443339	2.16118	2.26144	7.86489	1.67315	0.490185
3352500	-100.864	1	20.713	-2.49639	0.0344356	0.043793	2.03087	2.12388	7.56743	1.61074	0.414944
3360000	-104.564	1	34.1319	-5.16449	0.0335645	0.0405816	1.71696	1.78958	7.93248	1.69233	0.153439
3367500	-102.412	1	22.4433	-2.93787	0.030023	0.0399827	1.62048	1.68796	7.51549	1.60633	0.0356804
3375000	-100.759	1	22.1022	-2.82904	0.028725	0.0400039	1.6559	1.7249	7.37015	1.57393	0.0819249
3382500	-101.144	1	15.0144	-1.30905	0.0337706	0.0433635	1.96877	2.05801	7.59185	1.61642	0.373591
3390000	-104.955	1	-2.11197	2.39489	0.0348441	0.0412103	1.76737	1.84334	8.02285	1.71061	0.206016
3397500	-101.443	1	19.8606	-2.19044	0.0307302	0.041038	1.75382	1.82887	7.55087	1.61021	0.192392
3405000	-102.435	1	11.0974	-0.612934	0.0405612	0.044449	2.28656	2.39292	7.79935	1.65846	0.550722
3412500	-102.509	1	15.4992	-1.60314	0.0380856	0.0442496	2.13104	2.2297	7.79532	1.65854	0.474015
3420000	-101.755	1	26.9536	-3.90906	0.0446287	0.0433871	2.60487	2.72301	7.72173	1.64037	0.667455
3427500	-103.073	1	17.6244	-1.61936	0.0427428	0.0443506	2.36418	2.4739	7.88871	1.67704	0.583504
3435000	-102.261	1	11.2929	-0.553735	0.0451615	0.0434738	2.58953	2.70722	7.78799	1.65451	0.662781
3442500	-101.411	1	17.9151	-2.00922	0.0404465	0.0443448	2.36699	2.47683	7.66983	1.63049	0.584632
3450000	-102.513	1	33.6097	-5.18629	0.0409762	0.0444363	2.30522	2.41242	7.81097	1.66083	0.558903
3457500	-100.495	1	22.8272	-2.94543	0.0296381	0.0409317	1.74541	1.8199	7.42507	1.58353	0.18376
3465000	-102.848	1	5.3335	0.737719	0.031552	0.0404899	1.70912	1.78124	7.69805	1.64249	0.144772
3472500	-104.113	1	38.4262	-6.1271	0.0424403	0.0444541	2.25808	2.36313	8.02232	1.70604	0.537847
3480000	-104.095	1	33.904	-5.08317	0.0398328	0.0441797	2.1108	2.20837	8.00523	1.70334	0.462767
3487500	-100.773	1	22.1673	-2.85058	0.029809	0.0408359	1.73778	1.81176	7.45481	1.59001	0.175794
3495000	-101.531	1	10.1364	-0.192863	0.0305677	0.040821	1.73658	1.81049	7.55038	1.61042	0.174535
3502500	-101.38	1	15.4033	-1.42752	0.0297802	0.0402967	1.69148	1.7625	7.49186	1.59891	0.124736
3510000	-102.525	1	36.0654	-5.73586	0.0321494	0.0412592	1.77122	1.84744	7.70142	1.64202	0.209819
3517500	-100.579	1	25.5811	-3.44607	0.0281092	0.0402574	1.5987	1.66576	7.23174	1.54674	0.00519427
3525000	-102.167	1	29.6569	-4.45857	0.046798	0.0427503	2.70511	2.82592	7.77665	1.65158	0.696119
3532500	-101.378	1	13.0921	-0.925678	0.0321062	0.0421906	1.84764	1.92903	7.58833	1.61686	0.279947
3540000	-101.807	1	19.8952	-2.23001	0.0435318	0.043787	2.52861	2.6444	7.72718	1.64188	0.643383
3547500	-103.641	1	2.9917	1.21427	0.035083	0.0424616	1.87208	1.95509	7.8938	1.68166	0.300414
3555000	-101.673	1	9.23469	-0.00925974	0.0307471	0.0408478	1.73873	1.81277	7.57016	1.6146	0.176793
3562500	-102.932	1	33.3542	-5.348	0.0447815	0.0439108	2.50121	2.61608	7.87525	1.67348	0.634203
3570000	-101.857	1	19.2924	-2.11087	0.0447818	0.0433873	2.60483	2.72297	7.73502	1.64319	0.667443
3577500	-103.833	1	1.3452	1.61417	0.0316374	0.039942	1.63478	1.70279	7.72841	1.65121	0.0548189
3585000	-100.697	1	14.9024	-1.26917	0.028295	0.0400166	1.61576	1.68311	7.28974	1.55829	0.0292168
3592500	-101.056	1	23.2262	-3.04197	0.0375766	0.0444273	2.21446	2.31741	7.6139	1.61943	0.517163
3600000	-101.239	1	21.4235	-2.76026	0.0359554	0.0441307	2.09822	2.19509	7.62534	1.62259	0.455608
3607500	-102.2	1	10.3507	-0.372899	0.0316355	0.0411259	1.76073	1.83625	7.65285	1.63183	0.19939
3615000	-102.092	1	28.6307	-4.29384	0.0320347	0.0415451	1.79388	1.87164	7.65737	1.63228	0.231661
3622500	-99.7766	1	21.4119	-2.61567	0.027437	0.0400028	1.61749	1.68489	7.18076	1.53491	0.0315936
3630000	-101.294	1	20.5777	-2.42108	0.0392468	0.04444	2.30077	2.40777	7.65091	1.62682	0.556971
3637500	-102.661	1	5.24967	0.779306	0.0317989	0.0408516	1.73903	1.8131	7.69823	1.6419	0.177109
3645000	-102.848	1	12.1579	-0.587933	0.0498985	0.0417636	2.83534	2.95891	7.86644	1.67008	0.729009
3652500	-103.195	1	36.1502	-5.83768	0.045954	0.0436897	2.54862	2.66505	7.91158	1.68097	0.649905
3660000	-102.071	1	19.8457	-2.45636	0.0504422	0.0406721	2.96095	3.08649	7.76162	1.6473	0.756793
3667500	-100.585	1	19.4355	-2.12983	0.0283467	0.039942	1.63554	1.70358	7.3159	1.56305	0.0558176
3675000	-109.409	1	47.2579	-8.39012	0.0416075	0.04188	1.82116	1.90076	8.68287	1.85045	0.25675
3682500	-102.309	1	6.56548	0.510217	0.0317136	0.0410938	1.75821	1.83356	7.6654	1.63455	0.19685
3690000	-101.107	1	25.9217	-3.65958	0.0346901	0.0437815	2.02896	2.12185	7.59837	1.61734	0.413729
3697500	-102.976	1	37.5376	-6.10151	0.0305323	0.0400736	1.61012	1.67733	7.56299	1.61698	0.0213908
3705000	-102.046	1	18.2376	-1.81955	0.0360231	0.0438564	2.04175	2.1354	7.72235	1.64363	0.421794
3712500	-103.648	1	3.07483	1.23805	0.0380507	0.043862	2.04274	2.13645	7.93506	1.6889	0.422414
3720000	-100.232	1	15.7957	-1.4322	0.0280359	0.0399438	1.63841	1.70658	7.27722	1.55468	0.0595803
3727500	-102.342	1	11.6799	-0.735603	0.0416661	0.0443544	2.36227	2.47191	7.79151	1.65638	0.582736
3735000	-100.9	1	22.0704	-2.74195	0.0332429	0.0432357	1.95299	2.04124	7.55714	1.60917	0.362426
3742500	-102.514	1	33.2258	-5.0637	0.0373798	0.0440895	2.08841	2.18473	7.79067	1.65784	0.449931
3750000	-101.746	1	31.1985	-4.78281	0.0341685	0.0432142	1.95042	2.03851	7.66573	1.63231	0.360584
3757500	-100.896	1	17.1405	-1.67454	0.0309225	0.0416764	1.80445	1.88293	7.50882	1.60046	0.241534
3765000	-101.689	1	21.9602	-2.64398	0.0384346	0.0444302	2.21718	2.32027	7.69618	1.63692	0.518489
3772500	-100.828	1	22.8768	-2.98177	0.0334675	0.0433911	1.9723	2.06176	7.55213	1.60794	0.376055
3780000	-100.238	1	15.2356	-1.27524	0.0280063	0.039942	1.63459	1.70259	7.27127	1.55355	0.0545706
3787500	-101.086	1	10.7303	-0.306142	0.029025	0.039994	1.65403	1.72293	7.40848	1.58218	0.0795715
3795000	-100.846	1	17.94	-1.94916	0.0293823	0.0404065	1.70173	1.77339	7.43452	1.58643	0.136476
3802500	-101.434	1	25.1632	-3.52441	0.0417851	0.0441088	2.4508	2.56389	7.67622	1.63143	0.616523
3810000	-100.997	1	17.8254	-1.9166	0.034991	0.0439343	2.05602	2.1505	7.58837	1.61501	0.430607
3817500	-101.154	1	23.5432	-3.05341	0.0366562	0.0443017	2.14866	2.24826	7.62023	1.62118	0.483552
3825000	-102.167	1	19.9656	-2.17235	0.0350948	0.0434252	1.97674	2.06647	7.72639	1.645	0.379126
3832500	-102.382	1	16.8584	-1.61776	0.0516112	0.0402662	3.00457	3.13062	7.80162	1.65562	0.765651
3840000	-101.045	1	20.0561	-2.42506	0.0364513	0.0442894	2.14423	2.2436	7.60574	1.61812	0.48118
3847500	-100.613	1	18.5041	-2.04836	0.029685	0.040868	1.74034	1.8145	7.43652	1.58606	0.178484
3855000	-102.367	1	28.664	-4.08554	0.0462049	0.0431397	2.64607	2.76537	7.80266	1.65737	0.679624
3862500	-100.522	1	17.1738	-1.72079	0.0294646	0.0407549	1.73125	1.80481	7.41843	1.58237	0.16889
3870000	-100.187	1	17.1196	-1.70364	0.0281675	0.0400007	1.65532	1.72429	7.29826	1.5586	0.081198
3877500	-100.923	1	21.9686	-2.65859	0.0288656	0.0399944	1.65412	1.72303	7.38811	1.57782	0.0796866
3885000	-103.379	1	25.8799	-3.35005	0.0422979	0.0444307	2.31127	2.41873	7.92674	1.68541	0.561511
3892500	-102.141	1	9.69238	-0.0788563	0.0336389	0.0426512	1.89013	1.97433	7.70139	1.64048	0.314984
3900000	-101.77	1	19.1095	-2.32709	0.0432718	0.0438481	2.5154	2.63075	7.72197	1.64084	0.638993
3907500	-100.966	1	23.9235	-3.22385	0.0349328	0.0439272	2.05468	2.14909	7.58416	1.61413	0.429788
3915000	-102.253	1	12.7089	-0.81482	0.0476223	0.0424266	2.75032	2.87218	7.78795	1.65378	0.708055
3922500	-100.82	1	19.8682	-2.25376	0.0311004	0.0418825	1.82137	1.90098	7.5066	1.59977	0.256934
3930000	-100.779	1	23.5469	-3.08369	0.0322722	0.0427494	1.89985	1.98469	7.52835	1.60353	0.322649
3937500	-101.03	1	23.408	-3.14437	0.0333165	0.0431969	1.94836	2.03633	7.5728	1.61254	0.359101
3945000	-102.129	1	16.8001	-1.87173	0.0436125	0.0439015	2.50336	2.61831	7.7688	1.65085	0.634936
3952500	-101.07	1	27.9757	-4.069	0.0307225	0.0413605	1.77921	1.85598	7.51832	1.60285	0.217631
3960000	-100.664	1	22.8507	-2.96734	0.0309516	0.0418942	1.82234	1.90202	7.48724	1.59563	0.257806
3967500	-102.745	1	16.2385	-1.81455	0.0481246	0.0425675	2.731	2.85242	7.85316	1.66772	0.703026
3975000	-105.432	1	33.2653	-5.55291	0.0480304	0.0440721	2.46095	2.57441	8.21484	1.74585	0.620168
3982500	-101.447	1	22.6175	-3.02869	0.0340785	0.0433431	1.96618	2.05526	7.63051	1.62468	0.37178
3990000	-102.23	1	20.9389	-2.61073	0.0535208	0.038753	3.15756	3.28486	7.77719	1.64983	0.793926
3997500	-101.031	1	18.5381	-2.09602	0.035188	0.0439844	2.06581	2.16086	7.59424	1.61619	0.436548
4005000	-102.56	1	21.0834	-2.78989	0.0359507	0.0435924	1.99976	2.09091	7.7825	1.65676	0.394728
4012500	-104.977	1	24.2885	-2.97864	0.067898	0.0315892	3.79611	3.91994	8.11233	1.71852	0.877703
4020000	-101.028	1	12.1131	-0.587834	0.0290202	0.0400199	1.65869	1.72784	7.40783	1.58189	0.0854034
4027500	-103.512	1	22.3112	-3.1696	0.0437256	0.0443058	2.38448	2.49503	7.94866	1.68968	0.59156
4035000	-100.666	1	21.9299	-2.72499	0.0311058	0.0420131	1.83234	1.9127	7.49149	1.59641	0.266676
4042500	-101.508	1	27.9409	-4.03666	0.0399508	0.0444123	2.32717	2.43533	7.68029	1.63292	0.568277
4050000	-102.167	1	32.1933	-4.86002	0.0358522	0.0437422	2.02255	2.11507	7.73492	1.64645	0.409636
4057500	-101.032	1	23.4723	-3.1335	0.0290752	0.0400477	1.66302	1.7324	7.41436	1.58315	0.0907671
4065000	-101.586	1	28.9892	-4.33814	0.0371847	0.0442995	2.14787	2.24743	7.67621	1.63309	0.483129
4072500	-104.181	1	40.7066	-6.75433	0.0441685	0.0443738	2.35197	2.46118	8.03765	1.70877	0.578559
4080000	-101.217	1	16.818	-1.56175	0.0301633	0.0407516	1.73098	1.80452	7.50615	1.60109	0.168603
4087500	-103.919	1	7.67402	0.0699875	0.0374265	0.0435035	1.98724	2.07763	7.96144	1.69496	0.386315
4095000	-100.975	1	13.7038	-0.945886	0.0298557	0.0406986	1.72666	1.79992	7.47214	1.59392	0.16398
4102500	-102.872	1	9.67313	-0.191448	0.0304432	0.04004	1.6132	1.68049	7.55736	1.61562	0.025689
4110000	-104.414	1	30.9372	-5.0107	0.0451196	0.0443008	2.38655	2.49717	8.07127	1.71573	0.592369
4117500	-101.857	1	31.6122	-4.84517	0.0376472	0.044319	2.15522	2.25517	7.71228	1.64072	0.487042
4125000	-100.217	1	22.8707	-2.91161	0.0283164	0.0400682	1.66594	1.73547	7.31643	1.56215	0.0943438
4132500	-101.73	1	23.5762	-2.97516	0.0295024	0.0399445	1.63902	1.70721	7.46541	1.59486	0.0603671
4140000	-100.567	1	21.4424	-2.60201	0.0298457	0.0410508	1.75482	1.82994	7.44024	1.5866	0.193414
4147500	-100.615	1	17.4983	-1.82543	0.0297171	0.0408946	1.74246	1.81676	7.43823	1.58639	0.180697
4155000	-100.383	1	12.3666	-0.646573	0.0279341	0.0401738	1.60313	1.67023	7.21999	1.54399	0.0115365
4162500	-100.802	1	19.8387	-2.24965	0.0310594	0.041865	1.81991	1.89943	7.50372	1.59917	0.255627
4170000	-104.897	1	-0.774697	2.04508	0.0329265	0.0399599	1.64586	1.71437	7.88941	1.68518	0.0692123
4177500	-103.201	1	14.7704	-1.536	0.05074	0.041634	2.85105	2.97491	7.9134	1.67998	0.732681
4185000	-101.892	1	15.1845	-1.44246	0.0325792	0.0421249	1.84191	1.92291	7.65261	1.63063	0.275023
4192500	-102.632	1	35.7657	-5.73862	0.0357081	0.0434504	1.98007	2.07002	7.78818	1.65813	0.381423
4200000	-100.886	1	26.7347	-3.76642	0.0311156	0.0418397	1.81781	1.89719	7.51348	1.60128	0.25374
4207500	-101.158	1	21.6465	-2.72569	0.0398931	0.0443708	2.35364	2.46292	7.63633	1.62344	0.579238
4215000	-101.742	1	28.4146	-4.19907	0.0428062	0.0439661	2.4881	2.60252	7.71757	1.64003	0.629705
4222500	-104.856	1	30.7138	-4.30556	0.0472861	0.044032	2.47156	2.5854	8.13539	1.72891	0.623933
4230000	-102.715	1	34.7861	-5.56991	0.0328452	0.0416427	1.80173	1.88002	7.74261	1.65034	0.239006
4237500	-102.339	1	32.1979	-4.83209	0.0328903	0.041991	1.83046	1.91069	7.70617	1.64218	0.265024
4245000	-100.553	1	20.7656	-2.52532	0.0298265	0.0410464	1.75448	1.82958	7.43825	1.58618	0.193066
4252500	-100.44	1	16.5585	-1.59252	0.0289062	0.0403451	1.69609	1.76739	7.37809	1.57452	0.130043
4260000	-101.765	1	16.2766	-1.47481	0.0408009	0.0443616	2.35857	2.46806	7.71556	1.64026	0.581241
4267500	-100.703	1	17.8173	-1.90893	0.0286632	0.0400002	1.65523	1.7242	7.3622	1.57225	0.0810838
4275000	-101.063	1	16.6132	-1.67425	0.0338886	0.0434647	1.98198	2.07204	7.58414	1.61467	0.382729
4282500	-101.753	1	30.0814	-4.43346	0.0367557	0.0441712	2.10852	2.20596	7.69342	1.63701	0.461478
4290000	-101.406	1	16.9409	-1.80803	0.0367698	0.0442656	2.13615	2.23509	7.65149	1.62791	0.476808
4297500	-101.006	1	29.0001	-4.20673	0.0294097	0.0403005	1.69184	1.76289	7.44488	1.58887	0.125162
4305000	-102.977	1	29.0965	-4.52232	0.0488391	0.0424108	2.75245	2.87435	7.88414	1.6742	0.708603
4312500	-102.154	1	28.3593	-4.00265	0.0409716	0.0444005	2.33564	2.44416	7.76527	1.65095	0.571823
4320000	-100.376	1	19.5055	-2.18523	0.0288059	0.0403142	1.69316	1.76429	7.36721	1.57227	0.12668
4327500	-103.365	1	36.5693	-5.99975	0.0376941	0.0438643	2.04316	2.13689	7.89713	1.68082	0.42267
4335000	-100.993	1	15.1074	-1.29147	0.0319374	0.0423687	1.86353	1.94598	7.54452	1.60735	0.293355
4342500	-103.633	1	26.1837	-3.92084	0.0601282	0.0357093	3.43862	3.56595	7.95187	1.6858	0.836508
4350000	-101.422	1	22.9223	-2.87463	0.0368989	0.0442857	2.14294	2.24224	7.65432	1.62846	0.480484
4357500	-101.919	1	9.56879	-0.162739	0.033147	0.0424966	1.87534	1.95857	7.66785	1.63349	0.303081
4365000	-102.826	1	6.43628	0.479763	0.0375124	0.044018	2.07272	2.16816	7.82983	1.66628	0.440688
4372500	-100.567	1	22.9521	-2.885	0.02838	0.0399474	1.64085	1.70912	7.32283	1.56434	0.0627483
4380000	-100.563	1	11.0454	-0.401464	0.0281429	0.0400548	1.61178	1.67903	7.26389	1.55295	0.0237039
4387500	-101.566	1	23.0944	-3.07193	0.0454128	0.0429497	2.67562	2.7957	7.69773	1.63495	0.688014
4395000	-102.765	1	11.0835	-0.39181	0.0486243	0.0423457	2.76119	2.88328	7.85586	1.66816	0.71084
4402500	-103.289	1	36.5656	-5.76512	0.0318139	0.0403282	1.69449	1.7657	7.74141	1.65209	0.128217
4410000	-105.203	1	29.855	-4.78193	0.0409929	0.0441002	2.09089	2.18735	8.15433	1.73521	0.451372
4417500	-102.414	1	22.152	-2.63208	0.0317741	0.0410509	1.75483	1.82995	7.67683	1.63705	0.193424
4425000	-101.436	1	23.6454	-3.03242	0.0373763	0.0443576	2.17159	2.27239	7.65907	1.6293	0.495613
4432500	-100.316	1	22.0254	-2.70531	0.0282581	0.0399854	1.65228	1.72109	7.30985	1.56117	0.0773663
4440000	-101.718	1	16.465	-1.56579	0.043872	0.043636	2.55922	2.67599	7.71608	1.63938	0.653298
4447500	-105.002	1	42.0602	-6.91216	0.0409217	0.0441472	2.10232	2.19942	8.12806	1.72954	0.457956
4455000	-102.728	1	32.7664	-4.99373	0.0459784	0.0434398	2.59561	2.71348	7.84997	1.66765	0.664643
4462500	-102.051	1	13.8281	-0.973893	0.0431536	0.0439929	2.48149	2.59569	7.75796	1.64865	0.627414
4470000	-101.493	1	27.6473	-3.91193	0.0368196	0.0442542	2.1325	2.23124	7.66238	1.63025	0.474815
4477500	-103.141	1	3.78084	1.08004	0.0321333	0.0407007	1.72684	1.8001	7.75174	1.65356	0.164168
4485000	-101.241	1	26.9091	-3.81786	0.0369659	0.0443341	2.16128	2.26154	7.6328	1.62377	0.490236
4492500	-103.934	1	22.1637	-2.51112	0.0472122	0.0436614	2.55423	2.67085	8.01134	1.70213	0.651708
4500000	-101.765	1	28.3773	-4.25021	0.036126	0.044	2.06899	2.16421	7.68973	1.63649	0.438456
4507500	-103.618	1	9.54647	-0.378645	0.0421199	0.0444515	2.28064	2.38673	7.95692	1.692	0.548084
4515000	-100.509	1	16.5576	-1.62269	0.0284637	0.0399946	1.65415	1.72306	7.33651	1.5668	0.0797215
4522500	-101.029	1	23.6928	-3.18347	0.0362485	0.0442548	2.13268	2.23143	7.60243	1.61749	0.474915
4530000	-102.502	1	12.0787	-0.583337	0.0452719	0.0435639	2.57297	2.69017	7.81965	1.66132	0.657642
4537500	-103.746	1	39.1103	-6.49819	0.0407307	0.044392	2.18945	2.29116	7.9667	1.69463	0.504745
4545000	-101.275	1	32.1816	-4.93575	0.0289537	0.0399496	1.62854	1.6963	7.38877	1.5789	0.0465504
4552500	-105.189	1	21.7574	-2.44312	0.0709226	0.0293405	3.98906	4.10964	8.12644	1.72084	0.895482
4560000	-101.769	1	30.9337	-4.73717	0.0328611	0.042418	1.86804	1.95079	7.64593	1.62891	0.297094
4567500	-102.874	1	30.2086	-4.73948	0.0411204	0.0444503	2.28355	2.38977	7.8575	1.67084	0.549384
4575000	-101.738	1	21.763	-2.57973	0.0310177	0.0410202	1.75241	1.82737	7.58779	1.6181	0.190956
4582500	-100.284	1	18.1633	-1.95831	0.0280426	0.0399423	1.63381	1.70178	7.27549	1.55448	0.0535413
4590000	-101.109	1	22.9331	-3.00469	0.0286684	0.0400548	1.61177	1.67903	7.3314	1.56738	0.0237017
4597500	-104.867	1	23.6601	-2.86639	0.0347879	0.0412456	1.77015	1.8463	8.01266	1.7084	0.208764
4605000	-100.156	1	19.9594	-2.331	0.0280823	0.0399757	1.65011	1.71883	7.28682	1.55632	0.0746315
4612500	-102.244	1	33.5005	-5.17035	0.0362498	0.0438513	2.04085	2.13444	7.74807	1.64911	0.421229
4620000	-100.64	1	18.1018	-1.94436	0.0305116	0.0415574	1.79487	1.87269	7.4718	1.59271	0.232589
4627500	-100.543	1	20.2279	-2.40215	0.0300412	0.0412427	1.76992	1.84606	7.44626	1.58763	0.208539
4635000	-103.284	1	8.57064	-0.063926	0.0344779	0.0423434	1.86123	1.94353	7.84245	1.67085	0.29144
4642500	-102.601	1	16.7683	-1.55995	0.0522314	0.0401137	3.02063	3.14686	7.83034	1.66165	0.768819
4650000	-101.327	1	13.9396	-1.00471	0.0328883	0.0427561	1.90052	1.98541	7.59882	1.61853	0.323176
4657500	-101.252	1	25.3431	-3.40503	0.0338232	0.0433282	1.9643	2.05327	7.60484	1.61923	0.370463
4665000	-102.524	1	12.0696	-0.769972	0.0317879	0.0409641	1.74797	1.82264	7.68666	1.63927	0.186407
4672500	-101.777	1	18.0756	-2.02119	0.0474873	0.0421062	2.79248	2.91523	7.72525	1.64029	0.718681
4680000	-100.756	1	15.1222	-1.27479	0.0299088	0.0409378	1.74589	1.82041	7.45836	1.59062	0.184256
4687500	-101.728	1	15.9657	-1.40952	0.0397635	0.044443	2.29667	2.40349	7.70719	1.63881	0.555181
4695000	-101.329	1	16.8001	-1.69275	0.0398761	0.0443973	2.33781	2.44642	7.65759	1.62804	0.572726
4702500	-101.249	1	24.1683	-3.30498	0.0301811	0.0407384	1.72991	1.80338	7.50946	1.60182	0.167463
4710000	-102.288	1	15.1765	-1.52924	0.0413811	0.0443785	2.34935	2.45846	7.78374	1.6548	0.577488
4717500	-101.056	1	16.7983	-1.56959	0.0300538	0.0407985	1.73477	1.80856	7.48856	1.59726	0.172629
4725000	-100.143	1	25.7207	-3.5133	0.0278289	0.0399635	1.62427	1.69189	7.23987	1.54725	0.0408261
4732500	-101.741	1	7.94234	0.261614	0.0301551	0.0403025	1.69203	1.76309	7.53851	1.60885	0.12538
4740000	-100.842	1	15.806	-1.46553	0.0283708	0.0401796	1.60279	1.66988	7.27542	1.55586	0.0110489
4747500	-102.081	1	18.2075	-2.0585	0.051219	0.0401792	3.01374	3.1399	7.7617	1.64711	0.767468
4755000	-102.614	1	15.9736	-1.73591	0.0488366	0.0421147	2.79139	2.91411	7.83558	1.66372	0.71841
4762500	-102.748	1	36.3511	-5.82367	0.0364795	0.04371	2.01744	2.10966	7.81061	1.6626	0.406339
4770000	-105.346	1	0.819009	1.50375	0.051786	0.0428851	2.68534	2.80566	8.20703	1.74308	0.690715
4777500	-101.245	1	19.7174	-2.2244	0.0369942	0.0443375	2.1627	2.26304	7.63352	1.62391	0.490984
4785000	-101.07	1	21.1574	-2.67726	0.0350526	0.0439259	2.05443	2.14882	7.59755	1.61698	0.429633
4792500	-103.347	1	5.59463	0.810025	0.0366015	0.0434581	1.98109	2.0711	7.88333	1.67838	0.382119
4800000	-101.692	1	13.5397	-0.883424	0.0337963	0.0430476	1.9313	2.01817	7.65423	1.63004	0.346608
4807500	-100.516	1	12.5138	-0.729612	0.0281713	0.0399707	1.6227	1.69026	7.2826	1.55645	0.0387036
4815000	-100.849	1	23.8885	-3.13704	0.0323524	0.042751	1.90002	1.98487	7.53744	1.60546	0.322781
4822500	-103.149	1	30.9835	-4.49673	0.0441889	0.0441293	2.4449	2.55777	7.9024	1.67953	0.614379
4830000	-101.187	1	15.4936	-1.40514	0.0354003	0.0439923	2.06742	2.16255	7.61458	1.62051	0.437513
4837500	-101.416	1	21.649	-2.68087	0.0428623	0.0438164	2.52231	2.63789	7.67601	1.63104	0.641298
4845000	-103	1	37.4539	-6.08335	0.035051	0.0428959	1.91491	2.00073	7.8215	1.66582	0.334281
4852500	-101.575	1	25.1873	-3.58375	0.0356725	0.0439309	2.05537	2.14981	7.66294	1.63089	0.430209
4860000	-101.729	1	26.8756	-3.90675	0.0313734	0.0413251	1.77641	1.85299	7.60121	1.62057	0.214909
4867500	-100.523	1	15.5732	-1.40386	0.0280555	0.0402684	1.59818	1.66523	7.22343	1.545	0.00444205
4875000	-102.238	1	5.37926	0.789261	0.0302579	0.0400312	1.66052	1.72977	7.56399	1.61518	0.0876778
4882500	-101.383	1	20.7923	-2.54341	0.0432948	0.0436637	2.55379	2.67039	7.67236	1.63012	0.651566
4890000	-101.778	1	31.5631	-4.84318	0.0354455	0.0437657	2.02636	2.1191	7.68482	1.63576	0.412071
4897500	-103.057	1	13.7603	-1.259	0.0386751	0.0442256	2.12371	2.22197	7.8672	1.67388	0.469978
4905000	-102.387	1	32.5504	-4.97753	0.0429144	0.0441603	2.43566	2.54819	7.8007	1.65796	0.610998
4912500	-101.139	1	21.6499	-2.69703	0.0391512	0.044434	2.30776	2.41507	7.63133	1.62262	0.560002
4920000	-100.515	1	17.0893	-1.66506	0.0289311	0.0403057	1.69235	1.76342	7.38373	1.57581	0.125741
4927500	-102.119	1	13.9626	-0.919424	0.0313798	0.0409858	1.7497	1.82447	7.63514	1.62825	0.188178
4935000	-102.681	1	7.5244	0.303238	0.0397239	0.0444286	2.21569	2.3187	7.82651	1.66465	0.517763
4942500	-104.552	1	29.5002	-4.09655	0.0595206	0.0376143	3.26573	3.39337	8.08502	1.7147	0.811603
4950000	-101.668	1	31.802	-4.88426	0.0311972	0.0412327	1.76914	1.84522	7.58916	1.61811	0.207764
4957500	-100.455	1	24.7627	-3.30724	0.0287342	0.0401985	1.68149	1.75192	7.36467	1.57202	0.113056
4965000	-102.049	1	16.3757	-1.48775	0.0448865	0.0434563	2.59267	2.71046	7.76008	1.64857	0.663744
4972500	-101.3	1	22.6262	-2.80134	0.0328476	0.0427495	1.89986	1.9847	7.59515	1.61775	0.322658
4980000	-101.253	1	26.3275	-3.59249	0.0299977	0.0405793	1.71677	1.78938	7.49934	1.59993	0.153229
4987500	-101.58	1	12.8509	-0.776084	0.0344515	0.0434477	1.97971	2.06963	7.65049	1.62882	0.381174
4995000	-101.401	1	21.3785	-2.58231	0.0404906	0.044337	2.37069	2.48068	7.66869	1.63023	0.58611
5002500	-101.214	1	15.5651	-1.33147	0.0322401	0.0424122	1.86751	1.95022	7.57415	1.61362	0.296656
5010000	-101.519	1	18.3924	-2.13936	0.0353983	0.043861	2.04257	2.13627	7.65378	1.62903	0.422308
5017500	-101.278	1	21.483	-2.75078	0.0310454	0.0414483	1.78617	1.86341	7.54856	1.6092	0.224332
5025000	-100.583	1	19.6656	-2.27892	0.0304345	0.0415426	1.79368	1.87142	7.46395	1.59105	0.231468
5032500	-102.71	1	18.7789	-1.88586	0.0382696	0.0442348	2.12647	2.22489	7.82142	1.66412	0.471507
5040000	-102.089	1	31.1984	-4.81246	0.0417599	0.0442914	2.39034	2.50112	7.75949	1.64943	0.593846
5047500	-105.411	1	16.2168	-1.27465	0.072851	0.0280823	4.09782	4.21622	8.14792	1.72502	0.904408
5055000	-102.402	1	7.8652	0.278769	0.0346199	0.0430479	1.93132	2.0182	7.74689	1.64977	0.346629
5062500	-106.577	1	6.52836	0.353337	0.0849262	0.0198572	4.85641	4.95479	8.2319	1.74038	0.950721
5070000	-100.29	1	23.5383	-3.10533	0.0279654	0.0399649	1.62396	1.69156	7.25728	1.55099	0.0404037
5077500	-104.113	1	1.22408	1.71099	0.0349679	0.0420178	1.83273	1.91312	7.94236	1.69249	0.267023
5085000	-101.68	1	17.6423	-1.96781	0.0326523	0.0423423	1.86114	1.94343	7.63215	1.62604	0.291362
5092500	-100.343	1	23.9505	-3.17509	0.0286411	0.0402102	1.68274	1.75323	7.35212	1.56931	0.114526
5100000	-103.438	1	29.8456	-4.62701	0.0343187	0.0421162	1.84117	1.92212	7.8554	1.67385	0.274378
5107500	-101.567	1	13.3474	-0.961765	0.0291662	0.0399904	1.61925	1.68671	7.40594	1.58296	0.0340144
5115000	-102.504	1	9.86686	-0.0905772	0.0361476	0.043698	2.01558	2.10768	7.77803	1.65568	0.405127
5122500	-101.383	1	14.3716	-1.20698	0.0359039	0.0440705	2.08408	2.18016	7.64213	1.62626	0.447403
5130000	-101.831	1	26.9725	-3.75725	0.0428526	0.0439879	2.48275	2.59698	7.72913	1.64252	0.627849
5137500	-100.075	1	14.7643	-1.15282	0.0276306	0.0403084	1.59638	1.66343	7.16361	1.5323	0.00184569
5145000	-100.294	1	20.8015	-2.51771	0.0284912	0.0401356	1.67446	1.74447	7.33646	1.56618	0.104676
5152500	-101.652	1	25.0274	-3.53784	0.0329371	0.0425553	1.88088	1.96448	7.63497	1.62643	0.307578
5160000	-100.907	1	17.3072	-1.79541	0.0284704	0.0400613	1.61119	1.67843	7.30504	1.56177	0.0228838
5167500	-102.528	1	32.8192	-5.19769	0.0360044	0.0436298	2.00524	2.09672	7.7794	1.65606	0.398358
5175000	-99.8262	1	23.5743	-3.08467	0.0274377	0.0400799	1.6096	1.6768	7.16855	1.53267	0.0206624
5182500	-100.964	1	25.8778	-3.63843	0.0296855	0.0405617	1.71528	1.78779	7.46156	1.5919	0.151592
5190000	-100.863	1	22.6085	-2.86885	0.0332732	0.0432732	1.95752	2.04606	7.55345	1.60834	0.365661
5197500	-102.558	1	15.148	-1.16034	0.0433118	0.0441294	2.44488	2.55775	7.8236	1.66278	0.614373
5205000	-101.656	1	14.5661	-1.17826	0.0409253	0.0443254	2.37601	2.48621	7.70209	1.6373	0.588222
5212500	-101.359	1	20.2328	-2.26993	0.0295183	0.0401219	1.67282	1.74274	7.46813	1.59434	0.102703
5220000	-100.747	1	18.6561	-2.09696	0.0300664	0.0410838	1.75742	1.83272	7.46462	1.59175	0.19605
5227500	-101.434	1	24.2982	-3.32758	0.0428888	0.0438162	2.52236	2.63795	7.6783	1.63152	0.641317
5235000	-102.078	1	31.7698	-4.75968	0.033247	0.0424444	1.87048	1.95339	7.68694	1.63762	0.2991
5242500	-104.432	1	41.3574	-6.80465	0.0343337	0.0412869	1.7734	1.84978	7.95581	1.69622	0.211965
5250000	-100.64	1	23.6108	-3.11045	0.0307041	0.0417165	1.80771	1.8864	7.47776	1.5938	0.244532
5257500	-101.647	1	26.9589	-3.71564	0.0332991	0.0427878	1.90373	1.98882	7.6411	1.6275	0.325672
5265000	-101.407	1	15.9145	-1.52822	0.0399442	0.0444009	2.33541	2.44392	7.66762	1.63019	0.571729
5272500	-102.438	1	33.6612	-5.33406	0.0333797	0.0422592	1.85369	1.93548	7.72812	1.64658	0.285096
5280000	-100.481	1	29.0184	-4.24159	0.0281071	0.0399954	1.61851	1.68594	7.26928	1.55379	0.033001
5287500	-105.577	1	35.1734	-5.85205	0.0391193	0.0433087	1.96188	2.05069	8.18273	1.74229	0.368751
5295000	-104.665	1	26.1822	-4.05937	0.0616527	0.0361898	3.39573	3.52324	8.09443	1.71619	0.830679
5302500	-102.316	1	13.0456	-0.891875	0.0491628	0.0416774	2.84582	2.96958	7.79568	1.65501	0.731465
5310000	-100.512	1	11.6938	-0.544831	0.0281139	0.0400222	1.61511	1.68244	7.26542	1.55312	0.0283234
5317500	-102.151	1	18.3086	-1.90764	0.0487567	0.0417507	2.83691	2.96051	7.77404	1.65046	0.729379
5325000	-101.213	1	22.6276	-2.98991	0.03927	0.0444328	2.30911	2.41648	7.64091	1.62465	0.560584
5332500	-102.02	1	33.3686	-5.19328	0.0341887	0.043056	1.93223	2.01916	7.69706	1.63915	0.347297
5340000	-104.582	1	40.1201	-6.78249	0.0394814	0.0439251	2.05428	2.14866	8.06351	1.71615	0.42954
5347500	-100.706	1	20.1245	-2.39659	0.0314545	0.0422437	1.85231	1.93401	7.50399	1.59884	0.283931
5355000	-100.96	1	16.0395	-1.44978	0.031261	0.0418921	1.82216	1.90183	7.52481	1.60364	0.257648
5362500	-101.234	1	25.467	-3.59143	0.0365321	0.0442608	2.13459	2.23345	7.62914	1.62316	0.475959
5370000	-103.256	1	32.4099	-5.08551	0.0314505	0.0401043	1.67065	1.74045	7.70941	1.64591	0.100089
5377500	-102.781	1	25.1066	-3.22801	0.0380077	0.0441596	2.10549	2.20276	7.82822	1.66571	0.45976
5385000	-102.201	1	27.8603	-4.13377	0.0316736	0.0411564	1.76313	1.83881	7.65448	1.63214	0.201794
5392500	-101.212	1	18.7253	-2.01629	0.0360697	0.044167	2.10743	2.20481	7.623	1.62203	0.460861
5400000	-102.55	1	35.9984	-5.73558	0.0331791	0.0420289	1.83367	1.91412	7.73513	1.64831	0.26785
5407500	-102.104	1	16.2202	-1.39375	0.0343786	0.0431058	1.93783	2.02513	7.70943	1.64173	0.351434
5415000	-101.801	1	29.3429	-4.42888	0.0328691	0.0423992	1.86632	1.94895	7.64951	1.62969	0.295668
5422500	-104.157	1	34.142	-5.55764	0.0362759	0.0427989	1.90486	1.99003	7.97349	1.69829	0.326548
5430000	-100.996	1	17.9934	-1.96003	0.0349252	0.0439125	2.05193	2.14617	7.58768	1.61489	0.428099
5437500	-101.414	1	16.5204	-1.53559	0.0360195	0.0440917	2.08891	2.18526	7.6468	1.62722	0.450223
5445000	-101.674	1	12.8638	-0.705588	0.0296057	0.0399924	1.65372	1.72261	7.48222	1.59793	0.0791906
5452500	-104.859	1	-0.711762	2.06423	0.0395961	0.0438466	2.04004	2.13359	8.09917	1.72385	0.420723
5460000	-100.042	1	13.7421	-0.957312	0.0276176	0.0401528	1.6044	1.67152	7.18177	1.53575	0.0133446
5467500	-104.637	1	8.26309	0.335965	0.0590196	0.0380963	3.2205	3.34805	8.09864	1.71777	0.804425
5475000	-101.14	1	14.9153	-1.26547	0.0336614	0.0433111	1.96218	2.05101	7.59	1.61608	0.368964
5482500	-102.524	1	16.8072	-1.59727	0.0528444	0.0396101	3.07251	3.19923	7.81869	1.65897	0.778721
5490000	-104.409	1	23.7768	-2.82172	0.0504722	0.0427593	2.70381	2.82459	8.07787	1.71556	0.695768
5497500	-101.759	1	17.6576	-2.01645	0.039993	0.0444334	2.30843	2.41577	7.71193	1.63975	0.560291
5505000	-101.743	1	34.5427	-5.38144	0.029253	0.0401665	1.60356	1.67066	7.38946	1.58021	0.012148
5512500	-102.906	1	30.27	-4.42634	0.0508986	0.0412624	2.89477	3.01936	7.87344	1.67131	0.742596
5520000	-103.397	1	40.4555	-6.68921	0.0309835	0.0400501	1.61222	1.67948	7.62245	1.62958	0.0243198
5527500	-100.321	1	19.9676	-2.30721	0.0288986	0.0404355	1.70433	1.77615	7.37109	1.57283	0.139409
5535000	-101.95	1	18.092	-2.05209	0.0492428	0.0412817	2.89255	3.0171	7.7469	1.64446	0.742103
5542500	-102.649	1	22.8459	-3.22316	0.0470544	0.0429736	2.672	2.79198	7.8403	1.66525	0.686998
5550000	-99.8656	1	17.6439	-1.7831	0.0274925	0.0400418	1.61303	1.68031	7.18151	1.53528	0.0254422
5557500	-100.937	1	30.4373	-4.50866	0.0285951	0.03996	1.62515	1.6928	7.33975	1.56856	0.042014
5565000	-99.6848	1	23.1078	-2.98314	0.0272735	0.0402216	1.60049	1.66756	7.12793	1.52445	0.0077615
5572500	-102.64	1	34.9557	-5.53456	0.0411529	0.0444363	2.30523	2.41243	7.82777	1.6644	0.558909
5580000	-100.825	1	24.4357	-3.31621	0.0319762	0.0425216	1.8777	1.96108	7.52763	1.6036	0.304998
5587500	-100.824	1	25.1087	-3.46751	0.0298543	0.0408305	1.73735	1.8113	7.46093	1.59132	0.175342
5595000	-100.39	1	22.3472	-2.84566	0.0289613	0.0404314	1.70397	1.77576	7.37936	1.57461	0.139
5602500	-101.258	1	20.8102	-2.44831	0.0367929	0.044303	2.14913	2.24875	7.63371	1.62404	0.483801
5610000	-102.872	1	25.6034	-3.76246	0.0540805	0.0391908	3.11458	3.24162	7.86365	1.66834	0.786395
5617500	-102.054	1	24.6698	-3.47252	0.0492115	0.0414013	2.87864	3.00297	7.76069	1.64745	0.73899
5625000	-102.035	1	31.8999	-4.96193	0.035662	0.0437306	2.02069	2.1131	7.71737	1.64273	0.408436
5632500	-101.832	1	28.3428	-4.1305	0.0443255	0.0435394	2.57753	2.69486	7.73144	1.64256	0.659065
5640000	-102.218	1	32.4337	-5.08724	0.0355011	0.0435777	1.99764	2.08866	7.73711	1.64711	0.393313
5647500	-101.025	1	17.1308	-1.65025	0.0306249	0.0413178	1.77584	1.85238	7.51071	1.60128	0.214353
5655000	-102.023	1	20.8625	-2.60952	0.0512249	0.0401087	3.02114	3.14738	7.75396	1.64543	0.768919
5662500	-101.806	1	31.0242	-4.70176	0.0385623	0.0444285	2.21558	2.31859	7.71139	1.64016	0.517712
5670000	-101.77	1	32.4413	-4.91891	0.0299185	0.0401124	1.67167	1.74152	7.51897	1.60523	0.101312
5677500	-100.746	1	23.114	-3.03499	0.0315856	0.0423072	1.85798	1.94006	7.51117	1.60031	0.288712
5685000	-103.136	1	5.27474	0.739764	0.0313951	0.0401501	1.67613	1.74625	7.70059	1.64387	0.106684
5692500	-103.664	1	28.0906	-4.18817	0.0626627	0.0336247	3.62106	3.74705	7.94547	1.68379	0.859048
5700000	-102.058	1	16.0606	-1.70033	0.0416339	0.0443041	2.38518	2.49575	7.75521	1.64855	0.591835
5707500	-102.486	1	11.1628	-0.562785	0.0314957	0.0407571	1.73143	1.805	7.66968	1.63596	0.169079
5715000	-103.476	1	16.0597	-1.83895	0.0457686	0.0438699	2.51054	2.62573	7.94844	1.68898	0.637361
5722500	-100.378	1	21.3767	-2.58601	0.0288716	0.0403668	1.6981	1.76953	7.37227	1.57323	0.132349
5730000	-100.006	1	15.7817	-1.39751	0.0276672	0.0399864	1.61988	1.68735	7.21389	1.54189	0.0348684
5737500	-101.302	1	22.7517	-2.91295	0.0409163	0.044248	2.40679	2.51822	7.65736	1.62764	0.600184
5745000	-102.093	1	29.8762	-4.37056	0.0419522	0.0442611	2.40199	2.51322	7.76056	1.6496	0.598346
5752500	-101.283	1	19.6654	-2.22875	0.0388254	0.0444532	2.27498	2.38081	7.6478	1.6263	0.545545
5760000	-100.906	1	22.7963	-2.85227	0.0300286	0.0409095	1.74364	1.81802	7.47579	1.59438	0.181929
5767500	-104.286	1	26.4486	-3.40994	0.0524359	0.0417407	2.83813	2.96176	8.06051	1.71127	0.729666
5775000	-103.034	1	11.8882	-0.855896	0.0406889	0.0444504	2.24457	2.34899	7.87589	1.67498	0.531571
5782500	-102.508	1	21.938	-2.56609	0.0394271	0.0444242	2.21177	2.31459	7.8033	1.65973	0.515848
5790000	-101.37	1	12.0309	-0.647516	0.0321419	0.0422227	1.85046	1.93203	7.58833	1.61683	0.282351
5797500	-100.302	1	16.4722	-1.56801	0.0284066	0.0400736	1.66667	1.73625	7.32791	1.56458	0.0952397
5805000	-101.408	1	20.6593	-2.58168	0.0427488	0.0438468	2.51567	2.63103	7.6748	1.63081	0.639085
5812500	-101.957	1	27.7641	-4.1028	0.0315476	0.0412679	1.77191	1.84818	7.62812	1.62638	0.210494
5820000	-100.812	1	17.197	-1.73847	0.0317912	0.0424033	1.86669	1.94935	7.52247	1.60262	0.295979
5827500	-101.87	1	30.9816	-4.75965	0.0331537	0.0425374	1.87919	1.96268	7.66266	1.63235	0.306209
5835000	-100.999	1	16.1633	-1.55561	0.0330445	0.0430664	1.93339	2.0204	7.56534	1.61109	0.348157
5842500	-103.963	1	15.2646	-1.12192	0.0591582	0.0370021	3.3222	3.44985	8.00224	1.69693	0.820161
5850000	-105.325	1	34.6417	-5.19499	0.0611251	0.0375975	3.2673	3.39494	8.19161	1.7373	0.811847
5857500	-101.989	1	24.8185	-3.29125	0.0465526	0.0427336	2.70752	2.82839	7.75319	1.64659	0.696772
5865000	-104.056	1	40.2033	-6.6062	0.0430892	0.0444404	2.30017	2.40715	8.01761	1.7048	0.55671
5872500	-104.373	1	3.62996	0.9429	0.0415942	0.0443909	2.18879	2.29046	8.05178	1.71273	0.504411
5880000	-102.096	1	16.1591	-1.58621	0.0503305	0.040769	2.95033	3.07572	7.76509	1.64808	0.754577
5887500	-101.001	1	26.3375	-3.68139	0.0331552	0.0431273	1.94029	2.02774	7.56715	1.61141	0.353231
5895000	-102.894	1	13.8158	-0.866568	0.0454298	0.0437072	2.54511	2.66143	7.87112	1.67239	0.648772
5902500	-99.8889	1	14.7014	-1.18323	0.0274599	0.040252	1.59896	1.66602	7.1484	1.52891	0.00556926
5910000	-102.46	1	10.4253	-0.411387	0.0455039	0.0434608	2.59186	2.70962	7.81434	1.6601	0.663496
5917500	-100.706	1	22.4947	-2.90471	0.0310428	0.0419317	1.82547	1.90536	7.49378	1.59699	0.260601
5925000	-102.984	1	15.2313	-1.16025	0.0309489	0.0399919	1.65363	1.72252	7.65006	1.63378	0.0790721
5932500	-101.236	1	13.7025	-0.938287	0.0310891	0.0415205	1.79191	1.86954	7.54617	1.6086	0.229799
5940000	-101.079	1	11.5979	-0.547425	0.0295726	0.0403718	1.69856	1.77002	7.4609	1.59213	0.132876
5947500	-102.091	1	11.8832	-0.504186	0.0328047	0.042129	1.84227	1.9233	7.67851	1.63614	0.275335
5955000	-100.665	1	23.3734	-3.06611	0.0310276	0.0419535	1.8273	1.90732	7.48931	1.59601	0.262231
5962500	-100.823	1	27.3922	-3.85491	0.0291004	0.0402027	1.68195	1.7524	7.41122	1.58194	0.113593
5970000	-99.8473	1	20.9889	-2.54399	0.0274351	0.0401545	1.6043	1.67141	7.15778	1.53063	0.0131937
5977500	-102.203	1	19.1911	-2.09886	0.0500485	0.041054	2.91856	3.0435	7.77972	1.65132	0.747807
5985000	-103.301	1	8.94019	0.112853	0.047235	0.0433128	2.61761	2.73611	7.92691	1.6839	0.671277
5992500	-102.626	1	21.423	-2.50111	0.0511099	0.0408509	2.94128	3.06655	7.8354	1.66304	0.752671
6000000	-100.989	1	20.883	-2.50064	0.035264	0.0440229	2.07374	2.16924	7.58995	1.61522	0.441295
6007500	-101.68	1	29.4954	-4.32951	0.0384335	0.0444309	2.21782	2.32094	7.69509	1.63668	0.5188
6015000	-102.838	1	20.9806	-2.8156	0.0391947	0.0443573	2.17146	2.27226	7.84337	1.6685	0.495548
6022500	-104.039	1	40.4708	-6.76274	0.0353902	0.042355	1.86228	1.94465	7.94387	1.69244	0.292316
6030000	-102.245	1	16.7287	-1.81594	0.0504301	0.0408651	2.93971	3.06496	7.78492	1.65234	0.752338
6037500	-102.387	1	17.3583	-1.61191	0.0365982	0.0439085	2.05118	2.14538	7.76849	1.65338	0.427641
6045000	-101.649	1	19.3838	-2.37574	0.0374598	0.0443309	2.15998	2.26018	7.68564	1.63502	0.489555
6052500	-101.659	1	19.3673	-2.08187	0.033864	0.0431061	1.93786	2.02516	7.65146	1.62939	0.351455
6060000	-102.718	1	30.5496	-4.79351	0.0436956	0.0440975	2.45396	2.56717	7.84527	1.66734	0.617662
6067500	-100.915	1	23.6012	-3.10756	0.0346232	0.0438402	2.03892	2.1324	7.57529	1.61235	0.420021
6075000	-101.935	1	14.9388	-1.18807	0.0413131	0.0443255	2.37595	2.48615	7.73857	1.64506	0.588199
6082500	-106.226	1	37.6809	-5.77232	0.0536553	0.0427682	2.70252	2.82327	8.33044	1.76921	0.695418
6090000	-101.343	1	12.4806	-0.771946	0.0319626	0.0421139	1.84096	1.9219	7.58125	1.61543	0.274201
6097500	-103.725	1	6.95618	0.233641	0.0385911	0.0439953	2.06802	2.16319	7.94935	1.69175	0.437877
6105000	-100.561	1	17.2014	-1.75716	0.0293216	0.0405961	1.71818	1.79088	7.41307	1.58149	0.154774
6112500	-103.523	1	10.2662	-0.120599	0.0493952	0.042575	2.72996	2.85136	7.95749	1.68988	0.702752
6120000	-101.176	1	23.6172	-3.20722	0.0333414	0.0431208	1.93954	2.02695	7.58954	1.61618	0.352687
6127500	-101.436	1	13.928	-1.09288	0.0367237	0.0442493	2.13095	2.22961	7.65481	1.62865	0.473969
6135000	-102.102	1	12.4205	-0.813477	0.0449596	0.0434592	2.59214	2.70991	7.7671	1.65006	0.663582
6142500	-100.758	1	26.6987	-3.76478	0.0299134	0.0409401	1.74608	1.82061	7.45872	1.59069	0.18445
6150000	-102.876	1	7.91528	0.24202	0.0436906	0.0441483	2.43929	2.55195	7.86573	1.67176	0.61233
6157500	-100.062	1	16.6897	-1.62197	0.0277515	0.0399641	1.62414	1.69174	7.22966	1.54508	0.0406416
6165000	-102.338	1	14.8797	-1.11656	0.0298508	0.0401601	1.60395	1.67106	7.46547	1.59645	0.0126998
6172500	-100.838	1	13.1278	-0.812493	0.0289206	0.0400695	1.66611	1.73566	7.39403	1.57871	0.0945635
6180000	-103.656	1	32.4807	-4.79716	0.0378745	0.0438002	2.03208	2.12517	7.93429	1.68881	0.415715
6187500	-104.725	1	10.2481	-0.0322414	0.0590416	0.0382042	3.21028	3.33779	8.1111	1.72045	0.802761
6195000	-103.057	1	25.4555	-3.75863	0.054694	0.0389993	3.13349	3.26065	7.88769	1.67336	0.789746
6202500	-101.954	1	31.3316	-4.66969	0.032744	0.042194	1.84793	1.92934	7.66289	1.63275	0.280197
6210000	-101.864	1	29.5662	-4.35781	0.0420221	0.0441885	2.42688	2.53908	7.73156	1.64331	0.60775
6217500	-102.41	1	11.8133	-0.775425	0.039445	0.0444338	2.22073	2.32399	7.79119	1.6571	0.520211
6225000	-101.773	1	12.9179	-0.845998	0.0402229	0.0444193	2.32161	2.42952	7.71458	1.64025	0.565925
6232500	-101.761	1	18.2364	-2.12194	0.0347587	0.0434909	1.98553	2.0758	7.67519	1.63403	0.385148
6240000	-101.693	1	14.0046	-1.15644	0.0407384	0.0443571	2.36092	2.4705	7.70624	1.63827	0.58219
6247500	-106.228	1	3.72779	0.913726	0.036519	0.0413083	1.77509	1.85158	8.20274	1.74884	0.21362
6255000	-101.273	1	23.1813	-3.12439	0.0329498	0.0428313	1.90818	1.99356	7.59398	1.61742	0.329116
6262500	-101.111	1	28.1712	-4.08555	0.03216	0.0424344	1.86955	1.9524	7.56164	1.61093	0.298338
6270000	-101.715	1	7.41285	0.364088	0.0297589	0.0400493	1.66326	1.73265	7.50098	1.60164	0.0910611
6277500	-104.337	1	38.6678	-6.16983	0.036034	0.0425304	1.87852	1.96196	7.98967	1.70202	0.305665
6285000	-102.008	1	9.27706	-0.112687	0.0315489	0.0412242	1.76847	1.84451	7.63267	1.6274	0.207104
6292500	-101.066	1	28.8485	-4.24823	0.0295365	0.0403533	1.69685	1.7682	7.45756	1.59146	0.130919
6300000	-100.846	1	15.8068	-1.35978	0.0289072	0.0400565	1.6643	1.73375	7.39268	1.57848	0.0923368
6307500	-102.37	1	16.276	-1.47423	0.04995	0.0412808	2.89265	3.0172	7.80222	1.6562	0.742124
6315000	-103.136	1	7.30833	0.212052	0.0451623	0.0438921	2.50552	2.62054	7.90263	1.67927	0.635666
6322500	-104.686	1	38.005	-6.41701	0.0493683	0.0433604	2.60948	2.72776	8.11507	1.72391	0.668846
6330000	-101.144	1	22.0067	-2.84813	0.0385616	0.0444541	2.26981	2.37541	7.62945	1.62243	0.543209
6337500	-103.757	1	26.5877	-4.09612	0.0488343	0.0429822	2.67068	2.79063	7.98894	1.69683	0.68663
6345000	-101.207	1	14.7137	-1.17262	0.0326641	0.0426988	1.8948	1.97932	7.58174	1.61495	0.318687
6352500	-104.884	1	1.90138	1.51403	0.0545837	0.0411784	2.90442	3.02915	8.1417	1.72822	0.744725
6360000	-101.693	1	14.4905	-1.11687	0.0386061	0.0444399	2.22751	2.3311	7.69754	1.63715	0.52348
6367500	-101.573	1	13.4914	-1.03755	0.0367197	0.0442132	2.12009	2.21817	7.67141	1.63225	0.467972
6375000	-101.861	1	24.2634	-3.33816	0.030048	0.0401367	1.67459	1.74461	7.53419	1.60839	0.104831
6382500	-102.112	1	15.9002	-1.50131	0.0500814	0.0409399	2.93138	3.05651	7.7675	1.64867	0.750565
6390000	-101.606	1	11.448	-0.571611	0.0324502	0.0422583	1.85361	1.9354	7.61989	1.62352	0.285029
6397500	-100.512	1	18.6666	-1.96324	0.0280548	0.0401799	1.60277	1.66987	7.23475	1.54717	0.0110266
6405000	-100.566	1	23.0066	-2.93092	0.0295333	0.0407764	1.73299	1.80666	7.42529	1.5838	0.17074
6412500	-100.885	1	18.863	-2.14165	0.0335585	0.0434039	1.97396	2.06352	7.55977	1.60955	0.377205
6420000	-102.393	1	22.5761	-2.84734	0.0535058	0.0389781	3.13556	3.26274	7.79934	1.65461	0.79011
6427500	-101.709	1	16.3674	-1.52214	0.0423258	0.0440742	2.46038	2.57382	7.71237	1.63906	0.619963
6435000	-100.452	1	28.7529	-4.18372	0.0280936	0.0399827	1.62048	1.68797	7.26999	1.55385	0.0356871
6442500	-101.138	1	19.7444	-2.38414	0.0337229	0.0433432	1.96619	2.05527	7.59058	1.61617	0.371784
6450000	-103.022	1	29.0685	-4.53186	0.0462124	0.043518	2.58149	2.69894	7.88892	1.67599	0.660297
6457500	-103.169	1	23.4192	-3.38405	0.0518855	0.0409537	2.92983	3.05494	7.90798	1.6785	0.750234
6465000	-100.854	1	18.8472	-2.13024	0.0332673	0.0432755	1.95779	2.04635	7.55235	1.60811	0.365857
6472500	-102.082	1	14.7807	-1.34889	0.0316514	0.0412436	1.76999	1.84613	7.64312	1.62961	0.20861
6480000	-101.583	1	21.621	-2.6372	0.043507	0.0436907	2.54843	2.66486	7.69831	1.63565	0.649843
6487500	-101.588	1	20.4945	-2.45968	0.0457493	0.0428143	2.6958	2.81638	7.70068	1.63549	0.693588
6495000	-100.746	1	17.819	-1.80127	0.0294333	0.0405331	1.71284	1.7852	7.43193	1.58563	0.148908
6502500	-100.646	1	24.9987	-3.42713	0.0292741	0.0404821	1.70844	1.78052	7.41552	1.58222	0.144015
6510000	-100.179	1	25.5792	-3.50777	0.0279592	0.0399421	1.6356	1.70365	7.26576	1.55234	0.0558992
6517500	-100.647	1	27.2487	-3.89835	0.0281973	0.0401222	1.60641	1.67356	7.26098	1.55259	0.0161886
6525000	-100.076	1	23.9784	-3.16467	0.0278993	0.0399453	1.63957	1.70779	7.25999	1.55096	0.0610853
6532500	-100.984	1	18.8331	-2.16293	0.0331893	0.043156	1.94358	2.03125	7.56585	1.61111	0.355638
6540000	-102.223	1	18.7246	-2.2001	0.0313827	0.040896	1.74257	1.81687	7.64371	1.63021	0.18081
6547500	-102.261	1	15.044	-1.45134	0.0342561	0.0429377	1.91934	2.00545	7.72525	1.64527	0.337643
6555000	-102.268	1	24.6258	-3.16139	0.0347697	0.0432095	1.94985	2.03791	7.73378	1.64681	0.360176
6562500	-101.429	1	13.4363	-1.01158	0.0315804	0.041751	1.81052	1.88941	7.57975	1.6155	0.247117
6570000	-101.047	1	18.6797	-2.06521	0.0365573	0.0443073	2.15074	2.25045	7.60673	1.61829	0.484661
6577500	-100.924	1	18.7325	-2.12513	0.0294069	0.040363	1.69775	1.76916	7.44054	1.5878	0.131952
6585000	-102.37	1	7.426	0.291985	0.0307521	0.0402632	1.68818	1.759	7.61518	1.62531	0.120909
6592500	-102.073	1	8.76089	0.00264854	0.0322473	0.041728	1.80864	1.8874	7.66204	1.63307	0.245393
6600000	-101.252	1	18.1956	-2.05818	0.0374566	0.0443949	2.19119	2.29298	7.63714	1.62451	0.505621
6607500	-101.184	1	21.9245	-2.63838	0.0288663	0.039949	1.62879	1.69657	7.37783	1.57655	0.0468895
6615000	-101.087	1	30.4473	-4.55518	0.029316	0.0401692	1.6783	1.74854	7.44033	1.58825	0.109271
6622500	-104.765	1	41.2724	-6.88399	0.051	0.0427943	2.69872	2.81937	8.12672	1.72596	0.694385
6630000	-100.718	1	25.6992	-3.5755	0.0282571	0.0401521	1.60444	1.67156	7.26454	1.55345	0.013403
6637500	-101.88	1	24.793	-3.35971	0.0480331	0.041903	2.81815	2.94141	7.73851	1.64299	0.724922
6645000	-101.262	1	26.7194	-3.70832	0.0334331	0.0431178	1.93919	2.02658	7.60053	1.61853	0.352432
6652500	-101.068	1	30.8742	-4.60574	0.0288363	0.0399432	1.63778	1.70592	7.38004	1.57667	0.0587533
6660000	-101.975	1	21.1106	-2.45607	0.0431324	0.0439694	2.48729	2.60168	7.74803	1.64651	0.629426
6667500	-100.68	1	16.0257	-1.51655	0.0290742	0.0402904	1.69086	1.76184	7.4029	1.57994	0.124021
6675000	-100.254	1	15.6968	-1.40606	0.0281256	0.0399583	1.64534	1.71382	7.29146	1.55747	0.0685408
6682500	-101.478	1	32.7045	-5.03394	0.0295494	0.0400663	1.66567	1.7352	7.47408	1.59582	0.0940246
6690000	-100.862	1	21.2151	-2.65548	0.0329766	0.0431144	1.93881	2.02616	7.54906	1.60757	0.352149
6697500	-102.023	1	32.6157	-4.93886	0.0297212	0.0399446	1.63123	1.6991	7.48826	1.60005	0.0501372
6705000	-101.172	1	19.7024	-2.37879	0.0364914	0.0442679	2.13691	2.23589	7.62128	1.62147	0.477222
6712500	-100.712	1	21.5197	-2.68514	0.0319858	0.0426104	1.88617	1.97011	7.51584	1.601	0.311825
6720000	-102.312	1	35.237	-5.56603	0.0319926	0.0413197	1.77599	1.85254	7.6764	1.63661	0.214498
6727500	-100.908	1	20.3964	-2.48643	0.0336429	0.043432	1.97763	2.06742	7.56346	1.61031	0.379741
6735000	-100.36	1	21.6909	-2.71581	0.0284526	0.0400676	1.66586	1.73539	7.33402	1.56591	0.0942484
6742500	-100.651	1	28.1525	-4.02012	0.0284184	0.0399423	1.63638	1.70446	7.32562	1.5651	0.0569252
6750000	-101.705	1	13.3673	-0.95278	0.04032	0.0444036	2.33351	2.44194	7.70639	1.63844	0.570935
6757500	-100.649	1	17.5352	-1.77905	0.0300772	0.0411796	1.76496	1.84076	7.45685	1.58997	0.203619
6765000	-105.484	1	28.2901	-3.7243	0.0549815	0.0415538	2.86064	2.98466	8.22547	1.74619	0.734894
6772500	-103.68	1	36.6124	-6.00372	0.0492355	0.0427611	2.70355	2.82432	7.97862	1.69448	0.695698
6780000	-101.805	1	30.5493	-4.6743	0.0356885	0.043842	2.03922	2.13272	7.69047	1.63686	0.420212
6787500	-100.982	1	21.4506	-2.70353	0.0363285	0.0442812	2.14138	2.2406	7.59733	1.61635	0.479642
6795000	-102.155	1	21.7716	-2.84711	0.0312873	0.0408764	1.74101	1.81521	7.63384	1.62813	0.179183
6802500	-101.54	1	13.1222	-0.850175	0.0353095	0.0438208	2.03556	2.12885	7.65535	1.62942	0.417914
6810000	-100	1	14.9026	-1.20407	0.0276041	0.0400698	1.61044	1.67766	7.19175	1.53759	0.0218347
6817500	-100.582	1	22.734	-2.95337	0.0287307	0.0401079	1.67111	1.74093	7.36839	1.57309	0.100637
6825000	-101.252	1	30.0094	-4.48187	0.0306262	0.0411187	1.76017	1.83565	7.53046	1.60575	0.198824
6832500	-100.341	1	19.6139	-2.22862	0.0289417	0.0404555	1.70611	1.77804	7.37518	1.57367	0.141407
6840000	-100.58	1	25.3771	-3.47954	0.0294447	0.0406861	1.72565	1.79883	7.42153	1.58314	0.162884
6847500	-101.947	1	24.7729	-3.48868	0.0479753	0.0419927	2.80691	2.92995	7.74737	1.64492	0.72221
6855000	-103.3	1	31.7262	-5.05449	0.0510127	0.0415785	2.8577	2.98167	7.92659	1.68275	0.734217
6862500	-101.139	1	15.1078	-1.21398	0.0301131	0.0407766	1.73301	1.80668	7.4978	1.59927	0.170755
6870000	-101.521	1	26.592	-3.6529	0.0346012	0.0435465	1.99321	2.08396	7.6455	1.62765	0.390346
6877500	-101.935	1	25.6652	-3.43148	0.0412336	0.0443365	2.37092	2.48091	7.73841	1.64505	0.5862
6885000	-101.459	1	26.2528	-3.7571	0.0408404	0.0442974	2.38793	2.49861	7.67703	1.63191	0.592908
6892500	-101.235	1	27.9729	-3.98416	0.0320215	0.0422416	1.85213	1.93382	7.5716	1.61325	0.283772
6900000	-100.679	1	20.0861	-2.32063	0.0308459	0.0417981	1.81439	1.89353	7.48567	1.5954	0.250636
6907500	-101.154	1	8.55574	0.139945	0.0287871	0.0399702	1.6228	1.69037	7.36188	1.57339	0.0388382
6915000	-103.268	1	27.9713	-3.82241	0.0477403	0.0430995	2.65246	2.77193	7.92282	1.68286	0.68146
6922500	-101.619	1	24.6897	-3.4812	0.0349117	0.04363	2.00526	2.09674	7.66041	1.63072	0.398373
6930000	-101.133	1	23.5983	-3.19707	0.0358621	0.0441398	2.10047	2.19746	7.61191	1.61972	0.456896
6937500	-102.111	1	17.831	-1.8119	0.0482523	0.0419882	2.80748	2.93053	7.76901	1.64951	0.722348
6945000	-101.754	1	28.4446	-4.2602	0.0392965	0.0444545	2.26536	2.37075	7.70848	1.63926	0.541186
6952500	-101.943	1	12.9689	-0.963081	0.0418052	0.0442498	2.40612	2.51752	7.74105	1.64543	0.599927
6960000	-104.317	1	6.40203	0.26088	0.0494015	0.043125	2.64841	2.76777	8.06491	1.71307	0.680298
6967500	-104.928	1	18.0756	-2.3724	0.0482029	0.0438369	2.51785	2.63329	8.14656	1.73105	0.639815
6975000	-101.322	1	29.321	-4.36605	0.031084	0.0414421	1.78568	1.86288	7.55391	1.61034	0.22386
6982500	-101.11	1	17.8239	-1.86033	0.036038	0.0441887	2.11323	2.21093	7.61056	1.61935	0.464137
6990000	-101.218	1	29.7507	-4.44187	0.0297088	0.0403691	1.69832	1.76977	7.47823	1.59583	0.132599
6997500	-101.312	1	15.0228	-1.33728	0.0295104	0.0401486	1.67597	1.74607	7.46595	1.59379	0.106482
7005000	-104.12	1	4.35472	1.13643	0.0326951	0.0403082	1.69258	1.76367	7.84921	1.67515	0.126012
7012500	-101.815	1	16.5658	-1.47931	0.0294669	0.0399565	1.62613	1.69381	7.45176	1.59246	0.0433233
7020000	-103.361	1	37.6551	-6.0172	0.030901	0.0401721	1.60323	1.67033	7.59398	1.62397	0.0116769
7027500	-103.27	1	34.3084	-5.31442	0.0494044	0.042374	2.7574	2.87942	7.92339	1.68251	0.709874
7035000	-104.752	1	15.5589	-1.15456	0.0343359	0.0410054	1.75124	1.82612	7.98478	1.70279	0.189762
7042500	-101.352	1	12.4798	-0.780994	0.029672	0.0402354	1.68536	1.75602	7.48186	1.59693	0.117615
7050000	-102.711	1	29.2666	-4.28405	0.0526029	0.0399978	3.03271	3.15907	7.84463	1.66463	0.77117
7057500	-102.595	1	9.09498	-0.138167	0.034147	0.0426428	1.8893	1.97346	7.76064	1.65311	0.31433
7065000	-102.184	1	12.0079	-0.781888	0.0358289	0.0437253	2.01985	2.11221	7.73676	1.64686	0.407894
7072500	-103.069	1	15.7446	-1.24826	0.0326923	0.0412148	1.76773	1.84372	7.77071	1.65685	0.206373
7080000	-101.373	1	14.2974	-1.17479	0.0362401	0.0441605	2.10574	2.20302	7.64364	1.62643	0.4599
7087500	-104.127	1	28.2553	-4.4665	0.0505129	0.0425324	2.73586	2.8574	8.0394	1.70724	0.704302
7095000	-99.7136	1	24.5715	-3.29498	0.0272941	0.040322	1.5958	1.66285	7.1182	1.52262	0.00100183
7102500	-103.077	1	32.5695	-4.86563	0.0337968	0.0420433	1.8349	1.91543	7.80495	1.66318	0.268927
7110000	-100.956	1	25.1506	-3.34495	0.0289478	0.040019	1.65855	1.72769	7.39859	1.57992	0.0852274
7117500	-103.249	1	35.5178	-5.75954	0.0468319	0.0434276	2.59776	2.71569	7.91959	1.68243	0.665298
7125000	-100.873	1	16.3388	-1.49458	0.0300357	0.040945	1.74647	1.82103	7.47352	1.59384	0.184851
7132500	-100.204	1	22.1501	-2.78132	0.0284041	0.0401352	1.6744	1.74442	7.32526	1.5638	0.10461
7140000	-99.9384	1	25.1212	-3.40149	0.0275736	0.0400211	1.61523	1.68257	7.19545	1.53815	0.0284935
7147500	-100.216	1	22.7347	-2.92138	0.0282329	0.0400199	1.65869	1.72784	7.30664	1.56028	0.0854098
7155000	-101.288	1	20.0139	-2.40348	0.0416532	0.0440915	2.45565	2.56892	7.65738	1.6274	0.61827
7162500	-101.534	1	22.9841	-2.86448	0.034866	0.0436528	2.00866	2.10035	7.64995	1.62847	0.400611
7170000	-100.448	1	25.0161	-3.3405	0.0282591	0.0399462	1.64016	1.7084	7.30692	1.56096	0.0618518
7177500	-101.168	1	16.1101	-1.49234	0.0348971	0.0438317	2.03743	2.13083	7.60755	1.61923	0.41909
7185000	-100.698	1	30.7424	-4.62286	0.0282202	0.0403386	1.59511	1.66216	7.23593	1.54784	1.65484e-06
7192500	-102.738	1	13.8159	-1.23166	0.0364861	0.043717	2.01854	2.11082	7.80953	1.66236	0.407049
7200000	-101.139	1	21.8702	-2.65583	0.0327451	0.0427972	1.90468	1.98984	7.57579	1.61358	0.326415
7207500	-100.485	1	18.9242	-2.13332	0.0287728	0.0402053	1.68222	1.75269	7.36925	1.57298	0.113915
7215000	-103.206	1	7.44001	0.345167	0.0475734	0.0431256	2.64831	2.76767	7.91442	1.6811	0.680268
7222500	-100.605	1	21.5736	-2.67605	0.0308848	0.0418903	1.82202	1.90168	7.47961	1.59401	0.257517
7230000	-101.478	1	13.6364	-1.03815	0.0295017	0.0400386	1.66166	1.73097	7.46874	1.5948	0.0890911
7237500	-102.16	1	16.9055	-1.88282	0.0375874	0.0442397	2.12797	2.22646	7.74903	1.64871	0.472329
7245000	-101.432	1	25.7884	-3.47429	0.0324912	0.0424206	1.86828	1.95105	7.60242	1.61963	0.297294
7252500	-100.959	1	19.6806	-2.19745	0.0312308	0.0418699	1.82031	1.89986	7.52383	1.60345	0.25599
7260000	-103.163	1	37.4155	-6.05749	0.0407084	0.0444454	2.23514	2.3391	7.89244	1.67855	0.52712
7267500	-100.994	1	24.3584	-3.27166	0.0355167	0.0440933	2.08929	2.18566	7.59265	1.6157	0.450442
7275000	-101.96	1	21.503	-2.57478	0.0464258	0.0427705	2.7022	2.82293	7.74933	1.64579	0.69533
7282500	-100.88	1	29.8032	-4.35982	0.0284116	0.0401607	1.60392	1.67102	7.2832	1.55747	0.0126535
7290000	-102.04	1	30.6125	-4.4931	0.0309644	0.0407078	1.72742	1.80072	7.60884	1.62306	0.164792
7297500	-101.262	1	15.8804	-1.35152	0.0290793	0.039952	1.64302	1.71139	7.41332	1.58359	0.0655538
7305000	-100.844	1	27.1709	-3.85214	0.0302718	0.0411757	1.76465	1.84043	7.48132	1.59519	0.203312
7312500	-103.175	1	20.0419	-2.6423	0.0402021	0.0444147	2.20429	2.30675	7.89137	1.67851	0.512167
7320000	-102.03	1	18.5771	-1.88921	0.0311757	0.040894	1.74242	1.81671	7.61864	1.62487	0.18065
7327500	-103.124	1	14.0411	-1.36401	0.0448213	0.0439755	2.4858	2.60014	7.90037	1.67889	0.628909
7335000	-102.07	1	13.8098	-0.902082	0.0341471	0.0430007	1.92613	2.01268	7.70209	1.64028	0.342759
7342500	-100.98	1	21.7065	-2.77481	0.0349705	0.0439341	2.05599	2.15047	7.58619	1.61455	0.430588
7350000	-101.297	1	32.8493	-5.05915	0.0289679	0.0399517	1.62771	1.69544	7.38986	1.57916	0.0454434
7357500	-100.777	1	23.9663	-3.09208	0.0284564	0.0399533	1.62715	1.69486	7.32383	1.56508	0.0446909
7365000	-100.827	1	22.6216	-2.93013	0.0334784	0.0433974	1.97311	2.06263	7.55208	1.60792	0.376618
7372500	-104.025	1	31.8799	-4.62382	0.0446305	0.0442859	2.39254	2.5034	8.01848	1.70447	0.594702
7380000	-101.788	1	5.42193	0.793221	0.0292833	0.0402844	1.59744	1.66449	7.37777	1.57805	0.0033799
7387500	-100.715	1	16.3497	-1.52997	0.0301193	0.0411577	1.76324	1.83893	7.46417	1.59156	0.201901
7395000	-101.688	1	22.3666	-2.72056	0.0358526	0.0439446	2.058	2.15259	7.67807	1.63409	0.431812
7402500	-101.263	1	21.3071	-2.64373	0.0414771	0.0441239	2.44646	2.55939	7.6539	1.62671	0.614949
7410000	-100.159	1	19.1995	-2.1756	0.0277391	0.040108	1.60742	1.67459	7.20375	1.5403	0.0176123
7417500	-101.544	1	17.7566	-1.92232	0.0292661	0.0399423	1.63381	1.70178	7.43252	1.58803	0.0535397
7425000	-100.572	1	15.9645	-1.47571	0.0292831	0.0405527	1.71452	1.78698	7.41148	1.58123	0.150755
7432500	-102.09	1	18.2253	-1.81751	0.0379669	0.0443223	2.15649	2.2565	7.74296	1.64724	0.487713
7440000	-102.151	1	9.33009	-0.122372	0.0365893	0.0439965	2.06827	2.16346	7.74003	1.6472	0.438026
7447500	-101.041	1	22.8251	-3.01926	0.0313376	0.0418853	1.82159	1.90123	7.53484	1.60578	0.257139
7455000	-100.251	1	24.3494	-3.22265	0.028218	0.0399954	1.65432	1.72324	7.30478	1.56002	0.0799353
7462500	-101.944	1	15.9355	-1.60687	0.0469742	0.0425006	2.74024	2.86187	7.74725	1.64518	0.705443
7470000	-103.311	1	10.9352	-0.438653	0.0581191	0.0368024	3.34041	3.46804	7.91342	1.67802	0.82283
7477500	-102	1	21.6799	-2.54862	0.036609	0.0440558	2.08084	2.17673	7.722	1.64328	0.445495
7485000	-104.517	1	36.1945	-5.98732	0.0572272	0.0391609	3.11754	3.2446	8.0859	1.71548	0.786923
7492500	-102.741	1	35.1158	-5.61518	0.0420117	0.0443794	2.34879	2.45787	7.84365	1.66754	0.577258
7500000	-100.588	1	17.3633	-1.76487	0.0299226	0.0410994	1.75865	1.83403	7.44528	1.58761	0.197293
