# Supplementary material for: Complexity of biological scaling suggests an absence of systematic trade-offs between sensory modalities in Drosophila
Source: Nat Commun. 2022 May 26;13:2944. doi: 10.1038/s41467-022-30579-y (PMC9135755; doi:10.1038/s41467-022-30579-y)
Supplement: Supplementary file 3 — Supplementary Code 1 [file 41467_2022_30579_MOESM3_ESM.zip › Farnworth-Montgomery_STATS-CODE/Fig1_HeadStructures/BayesTraits-OutputFiles/KeeseyData_BT_eye-bl_ultrametric.xlsx]

## Sheet: KeeseyData_BT_eye-bl.txt.Log
Options:
Model: Continuous: Regression
Tree File Name: Keesey_Ultrametric_tree.nexus
Data File Name: KeeseyData_BT_eye-bl.txt
Log File Name: KeeseyData_BT_eye-bl.txt.Log.txt
Save Initial Trees: False
Save Trees: False
Summary: False
Seed: 1413126711
Precision: 64 bits
Cores: 1
Analysis Type: MCMC
Sample Period: 7500
Iterations: 7500000
Burn in: 750000
MCMC ML Start: False
Schedule File: KeeseyData_BT_eye-bl.txt.Schedule.txt
Rate Dev: AutoTune
No of Rates: 2
Test for trait correlation: True
Kappa: Not in use
Delta: Not in use										CI lwr	CI upr
Lambda: Estimate								0.686087	1.42256	1.4083	1.43682
OU: Not in use								CI	0.0142583
Min Trans Taxa No: 10
RJ Local Kappa: False
RJ Local Lambda: False										1.4083	1.43682
RJ Local Delta: False
RJ Local OU: False
Restrictions:
Alpha None
Beta-2 None
Prior Information:
Priors
Alpha - uniform -100.00 100.00									BL								T BL	P BL
Beta-2 - uniform -100.00 100.00						Lh	Tree No	Alpha	Beta 1	Var	R^2	SSE	SST	s.e. Alpha	s.e. Beta-1	Lambda
Lambda - uniform 0.00 1.00					mean	61.8252	1	0.686087	1.42256	0.000197864	0.468259	0.0112453	0.0214555	0.697823	0.20066	0.702444	7.08941	2.46286e-09
Tree Information								CI	0.0142583									P high sign
Trees: 1
Taxa: 59
Sites: 1
Iteration	Lh	Tree No	Alpha	Beta 1	Var	R^2	SSE	SST	s.e. Alpha	s.e. Beta-1	Lambda
757500	61.0636	1	0.749082	1.39331	0.000139611	0.441166	0.00790572	0.0141468	0.699782	0.2016	0.388282
765000	62.9177	1	0.744763	1.41512	0.000180896	0.459991	0.0105642	0.0195631	0.698583	0.200901	0.728517
772500	61.9572	1	1.79311	1.10142	0.000171108	0.453482	0.00972261	0.0177901	0.709012	0.203984	0.654715
780000	62.6995	1	1.02736	1.31109	0.000229284	0.483916	0.0132896	0.0257508	0.690294	0.198284	0.874223
787500	63.0429	1	0.620498	1.43528	0.000172362	0.456597	0.0101314	0.0186444	0.696937	0.200468	0.693074
795000	61.0796	1	1.76096	1.11907	0.00011722	0.450448	0.00688007	0.0125194	0.594862	0.172067	0.00814016
802500	62.7564	1	0.575974	1.43667	0.000222916	0.480497	0.012932	0.024893	0.691981	0.198799	0.860466
810000	62.6148	1	0.932265	1.34683	0.000264113	0.506422	0.015425	0.0312515	0.672742	0.193063	0.936493
817500	63.0255	1	0.717259	1.41645	0.000164249	0.453166	0.00968045	0.0177027	0.696156	0.20029	0.650449
825000	62.7759	1	0.674078	1.41028	0.00019746	0.467252	0.0114491	0.0214907	0.698714	0.200859	0.788059
832500	62.0231	1	0.202959	1.53749	0.00021221	0.471932	0.0119918	0.0227088	0.705677	0.202814	0.817866
840000	62.813	1	1.31478	1.24277	0.000199217	0.468229	0.0115642	0.0217466	0.697915	0.20062	0.794754
847500	63.1901	1	0.563988	1.46053	0.000183809	0.462071	0.0108233	0.0201203	0.695155	0.199891	0.747574
855000	61.5517	1	0.469339	1.50131	0.000152635	0.445847	0.00866003	0.0156275	0.706905	0.203509	0.524156
862500	62.756	1	1.04881	1.32795	0.000221135	0.479493	0.0128252	0.0246397	0.692641	0.198997	0.856118
870000	59.2111	1	-0.307549	1.72853	0.000152339	0.442088	0.00807092	0.0144663	0.726065	0.209133	0.422539
877500	62.1149	1	-0.0153932	1.63856	0.000193889	0.463531	0.0110024	0.0205088	0.707667	0.203473	0.759914
885000	61.4105	1	1.23672	1.27902	0.000140456	0.441826	0.0080254	0.014378	0.698519	0.201208	0.413402
892500	61.4463	1	0.536512	1.49164	0.000207962	0.467901	0.0115257	0.0216609	0.714398	0.205361	0.792538
900000	62.4678	1	1.3062	1.24273	0.000148345	0.445979	0.00867948	0.0156663	0.696225	0.200431	0.527071
907500	62.1801	1	-0.215148	1.69053	0.000195143	0.464296	0.0110954	0.0207119	0.706707	0.203188	0.766077
915000	60.5429	1	-1.012	1.89991	0.000226051	0.473331	0.0121499	0.0230693	0.722871	0.207741	0.825767
922500	62.3335	1	0.276024	1.5506	0.000290682	0.52556	0.0169986	0.0358287	0.657964	0.18868	0.96733
930000	63.0495	1	0.521261	1.4765	0.000229954	0.485944	0.0134971	0.0262561	0.684748	0.196674	0.881683
937500	62.9529	1	0.80199	1.38759	0.000246937	0.496339	0.0145118	0.0288127	0.677656	0.194553	0.913421
945000	61.6995	1	0.981952	1.34257	0.000123287	0.439331	0.00726904	0.0129649	0.66537	0.191913	0.216396
952500	63.0456	1	0.831887	1.38847	0.000194324	0.466601	0.011372	0.0213198	0.69575	0.200014	0.783447
960000	62.7967	1	0.104225	1.58505	0.000180343	0.459419	0.0104921	0.019409	0.700037	0.201325	0.722941
967500	62.9324	1	0.821529	1.39369	0.000194349	0.466253	0.0113306	0.0212284	0.697199	0.200434	0.780934
975000	62.6833	1	0.269339	1.54791	0.000165587	0.452933	0.00964931	0.0176383	0.700101	0.201428	0.64726
982500	62.1438	1	0.905469	1.37383	0.000157799	0.448785	0.00908172	0.0164758	0.70361	0.202503	0.582389
990000	61.9491	1	0.196818	1.57558	0.000158812	0.448774	0.0090801	0.0164725	0.705924	0.203169	0.582183
997500	61.573	1	-0.451339	1.76365	0.000264486	0.500109	0.0148609	0.0297284	0.690414	0.198185	0.922779
1005000	62.3625	1	0.408617	1.50734	0.000145823	0.444927	0.00852288	0.0153545	0.695638	0.200286	0.502899
1012500	62.6235	1	0.460266	1.47409	0.000272507	0.512874	0.0159772	0.0327989	0.666738	0.191291	0.94844
1020000	62.509	1	0.0915106	1.60613	0.000208571	0.471845	0.0119818	0.0226862	0.699933	0.201164	0.817357
1027500	60.7467	1	0.0164247	1.64344	0.000214576	0.468644	0.0116127	0.0218549	0.722623	0.207718	0.797513
1035000	62.3524	1	1.54942	1.17911	0.000205449	0.469738	0.01174	0.0221399	0.702766	0.201999	0.804577
1042500	62.2486	1	0.312961	1.5416	0.000293539	0.52731	0.0171335	0.0362468	0.657214	0.188453	0.969555
1050000	62.9019	1	0.90971	1.36833	0.000197424	0.467645	0.0114955	0.0215937	0.697083	0.200386	0.790781
1057500	59.3983	1	-0.0471641	1.61031	0.000163996	0.445785	0.00865086	0.0156092	0.733075	0.211045	0.522774
1065000	62.5941	1	0.532588	1.46117	0.000284776	0.522675	0.0167733	0.0351402	0.657829	0.188663	0.963483
1072500	61.1179	1	-0.326256	1.68393	0.000312215	0.533506	0.0176	0.0377281	0.66377	0.190286	0.976824
1080000	61.577	1	1.43513	1.22714	0.000230266	0.479554	0.0128317	0.0246552	0.706581	0.203002	0.856388
1087500	62.3318	1	0.881714	1.37163	0.000282718	0.518854	0.0164687	0.0342281	0.664411	0.190579	0.958006
1095000	60.3102	1	1.08599	1.34321	0.00025804	0.489163	0.01382	0.0270536	0.714749	0.205263	0.892589
1102500	63.2346	1	0.816266	1.38281	0.00018557	0.463017	0.0109396	0.0203723	0.694468	0.199683	0.755662
1110000	62.843	1	0.703555	1.40181	0.000216019	0.477024	0.0125586	0.0240137	0.693158	0.199168	0.844754
1117500	61.5322	1	-0.186741	1.65049	0.000206889	0.467683	0.0115	0.0216037	0.713441	0.205088	0.791045
1125000	62.0752	1	1.38673	1.23323	0.000160367	0.449602	0.00919572	0.0167074	0.705187	0.202943	0.596533
1132500	62.6695	1	0.483227	1.49185	0.00017389	0.456315	0.0100949	0.0185676	0.701315	0.201731	0.689858
1140000	58.749	1	-1.43104	2.00817	0.000264247	0.485005	0.0134015	0.0260225	0.737259	0.211765	0.878291
1147500	61.7435	1	0.702191	1.43439	0.000154024	0.446668	0.00878008	0.0158677	0.705864	0.203192	0.541768
1155000	62.4898	1	0.105771	1.59362	0.000164331	0.452002	0.00952417	0.0173799	0.701929	0.201967	0.634081
1162500	62.2758	1	0.520682	1.48865	0.000200003	0.466856	0.0114023	0.021387	0.704801	0.202613	0.785275
1170000	61.4554	1	-0.483195	1.73914	0.000219075	0.473286	0.0121448	0.0230576	0.711801	0.204561	0.825516
1177500	62.8403	1	0.129345	1.57078	0.000240319	0.49137	0.0140367	0.0275971	0.683013	0.196131	0.899468
1185000	61.129	1	0.178582	1.55516	0.000151681	0.444807	0.00850478	0.0153186	0.710098	0.204453	0.499997
1192500	61.0939	1	1.41107	1.18694	0.000216429	0.470698	0.0118507	0.0223893	0.717479	0.206218	0.810531
1200000	60.7383	1	1.95324	1.0694	0.000256278	0.490309	0.0139329	0.027336	0.708656	0.203503	0.896217
1207500	61.5367	1	-0.221971	1.70351	0.000276433	0.50821	0.0155805	0.0316812	0.683499	0.196136	0.939995
1215000	61.0476	1	-0.273634	1.70656	0.000150595	0.444325	0.00843129	0.0151731	0.710073	0.204457	0.487968
1222500	62.0457	1	-0.131099	1.64231	0.000190064	0.461623	0.0107678	0.0200005	0.708834	0.20383	0.743616
1230000	62.1651	1	-0.4271	1.7391	0.000259248	0.500121	0.014862	0.0297312	0.68351	0.196203	0.922807
1237500	61.986	1	0.766689	1.42027	0.000194249	0.463311	0.0109755	0.0204504	0.709263	0.203934	0.758104
1245000	61.5667	1	0.239411	1.54219	0.000146527	0.443864	0.00835993	0.0150322	0.702807	0.202378	0.475894
1252500	62.5871	1	0.941435	1.34153	0.000155293	0.448728	0.00907372	0.0164596	0.698287	0.200972	0.581373
1260000	63.1957	1	0.686513	1.41664	0.000185295	0.462775	0.0109099	0.0203078	0.694972	0.199831	0.753622
1267500	62.887	1	1.02408	1.3142	0.000195835	0.466824	0.0113985	0.0213786	0.697548	0.200528	0.785046
1275000	60.7908	1	0.660901	1.4428	0.00012579	0.439516	0.00720814	0.0128606	0.670877	0.19354	0.194599
1282500	63.0842	1	0.251419	1.54441	0.000236057	0.489907	0.0138934	0.0272371	0.681344	0.195664	0.89496
1290000	58.2035	1	0.648105	1.46907	0.00017668	0.447612	0.00891581	0.0161405	0.750831	0.216116	0.560654
1297500	62.8128	1	0.0954554	1.58865	0.000260178	0.50482	0.0152843	0.0308661	0.671921	0.19284	0.933223
1305000	59.5416	1	1.96188	1.07103	0.000129211	0.440071	0.00712168	0.0127189	0.676631	0.195266	0.160688
1312500	59.5371	1	1.91985	1.06028	0.00032644	0.531058	0.0174176	0.0371423	0.684303	0.196191	0.974058
1320000	62.6589	1	1.10073	1.28961	0.000219757	0.478326	0.0126999	0.0243445	0.694524	0.199549	0.850871
1327500	63.1184	1	0.721078	1.40896	0.000234198	0.488904	0.0137943	0.0269896	0.681726	0.195781	0.891751
1335000	62.8259	1	0.704835	1.41055	0.000161208	0.451501	0.0094563	0.0172403	0.697651	0.200744	0.626685
1342500	61.6444	1	0.416633	1.47755	0.000181928	0.457087	0.0101947	0.0187778	0.713724	0.205291	0.698564
1350000	61.6217	1	-0.165475	1.64319	0.000217004	0.472866	0.0120976	0.0229497	0.710019	0.204052	0.823188
1357500	60.7446	1	0.676928	1.45933	0.00027596	0.502715	0.0150968	0.0303584	0.697823	0.200291	0.928713
1365000	63.0646	1	1.05575	1.31141	0.000185487	0.462482	0.010874	0.0202299	0.696569	0.200293	0.751131
1372500	59.599	1	1.97385	1.06851	0.000133572	0.439267	0.00732065	0.0130555	0.69312	0.199888	0.233789
1380000	62.8634	1	1.18053	1.27399	0.000177523	0.458363	0.0103582	0.0191239	0.699234	0.201107	0.712248
1387500	62.7609	1	-0.11249	1.64747	0.000215573	0.476456	0.0124966	0.0238692	0.69446	0.199548	0.841999
1395000	62.2701	1	1.35305	1.21658	0.000224191	0.479154	0.0127889	0.0245541	0.698588	0.200709	0.854617
1402500	61.2011	1	-0.562621	1.78868	0.000179407	0.454983	0.00992109	0.0182033	0.71868	0.206744	0.673992
1410000	62.3131	1	0.26415	1.53089	0.000170407	0.454024	0.00979463	0.0179397	0.704956	0.202809	0.661861
1417500	61.7998	1	0.288033	1.51929	0.000171059	0.453104	0.00967216	0.0176855	0.710743	0.204487	0.649604
1425000	61.8516	1	-0.410078	1.74005	0.000182476	0.457843	0.0102918	0.0189831	0.711298	0.204583	0.706778
1432500	60.9548	1	1.28614	1.27202	0.000164856	0.448987	0.00910996	0.0165331	0.718134	0.206679	0.58595
1440000	62.2612	1	0.386941	1.51899	0.00029663	0.530149	0.0173492	0.0369249	0.654313	0.1876	0.972997
1447500	62.4051	1	1.22242	1.27813	0.000157589	0.449227	0.00914357	0.0166013	0.700922	0.201722	0.590139
1455000	62.7691	1	0.246506	1.55349	0.000169839	0.454867	0.00990581	0.0181713	0.699799	0.201314	0.672553
1462500	62.2872	1	0.13821	1.55985	0.000208433	0.470988	0.011884	0.0224645	0.70298	0.202048	0.812286
1470000	60.233	1	-0.247442	1.70304	0.000141984	0.440782	0.00783117	0.0140038	0.707672	0.203892	0.371758
1477500	62.7018	1	1.28847	1.24112	0.000208435	0.472471	0.0120529	0.0228478	0.697339	0.200412	0.820958
1485000	62.5766	1	-0.170969	1.65859	0.000234782	0.486611	0.0135647	0.026422	0.689761	0.198108	0.884036
1492500	62.3408	1	1.19061	1.26389	0.000173275	0.455256	0.00995693	0.0182782	0.705003	0.202806	0.677338
1500000	62.0563	1	-0.0414426	1.60816	0.000244503	0.489954	0.013898	0.0272485	0.693283	0.199092	0.895106
1507500	59.6143	1	1.3954	1.23631	0.000128644	0.440172	0.00711105	0.0127022	0.674569	0.19468	0.15622
1515000	60.3793	1	0.137204	1.60396	0.000166382	0.448388	0.00902591	0.0163628	0.724551	0.208537	0.575235
1522500	62.6187	1	-0.00942874	1.62971	0.000195358	0.465746	0.0112701	0.0210949	0.701073	0.201553	0.777204
1530000	62.3027	1	-0.337726	1.71351	0.000202002	0.467897	0.0115252	0.0216597	0.704105	0.202402	0.792508
1537500	60.2235	1	1.57362	1.19619	0.00027904	0.501513	0.0149885	0.0300681	0.705113	0.202393	0.926027
1545000	62.7902	1	0.17601	1.57501	0.000180944	0.459666	0.0105233	0.0194756	0.700108	0.201343	0.725369
1552500	57.5407	1	2.83158	0.78476	0.000258654	0.477069	0.0125636	0.0240253	0.758306	0.217887	0.844973
1560000	59.3026	1	-0.0475558	1.672	0.000235715	0.473311	0.0121476	0.0230641	0.73824	0.212158	0.825655
1567500	61.1546	1	0.161359	1.53973	0.000237361	0.481579	0.0130462	0.0251653	0.71028	0.204046	0.86499
1575000	61.1853	1	-0.602921	1.79336	0.000174934	0.453209	0.00968622	0.0177147	0.718231	0.20664	0.651037
1582500	62.6184	1	1.06881	1.32541	0.000196234	0.46616	0.0113195	0.021204	0.700949	0.201513	0.780258
1590000	62.7648	1	0.196358	1.56474	0.000268165	0.510504	0.0157771	0.0322313	0.667326	0.191478	0.944267
1597500	62.6497	1	1.06268	1.29946	0.00020021	0.468174	0.0115578	0.0217323	0.69987	0.201182	0.794383
1605000	61.9176	1	1.34607	1.21267	0.000215141	0.473019	0.0121148	0.022989	0.706387	0.203007	0.82404
1612500	61.3544	1	-0.425054	1.74688	0.000165842	0.450156	0.00927226	0.0168634	0.714318	0.205561	0.605693
1620000	62.5002	1	0.738987	1.40252	0.000147039	0.445579	0.00862044	0.0155486	0.695189	0.200142	0.518151
1627500	62.0158	1	1.70691	1.12924	0.00021798	0.474836	0.0123179	0.0234554	0.704226	0.202369	0.833815
1635000	60.9825	1	1.66142	1.16212	0.000176293	0.453267	0.00969393	0.0177306	0.72073	0.207358	0.651821
1642500	60.3184	1	2.33725	0.940737	0.00021724	0.468429	0.0115877	0.0217989	0.727976	0.209259	0.796091
1650000	62.7383	1	0.577105	1.43786	0.000195816	0.466341	0.011341	0.0212514	0.699468	0.201085	0.781571
1657500	62.767	1	0.188671	1.55265	0.000198073	0.46752	0.0114808	0.0215611	0.698724	0.200859	0.789923
1665000	61.9321	1	0.0936664	1.61084	0.000286545	0.518829	0.0164667	0.0342221	0.668952	0.191882	0.957968
1672500	62.1386	1	0.909047	1.35856	0.000132552	0.440649	0.00780413	0.0139521	0.684419	0.1972	0.365587
1680000	61.9158	1	0.098316	1.59146	0.000145502	0.444089	0.0083949	0.0151012	0.69918	0.201327	0.48186
1687500	63.124	1	0.957394	1.3475	0.000181789	0.460961	0.0106856	0.0198235	0.696073	0.200168	0.737631
1695000	59.9586	1	1.32463	1.20628	0.000322064	0.53127	0.0174336	0.0371932	0.679215	0.194731	0.974304
1702500	62.3442	1	1.19977	1.286	0.000159392	0.449784	0.00922092	0.0167587	0.702134	0.202061	0.599577
1710000	61.0229	1	0.615608	1.407	0.000290418	0.514911	0.0161467	0.033286	0.683125	0.195977	0.951846
1717500	61.2388	1	-0.743375	1.81921	0.00028582	0.513036	0.0159908	0.0328377	0.682417	0.195789	0.948718
1725000	63.1228	1	0.575708	1.44565	0.000228687	0.485521	0.0134541	0.0261509	0.684207	0.196522	0.880166
1732500	61.9079	1	-0.128058	1.6628	0.000319438	0.548204	0.0186451	0.0412689	0.640328	0.183459	0.990993
1740000	61.938	1	0.552746	1.46604	0.000324804	0.553982	0.0190347	0.042677	0.634209	0.181664	0.995625
1747500	62.2445	1	0.151782	1.57723	0.000311849	0.544255	0.0183722	0.0403125	0.64061	0.183569	0.987551
1755000	63.1366	1	0.779064	1.40174	0.000192334	0.465927	0.0112917	0.0211426	0.694891	0.199774	0.778545
1762500	62.8989	1	0.93704	1.34153	0.000174162	0.457005	0.0101841	0.0187554	0.698698	0.20097	0.697653
1770000	59.3842	1	-1.24441	1.95662	0.0003432	0.543897	0.0183473	0.0402263	0.672804	0.192797	0.987227
1777500	59.8133	1	0.49539	1.51266	0.000207685	0.462725	0.0109038	0.0202946	0.735987	0.211625	0.7532
1785000	62.6226	1	0.298433	1.54245	0.000169035	0.45419	0.00981658	0.0179853	0.701326	0.201763	0.664003
1792500	62.5881	1	0.018436	1.61464	0.000276465	0.515754	0.0162162	0.0334876	0.664451	0.190614	0.95321
1800000	62.7917	1	0.91105	1.36106	0.000151521	0.447719	0.00893111	0.0161713	0.694781	0.199981	0.562718
1807500	62.5762	1	1.48506	1.19126	0.000177567	0.457638	0.0102655	0.0189273	0.702599	0.202084	0.704575
1815000	62.3188	1	0.0419776	1.60892	0.000301763	0.535353	0.0177359	0.0381707	0.648584	0.185919	0.978825
1822500	61.0683	1	-0.413307	1.73973	0.000154983	0.445789	0.00865149	0.0156105	0.712623	0.205157	0.52287
1830000	63.1437	1	0.578791	1.45289	0.000235731	0.490003	0.0139028	0.0272606	0.680584	0.195444	0.89526
1837500	60.4233	1	-0.403962	1.71938	0.000169489	0.449562	0.00919016	0.0166961	0.725174	0.208696	0.595858
1845000	62.3564	1	-0.0223019	1.60828	0.000265348	0.505627	0.0153553	0.0310602	0.676414	0.194123	0.934886
1852500	62.3342	1	-0.220675	1.68881	0.000195478	0.46492	0.0111709	0.020877	0.704701	0.202605	0.770951
1860000	62.4817	1	1.0545	1.31026	0.000150514	0.446774	0.00879545	0.0158985	0.697235	0.200706	0.543959
1867500	62.5723	1	0.245852	1.55834	0.000270386	0.510861	0.0158074	0.0323168	0.66918	0.192007	0.94491
1875000	62.3459	1	0.159714	1.57576	0.00015349	0.447596	0.00891354	0.0161359	0.699903	0.201458	0.560347
1882500	60.8998	1	-0.483492	1.77399	0.000185276	0.456567	0.0101276	0.0186363	0.722713	0.207883	0.692739
1890000	62.7286	1	1.05602	1.30452	0.000230444	0.484734	0.0133737	0.025955	0.689367	0.198011	0.877293
1897500	62.0966	1	0.800802	1.36742	0.000269316	0.506802	0.0154582	0.0313429	0.678332	0.194664	0.937251
1905000	62.5306	1	0.558051	1.45111	0.000286392	0.523529	0.0168404	0.0353441	0.657719	0.188625	0.964647
1912500	62.8869	1	0.859125	1.37364	0.000154552	0.449043	0.00911777	0.016549	0.695051	0.200035	0.586928
1920000	63.1182	1	0.369999	1.51808	0.000197179	0.468236	0.011565	0.0217483	0.694311	0.199583	0.794796
1927500	59.584	1	-1.12228	1.91944	0.000238016	0.475459	0.0123869	0.0236147	0.733489	0.210772	0.837019
1935000	59.2583	1	-1.02248	1.87852	0.000286344	0.500276	0.0148761	0.0297687	0.717886	0.206069	0.923171
1942500	62.342	1	-0.341992	1.72018	0.000222251	0.478392	0.012707	0.0243611	0.698223	0.200611	0.851172
1950000	61.6712	1	1.80903	1.10747	0.000158601	0.448154	0.00899276	0.0162958	0.708602	0.203951	0.570912
1957500	63.1941	1	0.830875	1.38234	0.000180108	0.460395	0.0106149	0.0196717	0.695294	0.19995	0.732365
1965000	61.2665	1	1.09682	1.31372	0.000119884	0.44126	0.00703257	0.0125865	0.64539	0.186336	0.120458
1972500	61.0283	1	1.82452	1.11337	0.000191717	0.459515	0.0105043	0.019435	0.721335	0.207449	0.723891
1980000	63.0207	1	0.528893	1.45507	0.000220552	0.480282	0.0129092	0.0248389	0.689028	0.197952	0.85955
1987500	62.9151	1	0.861627	1.36718	0.000161777	0.451921	0.00951327	0.0173575	0.696843	0.200505	0.632905
1995000	63.267	1	0.52614	1.46881	0.000194509	0.467404	0.0114671	0.0215306	0.692869	0.199177	0.789119
2002500	62.5933	1	-0.0724409	1.62937	0.000204475	0.470084	0.01178	0.02223	0.699751	0.201129	0.806753
2010000	61.7327	1	0.209746	1.5326	0.000215038	0.472294	0.0120328	0.022802	0.708978	0.203759	0.819946
2017500	63.1446	1	0.494358	1.47271	0.000181211	0.460757	0.0106602	0.0197688	0.695849	0.200105	0.735748
2025000	59.251	1	0.209792	1.58888	0.000169892	0.447408	0.00888665	0.0160817	0.737355	0.212242	0.556683
2032500	62.0282	1	0.175988	1.58584	0.000184886	0.459326	0.0104804	0.0193841	0.709217	0.203967	0.722025
2040000	62.9278	1	0.507755	1.46942	0.000164873	0.453197	0.0096847	0.0177115	0.697325	0.200625	0.650883
2047500	61.937	1	1.42151	1.20248	0.000259787	0.499124	0.0147707	0.0294897	0.687028	0.197221	0.920427
2055000	61.7091	1	0.426466	1.51744	0.000178708	0.455935	0.0100455	0.0184639	0.71275	0.205026	0.685442
2062500	61.6542	1	0.780936	1.38884	0.000331598	0.557761	0.0192835	0.0436043	0.633447	0.181418	0.99842
2070000	60.8623	1	2.23829	0.974999	0.000169695	0.450542	0.00932544	0.0169721	0.7206	0.207363	0.611904
2077500	62.868	1	0.586138	1.46224	0.00018964	0.463827	0.0110385	0.0205876	0.698626	0.20087	0.762326
2085000	61.6715	1	1.78818	1.11164	0.00014817	0.444562	0.00846752	0.0152447	0.703104	0.202445	0.493946
2092500	58.8137	1	1.06659	1.26659	0.000242337	0.474541	0.0122852	0.0233799	0.743677	0.213709	0.832275
2100000	61.7751	1	-0.0796497	1.66298	0.000243493	0.487937	0.013698	0.0267506	0.698179	0.200515	0.888564
2107500	60.9248	1	2.0837	1.02346	0.000138858	0.440821	0.00783896	0.0140187	0.699641	0.201576	0.37352
2115000	59.6459	1	-0.0896167	1.6475	0.000129856	0.439717	0.00716886	0.0127951	0.6804	0.196315	0.179682
2122500	62.4467	1	-0.225997	1.67873	0.000197516	0.466225	0.0113272	0.0212209	0.702972	0.202094	0.780728
2130000	60.5955	1	0.405335	1.51465	0.000125368	0.439826	0.00715225	0.0127679	0.667901	0.192721	0.173142
2137500	62.4851	1	1.50683	1.18087	0.000188858	0.462343	0.0108568	0.0201928	0.703468	0.202279	0.749933
2145000	61.8345	1	1.13872	1.31131	0.000259429	0.498282	0.0146929	0.0292851	0.688955	0.197781	0.918363
2152500	62.6001	1	0.630161	1.44057	0.000280339	0.519002	0.0164807	0.0342635	0.661256	0.189673	0.958227
2160000	62.744	1	0.0181667	1.60387	0.000204833	0.470787	0.011861	0.0224125	0.69765	0.200518	0.811075
2167500	62.4029	1	1.36362	1.23595	0.000160571	0.450355	0.00929965	0.0169194	0.701888	0.201981	0.608907
2175000	61.5906	1	1.39092	1.2325	0.000140765	0.442155	0.00808227	0.0144884	0.6976	0.200931	0.424784
2182500	61.9663	1	0.530699	1.4886	0.00020026	0.465993	0.0112996	0.02116	0.708793	0.20377	0.779032
2190000	62.1194	1	1.45064	1.19867	0.000248895	0.493028	0.0141972	0.028004	0.690061	0.198141	0.904349
2197500	63.0163	1	0.755592	1.39298	0.000232615	0.487414	0.0136456	0.0266211	0.684039	0.196458	0.886801
2205000	61.6583	1	0.611023	1.41763	0.000200157	0.464988	0.011179	0.0208948	0.712802	0.204933	0.771468
2212500	61.0419	1	2.06786	1.02144	0.000227368	0.475877	0.012433	0.0237216	0.715339	0.205552	0.839129
2220000	60.4758	1	2.26959	0.956932	0.000205087	0.463582	0.0110086	0.0205225	0.727591	0.209201	0.760335
2227500	63.0098	1	0.827628	1.3827	0.000161332	0.451951	0.00951723	0.0173656	0.695742	0.200188	0.633332
2235000	62.9993	1	0.799741	1.39263	0.000239016	0.491362	0.014036	0.0275952	0.681182	0.195605	0.899445
2242500	61.8651	1	0.947268	1.36688	0.000272422	0.507516	0.0155203	0.0315144	0.680344	0.195236	0.938654
2250000	60.8012	1	-0.929859	1.88481	0.000210759	0.467084	0.0114293	0.0214467	0.722557	0.207715	0.786882
2257500	61.5678	1	1.61966	1.17112	0.000210494	0.469502	0.0117127	0.0220787	0.712276	0.204735	0.803083
2265000	61.9412	1	-0.44902	1.73455	0.000262154	0.500756	0.0149199	0.029885	0.68555	0.196783	0.924291
2272500	59.4188	1	-1.06995	1.94462	0.000216529	0.465234	0.0112086	0.0209598	0.740306	0.212838	0.773351
2280000	62.8357	1	1.25113	1.25975	0.000212438	0.475066	0.0123434	0.0235142	0.694379	0.199537	0.835005
2287500	62.7569	1	0.782871	1.39792	0.0001498	0.447022	0.00883127	0.0159704	0.694324	0.199863	0.549014
2295000	62.7581	1	1.19043	1.2861	0.000189452	0.463413	0.010988	0.0204775	0.70002	0.201275	0.758945
2302500	61.7477	1	0.747206	1.41082	0.000126298	0.439314	0.00741994	0.0132337	0.674077	0.194349	0.264971
2310000	61.9647	1	0.340888	1.49965	0.000301909	0.53218	0.0175015	0.0374108	0.655616	0.187958	0.975343
2317500	58.7316	1	-0.013773	1.56861	0.000314823	0.515577	0.0162016	0.0334452	0.709511	0.203542	0.952925
2325000	60.2315	1	0.687594	1.4595	0.000248858	0.483682	0.0132654	0.0256924	0.719956	0.206807	0.873331
2332500	59.941	1	-1.24608	1.97591	0.000239241	0.477465	0.0126067	0.024126	0.727824	0.209125	0.846859
2340000	62.874	1	0.274209	1.53616	0.000262657	0.507061	0.0154809	0.0314052	0.669218	0.192047	0.937764
2347500	61.806	1	-0.331797	1.70493	0.000316888	0.544613	0.0183972	0.040399	0.645031	0.184833	0.987873
2355000	61.0242	1	1.9492	1.0667	0.00013508	0.440098	0.00768277	0.0137216	0.693617	0.199885	0.33659
2362500	62.6151	1	0.789076	1.37542	0.000240491	0.490315	0.0139336	0.0273376	0.686463	0.19713	0.896237
2370000	60.5916	1	1.91048	1.05874	0.000272082	0.499236	0.0147809	0.0295167	0.702775	0.20174	0.920696
2377500	61.9179	1	0.903979	1.34951	0.000146626	0.444459	0.00845188	0.0152138	0.69996	0.201542	0.491377
2385000	61.2588	1	1.04351	1.33944	0.000155766	0.446391	0.00873981	0.015787	0.71128	0.204757	0.53596
2392500	62.5936	1	0.860174	1.37835	0.000146441	0.445533	0.00861358	0.0155349	0.69401	0.199804	0.517099
2400000	62.2725	1	1.43092	1.1959	0.000185798	0.460384	0.0106135	0.0196687	0.706241	0.203098	0.732259
2407500	57.9962	1	3.07984	0.735334	0.000185112	0.449918	0.00923939	0.0167964	0.75595	0.217546	0.601791
2415000	60.9581	1	1.88319	1.09424	0.000233897	0.478898	0.0127614	0.0244893	0.714465	0.205273	0.85347
2422500	63.0874	1	0.858033	1.36698	0.000225286	0.483321	0.0132281	0.0256021	0.68619	0.197111	0.871941
2430000	62.8805	1	0.771319	1.40878	0.000188208	0.4632	0.010962	0.0204211	0.698612	0.200873	0.75719
2437500	60.8201	1	-0.35366	1.74707	0.000249072	0.486547	0.0135582	0.0264059	0.710655	0.20411	0.88381
2445000	62.8164	1	1.20496	1.27823	0.000169707	0.454925	0.00991343	0.0181873	0.699255	0.201157	0.673272
2452500	58.9086	1	0.882945	1.33382	0.000175942	0.448736	0.00907487	0.0164619	0.743217	0.213903	0.58152
2460000	62.6317	1	0.294024	1.52539	0.00017164	0.455283	0.00996045	0.0182856	0.701543	0.20181	0.677664
2467500	61.8423	1	1.47646	1.1787	0.000235632	0.483681	0.0132653	0.0256921	0.700567	0.201237	0.873327
2475000	62.0682	1	1.76641	1.11135	0.000178806	0.456868	0.0101664	0.0187182	0.708587	0.203816	0.696126
2482500	61.3248	1	1.79621	1.11211	0.000139097	0.441351	0.00794019	0.0142132	0.697553	0.20095	0.395687
2490000	61.8422	1	0.572092	1.46567	0.000137401	0.441546	0.00797559	0.0142815	0.692303	0.199429	0.403146
2497500	62.0224	1	1.71336	1.12552	0.000157921	0.448591	0.00905442	0.0164205	0.704863	0.202867	0.578909
2505000	60.6053	1	1.51554	1.18299	0.000324064	0.539129	0.0180096	0.0390772	0.663873	0.190274	0.982703
2512500	63.2648	1	0.555208	1.45531	0.000199456	0.469872	0.0117555	0.0221748	0.691924	0.198881	0.805423
2520000	58.8227	1	-1.46733	2.02615	0.000240441	0.473703	0.0121917	0.023165	0.744048	0.213824	0.8278
2527500	61.0629	1	1.48129	1.18711	0.000133423	0.439826	0.00761331	0.013591	0.69064	0.199049	0.318949
2535000	59.4745	1	2.12172	1.00851	0.000124901	0.444686	0.00692905	0.0124777	0.64123	0.185296	0.0597551
2542500	62.4494	1	1.22357	1.26201	0.000152674	0.447495	0.00889906	0.0161067	0.698554	0.201072	0.558379
2550000	63.1012	1	0.409435	1.49402	0.000233605	0.488446	0.0137487	0.0268764	0.682275	0.195943	0.890252
2557500	62.6642	1	0.209319	1.57204	0.00021685	0.476763	0.0125302	0.0239474	0.695417	0.19982	0.843497
2565000	61.4682	1	1.8825	1.06738	0.000206044	0.467083	0.0114292	0.0214464	0.714435	0.20538	0.786874
2572500	62.4702	1	1.20045	1.26444	0.000243474	0.491446	0.0140441	0.0276158	0.687251	0.197347	0.899698
2580000	62.659	1	0.723874	1.4249	0.000182436	0.459968	0.0105613	0.0195567	0.701654	0.201784	0.728289
2587500	60.6052	1	1.58539	1.19088	0.000214564	0.468168	0.011557	0.0217306	0.72455	0.208277	0.794341
2595000	59.7582	1	-0.61033	1.77753	0.000173021	0.449448	0.0091742	0.0166636	0.73329	0.211033	0.59391
2602500	58.3823	1	-1.29302	1.99989	0.000179167	0.448755	0.00907752	0.0164673	0.749897	0.215825	0.581856
2610000	61.4925	1	0.857264	1.37841	0.000121885	0.439743	0.00716467	0.0127882	0.659035	0.190154	0.178049
2617500	61.1153	1	0.568392	1.48734	0.00027365	0.503488	0.0151659	0.030545	0.69275	0.198828	0.930398
2625000	62.4194	1	0.317633	1.51782	0.000165305	0.452231	0.00955501	0.0174435	0.702892	0.202241	0.637383
2632500	62.4511	1	0.219506	1.53625	0.000222524	0.478991	0.0127714	0.0245129	0.696553	0.200126	0.853888
2640000	61.2554	1	0.778071	1.41727	0.000162175	0.448625	0.00905917	0.0164301	0.71412	0.205531	0.579517
2647500	62.522	1	1.40957	1.21803	0.000159084	0.450032	0.00925524	0.0168287	0.700223	0.201507	0.603678
2655000	57.3256	1	2.32256	0.937762	0.000144246	0.439267	0.00731959	0.0130536	0.720274	0.20772	0.233442
2662500	61.6959	1	1.5815	1.15452	0.000252157	0.492817	0.0141769	0.0279522	0.695207	0.19962	0.90374
2670000	61.3349	1	1.22874	1.26927	0.000120264	0.440769	0.00706195	0.012628	0.649	0.187346	0.134495
2677500	63.2118	1	0.780198	1.39287	0.000217877	0.479568	0.0128332	0.0246588	0.687262	0.197451	0.85645
2685000	61.8638	1	-0.396779	1.73859	0.000185522	0.459157	0.0104591	0.0193385	0.711197	0.204538	0.720342
2692500	59.4191	1	2.18054	1.00689	0.000130724	0.439753	0.00716311	0.0127856	0.682453	0.196912	0.177437
2700000	62.5499	1	0.575227	1.45276	0.000146408	0.445446	0.00860065	0.0155091	0.694375	0.199911	0.515108
2707500	63.1999	1	0.799793	1.39333	0.000189228	0.464636	0.0111365	0.0208018	0.694511	0.199678	0.768746
2715000	62.0523	1	0.724682	1.4086	0.000312914	0.543307	0.0183059	0.0400837	0.643642	0.184445	0.986688
2722500	61.7161	1	1.6212	1.16536	0.00015672	0.447567	0.00890936	0.0161275	0.707379	0.20361	0.559779
2730000	61.7086	1	1.68186	1.13288	0.00024653	0.489426	0.013846	0.0271185	0.697799	0.200393	0.893434
2737500	61.3088	1	0.343542	1.50714	0.000151716	0.445121	0.00855202	0.0154124	0.708544	0.203997	0.507523
2745000	62.5293	1	1.46203	1.1944	0.000206063	0.470654	0.0118457	0.0223779	0.700255	0.201268	0.810265
2752500	62.2499	1	1.61143	1.15078	0.000173878	0.455284	0.00996057	0.0182858	0.706098	0.203121	0.677676
2760000	62.545	1	0.838285	1.37527	0.000145697	0.445192	0.0085627	0.0154336	0.693981	0.199803	0.509203
2767500	62.3052	1	1.61317	1.15589	0.000205143	0.469427	0.0117039	0.022059	0.703461	0.202202	0.802601
2775000	62.5997	1	0.954883	1.35163	0.000148174	0.446153	0.00870495	0.0157172	0.694939	0.200058	0.530851
2782500	60.8575	1	2.09916	1.01277	0.000235696	0.47942	0.0128174	0.0246214	0.715339	0.205519	0.855799
2790000	62.4675	1	1.19581	1.28583	0.00016049	0.450459	0.00931395	0.0169486	0.701198	0.201781	0.610573
2797500	61.957	1	1.34921	1.22486	0.00014461	0.443867	0.00836039	0.0150331	0.698179	0.201045	0.475972
2805000	62.6932	1	1.06983	1.32153	0.000168082	0.453966	0.00978692	0.0179236	0.700408	0.201501	0.661104
2812500	60.0538	1	1.67573	1.13413	0.000125719	0.440696	0.00706701	0.0126354	0.663956	0.191658	0.136826
2820000	63.1621	1	0.802043	1.38142	0.000208097	0.473993	0.0122241	0.0232395	0.691134	0.198614	0.829365
2827500	61.9815	1	-0.270142	1.70962	0.000208805	0.470106	0.0117825	0.0222357	0.707035	0.203222	0.806888
2835000	60.3673	1	-0.176971	1.64656	0.000180228	0.453349	0.00970493	0.0177534	0.728321	0.209541	0.652934
2842500	62.0096	1	-0.207162	1.67494	0.000168664	0.452639	0.00960998	0.0175569	0.708001	0.203705	0.643179
2850000	62.3381	1	1.58181	1.15902	0.000195739	0.465054	0.0111869	0.0209122	0.704617	0.202579	0.771974
2857500	61.9246	1	1.01975	1.31731	0.000144585	0.443808	0.00835117	0.0150149	0.698423	0.201117	0.474383
2865000	62.8181	1	1.23978	1.26698	0.000169797	0.454966	0.0099189	0.0181987	0.699246	0.201154	0.673786
2872500	63.1666	1	0.645713	1.4388	0.00021749	0.47916	0.0127895	0.0245555	0.68805	0.197681	0.854642
2880000	62.3127	1	0.25638	1.53116	0.000296221	0.530245	0.0173565	0.036948	0.653648	0.187408	0.973111
2887500	63.208	1	0.572246	1.45565	0.000180525	0.460623	0.0106434	0.0197327	0.695113	0.199895	0.734496
2895000	63.0612	1	0.990292	1.34018	0.000186179	0.462792	0.010912	0.0203124	0.696555	0.200286	0.753768
2902500	62.81	1	0.440342	1.48617	0.000166561	0.453616	0.00974043	0.0178271	0.69889	0.20107	0.656499
2910000	57.9638	1	-0.531413	1.81823	0.000288224	0.493959	0.0142865	0.0282318	0.739594	0.212355	0.906987
2917500	61.6407	1	1.62837	1.14401	0.000254416	0.493939	0.0142845	0.0282269	0.694926	0.19953	0.90693
2925000	62.3282	1	-0.0114285	1.6213	0.000163407	0.451289	0.00942754	0.0171813	0.703429	0.20241	0.623497
2932500	61.2217	1	-0.14857	1.66738	0.000143734	0.442498	0.00814016	0.0146011	0.703137	0.202514	0.436028
2940000	60.2127	1	-0.375747	1.73699	0.000143077	0.441016	0.00787707	0.0140918	0.70919	0.204318	0.382016
2947500	63.0695	1	0.278185	1.54348	0.000227378	0.484484	0.013348	0.0258925	0.685575	0.196924	0.876361
2955000	61.823	1	1.17496	1.30253	0.000196166	0.463687	0.0110214	0.0205503	0.711143	0.20447	0.761187
2962500	62.2069	1	0.291109	1.55101	0.000284588	0.5194	0.0165127	0.0343585	0.665298	0.190829	0.958817
2970000	62.1716	1	0.0866208	1.6064	0.000171558	0.454157	0.00981228	0.0179764	0.706696	0.203308	0.663585
2977500	61.8125	1	1.61543	1.16914	0.000185775	0.459128	0.0104553	0.0193305	0.711816	0.204716	0.720046
2985000	61.7688	1	0.838287	1.38295	0.000125332	0.439271	0.00737856	0.0131589	0.671582	0.193648	0.252308
2992500	60.8362	1	-0.0444795	1.64661	0.000147099	0.442926	0.00821075	0.0147391	0.709074	0.20421	0.449303
3000000	58.9606	1	2.43262	0.908465	0.000151031	0.441431	0.00795472	0.0142412	0.726439	0.209267	0.398765
3007500	61.646	1	1.50593	1.20512	0.000199052	0.464451	0.0111142	0.0207529	0.713094	0.205023	0.767298
3015000	62.828	1	0.488202	1.47857	0.000157363	0.450002	0.009251	0.0168201	0.696576	0.200458	0.603175
3022500	63.1151	1	0.267796	1.54566	0.000204346	0.471854	0.0119829	0.0226885	0.692774	0.199106	0.81741
3030000	57.7657	1	1.17432	1.32881	0.000231288	0.466147	0.0113179	0.0212005	0.761044	0.21879	0.78016
3037500	62.3265	1	0.832326	1.36603	0.000167312	0.452817	0.00963389	0.0176063	0.704295	0.202636	0.645666
3045000	62.9367	1	1.14895	1.29063	0.000214081	0.476342	0.012484	0.0238401	0.692461	0.198974	0.841436
3052500	62.0415	1	0.867684	1.37754	0.000131835	0.440383	0.00774775	0.0138447	0.683865	0.197056	0.352388
3060000	60.8385	1	2.23164	0.973208	0.000188433	0.457675	0.0102702	0.0189374	0.723603	0.208125	0.704972
3067500	57.5645	1	2.7426	0.819602	0.00014954	0.439726	0.00758499	0.013538	0.731655	0.210881	0.311514
3075000	63.1088	1	0.265453	1.54119	0.000232995	0.488102	0.0137145	0.0267914	0.682448	0.195995	0.889116
3082500	62.4646	1	0.173149	1.58273	0.000261331	0.503427	0.0151605	0.0305303	0.677141	0.194349	0.930267
3090000	62.2515	1	1.49239	1.20059	0.000208013	0.470655	0.0118457	0.0223781	0.703559	0.202218	0.810268
3097500	62.0886	1	0.850229	1.39284	0.000173176	0.454613	0.00987249	0.0181018	0.707842	0.203631	0.66939
3105000	62.1082	1	0.696039	1.41264	0.00030937	0.540462	0.0181048	0.0393979	0.645856	0.1851	0.984007
3112500	62.7912	1	0.00425002	1.62126	0.000244192	0.493616	0.0142536	0.0281479	0.68177	0.195755	0.906023
3120000	59.9361	1	2.53298	0.887707	0.000183599	0.453614	0.00974016	0.0178265	0.733775	0.211106	0.656472
3127500	61.3698	1	1.62688	1.13267	0.000236508	0.482057	0.0130963	0.0252853	0.70736	0.203203	0.866937
3135000	62.6812	1	0.545259	1.44497	0.000240794	0.490846	0.0139856	0.0274683	0.685275	0.196784	0.897877
3142500	62.5945	1	-0.161601	1.65605	0.000225539	0.481286	0.0130154	0.0250916	0.693353	0.199186	0.863782
3150000	61.8173	1	1.61141	1.16623	0.000151604	0.445963	0.00867705	0.0156615	0.703916	0.202646	0.526709
3157500	61.8659	1	1.41464	1.22471	0.00025451	0.495239	0.0144081	0.0285445	0.691189	0.198447	0.910501
3165000	61.7247	1	1.63551	1.14722	0.000139216	0.441896	0.00803757	0.0144015	0.695074	0.200213	0.415866
3172500	58.7054	1	-1.44005	2.01234	0.000251989	0.478671	0.012737	0.0244318	0.742427	0.213309	0.852444
3180000	62.2529	1	0.198035	1.54139	0.000210816	0.47206	0.0120063	0.0227417	0.702871	0.202006	0.818604
3187500	61.2932	1	1.0629	1.33694	0.000175184	0.453552	0.00973194	0.0178094	0.717065	0.206299	0.655651
3195000	63.0447	1	0.931623	1.34336	0.000214021	0.476735	0.0125271	0.0239403	0.690964	0.19854	0.843361
3202500	61.869	1	1.00653	1.33477	0.000125762	0.439313	0.00741905	0.0132321	0.672647	0.193937	0.264705
3210000	61.3774	1	0.0934316	1.61918	0.000278546	0.508655	0.0156189	0.031788	0.684933	0.196544	0.940843
3217500	62.9274	1	0.897616	1.36432	0.000158117	0.450501	0.0093198	0.0169605	0.695785	0.200222	0.611252
3225000	62.043	1	0.784461	1.3877	0.000308677	0.539155	0.0180114	0.0390835	0.647866	0.185686	0.982728
3232500	61.3082	1	1.67173	1.15805	0.00020531	0.466235	0.0113284	0.0212236	0.716665	0.20603	0.780801
3240000	62.8864	1	0.923865	1.34961	0.000160487	0.451346	0.00943528	0.0171971	0.696841	0.200513	0.624358
3247500	60.6614	1	1.71325	1.11359	0.000149713	0.443443	0.00829381	0.014902	0.712616	0.205214	0.464342
3255000	63.2889	1	0.70038	1.41752	0.000196745	0.468587	0.0116061	0.02184	0.692169	0.198964	0.797136
3262500	63.0705	1	1.06911	1.30804	0.00018797	0.463652	0.0110172	0.0205412	0.696271	0.200195	0.760908
3270000	59.9438	1	-0.682981	1.81228	0.000155299	0.44401	0.00838266	0.015077	0.722758	0.208118	0.479783
3277500	61.857	1	1.03434	1.33196	0.000131632	0.440162	0.00769782	0.0137501	0.684401	0.197225	0.340309
3285000	62.0853	1	-0.0398574	1.62108	0.000316164	0.546846	0.018552	0.0409397	0.63976	0.183306	0.989837
3292500	62.4894	1	1.26027	1.24753	0.000168795	0.453783	0.00976266	0.0178732	0.702763	0.202182	0.65871
3300000	61.0309	1	1.76388	1.09193	0.00022737	0.475835	0.0124284	0.0237109	0.715498	0.205598	0.838921
3307500	61.9772	1	1.47264	1.18158	0.000181534	0.457773	0.0102829	0.0189641	0.70978	0.204148	0.706029
3315000	61.9732	1	1.64914	1.14372	0.000148376	0.445134	0.00855401	0.0154163	0.700633	0.20172	0.507836
3322500	62.9464	1	0.514246	1.47483	0.000163702	0.452764	0.00962678	0.0175917	0.696908	0.200512	0.644929
3330000	61.7395	1	0.35665	1.48904	0.000220611	0.475133	0.0123508	0.0235313	0.707364	0.203268	0.835351
3337500	62.9316	1	0.879731	1.35556	0.000187917	0.463216	0.010964	0.0204253	0.698004	0.200698	0.757322
3345000	63.1184	1	0.242639	1.5492	0.000226979	0.48447	0.0133466	0.0258892	0.685016	0.196764	0.876311
3352500	62.4136	1	0.226315	1.53423	0.000259379	0.501727	0.0150079	0.0301197	0.679231	0.194962	0.926511
3360000	62.4645	1	1.25795	1.26846	0.000225575	0.480745	0.0129583	0.0249555	0.695248	0.199735	0.861518
3367500	61.6206	1	-0.52752	1.78248	0.000250938	0.491662	0.0140651	0.0276688	0.697043	0.200157	0.900344
3375000	62.6438	1	1.03712	1.31868	0.000254955	0.500038	0.0148544	0.0297111	0.678058	0.194639	0.922611
3382500	63.2227	1	0.382822	1.50685	0.000197289	0.468638	0.011612	0.0218533	0.692927	0.199182	0.797472
3390000	61.386	1	-0.0609988	1.6554	0.000179324	0.455395	0.00997508	0.0183162	0.716541	0.206123	0.679018
3397500	62.2761	1	1.27102	1.24562	0.000155626	0.448243	0.00900544	0.0163214	0.701473	0.201898	0.572572
3405000	62.8619	1	0.155215	1.57399	0.000177146	0.458195	0.0103368	0.0190785	0.699244	0.201112	0.710498
3412500	59.4707	1	-0.820562	1.87845	0.000208365	0.462013	0.0108161	0.0201048	0.740398	0.212901	0.747066
3420000	63.2051	1	0.713614	1.40836	0.000216223	0.478605	0.01273	0.0244152	0.687951	0.197658	0.852145
3427500	62.6513	1	1.30891	1.24887	0.000165264	0.452731	0.00962229	0.0175824	0.700387	0.201513	0.644462
3435000	62.4946	1	0.56827	1.45604	0.000144123	0.444572	0.00846908	0.0152478	0.693384	0.199646	0.494202
3442500	62.6408	1	-0.150978	1.65996	0.00025001	0.496639	0.01454	0.0288858	0.680997	0.195509	0.914203
3450000	61.9235	1	0.521942	1.47804	0.000136119	0.441303	0.00793115	0.0141958	0.690291	0.19886	0.39376
3457500	61.3302	1	2.03724	1.031	0.000164294	0.449539	0.00918695	0.0166896	0.714092	0.205507	0.595467
3465000	60.3905	1	-0.735144	1.81572	0.000187524	0.456186	0.0100782	0.0185324	0.728911	0.209671	0.688368
3472500	60.4486	1	-0.0692997	1.61349	0.000184639	0.455212	0.00995114	0.0182661	0.727969	0.209413	0.6768
3480000	62.7073	1	0.758529	1.40506	0.000148074	0.44631	0.0087279	0.0157631	0.693909	0.199758	0.534223
3487500	61.8497	1	0.580675	1.46362	0.000138426	0.441839	0.00802768	0.0143824	0.693388	0.19973	0.413865
3495000	63.1197	1	0.90765	1.35267	0.000184185	0.462042	0.0108197	0.0201125	0.69599	0.200132	0.747319
3502500	62.3316	1	1.41895	1.20515	0.000159267	0.449711	0.00921081	0.0167381	0.702222	0.202088	0.59836
3510000	60.5941	1	1.73125	1.14685	0.000231001	0.475955	0.0124416	0.0237414	0.720742	0.207104	0.839519
3517500	61.5548	1	1.4049	1.22803	0.000138243	0.441411	0.00795113	0.0142343	0.695104	0.200241	0.398009
3525000	62.5129	1	0.450212	1.50433	0.000182618	0.459651	0.0105214	0.0194716	0.703406	0.202292	0.725221
3532500	62.0665	1	1.14018	1.30252	0.000272141	0.508675	0.0156206	0.0317927	0.676962	0.194257	0.94088
3540000	62.9145	1	0.314413	1.53722	0.00023667	0.489435	0.0138469	0.0271207	0.683675	0.196337	0.893463
3547500	60.297	1	0.569869	1.48491	0.000180662	0.45335	0.0097051	0.0177538	0.729189	0.20979	0.652952
3555000	62.758	1	0.329685	1.53451	0.000181543	0.459843	0.0105456	0.0195233	0.700483	0.201449	0.727091
3562500	62.3607	1	-0.112121	1.64761	0.000174955	0.455998	0.0100537	0.018481	0.704935	0.202777	0.686176
3570000	59.6985	1	-0.272524	1.6522	0.000353687	0.557137	0.0192427	0.0434507	0.655449	0.187724	0.997969
3577500	60.2521	1	-0.839463	1.86341	0.00017137	0.449877	0.00923381	0.016785	0.727557	0.209376	0.601124
3585000	62.3141	1	-0.298913	1.70337	0.000268867	0.507931	0.0155563	0.0316142	0.674807	0.193644	0.939459
3592500	62.1273	1	-0.00792115	1.63912	0.000235067	0.484663	0.0133664	0.0259373	0.69648	0.200055	0.877028
3600000	60.9942	1	0.818636	1.40977	0.000177838	0.453886	0.00977628	0.0179015	0.72084	0.207381	0.660057
3607500	61.7037	1	1.2982	1.26314	0.000263716	0.500379	0.0148856	0.0297937	0.688648	0.197676	0.923413
3615000	63.0336	1	0.301724	1.53701	0.000235517	0.48931	0.0138345	0.0270898	0.682393	0.19597	0.893061
3622500	61.7377	1	0.454668	1.50948	0.000302305	0.530468	0.0173733	0.0370014	0.659829	0.189179	0.973372
3630000	62.4541	1	1.07704	1.30251	0.000153088	0.447654	0.00892186	0.0161527	0.698691	0.201108	0.561472
3637500	61.3966	1	1.97231	1.05345	0.000219151	0.473107	0.0121246	0.0230115	0.712606	0.204794	0.824526
3645000	62.6863	1	1.21755	1.27905	0.000201534	0.468945	0.0116479	0.0219334	0.699132	0.200962	0.799488
3652500	62.748	1	1.04875	1.30546	0.000221526	0.479678	0.0128449	0.0246865	0.692615	0.198988	0.856931
3660000	62.7653	1	-0.0758068	1.64423	0.00021695	0.477221	0.0125801	0.0240638	0.693952	0.199395	0.845697
3667500	61.2972	1	-0.456004	1.75618	0.000167438	0.450627	0.00933698	0.0169957	0.71537	0.205856	0.613237
3675000	60.0722	1	1.65838	1.1222	0.00016201	0.446342	0.00873267	0.0157727	0.725654	0.208896	0.53492
3682500	61.9724	1	0.361705	1.49662	0.000311283	0.540924	0.0181377	0.0395091	0.646885	0.185392	0.984452
3690000	62.8846	1	1.07669	1.30133	0.000181942	0.460366	0.0106113	0.0196638	0.698954	0.201003	0.732089
3697500	62.2787	1	1.55312	1.1814	0.000184537	0.459852	0.0105467	0.0195257	0.706197	0.203092	0.727175
3705000	63.0445	1	0.956764	1.33975	0.000173293	0.457	0.0101835	0.0187541	0.696976	0.200474	0.697598
3712500	59.655	1	1.14152	1.30955	0.000128457	0.440176	0.00711066	0.0127016	0.674057	0.194532	0.156052
3720000	62.299	1	-0.228913	1.67051	0.000252352	0.49626	0.0145044	0.0287935	0.685275	0.19674	0.913215
3727500	62.762	1	0.373622	1.50981	0.000274729	0.515664	0.0162089	0.0334662	0.66258	0.190078	0.953066
3735000	62.7072	1	1.37257	1.22897	0.000192355	0.464608	0.0111331	0.0207944	0.700343	0.201355	0.768527
3742500	60.3963	1	-0.36922	1.71831	0.000150561	0.443294	0.00826996	0.0148551	0.715423	0.206027	0.460084
3750000	61.9917	1	-0.142731	1.66514	0.000162815	0.450351	0.00929912	0.0169183	0.706794	0.203393	0.608846
3757500	62.0795	1	1.54402	1.1674	0.000232716	0.483093	0.0132044	0.025545	0.698175	0.200555	0.871052
3765000	63.1349	1	0.698199	1.40933	0.000207706	0.473685	0.0121896	0.0231602	0.691616	0.198756	0.827699
3772500	62.8283	1	1.05636	1.32543	0.000186351	0.462196	0.0108387	0.0201536	0.699412	0.201114	0.748659
3780000	61.2718	1	0.0296234	1.60595	0.00014318	0.442408	0.00812515	0.0145719	0.702246	0.202261	0.433144
3787500	60.9874	1	-0.772418	1.84653	0.000196172	0.461269	0.0107239	0.0199058	0.721708	0.207536	0.740436
3795000	62.5127	1	0.393175	1.48786	0.000202002	0.468592	0.0116067	0.0218414	0.701334	0.201599	0.797171
3802500	60.1858	1	-0.247623	1.72203	0.000233333	0.475519	0.0123935	0.0236301	0.72601	0.208622	0.837324
3810000	62.51	1	0.396996	1.49052	0.000181055	0.458964	0.0104345	0.0192862	0.703449	0.202312	0.718395
3817500	62.228	1	0.283562	1.54338	0.000146612	0.444968	0.00852912	0.0153669	0.697305	0.200765	0.503893
3825000	63.0648	1	1.09331	1.30169	0.000194065	0.466536	0.0113643	0.0213029	0.695545	0.199956	0.782986
3832500	62.4604	1	-0.203727	1.66691	0.00021689	0.475982	0.0124445	0.0237483	0.698285	0.200651	0.839653
3840000	61.5299	1	1.34276	1.21112	0.000195431	0.462499	0.010876	0.0202345	0.714923	0.205571	0.751277
3847500	60.4865	1	0.545268	1.49397	0.000199442	0.461232	0.0107193	0.019896	0.727866	0.209307	0.740103
3855000	62.8508	1	0.577374	1.44071	0.000248061	0.496521	0.0145288	0.0288569	0.678677	0.194844	0.913894
3862500	61.2724	1	1.58008	1.17318	0.000121143	0.4404	0.00708995	0.0126697	0.65336	0.188578	0.147115
3870000	62.78	1	0.551053	1.45063	0.000172891	0.456168	0.0100758	0.0185275	0.699976	0.201348	0.688159
3877500	62.621	1	1.38048	1.22723	0.000167968	0.453752	0.00975853	0.0178647	0.701186	0.201728	0.658301
3885000	62.768	1	0.569494	1.46414	0.00016413	0.452537	0.00959631	0.0175287	0.698909	0.20109	0.641749
3892500	60.5567	1	-0.687321	1.82822	0.000178811	0.45325	0.0096917	0.017726	0.725942	0.208858	0.651594
3900000	61.7336	1	-0.126288	1.66126	0.000154278	0.446738	0.00879027	0.0158881	0.706082	0.203253	0.543222
3907500	60.4817	1	1.12145	1.32879	0.000209037	0.465309	0.0112176	0.0209795	0.727066	0.209031	0.773918
3915000	62.0061	1	1.25093	1.25304	0.00014369	0.443649	0.00832627	0.0149659	0.697075	0.200733	0.470058
3922500	62.0369	1	0.286442	1.55849	0.000223058	0.477585	0.0126197	0.0241564	0.702349	0.201804	0.847425
3930000	60.4202	1	1.76815	1.08951	0.00017816	0.452698	0.00961792	0.0175733	0.727364	0.209275	0.644007
3937500	63.0885	1	0.901878	1.35213	0.000209026	0.474211	0.0122484	0.0232953	0.691879	0.198827	0.830527
3945000	62.0532	1	0.559432	1.46785	0.000139435	0.442407	0.00812499	0.0145715	0.693005	0.199599	0.433114
3952500	57.7748	1	2.58977	0.866055	0.00031765	0.510544	0.0157805	0.0322409	0.726182	0.208365	0.944339
3960000	61.8474	1	0.647397	1.43709	0.000128855	0.439651	0.00756213	0.0134954	0.679507	0.195858	0.305405
3967500	62.6586	1	1.23376	1.25782	0.000167122	0.453496	0.00972448	0.017794	0.700638	0.201574	0.654903
3975000	62.6084	1	0.346154	1.50594	0.0001842	0.460608	0.0106415	0.0197288	0.702215	0.201938	0.73436
3982500	62.6485	1	0.702337	1.39917	0.000219383	0.478078	0.0126731	0.0242817	0.694801	0.199631	0.849729
3990000	60.9003	1	0.0480607	1.60261	0.000136781	0.440329	0.00773582	0.0138221	0.696841	0.200798	0.349535
3997500	62.7106	1	1.37869	1.22154	0.000173414	0.456217	0.0100822	0.0185408	0.700809	0.201587	0.688726
4005000	60.4136	1	-0.0610412	1.66614	0.000207385	0.464383	0.0111059	0.0207348	0.728164	0.209356	0.766759
4012500	62.6104	1	0.151306	1.55927	0.000248821	0.495673	0.0144491	0.0286502	0.68216	0.195851	0.911662
4020000	62.4516	1	-0.261363	1.69503	0.000202763	0.468759	0.0116262	0.021885	0.701993	0.201786	0.798271
4027500	62.1916	1	1.63724	1.14666	0.000213671	0.473283	0.0121445	0.023057	0.702977	0.202025	0.825504
4035000	61.3129	1	-0.697011	1.8159	0.000306727	0.530501	0.0173758	0.0370093	0.664565	0.190536	0.973411
4042500	62.915	1	1.21633	1.2661	0.00020234	0.470126	0.0117848	0.0222408	0.695928	0.200029	0.807012
4050000	63.0346	1	0.855724	1.36584	0.000178856	0.459402	0.01049	0.0194045	0.697221	0.200516	0.722774
4057500	61.1441	1	0.0202147	1.61345	0.000137044	0.440637	0.00780159	0.0139473	0.695979	0.200531	0.365001
4065000	61.8644	1	-0.519851	1.75773	0.000222175	0.47643	0.0124937	0.0238625	0.705109	0.202608	0.84187
4072500	62.3828	1	-0.136769	1.66888	0.000211205	0.472728	0.0120819	0.0229141	0.700989	0.201459	0.822412
4080000	60.9227	1	1.23235	1.27385	0.000332004	0.549868	0.0187585	0.0416732	0.649416	0.186051	0.992374
4087500	60.2867	1	0.721682	1.38284	0.000181017	0.453459	0.00971965	0.0177839	0.729363	0.209839	0.654418
4095000	60.9885	1	-0.529579	1.78199	0.000174135	0.452462	0.00958616	0.0175078	0.720271	0.207238	0.640682
4102500	62.1516	1	1.3177	1.24651	0.000137111	0.441866	0.00803235	0.0143914	0.689951	0.198739	0.414812
4110000	61.5823	1	-0.207611	1.66005	0.000193929	0.461995	0.0108139	0.0200999	0.71437	0.205417	0.746906
4117500	62.5651	1	1.49161	1.18807	0.000183399	0.460135	0.0105823	0.0196018	0.702763	0.202101	0.729897
4125000	62.5858	1	0.161036	1.56404	0.000175135	0.456631	0.0101358	0.0186537	0.702363	0.202029	0.693462
4132500	62.8054	1	0.72173	1.39694	0.000233627	0.487012	0.0136051	0.0265214	0.686792	0.197252	0.885424
4140000	62.6385	1	0.337679	1.52008	0.000284713	0.522987	0.0167979	0.0352147	0.657037	0.188433	0.963911
4147500	63.2358	1	0.505073	1.47633	0.000214954	0.478019	0.0126667	0.0242667	0.687956	0.197664	0.849456
4155000	62.8794	1	1.06453	1.32202	0.0001868	0.462549	0.0108821	0.0202477	0.698748	0.200919	0.751701
4162500	61.6319	1	-0.620195	1.79484	0.000202542	0.465993	0.0112995	0.0211599	0.712821	0.204928	0.779027
4170000	62.3768	1	1.59852	1.15694	0.000187406	0.461384	0.0107382	0.0199366	0.704898	0.2027	0.741476
4177500	61.6991	1	1.65763	1.14129	0.000138835	0.441756	0.00801303	0.014354	0.694836	0.20015	0.410881
4185000	61.6988	1	1.85313	1.09442	0.000197778	0.464038	0.0110641	0.0206435	0.712559	0.204874	0.764022
4192500	62.9264	1	0.105634	1.59272	0.000197526	0.467774	0.0115108	0.0216276	0.696746	0.200288	0.791669
4200000	62.0857	1	0.0417674	1.61908	0.000300453	0.531982	0.0174868	0.0373635	0.654467	0.18763	0.975118
4207500	62.8337	1	0.705374	1.4294	0.000206595	0.472003	0.0119998	0.0227269	0.696015	0.200036	0.818272
4215000	61.137	1	-0.647905	1.78495	0.000237466	0.481559	0.0130441	0.0251602	0.710505	0.204111	0.864908
4222500	61.0317	1	0.52427	1.49605	0.000192802	0.459976	0.0105623	0.0195589	0.721276	0.207427	0.728368
4230000	61.1219	1	-0.884539	1.87031	0.000258677	0.493783	0.0142696	0.0281886	0.701195	0.201331	0.906492
4237500	63.1972	1	0.826506	1.3768	0.000210405	0.475365	0.0123765	0.0235908	0.68997	0.198267	0.836542
4245000	60.1307	1	0.886668	1.40171	0.00023664	0.476933	0.0125488	0.0239907	0.725823	0.208555	0.844319
4252500	59.3084	1	2.08233	1.03942	0.000142281	0.43994	0.00764343	0.0136475	0.712644	0.205381	0.326699
4260000	60.368	1	2.31089	0.946663	0.000214211	0.467233	0.0114469	0.0214858	0.727828	0.209229	0.787927
4267500	61.814	1	-0.351556	1.71844	0.000172536	0.453717	0.00975384	0.0178549	0.710828	0.204503	0.657835
4275000	62.6102	1	0.24419	1.55153	0.000158671	0.450056	0.00925851	0.0168354	0.699196	0.201211	0.604067
4282500	62.8025	1	0.395	1.49219	0.000251805	0.498799	0.0147406	0.0294106	0.677302	0.194431	0.919634
4290000	61.9521	1	0.598666	1.44675	0.000133591	0.440696	0.00781379	0.0139706	0.686862	0.197901	0.367803
4297500	61.3906	1	1.4766	1.18482	0.0001455	0.443272	0.00826651	0.0148484	0.703409	0.202568	0.459464
4305000	58.9319	1	1.46429	1.15435	0.000273933	0.491129	0.0140132	0.0275378	0.729996	0.209624	0.898738
4312500	63.0995	1	0.368796	1.51611	0.000234493	0.488995	0.0138034	0.0270122	0.681873	0.195823	0.892048
4320000	63.1023	1	0.856534	1.37586	0.000170671	0.456023	0.0100569	0.0184878	0.696135	0.200245	0.686467
4327500	62.4183	1	1.17056	1.28881	0.000142965	0.444063	0.00839087	0.0150932	0.693191	0.199603	0.481178
4335000	60.6852	1	-0.896197	1.87633	0.000195148	0.460004	0.0105658	0.0195665	0.725523	0.208648	0.728639
4342500	59.2532	1	1.59217	1.14939	0.000137036	0.439292	0.00740228	0.0132017	0.702206	0.202467	0.259621
4350000	60.4072	1	-0.780031	1.83221	0.000183274	0.454591	0.00986951	0.0180956	0.728296	0.209516	0.669107
4357500	61.4868	1	0.947156	1.36026	0.000132471	0.44	0.00765861	0.0136761	0.687356	0.198088	0.330546
4365000	62.3704	1	-0.285885	1.69348	0.000258078	0.500555	0.0149016	0.0298362	0.680757	0.195409	0.923823
4372500	62.0487	1	0.95198	1.3482	0.00012952	0.439914	0.00763666	0.0136348	0.680058	0.195992	0.324971
4380000	59.3794	1	1.32481	1.20817	0.000179776	0.451006	0.00938893	0.0171021	0.739284	0.212732	0.619163
4387500	62.1627	1	-0.0753806	1.63155	0.000174293	0.455244	0.00995525	0.0182747	0.707132	0.203419	0.677182
4395000	62.8134	1	0.587772	1.43978	0.000258232	0.503407	0.0151588	0.0305255	0.673168	0.193209	0.930224
4402500	62.2895	1	0.659706	1.41209	0.000180366	0.458089	0.0103232	0.0190497	0.706054	0.203072	0.709379
4410000	62.6507	1	0.641245	1.43067	0.000152117	0.447672	0.00892431	0.0161576	0.696386	0.200444	0.561803
4417500	63.1017	1	0.308788	1.5294	0.000184448	0.462112	0.0108283	0.0201311	0.696191	0.200188	0.747927
4425000	61.7038	1	0.254761	1.52375	0.000188892	0.460161	0.0105855	0.0196086	0.713096	0.205072	0.730138
4432500	62.7441	1	0.4468	1.48204	0.000270877	0.512466	0.015943	0.0327012	0.665755	0.191012	0.947738
4440000	62.493	1	0.720976	1.42956	0.000222136	0.478952	0.0127672	0.0245029	0.696084	0.199991	0.853711
4447500	62.6361	1	0.901535	1.35119	0.000259623	0.503289	0.0151482	0.0304969	0.675299	0.193821	0.929967
4455000	62.8804	1	0.139975	1.57207	0.000189622	0.463856	0.011042	0.0205952	0.698473	0.200826	0.762557
4462500	62.1014	1	1.5434	1.18494	0.000159768	0.449432	0.00917205	0.0166593	0.704725	0.202813	0.593647
4470000	62.533	1	1.09243	1.29038	0.000229379	0.483216	0.0132172	0.0255759	0.692742	0.198994	0.871534
4477500	62.4012	1	1.31602	1.25321	0.000182172	0.459157	0.010459	0.0193384	0.704748	0.202683	0.72034
4485000	62.3758	1	1.44024	1.20363	0.000152378	0.44725	0.00886393	0.016036	0.699119	0.201239	0.553559
4492500	62.4338	1	0.557901	1.47082	0.000160071	0.450228	0.00928216	0.0168836	0.701423	0.201849	0.606858
4500000	62.9293	1	0.242384	1.5375	0.000223562	0.481612	0.0130498	0.0251737	0.68921	0.197993	0.865129
4507500	62.9786	1	0.215026	1.54709	0.000219706	0.479624	0.0128392	0.024673	0.689948	0.198222	0.856696
4515000	62.5755	1	1.39157	1.22668	0.000181883	0.459499	0.0105022	0.0194305	0.702665	0.20208	0.723727
4522500	62.489	1	0.134621	1.57694	0.000162446	0.451261	0.0094237	0.0171734	0.701496	0.201854	0.623068
4530000	59.36	1	0.927103	1.39732	0.000289994	0.50321	0.0151411	0.0304779	0.71393	0.20491	0.929795
4537500	62.836	1	1.10917	1.30374	0.000158851	0.450596	0.00933284	0.0169872	0.696932	0.200551	0.61276
4545000	61.9817	1	-0.203914	1.65699	0.000236091	0.484583	0.0133582	0.0259172	0.698261	0.200567	0.87673
4552500	62.8481	1	0.713844	1.40189	0.000244011	0.493806	0.0142718	0.0281944	0.680958	0.195521	0.906558
4560000	61.9235	1	-0.137768	1.64294	0.000311847	0.54097	0.018141	0.0395202	0.647376	0.185532	0.984496
4567500	63.0247	1	0.97379	1.3465	0.000198452	0.468556	0.0116025	0.0218319	0.695288	0.199861	0.796931
4575000	62.5851	1	0.641899	1.41749	0.000194992	0.465468	0.0112368	0.0210217	0.701556	0.201695	0.775126
4582500	61.6589	1	1.01384	1.34885	0.000175087	0.454364	0.00983956	0.0180332	0.712934	0.2051	0.66623
4590000	61.2884	1	2.01537	1.04884	0.000179	0.455032	0.00992749	0.0182166	0.717631	0.206442	0.674593
4597500	61.9358	1	1.10684	1.29005	0.000286756	0.519029	0.0164828	0.0342698	0.668718	0.191813	0.958267
4605000	61.8662	1	1.49488	1.19092	0.000133173	0.440507	0.00777453	0.0138957	0.686717	0.19787	0.358713
4612500	60.0495	1	-0.480127	1.77289	0.000158738	0.445249	0.00857121	0.0154505	0.724071	0.208465	0.510536
4620000	62.7112	1	1.11417	1.30807	0.000168532	0.454192	0.00981682	0.0179858	0.700274	0.20146	0.664027
4627500	61.7013	1	1.48746	1.2082	0.000172289	0.453361	0.00970646	0.0177566	0.712043	0.204857	0.653089
4635000	61.2481	1	0.283015	1.5516	0.000140083	0.441515	0.00797013	0.014271	0.699181	0.201411	0.402005
4642500	58.4325	1	-0.557284	1.80618	0.000173919	0.44717	0.00885254	0.0160131	0.747332	0.215119	0.55198
4650000	61.8937	1	0.334418	1.50775	0.000166373	0.451497	0.00945571	0.0172391	0.70876	0.20394	0.62662
4657500	58.9148	1	1.24538	1.28449	0.000137853	0.439266	0.00736957	0.0131427	0.704326	0.203094	0.249498
4665000	62.1022	1	1.15047	1.29232	0.000130832	0.440223	0.00771195	0.0137768	0.682027	0.196536	0.343766
4672500	62.3519	1	0.744091	1.42019	0.000167378	0.452901	0.00964505	0.0176294	0.704031	0.202559	0.64682
4680000	62.452	1	1.0093	1.3111	0.000208598	0.471655	0.0119602	0.0226371	0.700701	0.201386	0.816248
4687500	62.9506	1	0.496958	1.48515	0.000236149	0.489289	0.0138325	0.0270847	0.68337	0.19625	0.892995
4695000	60.853	1	1.27449	1.277	0.000171034	0.451013	0.00938984	0.0171039	0.721053	0.207485	0.619266
4702500	62.5841	1	0.699723	1.40593	0.000169717	0.454379	0.00984151	0.0180372	0.701846	0.20191	0.666418
4710000	63.2617	1	0.492665	1.47545	0.000194502	0.467384	0.0114647	0.0215253	0.692939	0.199198	0.788978
4717500	61.2413	1	-0.563019	1.79597	0.000218267	0.472107	0.0120116	0.0227538	0.715003	0.205492	0.818873
4725000	63.1369	1	0.470394	1.48993	0.000194801	0.467126	0.0114343	0.0214578	0.694496	0.199648	0.787178
4732500	62.6542	1	1.40434	1.21982	0.000195711	0.466025	0.0113034	0.0211683	0.700566	0.201404	0.779263
4740000	61.7665	1	0.649338	1.4469	0.000144448	0.443518	0.00830568	0.0149253	0.699585	0.201459	0.466443
4747500	61.2522	1	1.90352	1.08581	0.000205962	0.466354	0.0113426	0.0212549	0.717307	0.206213	0.781666
4755000	62.49	1	0.935609	1.34943	0.000141594	0.443727	0.00833863	0.0149902	0.691571	0.199146	0.472211
4762500	63.0988	1	0.483157	1.48783	0.000202813	0.471007	0.0118861	0.0224693	0.693366	0.199285	0.812399
4770000	61.6044	1	1.72114	1.12521	0.000136333	0.440978	0.00786979	0.0140778	0.692464	0.199501	0.380407
4777500	62.0592	1	1.30913	1.25705	0.000162987	0.450557	0.00932746	0.0169762	0.70614	0.203202	0.612138
4785000	62.7476	1	1.0018	1.31742	0.000207516	0.472165	0.0120182	0.0227689	0.696951	0.200304	0.819209
4792500	62.2468	1	0.422692	1.51438	0.000180051	0.457845	0.010292	0.0189835	0.706549	0.203217	0.706793
4800000	61.9353	1	0.590241	1.44791	0.000134826	0.440982	0.00787043	0.014079	0.688609	0.19839	0.380549
4807500	61.6666	1	1.15697	1.29922	0.000135275	0.440789	0.00783243	0.0140062	0.690719	0.199007	0.372044
4815000	62.708	1	-0.125604	1.65608	0.000206362	0.471434	0.011935	0.02258	0.697773	0.200547	0.814947
4822500	61.5428	1	1.5126	1.17911	0.000275984	0.507927	0.015556	0.0316132	0.683691	0.196194	0.939451
4830000	62.6474	1	0.893036	1.3583	0.000264583	0.506987	0.0154743	0.0313873	0.671862	0.192806	0.937616
4837500	62.2119	1	-0.247772	1.68071	0.000193937	0.463842	0.0110403	0.0205915	0.706435	0.203115	0.762444
4845000	62.8428	1	0.425786	1.49809	0.000159967	0.451048	0.0093946	0.0171137	0.697164	0.200611	0.619804
4852500	62.2099	1	0.929926	1.3679	0.000167615	0.452676	0.00961485	0.017567	0.70562	0.203019	0.643688
4860000	61.4524	1	-0.090064	1.62126	0.000332565	0.556407	0.0191949	0.0432714	0.636992	0.182443	0.997438
4867500	63.0733	1	0.950123	1.34548	0.000169049	0.455266	0.00995824	0.0182809	0.696307	0.200304	0.67746
4875000	61.9489	1	0.886033	1.36536	0.000129505	0.439831	0.00761477	0.0135937	0.6804	0.196098	0.319328
4882500	62.7554	1	0.918754	1.36583	0.000233202	0.486514	0.0135549	0.0263977	0.687748	0.197531	0.883694
4890000	62.0819	1	1.71413	1.12815	0.000207618	0.469873	0.0117556	0.022175	0.705936	0.202909	0.805428
4897500	62.9714	1	0.860083	1.38174	0.000197567	0.467943	0.0115306	0.0216717	0.696152	0.200116	0.792817
4905000	61.0033	1	1.66163	1.13272	0.000141631	0.441617	0.00798831	0.0143061	0.702514	0.202367	0.405791
4912500	60.947	1	0.0951287	1.62032	0.000215818	0.4699	0.0117587	0.0221821	0.719634	0.206846	0.805599
4920000	60.5704	1	-0.22412	1.68481	0.000138587	0.440385	0.00774821	0.0138456	0.701146	0.202035	0.352496
4927500	62.8817	1	0.93805	1.34305	0.000166654	0.453819	0.00976748	0.0178832	0.698119	0.200845	0.659187
4935000	61.7647	1	1.56941	1.15789	0.000158852	0.448426	0.00903123	0.0163736	0.707776	0.203708	0.575923
4942500	63.1698	1	0.304666	1.53219	0.000197231	0.468432	0.011588	0.0217997	0.693628	0.199385	0.796111
4950000	58.0089	1	-0.0742313	1.69209	0.000297279	0.499414	0.0147973	0.0295599	0.734056	0.210718	0.921125
4957500	59.5184	1	0.507618	1.43739	0.000197579	0.457876	0.010296	0.018992	0.739992	0.212836	0.707124
4965000	62.3391	1	0.413541	1.50535	0.000144424	0.444418	0.00844556	0.0152013	0.694895	0.200085	0.490334
4972500	60.2825	1	1.04788	1.34166	0.000151168	0.443301	0.00827112	0.0148574	0.716825	0.20643	0.460292
4980000	62.6466	1	0.1695	1.56925	0.000164476	0.452405	0.00957855	0.017492	0.700282	0.201488	0.639878
4987500	62.0795	1	0.716335	1.42174	0.000135344	0.441287	0.00792834	0.0141904	0.688398	0.198315	0.393157
4995000	60.5842	1	-0.9646	1.87961	0.000286023	0.508575	0.015612	0.0317688	0.694279	0.199227	0.940691
5002500	62.4757	1	0.824504	1.39906	0.000195932	0.46557	0.0112489	0.0210485	0.702828	0.202059	0.775887
5010000	62.4662	1	0.909361	1.37487	0.000216072	0.47557	0.0123992	0.0236432	0.698455	0.200704	0.837583
5017500	59.9351	1	-0.0890963	1.68325	0.000289243	0.506432	0.0154259	0.0312539	0.703992	0.202031	0.936514
5025000	62.2224	1	-0.0836749	1.65752	0.000253162	0.496362	0.0145139	0.0288182	0.686079	0.196971	0.91348
5032500	61.839	1	1.17226	1.29216	0.00013191	0.440203	0.00770738	0.0137682	0.684926	0.197373	0.34265
5040000	62.8843	1	0.66445	1.41365	0.000211048	0.474512	0.012282	0.0233725	0.694114	0.199466	0.832123
5047500	62.2629	1	1.15336	1.30059	0.000159066	0.449496	0.00918092	0.0166773	0.702854	0.202273	0.594731
5055000	61.2932	1	1.93938	1.0737	0.000201163	0.464325	0.0110989	0.0207194	0.717404	0.206263	0.766301
5062500	60.7883	1	2.14263	1.00318	0.000142371	0.441539	0.0079743	0.0142791	0.70475	0.203015	0.402878
5070000	63.2439	1	0.83119	1.37757	0.000200494	0.470329	0.0118082	0.0222935	0.69197	0.19889	0.808268
5077500	62.8908	1	0.73816	1.41165	0.000250394	0.498344	0.0146987	0.0293003	0.676676	0.194255	0.918518
5085000	62.8338	1	1.23238	1.25865	0.000185115	0.46165	0.0107712	0.0200079	0.699425	0.201124	0.743863
5092500	62.2914	1	-0.19955	1.68438	0.000194405	0.464295	0.0110953	0.0207116	0.705376	0.202805	0.766067
5100000	61.1913	1	1.26929	1.26435	0.000118994	0.442541	0.00697967	0.0125205	0.636442	0.183821	0.0923965
5107500	62.7351	1	0.815975	1.38842	0.000148769	0.446609	0.00877147	0.0158504	0.694016	0.199783	0.540534
5115000	61.8967	1	1.15568	1.27598	0.000284807	0.517164	0.0163317	0.0338245	0.670943	0.192466	0.955433
5122500	62.6119	1	1.39412	1.22011	0.000214051	0.475063	0.0123432	0.0235137	0.697019	0.200296	0.834995
5130000	61.6295	1	0.416536	1.49926	0.00013265	0.440162	0.00769778	0.01375	0.687043	0.197986	0.340298
5137500	61.0888	1	0.0752941	1.62435	0.000210781	0.468032	0.0115411	0.021695	0.718689	0.206593	0.793423
5145000	58.2465	1	0.13668	1.58343	0.000129579	0.446575	0.00690388	0.0124748	0.643766	0.186097	0.03883
5152500	62.8655	1	1.23913	1.26403	0.000170048	0.455184	0.00994749	0.0182585	0.698743	0.201006	0.676461
5160000	61.9171	1	0.649081	1.43501	0.000130344	0.43996	0.0076485	0.0136571	0.682004	0.196549	0.32799
5167500	62.477	1	0.213015	1.55937	0.00015496	0.448388	0.00902583	0.0163626	0.699242	0.201253	0.575225
5175000	62.1577	1	0.984415	1.33649	0.000133155	0.440816	0.00783799	0.0140169	0.685147	0.197401	0.373301
5182500	62.9359	1	0.339538	1.51897	0.000170416	0.455509	0.00998995	0.0183473	0.69799	0.200785	0.680385
5190000	62.0437	1	1.00553	1.32549	0.000138128	0.442012	0.00805785	0.0144409	0.691757	0.199254	0.419937
5197500	63.0525	1	0.482378	1.47255	0.000240456	0.492577	0.0141537	0.0278933	0.679598	0.19514	0.903044
5205000	61.4392	1	0.976051	1.31726	0.000304997	0.530135	0.0173483	0.0369218	0.663506	0.190236	0.972981
5212500	60.1262	1	-0.439159	1.7424	0.000145728	0.441571	0.00798009	0.0142902	0.712842	0.205344	0.404084
5220000	62.6833	1	0.0802266	1.59304	0.000174016	0.456403	0.0101063	0.0185914	0.701166	0.201687	0.69086
5227500	63.0873	1	0.385706	1.51445	0.000194393	0.466767	0.0113918	0.0213636	0.695203	0.199855	0.78464
5235000	63.0894	1	0.664455	1.43512	0.000222341	0.481607	0.0130492	0.0251723	0.687346	0.197458	0.865105
5242500	63.1217	1	0.883778	1.36012	0.000180211	0.460243	0.0105958	0.0196307	0.696159	0.2002	0.730919
5250000	61.5293	1	0.684098	1.42733	0.000124377	0.439301	0.00728652	0.0129954	0.66853	0.192815	0.22239
5257500	62.6529	1	1.36905	1.22857	0.000164716	0.452515	0.00959335	0.0175226	0.700263	0.20148	0.641437
5265000	62.6808	1	0.898215	1.37123	0.000245467	0.49385	0.0142761	0.0282052	0.682855	0.196065	0.906683
5272500	59.692	1	-0.561424	1.80954	0.00022193	0.468442	0.0115891	0.0218022	0.73574	0.21149	0.796175
5280000	62.8229	1	-0.000881902	1.61632	0.00024786	0.496227	0.0145013	0.0287853	0.679245	0.195009	0.913126
5287500	59.0434	1	2.78634	0.816212	0.000171539	0.447553	0.0089074	0.0161235	0.740143	0.213041	0.559513
5295000	62.4823	1	0.872407	1.37001	0.000139698	0.443109	0.0082403	0.014797	0.690074	0.198732	0.454723
5302500	62.921	1	1.1082	1.29822	0.000166283	0.453758	0.00975932	0.0178663	0.697632	0.200706	0.658379
5310000	60.4569	1	-0.076805	1.61934	0.000173382	0.451026	0.00939158	0.0171075	0.725919	0.208885	0.619464
5317500	61.5825	1	1.28672	1.22507	0.000220804	0.474631	0.0122952	0.023403	0.709533	0.203896	0.832747
5325000	58.5452	1	2.86259	0.788273	0.000181903	0.449986	0.00924885	0.0168157	0.749007	0.215547	0.602918
5332500	58.0731	1	-1.20641	1.94822	0.00018765	0.450918	0.00937682	0.0170773	0.75577	0.217477	0.617792
5340000	60.8179	1	1.45972	1.222	0.000287667	0.511379	0.0158514	0.032441	0.688884	0.197657	0.945835
5347500	62.3644	1	0.532564	1.48536	0.000228324	0.481862	0.0130759	0.0252364	0.69567	0.199846	0.866148
5355000	61.1012	1	0.599995	1.4671	0.00015346	0.445341	0.00858506	0.0154781	0.711448	0.204829	0.512694
5362500	62.321	1	-0.226912	1.68599	0.000276826	0.514052	0.0160755	0.0330807	0.669065	0.19195	0.95043
5370000	63.0668	1	1.04503	1.31638	0.000177153	0.458736	0.0104057	0.0192247	0.696839	0.200414	0.716086
5377500	59.7317	1	0.522599	1.5033	0.000194924	0.457399	0.0102349	0.0188626	0.737278	0.212061	0.701991
5385000	62.7479	1	0.752349	1.41592	0.000231923	0.485707	0.0134731	0.0261972	0.688432	0.197734	0.880837
5392500	60.4967	1	-0.379525	1.7006	0.000209183	0.465419	0.0112309	0.0210087	0.726847	0.208966	0.774755
5400000	63.0074	1	0.528502	1.46617	0.000165404	0.453597	0.0097379	0.0178218	0.696548	0.200396	0.656247
5407500	61.8583	1	0.965926	1.33271	0.000304967	0.533949	0.0176327	0.0378343	0.655054	0.187784	0.977311
5415000	60.0633	1	2.30229	0.945833	0.000169245	0.448756	0.00907764	0.0164676	0.728834	0.209763	0.581871
5422500	58.9926	1	-0.353676	1.71443	0.000141289	0.439564	0.0075335	0.0134422	0.711938	0.205217	0.297611
5430000	59.3733	1	1.73352	1.09181	0.000315758	0.521256	0.016661	0.0348015	0.696168	0.199669	0.961502
5437500	61.6124	1	-0.555505	1.78761	0.000211766	0.470266	0.011801	0.0222773	0.711401	0.204475	0.807882
5445000	61.9523	1	1.44044	1.19962	0.000144921	0.443959	0.00837483	0.0150615	0.698451	0.201121	0.478447
5452500	63.1586	1	0.698759	1.42418	0.000212615	0.476417	0.0124923	0.0238593	0.689817	0.198214	0.841809
5460000	61.5452	1	0.478555	1.45591	0.00019574	0.462679	0.0108982	0.0202824	0.714706	0.205506	0.752812
5467500	62.6389	1	1.21168	1.27123	0.00015093	0.447215	0.00885896	0.016026	0.695964	0.200331	0.55287
5475000	59.9023	1	2.52485	0.894243	0.000157507	0.444617	0.00847594	0.0152614	0.724624	0.20864	0.495322
5482500	62.65	1	1.25794	1.24711	0.000202782	0.469438	0.0117052	0.022062	0.699358	0.201022	0.802673
5490000	62.6919	1	0.582029	1.44342	0.000272541	0.513398	0.016021	0.0329243	0.665479	0.190926	0.949332
5497500	62.6194	1	1.32796	1.24067	0.000222681	0.479783	0.0128561	0.0247129	0.694059	0.199402	0.857389
5505000	62.8945	1	0.96766	1.34576	0.000234773	0.488152	0.0137194	0.0268037	0.684893	0.196697	0.889281
5512500	60.1348	1	1.67221	1.12723	0.000323283	0.533921	0.0176307	0.0378276	0.6745	0.193359	0.97728
5520000	62.5461	1	0.544324	1.47334	0.000160226	0.450521	0.00932257	0.0169662	0.700311	0.201524	0.611572
5527500	61.6505	1	-0.305863	1.70364	0.000164513	0.450278	0.00928907	0.0168978	0.710837	0.204558	0.607669
5535000	60.9926	1	1.81103	1.08568	0.000259089	0.493336	0.0142268	0.0280795	0.703109	0.201885	0.90523
5542500	61.626	1	0.214025	1.58276	0.000274974	0.507758	0.0155414	0.0315727	0.682882	0.195963	0.939125
5550000	61.9192	1	0.583922	1.45685	0.000131243	0.440139	0.00769241	0.0137399	0.683499	0.196966	0.338976
5557500	61.9985	1	-0.0456262	1.64331	0.000305806	0.536042	0.0177863	0.0383359	0.651435	0.186731	0.979553
5565000	62.4072	1	-0.0253135	1.62107	0.000172152	0.454956	0.00991749	0.0181957	0.704129	0.202559	0.673654
5572500	59.9644	1	-0.79852	1.86801	0.000203581	0.461468	0.0107486	0.0199591	0.734307	0.211156	0.742232
5580000	62.0431	1	-0.0505984	1.63285	0.000156558	0.448133	0.0089899	0.01629	0.704128	0.202664	0.570536
5587500	63.1763	1	0.927436	1.3492	0.000204793	0.472306	0.0120342	0.0228052	0.691835	0.198832	0.820018
5595000	62.1925	1	1.55305	1.18304	0.000183729	0.45927	0.0104734	0.0193689	0.707244	0.2034	0.721468
5602500	63.1079	1	0.734856	1.40426	0.000171943	0.45658	0.0101292	0.0186397	0.696167	0.200247	0.69288
5610000	61.0695	1	1.89754	1.05949	0.000178313	0.454244	0.00982377	0.0180003	0.720051	0.207149	0.664702
5617500	62.143	1	0.545706	1.44164	0.000191249	0.462427	0.0108672	0.0202152	0.707545	0.20345	0.750658
5625000	60.9904	1	-0.61555	1.7933	0.000171014	0.451299	0.0094289	0.0171841	0.719567	0.207053	0.623648
5632500	61.2213	1	0.461167	1.46892	0.000159742	0.447697	0.00892791	0.0161649	0.713496	0.205368	0.562287
5640000	61.1904	1	0.754534	1.43013	0.000200647	0.463788	0.0110337	0.0205771	0.718785	0.206666	0.762006
5647500	62.9587	1	1.18274	1.27786	0.000205544	0.471911	0.0119894	0.0227033	0.694585	0.199626	0.817743
5655000	62.2024	1	0.891163	1.35169	0.000286406	0.520861	0.0166296	0.0347072	0.663952	0.190433	0.960939
5662500	59.8483	1	2.39626	0.933739	0.000127837	0.440086	0.00712006	0.0127163	0.67294	0.194202	0.160009
5670000	62.3058	1	0.793948	1.37427	0.000272933	0.510932	0.0158135	0.0323339	0.672143	0.192857	0.945038
5677500	62.5231	1	-0.0938629	1.65401	0.000249995	0.495963	0.0144765	0.028721	0.682927	0.196069	0.912432
5685000	61.8705	1	0.290232	1.55653	0.000289208	0.520502	0.016601	0.0346216	0.668043	0.191608	0.960425
5692500	62.3522	1	1.47021	1.20653	0.000190255	0.462588	0.0108869	0.020258	0.705013	0.20272	0.752033
5700000	62.404	1	1.045	1.30105	0.000231261	0.483724	0.0132698	0.0257028	0.693897	0.199321	0.873491
5707500	60.6305	1	0.901226	1.3601	0.000122825	0.441006	0.00704686	0.0126063	0.654604	0.18898	0.127396
5715000	59.3969	1	-1.40851	2.02281	0.000282715	0.498858	0.0147461	0.029425	0.717494	0.205969	0.919779
5722500	62.7642	1	0.478664	1.46655	0.000248354	0.496227	0.0145013	0.0287854	0.679921	0.195204	0.913127
5730000	63.2478	1	0.57857	1.44738	0.000201569	0.470892	0.011873	0.0224397	0.69167	0.198798	0.81171
5737500	62.2077	1	1.58632	1.16383	0.000222843	0.478163	0.0126823	0.0243031	0.699958	0.201112	0.85012
5745000	60.9755	1	2.01168	1.05522	0.000189953	0.458648	0.0103945	0.019201	0.72198	0.207646	0.715187
5752500	61.8114	1	1.32726	1.25426	0.000253379	0.494213	0.0143107	0.028294	0.692689	0.198886	0.907695
5760000	60.2107	1	2.08365	1.00832	0.00015436	0.44415	0.0084044	0.0151199	0.719823	0.20727	0.483463
5767500	61.188	1	2.01303	1.03553	0.000224714	0.475102	0.0123475	0.0235236	0.714023	0.205182	0.835195
5775000	61.3927	1	1.35989	1.24314	0.000141001	0.441954	0.00804774	0.0144213	0.699216	0.201404	0.417913
5782500	62.5158	1	-0.206507	1.66917	0.000218815	0.477232	0.0125813	0.0240668	0.696886	0.200237	0.845752
5790000	61.5136	1	1.83761	1.08671	0.000234457	0.481561	0.0130443	0.0251607	0.705983	0.202812	0.864916
5797500	62.0121	1	1.41871	1.19488	0.000222067	0.476959	0.0125515	0.0239972	0.703027	0.202005	0.844442
5805000	63.051	1	0.420153	1.49269	0.000245047	0.495615	0.0144437	0.0286363	0.677133	0.194408	0.91151
5812500	61.2884	1	1.4126	1.23668	0.000243138	0.485395	0.0134413	0.0261195	0.705909	0.202757	0.879711
5820000	59.7218	1	0.0244428	1.62743	0.000132688	0.439277	0.00730625	0.0130301	0.690708	0.1992	0.229026
5827500	62.2909	1	-0.33776	1.70674	0.000250115	0.494747	0.0143615	0.0284243	0.686639	0.197144	0.909164
5835000	62.9063	1	0.698776	1.40705	0.000183814	0.461267	0.0107236	0.0199053	0.698614	0.200895	0.740419
5842500	62.2575	1	0.186939	1.56152	0.000153577	0.447461	0.00889421	0.016097	0.700788	0.201715	0.557718
5850000	62.3164	1	0.727141	1.41683	0.000138594	0.442527	0.008145	0.0146106	0.690303	0.198817	0.436953
5857500	61.6248	1	1.43275	1.21696	0.000130726	0.439795	0.00760475	0.013575	0.683767	0.197071	0.316718
5865000	61.7998	1	0.752965	1.37918	0.000288898	0.519688	0.0165358	0.0344271	0.669628	0.192069	0.95924
5872500	59.4414	1	-1.15945	1.95131	0.00018493	0.452971	0.0096545	0.017649	0.739666	0.212811	0.647793
5880000	62.0122	1	-0.0206222	1.63558	0.00016633	0.451737	0.00948837	0.0173062	0.707483	0.203569	0.630202
5887500	60.5958	1	0.180142	1.53718	0.000197729	0.460826	0.0106687	0.0197871	0.726562	0.208937	0.736381
5895000	61.4517	1	-0.167463	1.67181	0.000148723	0.444382	0.00844009	0.0151905	0.705349	0.203096	0.489428
5902500	61.6679	1	1.4646	1.1916	0.000141836	0.442575	0.00815295	0.0146261	0.698084	0.201056	0.438469
5910000	62.4193	1	0.922497	1.36351	0.000267941	0.507954	0.0155583	0.0316196	0.673584	0.193293	0.939503
5917500	62.4796	1	0.57786	1.46511	0.00016189	0.451025	0.00939147	0.0171073	0.701453	0.201845	0.619451
5925000	62.4544	1	0.613177	1.45791	0.00017572	0.456548	0.0101252	0.0186312	0.703916	0.202476	0.692526
5932500	62.3678	1	1.5378	1.17033	0.00019985	0.46708	0.0114288	0.0214457	0.703625	0.202273	0.786855
5940000	61.3273	1	1.41838	1.18679	0.000221398	0.473967	0.0122211	0.0232327	0.712979	0.204893	0.829223
5947500	59.7881	1	0.125252	1.62295	0.000258132	0.486652	0.0135688	0.026432	0.723112	0.207687	0.884177
5955000	62.4834	1	0.579609	1.43519	0.000189749	0.462741	0.0109058	0.0202989	0.703419	0.20226	0.753337
5962500	60.6376	1	-0.447191	1.76992	0.000345315	0.559884	0.0194213	0.0441278	0.642269	0.183929	0.999915
5970000	61.4874	1	0.0103317	1.61421	0.000143396	0.442779	0.00818666	0.0146919	0.700853	0.201847	0.444825
5977500	61.4754	1	1.11671	1.30312	0.000120323	0.440394	0.00709044	0.0126704	0.651176	0.187947	0.147331
5985000	59.9831	1	-0.00311818	1.57754	0.000261006	0.489213	0.0138249	0.0270659	0.718682	0.206392	0.892751
5992500	61.428	1	0.709995	1.44378	0.000239769	0.484134	0.013312	0.0258052	0.705174	0.202557	0.875048
6000000	60.8756	1	-0.852561	1.85468	0.000314527	0.533276	0.017583	0.0376733	0.666731	0.191137	0.976571
6007500	62.5605	1	0.0549233	1.59777	0.00017351	0.455887	0.0100393	0.0184508	0.70253	0.202086	0.684881
6015000	63.0266	1	0.662155	1.42251	0.00017292	0.456795	0.010157	0.0186983	0.697159	0.20053	0.695308
6022500	62.7145	1	1.36746	1.22192	0.000182384	0.460096	0.0105774	0.0195913	0.700988	0.201591	0.729524
6030000	62.3726	1	0.841887	1.37205	0.00014512	0.444706	0.00848948	0.0152883	0.695089	0.200134	0.497525
6037500	63.0492	1	1.01583	1.32726	0.000169821	0.455533	0.00999311	0.0183539	0.696656	0.200401	0.680676
6045000	62.8978	1	0.0482262	1.60808	0.000233203	0.4872	0.0136241	0.026568	0.685576	0.196901	0.88607
6052500	62.9724	1	0.361761	1.50416	0.000237812	0.490452	0.013947	0.0273713	0.682212	0.195908	0.896662
6060000	61.7599	1	1.90496	1.07214	0.000176474	0.455157	0.00994391	0.018251	0.711953	0.204806	0.676127
6067500	62.5375	1	1.20341	1.28514	0.000217654	0.476693	0.0125225	0.0239296	0.696955	0.200262	0.843156
6075000	61.1332	1	1.2487	1.26641	0.000117424	0.446921	0.0069005	0.0124765	0.611229	0.176702	0.0355265
6082500	62.3678	1	0.593038	1.45253	0.000139866	0.442991	0.0082213	0.0147597	0.691088	0.199028	0.451246
6090000	62.9584	1	0.887203	1.35329	0.00021858	0.478907	0.0127624	0.0244916	0.690642	0.198428	0.853511
6097500	61.604	1	1.35961	1.23933	0.000132046	0.440019	0.00766336	0.013685	0.686161	0.197742	0.331742
6105000	61.7763	1	0.382224	1.5192	0.000138461	0.441752	0.00801245	0.0143529	0.693916	0.199885	0.410762
6112500	62.309	1	1.29918	1.23181	0.000228575	0.481761	0.0130654	0.025211	0.696392	0.200055	0.865737
6120000	60.4956	1	-0.80618	1.82448	0.000279747	0.503681	0.0151831	0.0305915	0.699888	0.200875	0.930812
6127500	61.95	1	0.728343	1.4216	0.000139712	0.442345	0.00811453	0.0145512	0.694013	0.199891	0.43109
6135000	62.4408	1	-0.00302077	1.62672	0.000278506	0.51628	0.0162595	0.0336134	0.665617	0.190944	0.954048
6142500	62.1793	1	1.65812	1.13694	0.000198931	0.466045	0.0113058	0.0211737	0.706222	0.20303	0.779413
6150000	61.474	1	1.32147	1.243	0.00012121	0.439994	0.00713042	0.0127328	0.655777	0.18924	0.164305
6157500	62.1039	1	-0.0254023	1.62782	0.000156173	0.448111	0.00898666	0.0162834	0.703377	0.202448	0.57011
6165000	61.3116	1	0.0751232	1.60067	0.000135748	0.440518	0.00777682	0.0139	0.693271	0.199758	0.35925
6172500	57.6475	1	-0.628618	1.77241	0.000179934	0.447579	0.00891107	0.0161309	0.757896	0.218151	0.560012
6180000	61.7947	1	-0.0378506	1.60815	0.000205408	0.467848	0.0115195	0.021647	0.710211	0.204158	0.792177
6187500	61.9081	1	0.610425	1.44896	0.000130473	0.439976	0.00765278	0.0136651	0.68226	0.196622	0.329074
6195000	62.1664	1	0.475461	1.46779	0.000303673	0.535674	0.0177594	0.0382477	0.649946	0.186307	0.979165
6202500	62.3662	1	1.19782	1.288	0.000170036	0.453998	0.00979121	0.0179326	0.704312	0.202624	0.661525
6210000	61.1849	1	1.11733	1.32317	0.000185833	0.457512	0.0102494	0.0188932	0.719352	0.206904	0.703217
6217500	62.7143	1	0.158293	1.56921	0.00017183	0.455562	0.00999693	0.0183619	0.700629	0.201544	0.681025
6225000	61.8135	1	-0.144691	1.6403	0.000207311	0.468813	0.0116325	0.0218991	0.709605	0.203974	0.798628
6232500	63.2625	1	0.478429	1.48168	0.000196047	0.468151	0.011555	0.0217262	0.692648	0.199106	0.794226
6240000	62.8017	1	1.02504	1.3311	0.000159946	0.450952	0.00938152	0.0170869	0.697585	0.200733	0.618325
6247500	61.3465	1	-0.457508	1.75961	0.000175759	0.453898	0.00977791	0.0179049	0.716553	0.206147	0.660217
6255000	62.799	1	1.23376	1.26131	0.000167307	0.453895	0.00977747	0.017904	0.699127	0.201134	0.660174
6262500	62.7592	1	0.493788	1.47	0.000164782	0.45278	0.00962885	0.0175959	0.69913	0.201151	0.645144
6270000	63.1474	1	0.561844	1.45377	0.000235123	0.489634	0.0138666	0.0271699	0.680828	0.195517	0.894097
6277500	62.8049	1	1.04049	1.32283	0.000153647	0.448538	0.00904703	0.0164055	0.695523	0.20018	0.577961
6285000	62.8638	1	1.23898	1.25756	0.000195663	0.466667	0.0113798	0.0213372	0.697876	0.200624	0.783923
6292500	61.6491	1	1.46881	1.21288	0.00016193	0.449319	0.00915637	0.0166274	0.710046	0.204346	0.59172
6300000	61.9543	1	0.285071	1.51032	0.000244615	0.489505	0.0138538	0.027138	0.694837	0.199542	0.893687
6307500	61.7953	1	1.22091	1.26731	0.000129713	0.439751	0.00759228	0.0135516	0.681312	0.196368	0.313444
6315000	62.7597	1	0.86792	1.38183	0.000181685	0.459911	0.0105541	0.0195414	0.70046	0.201441	0.727739
6322500	62.0055	1	0.0343081	1.59301	0.000183874	0.458835	0.0104182	0.0192513	0.709489	0.204051	0.717089
6330000	63.0257	1	0.608684	1.45358	0.000216342	0.477938	0.0126579	0.0242459	0.69046	0.198385	0.849075
6337500	59.4524	1	0.179298	1.61067	0.000270826	0.492092	0.0141069	0.0277745	0.72277	0.207541	0.901624
6345000	60.8425	1	1.28823	1.26184	0.000122115	0.440884	0.00705435	0.012617	0.653358	0.188612	0.130949
6352500	61.7998	1	1.32528	1.21824	0.000243138	0.487847	0.013689	0.0267282	0.697957	0.200452	0.888262
6360000	62.36	1	0.476672	1.48781	0.000143705	0.444213	0.00841416	0.0151392	0.694212	0.199893	0.485104
6367500	63.0797	1	0.993723	1.33841	0.000184996	0.4623	0.0108515	0.0201814	0.696421	0.200253	0.749564
6375000	61.3023	1	0.516037	1.48722	0.000143316	0.44249	0.00813891	0.0145987	0.702153	0.202231	0.435789
6382500	63.1491	1	0.541882	1.45442	0.000214194	0.477247	0.0125829	0.0240705	0.689437	0.198097	0.845822
6390000	62.5794	1	0.736379	1.42365	0.000228798	0.483089	0.013204	0.025544	0.692287	0.198864	0.871037
6397500	61.1405	1	1.48829	1.20572	0.000136096	0.44042	0.00775588	0.0138602	0.694643	0.200159	0.35432
6405000	62.8171	1	0.891343	1.3739	0.00022585	0.482441	0.0131366	0.0253818	0.689954	0.1982	0.868482
6412500	61.4364	1	0.983322	1.31005	0.000200447	0.46444	0.0111128	0.02075	0.715634	0.205753	0.767211
6420000	59.8244	1	0.716561	1.40491	0.0001323	0.439274	0.00730943	0.0130357	0.689725	0.198915	0.230084
6427500	62.6376	1	0.0911042	1.59243	0.000169064	0.454237	0.00982284	0.0179984	0.701163	0.201715	0.664611
6435000	62.8308	1	0.993021	1.3353	0.000153436	0.448509	0.00904298	0.0163973	0.695188	0.200084	0.577439
6442500	61.9974	1	1.3895	1.21877	0.000136135	0.441398	0.00794871	0.0142296	0.689851	0.198729	0.397496
6450000	60.5554	1	0.528822	1.49455	0.000175873	0.452152	0.00954436	0.0174215	0.725409	0.208721	0.636246
6457500	62.2319	1	1.43348	1.21125	0.000143189	0.443841	0.00835635	0.0150251	0.694874	0.200094	0.475278
6465000	61.9737	1	1.63795	1.13798	0.000179781	0.457034	0.0101879	0.0187633	0.709745	0.204147	0.697976
6472500	61.6408	1	-0.475235	1.73847	0.000223564	0.476273	0.0124765	0.0238226	0.707881	0.203406	0.841098
6480000	62.408	1	1.27491	1.25925	0.000243158	0.490924	0.0139932	0.0274874	0.688393	0.197679	0.898114
6487500	59.7421	1	1.12036	1.28965	0.000130059	0.439571	0.00719589	0.01284	0.681824	0.196706	0.190027
6495000	62.5831	1	0.315204	1.51706	0.000279925	0.518528	0.0164424	0.0341503	0.661895	0.18986	0.957517
6502500	63.1689	1	0.338215	1.52508	0.000212256	0.476261	0.0124752	0.0238195	0.689788	0.198207	0.841039
6510000	62.5849	1	-0.114078	1.65925	0.000230329	0.484005	0.0132987	0.025773	0.691574	0.198651	0.87456
6517500	59.4199	1	2.61339	0.877301	0.000162832	0.445457	0.00860232	0.0155124	0.732227	0.210808	0.515365
6525000	59.9587	1	2.40874	0.938994	0.000209947	0.464102	0.0110719	0.0206605	0.733872	0.211001	0.764535
6532500	63.2402	1	0.744266	1.40252	0.000185428	0.462967	0.0109334	0.020359	0.694413	0.199668	0.755241
6540000	62.031	1	1.67382	1.13553	0.000155894	0.447869	0.00895246	0.0162144	0.703972	0.202624	0.565579
6547500	62.2162	1	0.124846	1.56165	0.000220902	0.477154	0.0125728	0.0240469	0.700481	0.201271	0.845379
6555000	62.7292	1	0.148696	1.58704	0.00023337	0.48649	0.0135525	0.0263918	0.68807	0.197624	0.883612
6562500	61.8757	1	1.62161	1.15503	0.000243673	0.488542	0.0137583	0.0269001	0.69652	0.200033	0.890568
6570000	61.4965	1	0.441608	1.48563	0.000139197	0.441593	0.00798413	0.0142981	0.69657	0.200656	0.404924
6577500	59.8224	1	2.34525	0.956266	0.000141235	0.440201	0.00770703	0.0137675	0.70873	0.204233	0.342564
6585000	60.6659	1	-0.61976	1.78775	0.000172669	0.451213	0.00941707	0.0171598	0.723479	0.20818	0.622328
6592500	62.908	1	0.0854447	1.59182	0.000190052	0.464139	0.0110764	0.0206703	0.69808	0.20071	0.76483
6600000	62.6845	1	0.9379	1.34361	0.000156107	0.449229	0.00914376	0.0166017	0.697612	0.200769	0.590163
6607500	62.2531	1	0.365861	1.51545	0.000142844	0.443762	0.00834408	0.0150009	0.694438	0.19997	0.473157
6615000	62.2536	1	1.43992	1.20458	0.000241562	0.489147	0.0138183	0.0270495	0.691602	0.198616	0.892537
6622500	61.6651	1	0.839694	1.38474	0.000124269	0.439276	0.0073081	0.0130333	0.668452	0.192781	0.229643
6630000	61.6166	1	1.86677	1.08926	0.000212977	0.470867	0.0118701	0.0224332	0.711072	0.204375	0.811558
6637500	63.0804	1	0.699828	1.42448	0.000178431	0.459336	0.0104817	0.0193868	0.69668	0.200361	0.722125
6645000	62.2596	1	0.480223	1.50059	0.000203978	0.468706	0.0116201	0.0218712	0.704304	0.202451	0.797925
6652500	61.0983	1	0.489842	1.50938	0.000233671	0.479363	0.0128112	0.0246068	0.712464	0.204694	0.855543
6660000	62.0168	1	-0.296091	1.71233	0.000188451	0.460834	0.0106698	0.0197895	0.709272	0.203965	0.736463
6667500	61.879	1	0.298046	1.54401	0.000144992	0.443866	0.00836033	0.015033	0.699103	0.201311	0.475963
6675000	63.0675	1	0.983169	1.33221	0.000177299	0.458802	0.0104141	0.0192426	0.696832	0.200411	0.71676
6682500	61.8535	1	1.68538	1.14679	0.000191329	0.461632	0.010769	0.0200031	0.711146	0.204494	0.743704
6690000	63.0483	1	0.415326	1.49213	0.000186068	0.462703	0.0109011	0.0202888	0.696723	0.200335	0.753017
6697500	63.1818	1	0.800035	1.38629	0.000178421	0.459605	0.0105156	0.0194592	0.695478	0.200012	0.724773
6705000	60.5788	1	2.34205	0.946919	0.000171589	0.450635	0.0093381	0.016998	0.72414	0.20838	0.613366
6712500	60.5619	1	2.16611	1.0092	0.00016472	0.448168	0.00899482	0.0162999	0.722068	0.207827	0.571181
6720000	61.653	1	0.698703	1.4075	0.000332673	0.558873	0.0193559	0.0438783	0.632335	0.181091	0.999209
6727500	62.6154	1	0.890827	1.36449	0.000267062	0.508628	0.0156165	0.0317814	0.670736	0.192471	0.940791
6735000	62.7686	1	0.971472	1.35227	0.000203104	0.470004	0.0117708	0.0222092	0.69771	0.200543	0.806252
6742500	62.2705	1	-0.288701	1.6888	0.000236551	0.486206	0.0135238	0.0263214	0.693653	0.19923	0.882615
6750000	61.9275	1	0.917297	1.36417	0.000130366	0.439973	0.0076518	0.0136633	0.682001	0.196547	0.328826
6757500	62.9549	1	0.699411	1.41136	0.000169459	0.455153	0.00994343	0.01825	0.697677	0.2007	0.676083
6765000	62.7899	1	0.221055	1.5483	0.000266229	0.509193	0.0156651	0.031917	0.668241	0.19175	0.941854
6772500	60.0391	1	1.44684	1.18469	0.000152594	0.443352	0.00827924	0.0148734	0.719927	0.207322	0.461747
6780000	61.9481	1	-0.514053	1.75992	0.000215006	0.473063	0.0121197	0.0230003	0.706	0.202896	0.824283
6787500	62.4098	1	-0.252877	1.69086	0.000194481	0.46469	0.0111431	0.0208161	0.70386	0.202365	0.769167
6795000	62.8752	1	0.36065	1.52542	0.000236306	0.48901	0.0138047	0.0270157	0.68446	0.196566	0.892094
6802500	60.8713	1	1.87735	1.09801	0.000229233	0.476152	0.0124633	0.0237918	0.717246	0.206098	0.840501
6810000	62.9872	1	0.292518	1.53288	0.000251763	0.499868	0.0148388	0.0296698	0.674269	0.193552	0.922208
6817500	62.0312	1	-0.151029	1.64304	0.000218109	0.474961	0.0123318	0.0234874	0.703973	0.202295	0.834463
6825000	60.9324	1	0.483447	1.46223	0.000156907	0.446192	0.00871073	0.0157288	0.714919	0.205809	0.531703
6832500	60.9436	1	0.473702	1.48731	0.000123646	0.439909	0.00714101	0.0127497	0.662822	0.191265	0.168626
6840000	62.9833	1	0.195001	1.55651	0.000193498	0.466005	0.011301	0.021163	0.696676	0.200286	0.779116
6847500	61.9893	1	0.634101	1.41039	0.000241605	0.487862	0.0136904	0.0267319	0.695706	0.199805	0.888312
6855000	62.9222	1	0.0573607	1.60598	0.000207781	0.472938	0.0121056	0.022968	0.694503	0.199593	0.823586
6862500	61.7894	1	0.0642403	1.57535	0.00022089	0.475468	0.012388	0.0236172	0.706572	0.203037	0.837068
6870000	61.2603	1	1.25827	1.27207	0.00013424	0.440146	0.00769399	0.0137428	0.691229	0.199193	0.339366
6877500	62.0078	1	-0.107865	1.63933	0.000175056	0.455181	0.00994703	0.0182575	0.708974	0.203949	0.676418
6885000	59.8355	1	-0.29824	1.662	0.000282187	0.501162	0.0149567	0.0299832	0.710088	0.203824	0.925226
6892500	61.5482	1	0.278638	1.56188	0.000309999	0.535578	0.0177524	0.0382248	0.656887	0.188298	0.979064
6900000	62.1246	1	1.18899	1.26919	0.000149153	0.445658	0.00863214	0.0155719	0.699762	0.201457	0.519935
6907500	61.8343	1	1.46295	1.18771	0.000158158	0.44831	0.00901482	0.0163404	0.706817	0.203435	0.573795
6915000	61.5147	1	0.623308	1.41353	0.00019783	0.463511	0.0109999	0.0205036	0.714908	0.205555	0.759751
6922500	57.6825	1	2.65486	0.869335	0.000310751	0.505533	0.0153471	0.0310376	0.73227	0.210154	0.934694
6930000	61.4716	1	1.29894	1.22579	0.000177307	0.4548	0.00989702	0.018153	0.715339	0.205786	0.671723
6937500	60.8738	1	2.07876	1.03155	0.000225541	0.474318	0.0122604	0.0233228	0.718285	0.206414	0.831098
6945000	61.3461	1	-0.318853	1.73202	0.000274501	0.505562	0.0153497	0.0310447	0.688156	0.197493	0.934754
6952500	62.3254	1	0.00286439	1.62847	0.000179137	0.45766	0.0102684	0.0189335	0.705594	0.202945	0.704817
6960000	61.7125	1	0.376183	1.49172	0.000174653	0.454317	0.00983343	0.0180204	0.712272	0.20491	0.665638
6967500	63.1536	1	0.798344	1.38597	0.000176912	0.458859	0.0104213	0.0192581	0.695817	0.200118	0.717341
6975000	62.9002	1	0.973666	1.33071	0.000177114	0.458281	0.0103478	0.0191018	0.698794	0.200982	0.711396
6982500	62.5704	1	0.0702516	1.59527	0.000169905	0.454423	0.00984741	0.0180495	0.702024	0.20196	0.666986
6990000	62.8045	1	0.886244	1.3769	0.000198521	0.467861	0.0115209	0.0216502	0.698155	0.200692	0.79226
6997500	62.5004	1	0.550226	1.44505	0.00018351	0.460007	0.0105662	0.0195673	0.703541	0.202326	0.728669
7005000	62.7643	1	0.265031	1.53814	0.000168622	0.454353	0.00983814	0.0180302	0.699698	0.201292	0.666093
7012500	62.4384	1	1.36149	1.21777	0.000178072	0.457499	0.0102477	0.0188898	0.704228	0.202554	0.703079
7020000	61.0925	1	0.866014	1.36382	0.000132148	0.439644	0.00755994	0.0134913	0.688167	0.198355	0.304815
7027500	61.4131	1	0.955075	1.35948	0.000135952	0.440672	0.0078089	0.0139612	0.693025	0.199678	0.366683
7035000	58.1181	1	1.35056	1.19625	0.000183505	0.449641	0.00920107	0.0167183	0.754142	0.217031	0.597182
7042500	59.2119	1	2.6754	0.854901	0.000144418	0.440246	0.00771722	0.0137868	0.71645	0.206454	0.345046
7050000	63.0763	1	0.749818	1.40295	0.00023774	0.490942	0.013995	0.0274919	0.680625	0.195448	0.898171
7057500	63.1746	1	0.274769	1.53734	0.000207826	0.473896	0.0122132	0.0232145	0.691039	0.198588	0.828842
7065000	62.1938	1	0.0015751	1.61458	0.000312841	0.544703	0.0184035	0.0404208	0.640715	0.183596	0.987954
7072500	62.6365	1	0.256721	1.55022	0.000161483	0.451202	0.0094156	0.0171568	0.699706	0.20134	0.622163
7080000	60.4618	1	0.114946	1.58554	0.000130763	0.439265	0.00736744	0.0131389	0.685972	0.197803	0.248828
7087500	62.7753	1	0.360729	1.52553	0.000180512	0.459436	0.0104943	0.0194136	0.70029	0.201398	0.72311
7095000	62.5692	1	-0.13899	1.66335	0.000197853	0.466775	0.0113927	0.0213656	0.701332	0.201617	0.784695
7102500	62.3305	1	0.770695	1.39304	0.000143589	0.444128	0.00840091	0.015113	0.694369	0.199941	0.482875
7110000	62.724	1	1.14913	1.29035	0.000152449	0.447934	0.00896159	0.0162328	0.695826	0.200278	0.566794
7117500	61.9063	1	1.29732	1.251	0.000128163	0.439587	0.00754125	0.0134566	0.677963	0.195421	0.299737
7125000	62.2537	1	0.233947	1.57082	0.000222797	0.478326	0.0126999	0.0243445	0.69931	0.200924	0.850871
7132500	61.9457	1	-0.316509	1.70572	0.000176828	0.455751	0.0100215	0.0184134	0.709858	0.204196	0.683267
7140000	59.1942	1	2.65188	0.867389	0.000161453	0.444653	0.00848139	0.0152722	0.733449	0.21118	0.49621
7147500	62.3437	1	-0.326888	1.71154	0.000203934	0.468967	0.0116504	0.0219392	0.703195	0.20213	0.799632
7155000	63.0039	1	0.449806	1.48983	0.000252246	0.500308	0.0148791	0.0297766	0.673699	0.193385	0.923247
7162500	62.0605	1	1.00541	1.34073	0.000138294	0.442083	0.00807001	0.0144645	0.691814	0.199267	0.422358
7170000	63.136	1	0.663776	1.42685	0.000235009	0.489505	0.0138538	0.0271379	0.681059	0.195585	0.893685
7177500	62.7323	1	0.462788	1.4841	0.00015572	0.449178	0.00913667	0.0165873	0.697	0.200594	0.589283
7185000	61.7456	1	0.807572	1.36482	0.000294739	0.524051	0.0168812	0.0354685	0.666022	0.191002	0.965347
7192500	61.4673	1	1.12637	1.3208	0.000211616	0.469695	0.011735	0.0221288	0.713407	0.205058	0.804307
7200000	62.2287	1	0.365548	1.51684	0.000142123	0.443493	0.00830171	0.0149175	0.694063	0.19987	0.465742
7207500	61.7647	1	0.376388	1.52227	0.000141442	0.442595	0.00815641	0.0146328	0.697005	0.200745	0.439126
7215000	62.7071	1	0.0123002	1.62385	0.000230958	0.484939	0.0133947	0.0260062	0.68947	0.198039	0.878049
7222500	63.2143	1	0.895124	1.36015	0.000188704	0.464431	0.0111117	0.0207475	0.694394	0.199647	0.767139
7230000	62.7538	1	0.994222	1.34228	0.000234855	0.487512	0.0136554	0.0266454	0.687015	0.197312	0.887133
7237500	60.9285	1	0.148138	1.5811	0.000129512	0.439294	0.0074042	0.0132052	0.682654	0.196829	0.260209
7245000	63.1324	1	0.337128	1.52348	0.000231304	0.487168	0.0136209	0.0265601	0.682879	0.196127	0.885961
7252500	60.8895	1	1.22521	1.28508	0.000140073	0.441076	0.00788848	0.0141137	0.701403	0.202071	0.384523
7260000	62.878	1	0.817409	1.37049	0.000211674	0.474821	0.0123163	0.0234515	0.694019	0.199436	0.833737
7267500	61.6791	1	0.231975	1.57757	0.00023324	0.481613	0.0130498	0.0251739	0.703969	0.202233	0.865131
7275000	61.8156	1	1.66469	1.15392	0.000195857	0.463527	0.0110019	0.0205078	0.711267	0.204508	0.75988
7282500	61.1542	1	1.68185	1.14454	0.000123163	0.43978	0.0071589	0.0127787	0.662264	0.19109	0.175778
7290000	62.8049	1	0.405843	1.5141	0.000191661	0.464581	0.0111299	0.0207872	0.699191	0.201024	0.768314
7297500	61.948	1	-0.321169	1.70466	0.000181216	0.457566	0.0102562	0.0189078	0.710113	0.204246	0.703798
7305000	59.8226	1	0.489962	1.49999	0.000140772	0.440113	0.00768621	0.0137281	0.708008	0.204031	0.337444
7312500	63.0548	1	0.635036	1.44519	0.000191002	0.465035	0.0111847	0.0209073	0.696115	0.200135	0.771833
7320000	61.6188	1	1.60586	1.14276	0.000176767	0.454936	0.00991493	0.0181904	0.713596	0.205282	0.673413
7327500	62.4519	1	-0.163674	1.66667	0.000272207	0.51141	0.0158539	0.0324483	0.670039	0.19225	0.945889
7335000	60.9061	1	-0.371688	1.72247	0.00015278	0.444791	0.00850231	0.0153137	0.712753	0.205217	0.499598
7342500	59.8616	1	-0.116763	1.68523	0.000211268	0.464368	0.0111041	0.0207309	0.735013	0.211326	0.766643
7350000	60.3594	1	1.44154	1.18819	0.000150082	0.443097	0.00823841	0.0147933	0.715323	0.206004	0.454379
7357500	57.8088	1	-0.625101	1.78359	0.000156401	0.441282	0.00792726	0.0141883	0.740047	0.213194	0.392926
7365000	61.7083	1	1.42322	1.21592	0.000126192	0.439298	0.00740695	0.0132101	0.673838	0.194286	0.261043
7372500	62.9329	1	0.791763	1.38335	0.000173039	0.456611	0.0101332	0.0186481	0.69824	0.200843	0.693231
7380000	62.642	1	0.623287	1.44862	0.000155973	0.449093	0.00912477	0.0165632	0.697989	0.20088	0.587803
7387500	62.317	1	1.33406	1.23788	0.000141361	0.443386	0.00828464	0.014884	0.69275	0.199495	0.462711
7395000	61.6043	1	-0.372692	1.7403	0.000201146	0.46527	0.0112129	0.0209692	0.713375	0.205095	0.773622
7402500	62.6435	1	0.105638	1.60057	0.000216685	0.476592	0.0125114	0.0239038	0.695764	0.199921	0.842662
7410000	60.9906	1	0.0476563	1.60545	0.000134902	0.440034	0.00766719	0.0136922	0.693468	0.199847	0.332704
7417500	62.7409	1	0.549635	1.46703	0.000155673	0.449177	0.00913655	0.0165871	0.696898	0.200564	0.589269
7425000	62.5814	1	0.36293	1.52376	0.000162787	0.451594	0.00946895	0.0172663	0.700605	0.201593	0.628078
7432500	61.4342	1	-0.493924	1.77701	0.000238607	0.483509	0.0132475	0.025649	0.705554	0.202671	0.872665
7440000	62.4142	1	1.21584	1.27486	0.000251364	0.496257	0.0145041	0.0287928	0.68394	0.196357	0.913207
7447500	61.3192	1	1.75026	1.10603	0.000253303	0.491532	0.0140525	0.027637	0.700718	0.201213	0.899957
7455000	61.7089	1	0.790757	1.40455	0.000135894	0.440989	0.00787185	0.0140817	0.691294	0.199163	0.380862
7462500	62.4857	1	1.52603	1.18037	0.000201341	0.468181	0.0115586	0.0217341	0.701816	0.201741	0.794431
7470000	60.3007	1	-1.14623	1.94021	0.000259132	0.489744	0.0138773	0.0271968	0.714393	0.205156	0.894444
7477500	58.9861	1	-1.50441	2.04046	0.000293923	0.503356	0.0151541	0.0305131	0.718332	0.206172	0.930112
7485000	62.4441	1	0.688897	1.41431	0.000150998	0.446879	0.00881055	0.0159288	0.697823	0.200873	0.546099
7492500	62.9016	1	1.21341	1.26524	0.000196242	0.467068	0.0114274	0.0214426	0.697292	0.200452	0.786771
7500000	63.2287	1	0.489531	1.47868	0.000222334	0.482214	0.0131128	0.0253248	0.685313	0.196868	0.867572
