# Supplementary material for: Complexity of biological scaling suggests an absence of systematic trade-offs between sensory modalities in Drosophila
Source: Nat Commun. 2022 May 26;13:2944. doi: 10.1038/s41467-022-30579-y (PMC9135755; doi:10.1038/s41467-022-30579-y)
Supplement: Supplementary file 3 — Supplementary Code 1 [file 41467_2022_30579_MOESM3_ESM.zip › Farnworth-Montgomery_STATS-CODE/Fig1_HeadStructures/BayesTraits-OutputFiles/KeeseyData_BT_fun-bl_ultrametric.xlsx]

## Sheet: KeeseyData_BT_fun-bl.txt.Log
Options:
Model: Continuous: Regression
Tree File Name: Keesey_Ultrametric_tree.nexus
Data File Name: KeeseyData_BT_fun-bl.txt
Log File Name: KeeseyData_BT_fun-bl.txt.Log.txt
Save Initial Trees: False
Save Trees: False
Summary: False
Seed: 1653003639
Precision: 64 bits
Cores: 1
Analysis Type: MCMC
Sample Period: 7500
Iterations: 7500000
Burn in: 750000
MCMC ML Start: False
Schedule File: KeeseyData_BT_fun-bl.txt.Schedule.txt									1.49633
Rate Dev: AutoTune
No of Rates: 2										CI lwr	CI upr
Test for trait correlation: True								-0.502772	1.49633	1.48502	1.50764
Kappa: Not in use									0.0113078
Delta: Not in use
Lambda: Estimate										1.48502	1.50764
OU: Not in use
Min Trans Taxa No: 10
RJ Local Kappa: False											d
RJ Local Lambda: False
RJ Local Delta: False
RJ Local OU: False
Restrictions:
Alpha None
Beta-2 None
Prior Information:
Priors
Alpha - uniform -100.00 100.00									BL								T BL	P BL
Beta-2 - uniform -100.00 100.00						Lh	Tree No	Alpha	Beta 1	Var	R^2	SSE	SST	s.e. Alpha	s.e. Beta-1	Lambda
Lambda - uniform 0.00 1.00					mean	72.0579	1	-0.502772	1.49633	0.000125198	0.579779	0.00714253	0.0170036	0.586576	0.168777	0.610042	8.86573	2.97465e-12
Tree Information									0.0113078									P high sign
Trees: 1
Taxa: 59
Sites: 1
Iteration	Lh	Tree No	Alpha	Beta 1	Var	R^2	SSE	SST	s.e. Alpha	s.e. Beta-1	Lambda
757500	72.6755	1	-0.941062	1.6111	0.000139758	0.580566	0.00808536	0.0192768	0.591056	0.169919	0.781291
765000	70.1548	1	-0.318878	1.4152	0.000141042	0.580287	0.00747665	0.0178137	0.61795	0.177715	0.725772
772500	73.2714	1	-0.60711	1.52585	0.000109982	0.579402	0.00648808	0.0154258	0.583399	0.167892	0.598937
780000	71.8365	1	-0.243798	1.40256	0.000152885	0.580687	0.00862378	0.0205665	0.59733	0.17167	0.82078
787500	71.5194	1	0.171873	1.31101	9.21428e-05	0.578429	0.00520993	0.0123584	0.57511	0.165782	0.292815
795000	73.1675	1	-0.412556	1.47442	0.000134038	0.58049	0.00787799	0.018779	0.586683	0.168682	0.76384
802500	72.7806	1	-0.0892411	1.38392	0.000124452	0.580105	0.00720945	0.0171696	0.590942	0.169976	0.696748
810000	72.4196	1	-0.18968	1.41928	0.000145519	0.580639	0.00835795	0.0199302	0.592656	0.170353	0.802254
817500	70.9282	1	0.636661	1.16492	8.67731e-05	0.581528	0.00488071	0.0116632	0.550837	0.159015	0.131495
825000	73.1315	1	-0.403654	1.47203	0.000109276	0.579318	0.00641823	0.0152567	0.58429	0.168158	0.587568
832500	71.54	1	0.115834	1.30988	9.2044e-05	0.578433	0.00520822	0.0123544	0.574824	0.1657	0.292171
840000	70.7755	1	0.460433	1.22783	9.18029e-05	0.578909	0.00508259	0.01207	0.574718	0.165732	0.241126
847500	73.1984	1	-0.3282	1.44615	0.000110951	0.579449	0.00652792	0.0155223	0.584379	0.168169	0.605247
855000	72.3324	1	0.0633166	1.32598	0.000107713	0.578999	0.00616758	0.0146498	0.589981	0.169832	0.543225
862500	72.0901	1	-0.313482	1.43915	8.36664e-05	0.581256	0.00489106	0.0116803	0.541911	0.156425	0.138788
870000	72.8396	1	-0.638721	1.53735	0.000164941	0.580732	0.00972026	0.0231839	0.580089	0.166614	0.881472
877500	72.5796	1	-1.25754	1.71672	0.000119016	0.579794	0.0068499	0.0163013	0.592122	0.170357	0.652033
885000	73.0003	1	-0.833875	1.58757	0.00014913	0.580704	0.00875899	0.0208898	0.584969	0.168105	0.82955
892500	71.909	1	0.238724	1.28893	9.34575e-05	0.578254	0.00533695	0.0126544	0.576874	0.166241	0.33756
900000	70.2007	1	-0.715221	1.58475	0.000137031	0.580153	0.00727361	0.0173244	0.61742	0.177585	0.704018
907500	70.989	1	0.679517	1.15207	0.000120299	0.579493	0.00656609	0.0156147	0.606921	0.17465	0.611178
915000	70.5892	1	-1.70406	1.84768	0.000103353	0.578328	0.00561377	0.0133131	0.598438	0.172374	0.419453
922500	72.0381	1	-0.0199065	1.37151	0.00016202	0.580733	0.00924839	0.0220585	0.591565	0.169954	0.858069
930000	72.7646	1	-0.0897447	1.37158	0.000113136	0.579484	0.00655838	0.015596	0.588882	0.16946	0.609988
937500	73.0738	1	-0.614209	1.5294	9.80521e-05	0.578501	0.00578006	0.0137131	0.577178	0.166214	0.461205
945000	72.1376	1	-0.768898	1.56924	0.000191123	0.580773	0.0112131	0.026747	0.572567	0.164316	0.936238
952500	69.2297	1	-0.363142	1.47527	0.000100292	0.578364	0.00524241	0.0124335	0.599509	0.172801	0.304807
960000	72.3199	1	-0.59413	1.53306	0.00010053	0.578497	0.00577684	0.0137053	0.584541	0.168335	0.460438
967500	71.0417	1	0.687358	1.15497	9.63003e-05	0.578253	0.00533963	0.0126607	0.58552	0.168732	0.338445
975000	71.5384	1	-1.45852	1.75664	0.000149184	0.580629	0.00831419	0.0198254	0.601751	0.172971	0.79903
982500	71.2785	1	-1.39201	1.75046	9.44479e-05	0.5783	0.00528598	0.0125349	0.581002	0.167449	0.320276
990000	73.2085	1	-0.619211	1.52985	0.00010469	0.579009	0.00617482	0.0146673	0.581362	0.16735	0.544591
997500	70.8555	1	0.453157	1.23746	0.00014059	0.580377	0.00763439	0.0181934	0.610541	0.175567	0.741464
1005000	68.7944	1	0.177507	1.26463	0.000190861	0.58073	0.00981686	0.0234142	0.620417	0.178188	0.885835
1012500	71.4178	1	-1.73606	1.84764	0.000127571	0.579983	0.00705672	0.016801	0.604495	0.173892	0.678617
1020000	72.9266	1	-0.252062	1.42327	0.000153657	0.580725	0.00902111	0.021516	0.584192	0.167857	0.845417
1027500	73.1431	1	-0.366651	1.45441	0.000139578	0.580603	0.00820901	0.0195734	0.58599	0.168451	0.791064
1035000	72.7188	1	-1.11352	1.67818	0.000133995	0.580436	0.00775329	0.0184794	0.5914	0.170051	0.752654
1042500	73.0106	1	-0.446902	1.48095	9.45761e-05	0.5783	0.0055796	0.0132312	0.573559	0.165216	0.410262
1050000	72.4552	1	-0.0930258	1.36778	0.000149356	0.580684	0.00860201	0.0205144	0.591206	0.169912	0.819329
1057500	73.1605	1	-0.359106	1.45379	0.000139162	0.580597	0.00818852	0.0195242	0.585888	0.168423	0.789475
1065000	72.5854	1	-1.14575	1.67532	0.000111363	0.579321	0.00642076	0.0152629	0.589742	0.169726	0.587987
1072500	72.8523	1	-0.803337	1.57759	0.000158381	0.580734	0.00929798	0.0221768	0.583117	0.167523	0.860704
1080000	73.2424	1	-0.648681	1.53646	0.000109522	0.579363	0.00645564	0.0153473	0.583462	0.167915	0.593707
1087500	68.6583	1	1.00505	1.07544	0.000233628	0.581134	0.0124255	0.0296645	0.591966	0.169761	0.965993
1095000	73.0708	1	-0.478691	1.49602	0.000115629	0.579712	0.00676799	0.0161032	0.586896	0.168863	0.640796
1102500	71.7726	1	0.211049	1.27964	0.000120044	0.579667	0.00672475	0.0159986	0.599761	0.17257	0.634689
1110000	72.7351	1	0.00269948	1.35226	0.000140791	0.58059	0.00816474	0.0194672	0.590208	0.169668	0.787616
1117500	73.233	1	-0.577025	1.52157	0.000116402	0.579793	0.00684952	0.0163004	0.585599	0.16848	0.651982
1125000	71.6131	1	0.448597	1.21996	9.04553e-05	0.578634	0.00514157	0.0122021	0.57045	0.16447	0.266096
1132500	72.2088	1	-0.521403	1.50362	8.36507e-05	0.580936	0.00490492	0.0117045	0.543038	0.156734	0.148076
1140000	71.2389	1	-1.63879	1.82234	0.000105177	0.578552	0.00582302	0.0138167	0.59619	0.171681	0.471267
1147500	69.9385	1	0.631317	1.18984	0.000149177	0.580482	0.00785818	0.0187315	0.619731	0.178186	0.762099
1155000	72.1507	1	0.0979331	1.33477	0.000132812	0.580321	0.007534	0.0179518	0.59737	0.17179	0.731594
1162500	72.7939	1	-0.263994	1.43101	0.000161542	0.580735	0.00948169	0.022615	0.582376	0.167293	0.870093
1170000	72.6715	1	-0.88371	1.60306	9.57568e-05	0.578304	0.00558427	0.0132424	0.576979	0.1662	0.411532
1177500	72.7884	1	-0.21862	1.40685	0.000147661	0.580684	0.00860094	0.0205118	0.587881	0.168957	0.819257
1185000	72.0263	1	-0.180133	1.39736	8.79082e-05	0.578932	0.00507854	0.0120611	0.562375	0.162175	0.239335
1192500	73.1449	1	-0.582929	1.51572	0.00010567	0.579064	0.0062172	0.0147699	0.582421	0.167649	0.552477
1200000	72.3537	1	-1.32731	1.73487	0.000110083	0.579173	0.00630178	0.0149747	0.591085	0.17013	0.567691
1207500	71.9174	1	-0.373884	1.47587	0.000179566	0.580723	0.0103299	0.0246375	0.583846	0.167637	0.906901
1215000	73.1056	1	-0.320278	1.44058	0.000107506	0.579186	0.00631267	0.0150011	0.583696	0.168002	0.569601
1222500	73.2987	1	-0.478609	1.49011	0.000123345	0.580152	0.00727209	0.0173208	0.585836	0.168501	0.703848
1230000	72.6506	1	-0.0312564	1.36764	0.000117734	0.579738	0.00679333	0.0161645	0.591196	0.170097	0.644318
1237500	72.767	1	-0.422927	1.47707	0.000167443	0.580729	0.00985843	0.0235133	0.579674	0.166482	0.887672
1245000	71.6326	1	-0.244957	1.44141	0.000131823	0.580203	0.00734562	0.017498	0.602659	0.173332	0.711945
1252500	72.9324	1	-0.530166	1.51256	0.000114299	0.579599	0.00666101	0.0158444	0.587779	0.16913	0.625456
1260000	73.2127	1	-0.731079	1.56514	0.000132342	0.580452	0.00778779	0.0185623	0.586412	0.168613	0.755804
1267500	72.5051	1	-0.9148	1.60915	9.79924e-05	0.578385	0.0056745	0.013459	0.580678	0.167245	0.435246
1275000	71.7085	1	-1.34306	1.72418	0.000162091	0.58073	0.00914076	0.0218016	0.595607	0.171126	0.852199
1282500	72.6742	1	-0.26877	1.4373	0.000104913	0.578886	0.00608158	0.0144416	0.585596	0.168584	0.526582
1290000	72.4583	1	0.119671	1.31593	9.50065e-05	0.578255	0.00550791	0.0130598	0.577071	0.166246	0.39022
1297500	73.2335	1	-0.670618	1.54128	0.000134626	0.580512	0.00793195	0.0189086	0.585906	0.168453	0.768515
1305000	72.8252	1	-0.917188	1.6061	0.000138837	0.580562	0.0080725	0.019246	0.589597	0.169501	0.780248
1312500	68.9894	1	-1.74238	1.82924	0.00013189	0.579665	0.00672316	0.0159948	0.628724	0.180903	0.634461
1320000	72.32	1	-0.361141	1.45421	0.000188885	0.580763	0.0111381	0.0265676	0.571623	0.164052	0.934037
1327500	71.2378	1	0.0884538	1.34358	0.000121219	0.579608	0.00666975	0.0158656	0.604951	0.17407	0.626739
1335000	72.1061	1	-1.35325	1.74494	0.00010679	0.578874	0.00607277	0.0144203	0.591155	0.170186	0.52483
1342500	72.2195	1	-1.44329	1.76434	0.000120271	0.579782	0.00683834	0.0162733	0.595705	0.171389	0.650472
1350000	71.2763	1	-0.424126	1.45066	0.000138479	0.580373	0.00762768	0.0181773	0.60621	0.174323	0.740817
1357500	72.1976	1	-0.522	1.50258	8.34824e-05	0.581131	0.00489624	0.0116892	0.541778	0.15638	0.14232
1365000	72.3499	1	-0.0785317	1.37744	8.48871e-05	0.579755	0.00497945	0.0118489	0.55093	0.158941	0.191538
1372500	71.9029	1	-1.32991	1.7273	0.000105766	0.57875	0.00597857	0.0141925	0.591954	0.170432	0.505553
1380000	72.7431	1	-0.928604	1.62598	0.000109204	0.579212	0.00633322	0.0150509	0.58747	0.169085	0.573176
1387500	72.9084	1	-0.924613	1.61023	0.000118843	0.579857	0.0069158	0.0164606	0.58905	0.169465	0.660773
1395000	73.1622	1	-0.521412	1.49951	0.000103138	0.578882	0.00607854	0.0144343	0.580737	0.167185	0.525979
1402500	71.8267	1	-0.575426	1.51682	8.32142e-05	0.582888	0.00484282	0.0116104	0.534053	0.15423	0.100846
1410000	72.4996	1	-1.13816	1.68616	0.000112347	0.579365	0.00645745	0.0153517	0.590868	0.170046	0.594001
1417500	73.0459	1	-0.275002	1.42601	0.000135981	0.580523	0.00796193	0.0189806	0.587698	0.168966	0.771071
1425000	71.6539	1	0.171598	1.29004	0.000176125	0.580727	0.010002	0.0238555	0.589472	0.169283	0.893831
1432500	72.3579	1	-0.802698	1.59435	0.00011011	0.579175	0.0063041	0.0149804	0.591064	0.170124	0.568099
1440000	72.8176	1	-0.281765	1.43738	9.57689e-05	0.578325	0.00561032	0.0133048	0.576176	0.165963	0.418535
1447500	67.4805	1	1.5142	0.912945	0.000128181	0.579072	0.00622382	0.014786	0.641181	0.184561	0.553692
1455000	72.628	1	0.0850865	1.32568	0.000133232	0.580402	0.00768389	0.0183125	0.592413	0.170349	0.746187
1462500	72.3469	1	0.176113	1.30265	9.41127e-05	0.578233	0.00544233	0.0129036	0.57623	0.166022	0.370893
1470000	72.9247	1	-0.193827	1.40517	9.90707e-05	0.578535	0.00580856	0.0137818	0.579147	0.166776	0.467911
1477500	70.8034	1	-0.424804	1.46384	0.000234577	0.582184	0.0137581	0.0329286	0.552672	0.15836	0.989035
1485000	69.851	1	0.496494	1.19589	9.83069e-05	0.578355	0.00524735	0.012445	0.593465	0.171057	0.306595
1492500	70.0858	1	0.92768	1.08936	0.000112906	0.578778	0.00599971	0.0142436	0.61077	0.175845	0.50997
1500000	70.7316	1	-0.0198869	1.33614	0.000125555	0.579733	0.00678843	0.0161526	0.61072	0.175715	0.643639
1507500	70.0763	1	0.937886	1.08481	9.41477e-05	0.578873	0.00508908	0.0120844	0.582036	0.167839	0.243974
1515000	69.592	1	1.04438	1.05347	0.00015599	0.58058	0.00813055	0.0193852	0.62262	0.178989	0.784915
1522500	73.0451	1	-0.269267	1.43442	0.000119137	0.579902	0.00696462	0.0165786	0.587828	0.169108	0.667083
1530000	72.5993	1	-1.25044	1.71353	0.000115837	0.579613	0.00667452	0.0158771	0.591175	0.170105	0.627437
1537500	72.7734	1	-0.658323	1.55152	0.000119168	0.579845	0.00690318	0.0164301	0.590359	0.169843	0.659119
1545000	70.6127	1	-1.89949	1.89072	0.000123814	0.579608	0.00666965	0.0158653	0.611395	0.175924	0.626725
1552500	68.6867	1	-0.585909	1.50841	9.34398e-05	0.581725	0.0048739	0.0116524	0.570808	0.16479	0.126497
1560000	71.9336	1	-0.845081	1.61135	0.000168566	0.580733	0.0096236	0.0229534	0.589838	0.169423	0.876968
1567500	72.6114	1	-0.899364	1.59831	0.000126827	0.580175	0.00730538	0.017401	0.592724	0.170478	0.707545
1575000	71.5948	1	-0.561356	1.50053	0.000206277	0.58097	0.0120386	0.0287297	0.568105	0.162957	0.95758
1582500	71.5125	1	-0.503932	1.4816	0.000104333	0.57856	0.00582967	0.0138327	0.593548	0.170919	0.472801
1590000	73.1153	1	-0.451205	1.48274	9.93911e-05	0.5786	0.00586139	0.0139093	0.578165	0.166483	0.48003
1597500	72.4708	1	0.148838	1.30525	0.00012882	0.58023	0.00738548	0.0175941	0.59417	0.170886	0.716231
1605000	70.1801	1	0.899776	1.08863	0.000125591	0.579605	0.00666696	0.0158588	0.615879	0.177215	0.62633
1612500	70.0384	1	-1.11564	1.70127	0.000183052	0.58073	0.00982123	0.0234246	0.607435	0.174459	0.886029
1620000	69.9026	1	-1.15517	1.65702	0.000134673	0.579999	0.00707657	0.0168489	0.620263	0.178425	0.681041
1627500	73.0172	1	-0.707997	1.56235	0.000114732	0.579646	0.00670454	0.0159497	0.587148	0.168943	0.631792
1635000	70.9673	1	0.457895	1.20633	0.000132907	0.580128	0.0072403	0.0172441	0.60942	0.175288	0.700269
1642500	71.6874	1	-0.916091	1.61531	8.59735e-05	0.580268	0.00494135	0.0117726	0.552862	0.159531	0.170439
1650000	71.5937	1	-1.30555	1.72984	9.40617e-05	0.578269	0.00531687	0.0126073	0.579179	0.166913	0.33085
1657500	71.4928	1	-0.559007	1.52126	0.000211632	0.581113	0.0123811	0.0295572	0.564767	0.161966	0.965074
1665000	73.2196	1	-0.492977	1.48925	0.000116705	0.579808	0.00686405	0.0163355	0.585783	0.168531	0.653931
1672500	72.2339	1	-0.704614	1.57068	0.000137509	0.58047	0.00782883	0.0186609	0.596144	0.171407	0.759495
1680000	71.8422	1	-0.944276	1.62526	8.69346e-05	0.579475	0.00500611	0.0119044	0.558279	0.161041	0.205258
1687500	73.01	1	-0.65698	1.54466	0.000152388	0.580722	0.008968	0.0213891	0.583688	0.167718	0.842317
1695000	72.2025	1	-1.44384	1.76437	0.000119078	0.579712	0.00676777	0.0161027	0.595596	0.171366	0.640764
1702500	72.9272	1	-0.376537	1.45876	9.28517e-05	0.57824	0.00547282	0.0129762	0.571506	0.164653	0.380004
1710000	71.7852	1	0.00146974	1.36099	0.000193422	0.580773	0.0112132	0.0267473	0.575996	0.1653	0.936242
1717500	72.8911	1	-0.564774	1.5048	0.000116461	0.579719	0.0067752	0.0161206	0.588717	0.169386	0.641801
1725000	73.0889	1	-0.763783	1.56483	0.000136249	0.580533	0.00799023	0.0190485	0.587197	0.168819	0.773457
1732500	73.2215	1	-0.844565	1.59388	0.000120364	0.58	0.00707776	0.0168518	0.586337	0.168666	0.681186
1740000	73.1964	1	-0.86829	1.59952	0.000123892	0.580157	0.00727911	0.0173377	0.586858	0.168794	0.704631
1747500	71.3346	1	-1.51151	1.77095	0.000147929	0.580595	0.00818168	0.0195078	0.604327	0.173725	0.788942
1755000	72.9102	1	-1.04089	1.65156	0.000142491	0.580631	0.00831943	0.019838	0.587901	0.168989	0.799418
1762500	72.4356	1	-1.14123	1.68815	0.000114455	0.579487	0.00656119	0.0156028	0.592191	0.170412	0.610421
1770000	73.2384	1	-0.564108	1.51791	0.000118503	0.579909	0.00697301	0.0165988	0.585928	0.16856	0.668152
1777500	72.8037	1	-0.759237	1.56634	9.66221e-05	0.578365	0.00565381	0.0134092	0.577299	0.166276	0.429941
1785000	69.9925	1	-1.73058	1.84845	0.000203402	0.580756	0.0110737	0.0264136	0.595353	0.170869	0.932107
1792500	72.8312	1	-0.445603	1.4834	9.21094e-05	0.578231	0.0054174	0.0128445	0.570731	0.164445	0.363274
1800000	72.8437	1	-0.65574	1.54749	0.000156354	0.580731	0.00916513	0.0218598	0.584098	0.167817	0.853547
1807500	72.0531	1	0.0706997	1.33096	8.18121e-05	0.584589	0.00481633	0.0115941	0.522527	0.150966	0.0717026
1815000	71.7198	1	0.32548	1.25746	8.18286e-05	0.588976	0.00479999	0.0116781	0.503857	0.145703	0.0212288
1822500	72.573	1	-0.00756046	1.35827	9.71015e-05	0.578351	0.00563888	0.0133734	0.579228	0.166835	0.426065
1830000	72.5206	1	-0.151201	1.40149	9.46362e-05	0.57825	0.00549895	0.0130384	0.576211	0.166001	0.387636
1837500	73.159	1	-0.71032	1.56043	0.000113104	0.579579	0.00664265	0.0158	0.585431	0.168457	0.622745
1845000	71.4125	1	-0.883301	1.62487	0.000123144	0.579758	0.00681312	0.0162123	0.603812	0.173724	0.647039
1852500	72.3125	1	-0.123167	1.38958	8.33443e-05	0.580948	0.00490436	0.0117035	0.541998	0.156435	0.147709
1860000	72.8169	1	-1.09658	1.67153	0.000134902	0.580472	0.00783386	0.018673	0.590272	0.169718	0.759944
1867500	72.8502	1	-0.0488536	1.36777	0.000107457	0.579116	0.00625768	0.014868	0.58573	0.168595	0.559844
1875000	71.8559	1	-1.39506	1.75596	0.000166211	0.580735	0.00944714	0.0225326	0.591969	0.170052	0.86837
1882500	72.5415	1	-0.876115	1.61249	0.000105428	0.578889	0.00608386	0.0144472	0.586943	0.168971	0.527033
1890000	72.6799	1	0.0507927	1.33837	0.000103878	0.578812	0.00602581	0.0143067	0.584843	0.168376	0.515352
1897500	72.3954	1	-0.358347	1.45438	8.37511e-05	0.580403	0.00493299	0.0117565	0.545224	0.157335	0.165529
1905000	71.9043	1	0.28868	1.27088	0.000167935	0.580734	0.00957297	0.0228327	0.590527	0.169626	0.874551
1912500	72.8091	1	-0.969116	1.63851	0.000130187	0.580332	0.00755206	0.0179953	0.590729	0.169879	0.733399
1920000	69.9607	1	-0.622701	1.50333	0.000130646	0.579823	0.00688012	0.0163743	0.619107	0.178117	0.656073
1927500	73.1337	1	-0.581027	1.51989	0.000100285	0.578667	0.00591426	0.014037	0.578808	0.166658	0.491767
1935000	72.0351	1	-1.22415	1.70111	9.70075e-05	0.578273	0.00554057	0.0131378	0.582116	0.167691	0.399484
1942500	72.6097	1	-0.996006	1.63086	0.000107293	0.579041	0.00619999	0.0147283	0.587554	0.169129	0.549296
1950000	71.2155	1	-1.61193	1.82531	0.000157279	0.580696	0.00869099	0.0207272	0.603302	0.17338	0.825192
1957500	72.5472	1	-0.922738	1.60464	0.000126528	0.580152	0.00727213	0.0173209	0.593345	0.170661	0.703853
1965000	72.0988	1	-0.940034	1.61037	0.000106904	0.57888	0.00607749	0.0144317	0.591286	0.170223	0.52577
1972500	69.6202	1	0.0112821	1.33693	9.12643e-05	0.580986	0.0049026	0.0117003	0.56702	0.163659	0.146552
1980000	72.6406	1	-0.331874	1.45757	0.000113544	0.57948	0.00655457	0.0155868	0.590097	0.169811	0.6094
1987500	70.674	1	-0.884565	1.57938	0.000144316	0.580454	0.00779225	0.018573	0.612186	0.176024	0.756207
1995000	72.9131	1	-0.472068	1.49104	9.45155e-05	0.578286	0.00555951	0.0131831	0.574005	0.16535	0.404754
2002500	72.6285	1	-1.17674	1.68289	0.000136669	0.580494	0.00788748	0.0188018	0.592047	0.170223	0.764669
2010000	71.9419	1	-0.908837	1.59407	0.000153059	0.580693	0.00866719	0.0206703	0.596043	0.171296	0.823641
2017500	73.0858	1	-0.440657	1.48096	9.96563e-05	0.578611	0.00587055	0.0139314	0.578601	0.166607	0.482091
2025000	70.5872	1	-1.77118	1.84588	0.00013876	0.58028	0.00746411	0.0177835	0.613442	0.17642	0.724481
2032500	72.7372	1	-0.405279	1.47509	9.81086e-05	0.578435	0.00572221	0.0135737	0.579378	0.16686	0.447204
2040000	71.5263	1	0.294734	1.26245	8.55287e-05	0.58101	0.00490152	0.0116984	0.548826	0.158409	0.145847
2047500	72.9501	1	-0.656795	1.54961	0.000134487	0.580477	0.0078454	0.0187008	0.588918	0.169328	0.760969
2055000	72.0636	1	0.217824	1.28527	9.1223e-05	0.578353	0.00524835	0.0124473	0.571667	0.164773	0.306955
2062500	72.5758	1	-0.655252	1.53985	8.78769e-05	0.578575	0.00515798	0.0122394	0.562161	0.162072	0.272707
2070000	72.9576	1	-1.01596	1.64318	0.000109985	0.579322	0.0064218	0.0152654	0.586041	0.168661	0.588159
2077500	72.7478	1	-1.21053	1.69878	0.000120892	0.57993	0.00699608	0.0166546	0.59088	0.169982	0.671075
2085000	71.9721	1	-1.37823	1.73985	0.000114377	0.579365	0.00645761	0.0153521	0.596175	0.171573	0.594027
2092500	72.7461	1	-0.650056	1.54787	0.000108761	0.579182	0.00630917	0.0149926	0.587233	0.16902	0.568988
2100000	72.4308	1	-0.936386	1.61171	0.000106274	0.578921	0.00610843	0.0145066	0.588336	0.169368	0.531863
2107500	70.4463	1	0.0750821	1.34603	0.000100818	0.578238	0.00546401	0.0129552	0.595778	0.171648	0.377392
2115000	70.2584	1	-1.40406	1.75932	9.05213e-05	0.58009	0.00495335	0.0117962	0.567888	0.163856	0.1773
2122500	72.7258	1	-0.615727	1.53636	0.000100589	0.578591	0.00585468	0.0138931	0.581885	0.167555	0.478513
2130000	72.9814	1	-0.812493	1.58856	0.000150627	0.580713	0.00884723	0.0211006	0.584671	0.168011	0.835053
2137500	72.0937	1	-1.26199	1.70898	0.000103647	0.578651	0.00590161	0.0140065	0.588907	0.169568	0.488994
2145000	72.4243	1	-0.111151	1.39219	0.000102251	0.578634	0.00588859	0.013975	0.585413	0.168565	0.486116
2152500	72.304	1	-0.0442011	1.35932	9.04959e-05	0.578352	0.00524902	0.0124488	0.569373	0.164112	0.307197
2160000	72.878	1	-0.39658	1.47232	0.000102686	0.578776	0.00599838	0.0142404	0.582521	0.167712	0.509694
2167500	72.6463	1	-0.100613	1.37246	0.000117209	0.579706	0.00676258	0.0160901	0.591112	0.170076	0.640037
2175000	72.3767	1	-0.0160196	1.36466	0.000105424	0.578846	0.00605153	0.0143689	0.588185	0.169334	0.520574
2182500	72.4685	1	-0.934193	1.63285	0.000142828	0.580603	0.00821028	0.0195764	0.592725	0.170387	0.791161
2190000	72.2781	1	-1.36701	1.7389	0.000143661	0.580601	0.0082048	0.0195633	0.59466	0.170943	0.790738
2197500	72.6908	1	-0.448515	1.4842	8.90512e-05	0.578376	0.00523534	0.0124171	0.565024	0.162864	0.302231
2205000	72.9367	1	-1.04827	1.65411	0.000138648	0.580568	0.00809282	0.0192947	0.588422	0.169161	0.781894
2212500	72.2937	1	0.0902704	1.32336	8.77174e-05	0.578776	0.00510813	0.0121269	0.561838	0.162004	0.252184
2220000	72.0925	1	0.073932	1.31838	0.000134271	0.58036	0.00760287	0.0181176	0.597907	0.171937	0.738408
2227500	72.55	1	-1.04933	1.64492	0.000112382	0.57938	0.00647011	0.0153823	0.590453	0.169924	0.59605
2235000	72.2207	1	-0.666055	1.53237	0.000101882	0.578562	0.00583092	0.0138358	0.586487	0.168885	0.473088
2242500	73.0831	1	-0.652326	1.53425	0.000107447	0.579176	0.00630472	0.0149819	0.583849	0.168047	0.568207
2250000	72.1365	1	-1.09847	1.66144	0.000176448	0.580724	0.0102112	0.0243543	0.58279	0.167344	0.902321
2257500	72.2748	1	-1.25832	1.71439	0.000161014	0.580733	0.00926659	0.0221019	0.589071	0.169236	0.859041
2265000	72.4757	1	-0.64701	1.54911	0.000108713	0.579108	0.00625127	0.0148524	0.589398	0.169652	0.558688
2272500	70.9703	1	0.38619	1.23058	9.78347e-05	0.578231	0.00540391	0.0128125	0.588563	0.169588	0.359084
2280000	71.9629	1	-1.45714	1.77835	0.000135094	0.580367	0.00761618	0.0181496	0.599208	0.17231	0.739704
2287500	72.0036	1	-1.32147	1.72609	0.000166663	0.580734	0.00952809	0.0227257	0.589879	0.169444	0.872376
2295000	71.4279	1	-1.1247	1.67707	8.82411e-05	0.579442	0.00500968	0.011912	0.56254	0.162267	0.207038
2302500	72.8643	1	-0.864715	1.60477	0.000102088	0.57873	0.00596281	0.0141544	0.582166	0.167616	0.502223
2310000	71.7664	1	-0.0784843	1.35946	0.000115553	0.57939	0.00647802	0.0154015	0.598402	0.172211	0.597324
2317500	71.7274	1	-0.0447845	1.35738	8.8539e-05	0.579009	0.00506588	0.0120332	0.564307	0.16274	0.233666
2325000	71.8386	1	-0.892656	1.61224	0.000195921	0.580804	0.0114133	0.0272266	0.573213	0.164482	0.941888
2332500	72.1913	1	-1.10747	1.65565	0.000146288	0.580635	0.00833632	0.0198784	0.595041	0.17104	0.800667
2340000	72.2178	1	-1.14885	1.69421	0.000130489	0.580251	0.00741759	0.0176715	0.596726	0.171617	0.719632
2347500	72.2737	1	-1.24429	1.71248	0.000102164	0.578593	0.00585584	0.0138959	0.586379	0.168849	0.478774
2355000	72.4167	1	-0.752261	1.57022	8.78216e-05	0.578674	0.00513144	0.0121793	0.562127	0.162075	0.261946
2362500	72.5732	1	-1.15572	1.68934	0.0001107	0.579272	0.00638131	0.0151673	0.58956	0.169679	0.581395
2370000	71.7961	1	-1.28502	1.71084	0.000110187	0.579034	0.00619428	0.0147144	0.595653	0.171461	0.548234
2377500	72.2053	1	0.215806	1.29575	0.000142926	0.580583	0.00814006	0.019408	0.595613	0.171224	0.78567
2385000	71.6916	1	0.426656	1.22325	0.000135337	0.580336	0.00755906	0.0180122	0.602019	0.173125	0.734095
2392500	69.4491	1	0.753231	1.14471	9.36808e-05	0.579744	0.00498041	0.0118509	0.578795	0.166979	0.192041
2400000	73.1801	1	-0.420741	1.47491	0.000105822	0.579084	0.00623287	0.0148079	0.582227	0.167591	0.555348
2407500	72.623	1	-0.365237	1.44601	0.000113533	0.579474	0.00655011	0.015576	0.590246	0.169854	0.608708
2415000	73.2095	1	-0.670418	1.54692	0.000108649	0.579294	0.00639899	0.0152101	0.583372	0.167896	0.584366
2422500	70.5069	1	-0.200881	1.42191	9.10205e-05	0.57945	0.00500882	0.0119102	0.571311	0.164798	0.206612
2430000	71.7366	1	-1.1166	1.68314	0.000101215	0.578419	0.00570769	0.0135388	0.588992	0.169632	0.443605
2437500	72.0507	1	0.154424	1.30306	8.88412e-05	0.578689	0.00512766	0.0121707	0.565394	0.163019	0.260384
2445000	70.9664	1	-1.18163	1.70577	0.000104304	0.578442	0.00572859	0.0135891	0.597162	0.17198	0.448774
2452500	69.8849	1	-1.38163	1.72166	0.000147304	0.580431	0.0077424	0.0184532	0.620518	0.178425	0.751651
2460000	72.7366	1	-0.718619	1.54616	0.000140318	0.580582	0.00813662	0.0193998	0.590285	0.169692	0.785398
2467500	68.0218	1	-1.95188	1.93019	0.000113706	0.578368	0.00565753	0.0134182	0.626125	0.180338	0.430899
2475000	71.9723	1	0.26252	1.28522	0.000132838	0.580295	0.0074894	0.0178444	0.599201	0.172321	0.727078
2482500	72.7827	1	-0.702081	1.55122	9.32317e-05	0.578239	0.0054688	0.0129666	0.572789	0.165023	0.378814
2490000	71.7022	1	-0.771695	1.56735	0.000204284	0.580938	0.0119475	0.0285102	0.568193	0.162991	0.955464
2497500	70.6882	1	-0.382515	1.48051	0.000106766	0.578528	0.00580312	0.0137687	0.601422	0.173191	0.466641
2505000	72.3659	1	-0.979829	1.63546	9.21249e-05	0.578251	0.0053423	0.012667	0.572626	0.165015	0.339326
2512500	72.2201	1	0.274071	1.27276	0.000101436	0.578533	0.00580701	0.0137781	0.586077	0.168772	0.46755
2520000	73.1878	1	-0.396344	1.4643	0.000106064	0.579104	0.00624808	0.0148447	0.582297	0.167608	0.558111
2527500	71.7032	1	-0.457232	1.49049	8.61314e-05	0.58013	0.0049505	0.0117906	0.553817	0.159798	0.175689
2535000	72.4214	1	0.0643518	1.3399	0.000107079	0.578977	0.00615058	0.0146086	0.588907	0.169526	0.539998
2542500	73.1499	1	-0.635127	1.53037	0.0001434	0.580658	0.00844725	0.0201441	0.584994	0.168142	0.808677
2550000	72.5209	1	-0.968033	1.64012	0.000114639	0.57952	0.00658999	0.0156725	0.591506	0.170212	0.614834
2557500	72.9152	1	-1.01132	1.64771	0.000120491	0.579944	0.00701245	0.0166941	0.589246	0.16951	0.673131
2565000	71.4104	1	-0.240023	1.42654	8.37854e-05	0.584145	0.00482164	0.0115945	0.530669	0.153302	0.0785835
2572500	70.9375	1	-1.23943	1.68478	0.000149916	0.580595	0.00818063	0.0195053	0.608412	0.174899	0.78886
2580000	70.6182	1	-1.35167	1.71583	0.000166646	0.580726	0.00904949	0.0215837	0.607319	0.1745	0.847051
2587500	71.9449	1	0.363881	1.24984	0.000100102	0.578397	0.00568662	0.0134881	0.586476	0.168912	0.43832
2595000	72.4095	1	-0.260635	1.42632	0.000183399	0.580734	0.0107941	0.0257453	0.574411	0.164885	0.923286
2602500	71.6982	1	0.357496	1.24995	0.000172244	0.580731	0.00977075	0.0233043	0.591005	0.169745	0.883769
2610000	70.331	1	0.706605	1.13993	0.000187664	0.580723	0.0102161	0.024366	0.600853	0.172531	0.902514
2617500	67.7533	1	0.760939	1.16754	0.000194095	0.580733	0.00961625	0.0229359	0.633208	0.181881	0.876619
2625000	72.0156	1	-0.150091	1.40734	0.000106459	0.578828	0.00603739	0.0143347	0.591616	0.170324	0.517713
2632500	72.6072	1	-0.284664	1.4242	0.000162533	0.580735	0.00947942	0.0226096	0.58424	0.167829	0.86998
2640000	71.6133	1	-1.05196	1.67316	0.000151522	0.580663	0.0084741	0.0202083	0.60031	0.172541	0.810567
2647500	70.9552	1	0.552102	1.20513	0.000140061	0.580375	0.00763132	0.0181861	0.609514	0.175272	0.741169
2655000	72.4361	1	-0.807156	1.56885	0.000136941	0.580479	0.00785075	0.0187136	0.594059	0.170806	0.761443
2662500	71.6961	1	-0.964735	1.61124	0.000179317	0.580723	0.0102251	0.0243876	0.587027	0.16856	0.902869
2670000	71.2662	1	-0.177011	1.42142	0.000118553	0.579454	0.00653277	0.015534	0.603866	0.173776	0.606007
2677500	72.8912	1	-0.347048	1.4595	0.000113533	0.579541	0.00660842	0.0157171	0.587909	0.169174	0.617625
2685000	72.9826	1	-0.66107	1.54991	0.000139589	0.58059	0.00816321	0.0194635	0.587742	0.168959	0.787496
2692500	72.9166	1	-0.591037	1.5164	0.000158884	0.580734	0.00935268	0.0223073	0.5821	0.167226	0.863559
2700000	72.325	1	-0.809848	1.56898	0.000156074	0.580722	0.00897458	0.0214049	0.590465	0.169664	0.842704
2707500	72.3911	1	-1.03026	1.63817	0.000110617	0.579219	0.00633885	0.0150645	0.591034	0.17011	0.574148
2715000	73.087	1	-0.712611	1.54974	0.000137162	0.580553	0.0080452	0.0191805	0.587065	0.168776	0.778019
2722500	71.2267	1	0.490601	1.21531	8.75583e-05	0.580115	0.00495156	0.0117927	0.558435	0.16113	0.176293
2730000	72.1961	1	0.302566	1.2649	0.00012084	0.579808	0.00686489	0.0163375	0.596036	0.171481	0.654045
2737500	70.5422	1	0.80966	1.11503	0.000124335	0.579621	0.0066815	0.015894	0.612187	0.176151	0.628454
2745000	70.7955	1	0.712738	1.14092	0.000129849	0.579962	0.00703295	0.0167436	0.610851	0.175723	0.675685
2752500	73.2224	1	-0.436947	1.48112	0.000121529	0.580056	0.00714634	0.0170174	0.586448	0.168691	0.689401
2760000	73.3144	1	-0.63887	1.53457	0.000120448	0.580023	0.00710497	0.0169175	0.585465	0.168412	0.684476
2767500	72.8616	1	-0.162432	1.40295	0.00010342	0.578825	0.00603574	0.0143307	0.583172	0.167894	0.517377
2775000	71.1964	1	-0.905555	1.6262	0.000100231	0.578287	0.00556215	0.0131894	0.591021	0.170251	0.405481
2782500	73.1337	1	-0.647521	1.54422	0.000126024	0.580232	0.00738941	0.0176036	0.587532	0.168976	0.716649
2790000	72.6268	1	-0.0881511	1.38546	0.000117696	0.57973	0.00678579	0.0161463	0.591403	0.170157	0.643274
2797500	72.9031	1	-0.811122	1.59185	0.000109973	0.579307	0.00640969	0.015236	0.586491	0.168792	0.58615
2805000	71.0097	1	0.613408	1.16867	0.000154086	0.580657	0.00844123	0.0201296	0.606631	0.174361	0.80825
2812500	68.0285	1	0.706786	1.18087	0.000175551	0.580698	0.00870839	0.0207688	0.636689	0.182973	0.826317
2820000	71.0876	1	0.242759	1.26765	0.000111292	0.578926	0.00611198	0.0145152	0.601926	0.17328	0.532556
2827500	72.4753	1	-0.811502	1.59781	0.000121783	0.579918	0.00698295	0.0166228	0.593581	0.170761	0.669415
2835000	72.5918	1	-0.25647	1.41681	0.000164385	0.580734	0.00959358	0.0228818	0.583527	0.167613	0.87554
2842500	72.8852	1	-0.910798	1.61718	0.000103194	0.578815	0.00602783	0.0143116	0.582837	0.167798	0.515764
2850000	72.9219	1	-0.38553	1.45506	0.000148781	0.580699	0.00871233	0.0207782	0.585992	0.168404	0.826571
2857500	72.6546	1	0.0509435	1.33975	0.000105069	0.578892	0.00608634	0.0144532	0.585849	0.168656	0.527524
2865000	72.3004	1	0.173957	1.30434	9.32923e-05	0.578233	0.00539201	0.0127843	0.575042	0.165695	0.355351
2872500	72.9247	1	-0.505325	1.49251	0.00015928	0.580735	0.00938115	0.0223752	0.581817	0.167142	0.865025
2880000	72.9979	1	-0.197977	1.40407	0.000117099	0.57978	0.00683604	0.0162678	0.587889	0.16914	0.650161
2887500	72.9176	1	-1.07217	1.66118	0.000136995	0.580532	0.00798738	0.0190417	0.588912	0.169312	0.773218
2895000	68.3216	1	-1.38416	1.77974	0.000136789	0.57976	0.00681519	0.0162174	0.636296	0.18307	0.647323
2902500	71.8857	1	0.32505	1.25646	8.65131e-05	0.579612	0.00499242	0.0118758	0.556575	0.160559	0.198306
2910000	71.6718	1	0.242364	1.27183	0.000172585	0.580731	0.00978262	0.0233326	0.591171	0.169791	0.884304
2917500	71.1478	1	-1.78046	1.85645	0.000144829	0.580519	0.00795124	0.0189549	0.606939	0.174499	0.770163
2925000	72.6683	1	-1.1436	1.67644	0.000110436	0.579279	0.00638646	0.0151798	0.58865	0.169417	0.582262
2932500	72.1085	1	-0.673736	1.52977	0.000118802	0.579674	0.00673125	0.0160143	0.596386	0.171598	0.635614
2940000	71.6107	1	-0.189313	1.41951	0.000100822	0.578375	0.00566483	0.0134357	0.589335	0.16974	0.432775
2947500	72.8658	1	-0.770871	1.58167	0.000113444	0.579529	0.00659782	0.0156915	0.588103	0.169231	0.616023
2955000	72.4748	1	0.0934996	1.31925	0.000112556	0.579373	0.00646385	0.0153672	0.591161	0.170129	0.595039
2962500	70.4362	1	0.419704	1.25016	0.000202722	0.580775	0.0112299	0.0267872	0.589126	0.169066	0.936725
2970000	72.9706	1	-0.84448	1.58812	0.000145376	0.58067	0.00851545	0.0203073	0.586472	0.16856	0.813444
2977500	71.2179	1	-0.311909	1.45128	8.83134e-05	0.579701	0.00498423	0.0118588	0.562093	0.162158	0.194052
2985000	68.8008	1	0.161332	1.27374	0.000149231	0.580335	0.00755701	0.0180072	0.632252	0.181819	0.733892
2992500	71.4299	1	-0.00473879	1.33524	0.000127362	0.579975	0.0070481	0.0167802	0.604352	0.173852	0.677557
3000000	73.0172	1	-0.239268	1.41959	0.00010008	0.578625	0.00588109	0.0139569	0.579442	0.166847	0.484448
3007500	71.7354	1	0.386401	1.24412	9.06302e-05	0.578541	0.00516846	0.0122633	0.570817	0.164563	0.276862
3015000	70.9543	1	0.635263	1.16284	0.000154898	0.580662	0.00847143	0.0202019	0.607064	0.174483	0.81038
3022500	71.9168	1	-0.648332	1.55027	9.94601e-05	0.578359	0.00564801	0.0133953	0.585913	0.168758	0.428438
3030000	72.1748	1	-1.32628	1.74127	0.000121564	0.579842	0.00690055	0.0164237	0.596371	0.171573	0.658773
3037500	72.3689	1	-0.789167	1.59305	0.000129002	0.58022	0.00737031	0.0175575	0.595193	0.171181	0.714607
3045000	72.7629	1	-1.05443	1.65924	0.00014694	0.580676	0.00854853	0.0203864	0.588386	0.169107	0.815714
3052500	72.2367	1	-1.14157	1.67304	0.000168742	0.580731	0.00974582	0.0232448	0.585839	0.168263	0.88264
3060000	71.9409	1	-0.778309	1.58997	0.000110283	0.579079	0.00622861	0.0147976	0.594543	0.171136	0.55457
3067500	72.805	1	-0.563671	1.50678	0.000162648	0.580734	0.00955749	0.0227958	0.581699	0.167092	0.873804
3075000	72.0849	1	-1.01808	1.65316	9.92055e-05	0.578375	0.00566436	0.0134346	0.584607	0.168379	0.432655
3082500	72.5436	1	-1.20476	1.70234	0.000110815	0.579273	0.00638153	0.0151679	0.589857	0.169765	0.581432
3090000	71.7081	1	-1.30263	1.71533	0.000110969	0.579066	0.00621852	0.0147731	0.596792	0.171785	0.552719
3097500	72.2193	1	-0.466706	1.48373	8.44846e-05	0.580234	0.00494351	0.0117768	0.548163	0.158173	0.171691
3105000	73.0552	1	-0.235561	1.41502	0.000125014	0.580179	0.00731011	0.0174124	0.588285	0.169201	0.708066
3112500	71.126	1	0.622849	1.16734	0.000118916	0.579442	0.00652206	0.0155081	0.605232	0.174171	0.604326
3120000	71.4804	1	-0.651128	1.52077	0.000198897	0.580812	0.011454	0.0273242	0.576233	0.165345	0.942997
3127500	72.3099	1	-0.102973	1.3698	0.000116982	0.579614	0.00667468	0.0158775	0.594083	0.170942	0.62746
3135000	71.6454	1	-1.32911	1.74735	0.00012439	0.579875	0.00693503	0.016507	0.601854	0.173146	0.663274
3142500	72.2964	1	0.248206	1.27807	0.00012384	0.579983	0.00705748	0.0168029	0.595561	0.171322	0.67871
3150000	68.9324	1	0.809313	1.14335	0.000173731	0.580717	0.00889918	0.0212248	0.625888	0.17985	0.838215
3157500	71.9405	1	0.279023	1.26519	0.000155477	0.58071	0.00881317	0.0210193	0.595271	0.171061	0.83295
3165000	72.9057	1	-0.2302	1.42495	0.000119014	0.579865	0.00692501	0.0164828	0.589105	0.16948	0.661974
3172500	69.5451	1	-2.17264	1.98326	0.000129834	0.579687	0.00674385	0.0160448	0.622928	0.179233	0.637401
3180000	72.9167	1	-0.871932	1.59577	0.000147562	0.580689	0.00863468	0.0205925	0.586439	0.168539	0.821503
3187500	72.6271	1	-0.532325	1.50596	8.69188e-05	0.578733	0.00511748	0.0121478	0.559267	0.161258	0.256137
3195000	71.3218	1	-0.11024	1.36175	0.000148341	0.580601	0.00820174	0.0195559	0.604387	0.17374	0.790501
3202500	73.1298	1	-0.82562	1.58531	0.000113134	0.579573	0.0066379	0.0157885	0.585696	0.168534	0.622039
3210000	73.0377	1	-0.393503	1.47114	0.00011243	0.579506	0.00657757	0.0156425	0.586275	0.168708	0.612939
3217500	73.2347	1	-0.827522	1.58977	0.000125206	0.580217	0.00736643	0.0175482	0.586522	0.168688	0.714191
3225000	72.9391	1	-0.283878	1.4322	9.4507e-05	0.578288	0.00556352	0.0131927	0.573854	0.165305	0.40586
3232500	72.7887	1	-1.10689	1.66661	0.000143984	0.580643	0.00837475	0.0199705	0.588892	0.169269	0.803478
3240000	72.6124	1	-0.0814105	1.37352	8.93651e-05	0.578369	0.00523929	0.0124262	0.565959	0.163132	0.303671
3247500	72.8436	1	-1.09736	1.66433	0.000113506	0.579527	0.00659647	0.0156882	0.588316	0.169293	0.615818
3255000	72.8288	1	-0.772638	1.5808	0.000104868	0.578923	0.00610945	0.0145091	0.584393	0.168233	0.532063
3262500	73.0085	1	-0.702948	1.55343	9.73526e-05	0.578444	0.00572996	0.0135924	0.576873	0.166137	0.449111
3270000	70.4547	1	-1.7078	1.82406	0.000159285	0.580679	0.00857053	0.0204391	0.611753	0.175821	0.817209
3277500	73.1673	1	-0.866433	1.60154	0.000113624	0.579613	0.00667429	0.0158765	0.58551	0.168476	0.627403
3285000	72.1779	1	-0.205038	1.42514	0.000123764	0.579955	0.00702501	0.0167244	0.596686	0.171649	0.674698
3292500	71.7674	1	-1.16574	1.69677	0.000102103	0.578477	0.00575968	0.013664	0.589716	0.169829	0.456332
3300000	72.4926	1	-0.579183	1.516	8.73812e-05	0.578719	0.00512073	0.0121551	0.560747	0.161683	0.257496
3307500	72.6953	1	-0.0338857	1.36806	0.000124859	0.580107	0.00721212	0.0171761	0.5918	0.170223	0.697055
3315000	72.9847	1	-0.681201	1.55615	0.000128269	0.580292	0.00748424	0.017832	0.589008	0.169391	0.72655
3322500	72.8516	1	-0.225687	1.42217	0.000102972	0.57879	0.00600911	0.0142663	0.582925	0.167827	0.511918
3330000	73.1598	1	-0.484689	1.49172	0.000101183	0.578738	0.00596905	0.0141694	0.579345	0.166803	0.503544
3337500	70.4778	1	0.522247	1.21821	0.000193457	0.580728	0.0106422	0.0253827	0.595127	0.170846	0.918177
3345000	72.0411	1	-1.50337	1.78535	0.000142475	0.58056	0.00806649	0.0192316	0.597503	0.171774	0.779759
3352500	72.6017	1	-1.23685	1.70507	0.000113166	0.579445	0.00652495	0.0155151	0.590301	0.169873	0.604781
3360000	71.6671	1	-1.64062	1.82484	0.000120428	0.579664	0.00672223	0.0159925	0.600822	0.172876	0.634328
3367500	72.0775	1	-1.26367	1.72625	0.000126206	0.58005	0.00713885	0.0169993	0.597927	0.171993	0.688516
3375000	72.1971	1	-1.42235	1.76477	0.000120641	0.579798	0.00685395	0.0163111	0.595988	0.171468	0.652578
3382500	70.8608	1	-1.50269	1.7666	0.000127335	0.579854	0.00691311	0.0164541	0.609843	0.175448	0.660421
3390000	71.9877	1	-0.907851	1.61559	8.73774e-05	0.579133	0.00504744	0.011993	0.560414	0.161628	0.225206
3397500	73.1181	1	-0.321122	1.44474	0.000102609	0.578832	0.00604042	0.0143421	0.580702	0.167182	0.518328
3405000	72.9985	1	-0.392497	1.46251	9.61953e-05	0.578376	0.00566517	0.0134365	0.575642	0.165796	0.432863
3412500	72.4836	1	-0.909511	1.61511	0.000173108	0.580725	0.0101259	0.0241511	0.580144	0.166593	0.898929
3420000	72.8594	1	-0.78427	1.57021	0.000107163	0.579097	0.00624317	0.0148328	0.5855	0.168531	0.557221
3427500	72.5678	1	-1.23662	1.71188	0.000137688	0.580511	0.00793133	0.0189072	0.592555	0.170365	0.768463
3435000	72.5304	1	-1.04012	1.64258	0.000109997	0.579213	0.00633339	0.0150513	0.589593	0.169696	0.573204
3442500	70.4971	1	-1.73779	1.86071	0.000110248	0.578705	0.00594403	0.014109	0.60572	0.174401	0.498215
3450000	72.9391	1	-0.528046	1.49698	0.00010508	0.578967	0.00614303	0.0145904	0.58368	0.168022	0.538555
3457500	71.1697	1	0.325623	1.26871	9.95799e-05	0.578264	0.00552463	0.0130997	0.590282	0.170048	0.394991
3465000	69.2725	1	-2.09353	1.96109	0.000113204	0.578599	0.00586066	0.0139076	0.617063	0.177683	0.479864
3472500	72.7053	1	-1.15348	1.68709	0.000113385	0.579485	0.00655963	0.0155991	0.589481	0.169633	0.610181
3480000	72.0692	1	-0.460505	1.46605	0.00016466	0.580735	0.00942481	0.0224794	0.589997	0.169488	0.867247
3487500	72.6206	1	-1.23222	1.70062	0.000125592	0.580125	0.00723618	0.0172341	0.592575	0.170443	0.699801
3495000	73.2136	1	-0.80819	1.58658	0.000126426	0.580261	0.00743356	0.01771	0.586738	0.168743	0.721307
3502500	72.504	1	-0.946255	1.61668	0.000102234	0.578652	0.00590263	0.0140089	0.584841	0.168397	0.489217
3510000	70.1548	1	-1.91529	1.88788	0.000138894	0.580214	0.00736158	0.0175365	0.617951	0.177728	0.713669
3517500	73.0298	1	-0.466168	1.47774	0.000135055	0.5805	0.00790151	0.0188355	0.588002	0.169059	0.76589
3525000	72.7358	1	-0.0242489	1.35768	9.76719e-05	0.57841	0.00569838	0.0135164	0.578911	0.16673	0.441279
3532500	72.2362	1	0.0540464	1.33994	8.65957e-05	0.57915	0.00504508	0.0119878	0.557873	0.160897	0.224106
3540000	71.7655	1	0.112614	1.32223	0.000195075	0.580788	0.0113196	0.0270022	0.574991	0.165001	0.939286
3547500	73.3037	1	-0.655444	1.53956	0.000116663	0.579824	0.00688094	0.0163763	0.585006	0.168306	0.656182
3555000	72.0523	1	-0.431511	1.49385	0.000142604	0.580563	0.00807726	0.0192574	0.597357	0.171731	0.780635
3562500	71.5782	1	0.22609	1.3008	0.000130542	0.580143	0.00726032	0.0172924	0.603161	0.173485	0.702528
3570000	71.4751	1	-0.786844	1.59221	0.000101863	0.578406	0.00569457	0.0135072	0.591333	0.170309	0.440323
3577500	72.7918	1	-0.593205	1.53315	0.000123969	0.580086	0.0071842	0.0171087	0.590798	0.169937	0.693833
3585000	71.0845	1	-0.988471	1.61455	0.000127048	0.579888	0.00694966	0.0165424	0.607647	0.174811	0.665164
3592500	72.7814	1	-0.353908	1.46119	0.000104275	0.578867	0.00606735	0.0144072	0.584361	0.168231	0.52375
3600000	71.7167	1	-1.24167	1.69158	0.000150323	0.580655	0.0084345	0.0201135	0.599434	0.172293	0.807772
3607500	72.3441	1	0.037051	1.34831	0.000161349	0.580734	0.00931164	0.0222094	0.588066	0.168943	0.861421
3615000	73.0354	1	-0.757266	1.57262	0.000149263	0.580706	0.00877855	0.0209365	0.584515	0.167973	0.830785
3622500	71.6023	1	-0.967957	1.64787	0.00017451	0.580729	0.00987905	0.0235624	0.591055	0.169749	0.888574
3630000	72.7266	1	-0.73485	1.57322	0.000115426	0.579619	0.00667947	0.0158891	0.589926	0.169746	0.62816
3637500	73.2312	1	-0.388876	1.46521	0.000112805	0.579577	0.00664134	0.0157968	0.584708	0.168249	0.622551
3645000	69.3202	1	-2.2399	2.00197	0.000132093	0.579752	0.00680794	0.0161998	0.625588	0.17999	0.646329
3652500	73.2338	1	-0.59195	1.52175	0.000139439	0.580607	0.00822688	0.0196162	0.585028	0.168172	0.792439
3660000	72.6495	1	-0.620344	1.54094	0.000157446	0.580731	0.00916887	0.0218687	0.585999	0.168363	0.853753
3667500	71.7727	1	-0.315826	1.46223	0.00014293	0.580543	0.00801719	0.0191133	0.60037	0.172603	0.775706
3675000	73.1771	1	-0.298226	1.43519	0.000122374	0.580087	0.00718496	0.0171106	0.586954	0.168832	0.693921
3682500	72.8696	1	-0.448386	1.47851	9.21402e-05	0.578231	0.00542539	0.0128634	0.570616	0.16441	0.365732
3690000	72.4584	1	-0.613394	1.5238	0.000181946	0.58073	0.0107146	0.0255555	0.574749	0.164989	0.920641
3697500	72.0747	1	0.281941	1.26972	8.96052e-05	0.57854	0.00516904	0.0122646	0.567576	0.163628	0.277091
3705000	72.1233	1	-0.859879	1.58622	0.000109245	0.579053	0.0062091	0.0147503	0.592512	0.170554	0.550983
3712500	71.1934	1	-0.420903	1.49066	0.000109411	0.578824	0.00603439	0.0143275	0.599879	0.172704	0.517102
3720000	72.9397	1	-0.216237	1.41623	9.80164e-05	0.57847	0.00575374	0.0136497	0.578003	0.166457	0.454899
3727500	69.5692	1	0.59094	1.17838	0.000248701	0.582578	0.0140802	0.0337313	0.559683	0.160334	0.993481
3735000	72.5695	1	-0.301552	1.44696	0.000100836	0.578572	0.00583915	0.0138556	0.58317	0.167928	0.474977
3742500	70.0624	1	-1.95641	1.90121	0.000132925	0.579953	0.00702293	0.0167194	0.618464	0.177914	0.674439
3750000	70.8863	1	-0.847675	1.59736	8.48097e-05	0.585512	0.00480807	0.0116	0.528052	0.152594	0.0587152
3757500	72.4342	1	0.0271176	1.34777	9.12947e-05	0.578274	0.00531044	0.0125922	0.570732	0.16448	0.328673
3765000	71.6054	1	-1.64554	1.82978	0.00012982	0.580118	0.00722674	0.0172114	0.60285	0.173399	0.698728
3772500	71.6515	1	-0.973472	1.62465	9.25717e-05	0.578348	0.00525159	0.0124548	0.575823	0.16597	0.308123
3780000	71.112	1	-0.708379	1.53058	0.000189461	0.580728	0.0106501	0.0254014	0.588683	0.168995	0.918447
3787500	73.0144	1	-0.787801	1.58452	0.000140609	0.580609	0.00823476	0.0196351	0.587179	0.16879	0.793042
3795000	72.6256	1	-1.09669	1.66026	0.000112442	0.579404	0.00648957	0.0154294	0.58983	0.169742	0.599175
3802500	71.4979	1	0.126806	1.29966	0.000177901	0.580726	0.010056	0.0239843	0.590551	0.169587	0.896076
3810000	72.9147	1	-0.443691	1.47149	0.000110465	0.579344	0.00643985	0.0153091	0.586599	0.168819	0.59113
3817500	71.114	1	0.0403955	1.35781	0.000117135	0.579326	0.00642481	0.0152726	0.604666	0.174021	0.588655
3825000	71.8833	1	0.122978	1.33024	0.000144243	0.580578	0.00812526	0.0193725	0.598921	0.172176	0.784494
3832500	71.8009	1	0.139099	1.32562	0.000132145	0.580243	0.00740618	0.017644	0.600957	0.172835	0.718429
3840000	73.0765	1	-0.176789	1.40286	0.000121657	0.580034	0.00711865	0.0169505	0.587855	0.169098	0.686114
3847500	69.5352	1	0.915155	1.08173	9.12931e-05	0.581201	0.00489331	0.0116841	0.566286	0.163458	0.140334
3855000	72.7732	1	-0.0605708	1.37104	9.75792e-05	0.578411	0.00570005	0.0135204	0.578578	0.166634	0.441697
3862500	72.472	1	-0.94223	1.60934	0.000130698	0.580298	0.00749473	0.0178573	0.594145	0.170867	0.727622
3870000	71.9211	1	-0.747265	1.5596	9.10667e-05	0.57841	0.00521842	0.012378	0.571629	0.164774	0.295988
3877500	72.7413	1	0.0395679	1.34077	0.000110394	0.579295	0.00639936	0.015211	0.588023	0.169235	0.584428
3885000	70.1221	1	0.93246	1.08676	0.000121876	0.579371	0.00646256	0.015364	0.615201	0.177048	0.594829
3892500	72.4092	1	-0.0289837	1.37063	0.000143966	0.580616	0.00826133	0.0196987	0.593136	0.1705	0.795064
3900000	71.9275	1	-0.642891	1.51723	0.000137159	0.580423	0.00772566	0.018413	0.599429	0.172362	0.750101
3907500	71.9516	1	-0.281263	1.41825	0.000186381	0.580735	0.0108018	0.0257637	0.578806	0.166145	0.923539
3915000	72.2979	1	-0.14812	1.40352	0.00017525	0.580724	0.0101955	0.0243168	0.581342	0.16693	0.901703
3922500	70.8361	1	0.400503	1.24087	0.00021441	0.581048	0.0122368	0.029208	0.572947	0.164326	0.962003
3930000	73.0479	1	-0.80252	1.58473	0.000103119	0.578851	0.0060552	0.0143778	0.581578	0.167431	0.521314
3937500	71.9354	1	0.227693	1.28112	9.22894e-05	0.578305	0.00528202	0.0125257	0.5744	0.165548	0.318896
3945000	73.0115	1	-0.513357	1.50311	0.000153525	0.580726	0.00904084	0.0215631	0.58323	0.167579	0.846555
3952500	72.2899	1	-0.558775	1.50425	9.47741e-05	0.578239	0.00546732	0.0129631	0.577549	0.166395	0.378375
3960000	73.2366	1	-0.784819	1.57852	0.000130359	0.580398	0.00767471	0.0182904	0.586346	0.168606	0.745318
3967500	70.4421	1	-0.548421	1.53625	0.000209564	0.580865	0.0116955	0.0279039	0.583568	0.167426	0.949316
3975000	68.9194	1	-0.498468	1.51788	0.000107357	0.578261	0.00551922	0.0130868	0.613074	0.176615	0.393455
3982500	72.4658	1	0.0583634	1.3372	9.0546e-05	0.578311	0.00527693	0.0125138	0.569044	0.164006	0.317117
3990000	72.5152	1	-0.46445	1.49655	0.000109543	0.579177	0.00630512	0.0149828	0.5895	0.169673	0.568279
3997500	71.0939	1	-0.272301	1.44279	9.34997e-05	0.578427	0.00521081	0.0123604	0.579318	0.166994	0.293142
4005000	71.3315	1	-0.929639	1.61135	9.14369e-05	0.578614	0.00514706	0.0122146	0.573507	0.165348	0.268323
4012500	71.8448	1	-0.234532	1.41881	8.18239e-05	0.586647	0.00480205	0.0116173	0.513838	0.148522	0.0447344
4020000	72.8541	1	-1.03079	1.65302	0.00011426	0.579577	0.00664156	0.0157974	0.588458	0.169328	0.622584
4027500	72.3247	1	-0.657896	1.54027	8.57926e-05	0.579358	0.00501891	0.0119316	0.55487	0.160049	0.211594
4035000	70.1475	1	-0.874404	1.61624	0.000237029	0.581949	0.0135368	0.0323808	0.561995	0.161054	0.985755
4042500	69.6997	1	-1.42594	1.7729	0.000224393	0.581096	0.0123459	0.029472	0.582659	0.1671	0.964336
4050000	72.3402	1	-0.0452955	1.35978	9.08032e-05	0.57832	0.00527034	0.0124984	0.569972	0.164276	0.314799
4057500	72.1654	1	0.236535	1.2779	0.000114094	0.579396	0.00648313	0.0154139	0.594405	0.17106	0.598145
4065000	72.7591	1	0.015264	1.34993	0.000112957	0.579471	0.00654714	0.0155688	0.588867	0.169458	0.608246
4072500	71.1504	1	-0.93849	1.6166	8.81619e-05	0.57989	0.00496832	0.0118262	0.561061	0.161873	0.185574
4080000	69.7924	1	1.07445	1.0415	8.81469e-05	0.585093	0.00481139	0.0115963	0.540181	0.156084	0.064413
4087500	70.3932	1	-0.787774	1.54845	0.000156327	0.580645	0.00838394	0.0199925	0.613255	0.176271	0.804145
4095000	72.9	1	-0.19385	1.41423	0.000126363	0.580206	0.00735053	0.0175099	0.589853	0.169648	0.712476
4102500	72.6359	1	-0.288003	1.43968	9.15204e-05	0.578245	0.00535455	0.0126959	0.570463	0.164388	0.34334
4110000	72.8661	1	-0.266998	1.43553	0.000109669	0.579277	0.00638485	0.0151759	0.586667	0.168847	0.581991
4117500	72.8212	1	-1.14754	1.68169	0.00013669	0.580516	0.00794211	0.018933	0.589989	0.169626	0.769384
4125000	73.1657	1	-0.406812	1.47059	0.000104354	0.578973	0.0061474	0.0146009	0.58149	0.167391	0.53939
4132500	71.9471	1	-0.447552	1.46854	0.000100081	0.578397	0.0056859	0.0134864	0.586439	0.168901	0.438138
4140000	69.6124	1	-1.62815	1.79949	0.000123713	0.579354	0.00644806	0.015329	0.620431	0.178555	0.592473
4147500	72.3881	1	-0.552926	1.5227	0.000108374	0.579061	0.00621489	0.0147643	0.589916	0.169806	0.552052
4155000	71.2412	1	0.0770368	1.31956	0.000212372	0.581076	0.0123019	0.0293655	0.568197	0.162957	0.963403
4162500	73.1055	1	-0.944912	1.62254	0.000115549	0.579715	0.00677122	0.016111	0.586565	0.168767	0.641246
4170000	71.9634	1	0.257776	1.28505	0.000157166	0.580719	0.00892356	0.021283	0.594401	0.1708	0.83968
4177500	71.5824	1	0.429077	1.22152	0.000111568	0.579074	0.0062252	0.0147893	0.598132	0.17217	0.553945
4185000	71.9722	1	0.247867	1.27226	0.000116118	0.579478	0.00655301	0.015583	0.59681	0.171743	0.609157
4192500	72.1147	1	-0.0422829	1.36903	8.59115e-05	0.57958	0.00499557	0.0118823	0.554722	0.160023	0.199924
4200000	70.4631	1	0.824505	1.11017	0.00011973	0.579325	0.0064239	0.0152705	0.611366	0.175949	0.588506
4207500	72.1567	1	0.160636	1.31091	9.48948e-05	0.578234	0.00545132	0.012925	0.578369	0.166636	0.373603
4215000	72.5546	1	-0.443559	1.48538	9.15103e-05	0.578252	0.00534089	0.0126637	0.570744	0.164473	0.338862
4222500	69.9675	1	-0.0774688	1.40314	0.000221328	0.581063	0.0122727	0.0292948	0.580978	0.166626	0.962778
4230000	72.2064	1	-0.176004	1.39213	0.000101992	0.578566	0.00583416	0.0138436	0.586685	0.168941	0.473833
4237500	73.0357	1	-0.587138	1.51935	0.000155161	0.580731	0.00915366	0.0218324	0.582274	0.167294	0.852914
4245000	71.9233	1	0.205382	1.2916	8.2243e-05	0.584398	0.0048185	0.011594	0.524705	0.151588	0.0746129
4252500	72.0229	1	0.121564	1.32226	8.89488e-05	0.578684	0.00512883	0.0121734	0.565732	0.163116	0.260869
4260000	71.4891	1	-0.0978474	1.37124	8.95473e-05	0.578925	0.00507966	0.0120636	0.5676	0.163681	0.239832
4267500	72.6128	1	-0.99274	1.62661	0.00012264	0.579989	0.00706442	0.0168196	0.59239	0.170409	0.67956
4275000	72.2718	1	0.192067	1.2919	0.000145523	0.580629	0.00831433	0.0198257	0.594317	0.170834	0.79904
4282500	70.4911	1	0.826436	1.11831	0.00011919	0.579298	0.00640176	0.0152168	0.610902	0.175819	0.584827
4290000	72.0952	1	-0.638284	1.51685	0.000140474	0.580524	0.00796426	0.0189862	0.597238	0.171708	0.771269
4297500	72.2646	1	-0.111282	1.39558	0.000114903	0.579473	0.00654916	0.0155737	0.593836	0.170888	0.60856
4305000	73.1521	1	-0.601241	1.52519	0.000101192	0.578737	0.00596811	0.0141672	0.579407	0.166821	0.503347
4312500	71.4608	1	-0.979401	1.64291	9.3274e-05	0.57834	0.00525663	0.0124665	0.577918	0.166572	0.309931
4320000	72.2586	1	-0.420736	1.45603	0.000153197	0.580706	0.00877552	0.0209293	0.592279	0.170204	0.830594
4327500	72.054	1	0.00500928	1.33963	0.000107108	0.578883	0.00607974	0.0144372	0.591762	0.170359	0.526216
4335000	71.8897	1	-0.106141	1.39965	0.000150481	0.580667	0.0084963	0.0202615	0.597403	0.171704	0.812117
4342500	72.6363	1	-0.319361	1.45457	0.000118816	0.579795	0.00685153	0.0163052	0.591559	0.170195	0.652252
4350000	72.4544	1	-0.870183	1.59705	9.47759e-05	0.578249	0.00549511	0.0130293	0.576749	0.166157	0.386525
4357500	71.7732	1	0.206245	1.28375	0.00017616	0.580726	0.0100502	0.0239705	0.587854	0.168813	0.895838
4365000	73.2773	1	-0.502739	1.49342	0.000121067	0.580045	0.00713248	0.0169839	0.585881	0.168529	0.687761
4372500	71.472	1	-1.51291	1.77299	0.00014862	0.580616	0.00826173	0.0196997	0.602632	0.17323	0.795095
4380000	72.4828	1	-0.671337	1.55906	0.000137859	0.580506	0.0079179	0.0188749	0.593441	0.170621	0.767308
4387500	72.5295	1	0.106996	1.32337	0.000101053	0.578577	0.00584348	0.0138661	0.583638	0.168062	0.475965
4395000	72.6885	1	-0.647141	1.52494	0.000143294	0.580627	0.00830292	0.0197984	0.590178	0.169646	0.79819
4402500	71.9337	1	0.0791162	1.3304	0.00018976	0.580751	0.011026	0.0262995	0.576602	0.165491	0.930653
4410000	73.054	1	-1.00579	1.63888	0.000122409	0.580065	0.00715708	0.0170433	0.588141	0.169176	0.690666
4417500	72.6693	1	-0.634104	1.54452	0.000157395	0.580731	0.00917236	0.0218771	0.585779	0.168299	0.853945
4425000	72.5566	1	-0.234351	1.41691	0.000175078	0.580723	0.0102869	0.0245348	0.577957	0.16595	0.905259
4432500	71.7399	1	0.0677723	1.34768	0.000130744	0.58018	0.00731181	0.0174165	0.601548	0.173016	0.708252
4440000	73.0502	1	-0.599793	1.52495	9.68345e-05	0.578421	0.00570918	0.0135424	0.576053	0.165905	0.443975
4447500	73.1362	1	-0.341377	1.44674	0.00013725	0.580559	0.00806449	0.0192268	0.58652	0.168617	0.779597
4455000	72.9794	1	-0.986919	1.63962	0.000117633	0.579806	0.0068625	0.0163317	0.588168	0.169217	0.653725
4462500	72.8376	1	-0.0809675	1.37027	0.000116673	0.579719	0.00677521	0.0161207	0.589251	0.169539	0.641803
4470000	72.5282	1	-0.592805	1.50925	0.000161843	0.580735	0.00940727	0.0224375	0.585552	0.168212	0.866358
4477500	73.1833	1	-0.442879	1.47861	0.000141805	0.580639	0.00835823	0.0199309	0.585034	0.168162	0.802274
4485000	71.9472	1	0.276546	1.26946	0.000164948	0.580735	0.00940008	0.0224204	0.5914	0.169893	0.865992
4492500	73.1952	1	-0.432639	1.47144	0.000125039	0.580204	0.0073466	0.0175004	0.586909	0.168801	0.71205
4500000	72.6749	1	-0.453976	1.47595	9.61621e-05	0.578322	0.00560651	0.0132957	0.577482	0.16634	0.417518
4507500	72.6587	1	-1.04755	1.65181	0.000100135	0.578546	0.0058176	0.0138036	0.581921	0.167573	0.470014
4515000	72.1725	1	0.0774849	1.32147	0.000166111	0.580734	0.00955357	0.0227864	0.587998	0.168901	0.873615
4522500	70.8023	1	0.2993	1.2773	9.6369e-05	0.57828	0.00530467	0.0125787	0.5865	0.169027	0.32671
4530000	72.8798	1	-0.739787	1.56352	0.000161632	0.580734	0.0095181	0.0227018	0.581259	0.166969	0.871887
4537500	72.7049	1	-0.152733	1.40195	0.000102302	0.578706	0.00594427	0.0141095	0.583476	0.167997	0.498266
4545000	71.2136	1	0.577749	1.19112	0.000153894	0.580666	0.00849188	0.0202509	0.604309	0.173689	0.811809
4552500	71.7299	1	-0.388435	1.46673	0.000209406	0.581094	0.0123411	0.0294604	0.563012	0.161466	0.964235
4560000	71.7975	1	-1.53121	1.78307	0.000135511	0.580357	0.00759666	0.0181027	0.600909	0.172801	0.737801
4567500	72.3663	1	-1.37881	1.7488	0.000117767	0.579674	0.00673117	0.0160142	0.593784	0.170849	0.635603
4575000	72.7628	1	-1.10977	1.67222	0.000107905	0.579125	0.00626488	0.0148854	0.586665	0.168863	0.561137
4582500	72.0574	1	-0.0684968	1.35627	0.000143271	0.580576	0.00811804	0.0193552	0.597179	0.171676	0.783918
4590000	72.7086	1	-0.302994	1.44121	0.000169091	0.580728	0.00994559	0.0237211	0.579513	0.166428	0.891444
4597500	72.287	1	-0.536446	1.48912	0.000142007	0.580573	0.00810893	0.0193334	0.594889	0.171019	0.783189
4605000	72.7682	1	-0.456767	1.48321	8.844e-05	0.578416	0.0052159	0.0123722	0.563358	0.162391	0.295051
4612500	72.9389	1	-1.07642	1.66356	0.000121811	0.580014	0.00709454	0.0168923	0.589184	0.169483	0.683219
4620000	71.7174	1	0.156899	1.31451	0.000189089	0.58074	0.0108848	0.0259619	0.580235	0.166548	0.926227
4627500	71.9888	1	0.342924	1.24935	0.000136655	0.580417	0.00771299	0.0183825	0.598825	0.17219	0.748921
4635000	72.3897	1	-0.386424	1.47034	9.22415e-05	0.578246	0.00535216	0.0126902	0.572761	0.165051	0.34256
4642500	72.017	1	0.041515	1.35267	0.000123114	0.579889	0.00695074	0.016545	0.598122	0.172071	0.665302
4650000	72.1426	1	-0.530688	1.49619	9.29563e-05	0.578247	0.00534903	0.0126829	0.575049	0.165711	0.341537
4657500	72.6752	1	-1.20868	1.69483	0.00013671	0.5805	0.00790285	0.0188387	0.591544	0.170077	0.766006
4665000	72.2484	1	-1.10946	1.68205	0.000118885	0.579711	0.00676732	0.0161016	0.595131	0.171232	0.640702
4672500	71.9649	1	-0.683453	1.53326	0.000111871	0.579195	0.00631951	0.0150177	0.595152	0.171298	0.570795
4680000	70.5883	1	-0.840548	1.61288	0.00021662	0.58106	0.0122656	0.0292776	0.574988	0.164908	0.962625
4687500	72.8822	1	-0.295542	1.42796	0.00013227	0.580407	0.00769463	0.0183383	0.589852	0.169612	0.747199
4695000	69.4318	1	-0.352394	1.47956	0.000121824	0.57919	0.00631569	0.0150084	0.621224	0.178803	0.570129
4702500	71.4691	1	0.0641837	1.31717	0.000122023	0.579709	0.00676485	0.0160956	0.603034	0.173506	0.640356
4710000	72.563	1	-1.07423	1.65258	0.000112571	0.579396	0.0064834	0.0154145	0.590414	0.169911	0.598188
4717500	72.3057	1	-1.34384	1.73716	0.000150896	0.580691	0.00864966	0.0206284	0.592468	0.170271	0.822491
4725000	73.1655	1	-0.829523	1.59103	0.000110269	0.579395	0.00648192	0.0154109	0.584405	0.168182	0.59795
4732500	72.296	1	-0.282228	1.44326	0.000101123	0.57853	0.00580421	0.0137713	0.585274	0.168541	0.466894
4740000	72.0886	1	0.298847	1.27046	0.000137438	0.58045	0.00778524	0.0185562	0.597695	0.171858	0.755573
4747500	72.9565	1	-0.703511	1.5551	0.000157899	0.580734	0.00930295	0.0221887	0.582053	0.167217	0.860965
4755000	70.2764	1	-0.333287	1.47143	0.000121489	0.579387	0.00647542	0.0153952	0.613689	0.176611	0.596905
4762500	73.1378	1	-0.408734	1.46837	0.000144694	0.580672	0.00852414	0.0203281	0.584772	0.16807	0.814043
4770000	71.7611	1	0.103653	1.33747	0.000148521	0.580636	0.00834129	0.0198903	0.599376	0.172286	0.801033
4777500	72.5272	1	-0.00116739	1.34377	0.000127534	0.580189	0.00732529	0.017449	0.593582	0.170723	0.709731
4785000	72.3979	1	-0.300491	1.44895	0.000105745	0.578875	0.00607313	0.0144212	0.588243	0.169347	0.524903
4792500	71.2022	1	0.266355	1.29032	0.000121402	0.57961	0.00667169	0.0158702	0.605326	0.174178	0.627023
4800000	73.0724	1	-0.4465	1.47843	9.82008e-05	0.57851	0.00578797	0.0137322	0.577334	0.166258	0.463078
4807500	70.5954	1	-0.790165	1.57431	8.67541e-05	0.5829	0.00484257	0.0116101	0.545244	0.157462	0.100609
4815000	70.6932	1	-1.50853	1.77595	0.00010305	0.578331	0.00561684	0.0133205	0.597458	0.172091	0.420267
4822500	71.5032	1	0.468889	1.21051	0.000146234	0.58058	0.00813225	0.0193893	0.602769	0.173282	0.78505
4830000	72.4335	1	-0.374314	1.44465	0.000137332	0.580488	0.00787313	0.0187674	0.594039	0.170798	0.763414
4837500	71.7112	1	0.476809	1.21632	0.000110508	0.579034	0.00619446	0.0147149	0.596513	0.171708	0.548267
4845000	72.2927	1	0.250713	1.28186	0.000112003	0.579289	0.00639481	0.0152	0.592475	0.170517	0.583665
4852500	70.6234	1	0.674473	1.16594	0.000179603	0.58073	0.00983016	0.0234459	0.601365	0.172715	0.886425
4860000	71.6903	1	-0.830564	1.59747	8.83343e-05	0.579109	0.00505083	0.0120003	0.563513	0.16252	0.226781
4867500	72.6933	1	-0.826725	1.59202	9.3567e-05	0.57824	0.00547156	0.0129731	0.573739	0.165296	0.37963
4875000	73.2408	1	-0.789102	1.5801	0.000127544	0.580306	0.00750714	0.0178872	0.586448	0.168652	0.728884
4882500	72.2272	1	-0.278579	1.42293	9.61538e-05	0.578266	0.00552884	0.0131098	0.57991	0.167059	0.396183
4890000	71.9977	1	-1.36759	1.74365	0.000102444	0.578548	0.00581975	0.0138088	0.588514	0.169471	0.470511
4897500	72.1303	1	-0.588516	1.50934	0.000187122	0.580743	0.0109305	0.026071	0.575705	0.165243	0.927679
4905000	72.6155	1	-1.00832	1.64413	9.78881e-05	0.578399	0.00568856	0.0134928	0.579888	0.167014	0.43881
4912500	72.9021	1	-0.997641	1.63206	0.000121476	0.579991	0.00706628	0.0168241	0.589497	0.169576	0.679788
4920000	72.2917	1	-1.12417	1.67807	9.66516e-05	0.57829	0.00556604	0.0131987	0.580249	0.167147	0.406553
4927500	72.0488	1	-0.250091	1.43011	8.64264e-05	0.579432	0.00501076	0.0119143	0.556749	0.160596	0.207578
4935000	71.7895	1	-1.06158	1.63845	0.000160996	0.580729	0.00910077	0.0217062	0.595052	0.17097	0.849963
4942500	72.2493	1	-0.212244	1.39884	0.000164407	0.580735	0.00947248	0.022593	0.587846	0.168865	0.869636
4950000	69.8911	1	-2.15616	1.96722	0.00013782	0.580127	0.007239	0.0172409	0.620636	0.178514	0.700121
4957500	70.8012	1	0.438129	1.22077	8.49869e-05	0.585752	0.00480645	0.0116028	0.527565	0.152461	0.0555917
4965000	70.7174	1	0.764275	1.12864	0.00010536	0.578452	0.00573728	0.01361	0.599862	0.172756	0.450901
4972500	73.2621	1	-0.563601	1.517	0.000127575	0.58031	0.00751448	0.0179048	0.586233	0.168589	0.729627
4980000	71.3236	1	-1.59309	1.81248	0.000104326	0.578518	0.00579457	0.0137481	0.594824	0.171293	0.464633
4987500	73.1021	1	-0.680965	1.54757	0.000149532	0.58071	0.00881684	0.021028	0.583646	0.167719	0.833177
4995000	72.0555	1	0.330356	1.25564	9.82495e-05	0.578324	0.00560898	0.0133016	0.583634	0.168111	0.418179
5002500	72.4455	1	-0.0452155	1.35802	9.98339e-05	0.57848	0.0057624	0.0136705	0.583029	0.167903	0.456987
5010000	73.2699	1	-0.465741	1.48416	0.000113158	0.579609	0.0066702	0.0158667	0.584472	0.168177	0.626806
5017500	73.1184	1	-0.626601	1.53372	0.000100832	0.578702	0.00594168	0.0141033	0.579363	0.166813	0.49771
5025000	69.6211	1	-0.176575	1.36936	0.000223054	0.581037	0.012211	0.0291457	0.585205	0.167844	0.96144
5032500	72.737	1	-0.231724	1.41561	0.000164423	0.580733	0.00964874	0.0230133	0.581665	0.167073	0.878152
5040000	72.107	1	-0.580319	1.51589	0.000196127	0.580832	0.0115553	0.0275672	0.568975	0.163253	0.945701
5047500	71.9085	1	-1.16502	1.6952	0.000174964	0.580726	0.0100249	0.0239101	0.586731	0.168494	0.894787
5055000	71.981	1	0.336588	1.2513	0.000103059	0.578585	0.00584925	0.01388	0.589187	0.169659	0.477281
5062500	73.0818	1	-0.521869	1.50231	9.72966e-05	0.578455	0.00574011	0.0136168	0.576353	0.165985	0.451593
5070000	73.1459	1	-0.639218	1.54163	0.000124613	0.580178	0.00730912	0.0174101	0.587381	0.168941	0.707957
5077500	72.107	1	-0.719563	1.54257	0.000173918	0.580726	0.0100332	0.0239299	0.584688	0.167906	0.895132
5085000	69.8338	1	-0.381429	1.44157	0.000105295	0.578299	0.00557792	0.0132272	0.605244	0.174344	0.409804
5092500	73.031	1	-0.359127	1.46198	0.000127748	0.580281	0.0074653	0.0177864	0.588552	0.169261	0.724604
5100000	72.7048	1	-0.781501	1.57477	0.000168915	0.580728	0.00993252	0.0236899	0.579661	0.166472	0.890885
5107500	72.9256	1	-0.38936	1.45561	0.000145807	0.580673	0.00852837	0.0203382	0.58686	0.16867	0.814334
5115000	71.881	1	-0.570462	1.52482	9.06146e-05	0.57848	0.00518977	0.012312	0.570561	0.164479	0.285154
5122500	73.2476	1	-0.784511	1.57894	0.000121198	0.580046	0.007133	0.0169852	0.586176	0.168614	0.687822
5130000	69.9991	1	-1.28835	1.71707	9.11831e-05	0.580174	0.00494751	0.0117847	0.569682	0.164379	0.173992
5137500	73.0818	1	-0.405587	1.47051	9.93111e-05	0.578586	0.00585075	0.0138836	0.578321	0.16653	0.477622
5145000	72.6341	1	-0.224746	1.42402	0.000101778	0.578651	0.00590229	0.0140081	0.583548	0.168025	0.489144
5152500	72.0456	1	0.157166	1.31763	0.00013388	0.580341	0.00756809	0.0180339	0.598412	0.172086	0.734991
5160000	70.5298	1	-1.39258	1.74478	0.000210549	0.580895	0.0118067	0.0281712	0.581342	0.166776	0.952083
5167500	72.5828	1	-0.243481	1.429	9.75382e-05	0.578374	0.00566398	0.0134337	0.579687	0.166961	0.432559
5175000	72.8788	1	-0.701674	1.56028	0.00015402	0.580725	0.00902836	0.0215333	0.58462	0.16798	0.845836
5182500	72.0068	1	0.144756	1.29984	0.000159011	0.580727	0.00905115	0.0215877	0.593182	0.170438	0.847146
5190000	73.1719	1	-0.877433	1.60598	0.000127036	0.580277	0.00745914	0.0177716	0.587149	0.168859	0.723967
5197500	72.7886	1	-0.52977	1.51357	0.000111826	0.579404	0.00648976	0.0154299	0.588204	0.169274	0.599206
5205000	73.0045	1	-0.40038	1.47461	0.00013176	0.580409	0.00769684	0.0183437	0.588628	0.169259	0.747407
5212500	72.9305	1	-0.616759	1.52379	0.000157831	0.580734	0.00928954	0.0221567	0.582402	0.167318	0.860258
5220000	71.2946	1	0.370892	1.2502	0.000193968	0.580752	0.0110296	0.026308	0.582843	0.167283	0.930762
5227500	68.2827	1	-0.641596	1.49742	0.000159571	0.580518	0.00794967	0.0189512	0.637145	0.183183	0.77003
5235000	72.7247	1	-1.15742	1.68833	0.000115969	0.579651	0.00670987	0.0159626	0.590091	0.169789	0.632558
5242500	71.3581	1	-0.733042	1.57009	0.000213041	0.581129	0.0124139	0.0296367	0.565636	0.162212	0.965755
5250000	72.6753	1	-0.182853	1.40985	9.62606e-05	0.578326	0.00561185	0.0133085	0.577603	0.166373	0.418943
5257500	72.4891	1	-1.30086	1.72142	0.000139651	0.580546	0.00802617	0.0191348	0.593099	0.170512	0.77645
5265000	72.3347	1	-1.03894	1.64299	0.000102692	0.578643	0.00589561	0.013992	0.586413	0.168851	0.487671
5272500	72.1708	1	-1.03902	1.65879	0.00010045	0.578461	0.00574553	0.0136299	0.585427	0.168597	0.452911
5280000	70.8982	1	-1.654	1.81206	0.000135788	0.580227	0.0073808	0.0175828	0.610219	0.175502	0.715731
5287500	72.8119	1	-0.694535	1.54772	9.5551e-05	0.578314	0.00559763	0.0132744	0.575931	0.165895	0.415139
5295000	72.5964	1	-1.21212	1.70589	0.000124515	0.580073	0.00716816	0.01707	0.592735	0.170497	0.691964
5302500	68.9086	1	-1.18704	1.70411	9.27927e-05	0.581666	0.00487588	0.0116555	0.569066	0.164285	0.127965
5310000	71.4807	1	-1.13071	1.69344	0.000120915	0.579648	0.0067072	0.0159562	0.602652	0.173404	0.632174
5317500	72.7042	1	-0.950808	1.62826	9.84381e-05	0.578448	0.00573407	0.0136023	0.579936	0.167018	0.450118
5325000	70.7588	1	-1.28019	1.70523	0.000107192	0.57857	0.00583777	0.0138523	0.601321	0.173155	0.47466
5332500	72.6962	1	-0.482751	1.50161	0.000152475	0.580715	0.00887126	0.0211581	0.587368	0.168784	0.836523
5340000	73.1737	1	-0.649991	1.53285	0.000132121	0.580441	0.00776395	0.018505	0.58684	0.168739	0.753632
5347500	72.7637	1	-0.00230637	1.34931	0.000131421	0.580365	0.00761295	0.0181419	0.591134	0.169989	0.73939
5355000	71.2806	1	-0.205604	1.43255	0.000188927	0.580729	0.0106861	0.0254874	0.586632	0.168403	0.919677
5362500	72.4769	1	-0.418635	1.47795	8.96114e-05	0.578385	0.00523086	0.0124067	0.566866	0.163396	0.300588
5370000	72.047	1	-1.07805	1.67085	0.000101802	0.578518	0.00579477	0.0137486	0.587579	0.169207	0.464682
5377500	72.6397	1	-0.0780529	1.3765	0.000160353	0.580734	0.00935084	0.0223029	0.584851	0.168016	0.863464
5385000	73.0931	1	-0.919009	1.61509	0.000138011	0.58057	0.00809865	0.0193087	0.586847	0.168708	0.782363
5392500	71.0704	1	0.645313	1.17153	0.000138887	0.580356	0.00759636	0.0181019	0.608361	0.174944	0.737772
5400000	72.7406	1	-0.719854	1.56259	9.35689e-05	0.578243	0.00547961	0.0129923	0.573515	0.16523	0.382002
5407500	72.2812	1	0.203573	1.28764	0.000127604	0.580149	0.00726813	0.0173112	0.596023	0.171431	0.703405
5415000	72.4467	1	-0.484295	1.48132	0.000101381	0.57858	0.00584584	0.0138718	0.584497	0.168309	0.476503
5422500	70.5811	1	0.740861	1.13611	0.000171403	0.580734	0.00931863	0.0222261	0.605853	0.174053	0.861788
5430000	71.1437	1	-0.145854	1.41721	0.0001804	0.580725	0.0100782	0.0240372	0.593906	0.170549	0.896988
5437500	72.9827	1	-0.256671	1.42048	0.000141629	0.580623	0.00828797	0.0197626	0.5873	0.16882	0.797073
5445000	71.5337	1	0.34257	1.24195	0.000151982	0.580664	0.00847708	0.0202155	0.601106	0.17277	0.810776
5452500	71.8991	1	0.322541	1.25525	9.3609e-05	0.578251	0.00534305	0.0126688	0.577203	0.166334	0.339574
5460000	72.7769	1	-0.339323	1.45976	0.000131979	0.580385	0.00764941	0.0182296	0.590962	0.169935	0.742908
5467500	70.7129	1	-1.81621	1.86514	0.000120609	0.579443	0.00652289	0.0155101	0.609491	0.175396	0.604457
5475000	72.7605	1	0.0126754	1.35116	0.000117305	0.579738	0.00679383	0.0161657	0.590097	0.169781	0.644386
5482500	71.9966	1	0.342434	1.25725	0.000108377	0.578959	0.00613683	0.0145754	0.593009	0.170709	0.537364
5490000	72.3793	1	-0.537714	1.49967	0.000183994	0.580736	0.0108223	0.0258126	0.574414	0.164883	0.924208
5497500	71.6878	1	-0.390714	1.44756	0.000113068	0.579205	0.00632712	0.0150361	0.598019	0.172122	0.572119
5505000	71.7189	1	-0.857265	1.60744	9.2579e-05	0.578331	0.0052625	0.0124802	0.575658	0.165918	0.312025
5512500	72.5405	1	-0.0550955	1.36218	0.000160529	0.580734	0.0093276	0.0222475	0.585999	0.168348	0.862257
5520000	72.1772	1	-1.32374	1.7394	0.000114967	0.579456	0.00653383	0.0155366	0.59462	0.171115	0.606173
5527500	68.9585	1	1.16988	1.02224	0.000155683	0.580513	0.00793528	0.0189166	0.629926	0.181109	0.768801
5535000	72.3188	1	-0.546203	1.50304	9.01551e-05	0.578379	0.005234	0.012414	0.568536	0.163877	0.301742
5542500	72.966	1	-0.38541	1.46446	9.41251e-05	0.578278	0.00554762	0.0131547	0.573187	0.165117	0.401454
5550000	72.305	1	0.197824	1.30053	0.000129004	0.580209	0.00735429	0.0175189	0.595834	0.171367	0.712883
5557500	73.1575	1	-0.356273	1.45742	0.000110574	0.579413	0.00649763	0.015449	0.584589	0.168233	0.600461
5565000	72.8317	1	-0.634746	1.52667	0.000105135	0.578943	0.00612479	0.0145462	0.58454	0.168273	0.535043
5572500	69.9216	1	-1.39587	1.74887	9.18737e-05	0.57991	0.0049667	0.0118229	0.572686	0.165228	0.184689
5580000	72.7667	1	-1.07183	1.65587	0.000109079	0.57921	0.00633115	0.0150459	0.587218	0.169013	0.572817
5587500	72.5646	1	-0.417037	1.47075	8.57832e-05	0.579099	0.00505223	0.0120034	0.555331	0.16016	0.227425
5595000	72.3475	1	-0.104753	1.37493	9.52415e-05	0.578252	0.00550148	0.0130445	0.577976	0.166509	0.388368
5602500	70.4729	1	0.782646	1.13463	0.000146358	0.580479	0.00785042	0.0187128	0.61416	0.176585	0.761414
5610000	72.7375	1	-0.423112	1.47543	8.8251e-05	0.578449	0.00520149	0.012339	0.562938	0.162276	0.289629
5617500	71.4062	1	-0.0317156	1.38106	0.00014495	0.580548	0.00803061	0.0191455	0.604072	0.173667	0.776817
5625000	72.573	1	0.0793045	1.33062	0.000144331	0.580633	0.00833171	0.0198674	0.591222	0.169943	0.800326
5632500	73.1545	1	-0.529787	1.50859	0.000109614	0.579347	0.00644229	0.015315	0.584237	0.168139	0.591529
5640000	72.9787	1	-0.337836	1.44391	0.000149363	0.580705	0.00876681	0.0209085	0.58514	0.168154	0.830045
5647500	72.214	1	0.19893	1.29193	9.21899e-05	0.578265	0.00532124	0.0126175	0.573294	0.165215	0.332319
5655000	73.1912	1	-0.481611	1.49001	0.000142338	0.580647	0.00839369	0.0200158	0.584811	0.168094	0.804849
5662500	72.9833	1	-0.178099	1.3984	0.000119442	0.579905	0.0069678	0.0165862	0.588453	0.169287	0.667488
5670000	72.7368	1	-0.16272	1.39834	8.96054e-05	0.578319	0.0052711	0.0125002	0.566186	0.163185	0.315069
5677500	72.1534	1	0.31108	1.26428	0.000112318	0.579274	0.00638302	0.0151715	0.593783	0.170895	0.581683
5685000	73.1762	1	-0.590616	1.52459	0.00010599	0.579095	0.00624155	0.0148289	0.58235	0.167624	0.556928
5692500	73.007	1	-0.465613	1.48776	9.54698e-05	0.57834	0.00562731	0.0133456	0.574721	0.16554	0.423033
5700000	71.6614	1	-1.162	1.70303	0.000149179	0.580638	0.00835038	0.0199121	0.600353	0.172566	0.8017
5707500	73.0056	1	-0.140265	1.3926	0.000109438	0.579297	0.00640101	0.015215	0.585407	0.168482	0.584703
5715000	72.7981	1	-0.920935	1.60954	0.000152625	0.580718	0.00891372	0.0212595	0.58611	0.168418	0.83909
5722500	72.7769	1	-0.227822	1.41809	8.94433e-05	0.578322	0.00526901	0.0124953	0.565711	0.163049	0.314331
5730000	72.1412	1	-0.440727	1.46052	0.000152061	0.580694	0.00866914	0.0206749	0.594023	0.170716	0.823769
5737500	70.7158	1	-0.116137	1.40785	0.000128574	0.579885	0.0069458	0.0165331	0.611445	0.175904	0.664667
5745000	71.4245	1	0.110144	1.32831	0.000206022	0.580934	0.0119335	0.0284764	0.571046	0.16381	0.955133
5752500	72.8499	1	-0.497037	1.5017	0.000102443	0.578752	0.00597959	0.0141949	0.582542	0.167722	0.505766
5760000	71.3276	1	-1.13401	1.67726	8.83139e-05	0.579543	0.0049992	0.0118899	0.56252	0.162269	0.201773
5767500	73.0383	1	-0.226589	1.41719	0.000101938	0.578762	0.00598778	0.0142147	0.580798	0.167218	0.507484
5775000	72.7737	1	-0.44235	1.48974	0.000124296	0.580097	0.00719871	0.0171437	0.590998	0.169993	0.695512
5782500	72.6061	1	-0.399109	1.4627	8.95149e-05	0.578357	0.00524599	0.0124418	0.566327	0.163235	0.306104
5790000	70.9571	1	-1.21854	1.69393	9.51113e-05	0.578323	0.00526788	0.0124927	0.583381	0.168142	0.313932
5797500	72.8113	1	-0.0973574	1.37625	0.000102339	0.578735	0.00596651	0.0141633	0.582741	0.167781	0.503008
5805000	70.9664	1	-0.739037	1.59011	0.0001608	0.58071	0.0088192	0.0210337	0.605146	0.173898	0.833324
5812500	72.7233	1	-0.242898	1.41147	0.000140088	0.580576	0.00811891	0.0193573	0.590474	0.169748	0.783987
5820000	72.9271	1	-0.176158	1.39812	0.00014093	0.580608	0.00822896	0.0196212	0.588069	0.169046	0.792598
5827500	72.9605	1	-0.701889	1.55844	0.000101692	0.578725	0.00595933	0.0141459	0.581168	0.16733	0.501483
5835000	72.1872	1	-0.445244	1.46776	0.000184005	0.580731	0.0107406	0.0256174	0.577131	0.16567	0.921511
5842500	72.9805	1	-0.978737	1.6339	0.000108332	0.579213	0.00633343	0.0150514	0.585113	0.168406	0.573213
5850000	71.8399	1	-0.563949	1.5153	8.29244e-05	0.583363	0.0048336	0.0116015	0.53118	0.15342	0.0918789
5857500	72.0997	1	-1.48098	1.77532	0.00011823	0.579638	0.00669756	0.0159328	0.596316	0.171582	0.630784
5865000	71.5016	1	-0.920733	1.5991	0.000191983	0.580748	0.0109868	0.0262057	0.581266	0.166834	0.929442
5872500	73.0102	1	-1.02439	1.64768	0.000117439	0.579802	0.00685843	0.0163219	0.587846	0.169125	0.653179
5880000	73.2759	1	-0.635411	1.537	0.000117401	0.579858	0.00691753	0.0164648	0.585397	0.168414	0.660999
5887500	73.1988	1	-0.645492	1.54143	0.000113301	0.579601	0.0066627	0.0158485	0.585139	0.16837	0.625705
5895000	68.7636	1	-2.05294	1.93672	0.000105162	0.578233	0.00539141	0.0127829	0.610545	0.175926	0.355162
5902500	72.0009	1	-0.947031	1.62763	8.86149e-05	0.578771	0.00510923	0.0121293	0.564704	0.16283	0.25265
5910000	71.0266	1	-1.42343	1.77664	0.000121855	0.579595	0.00665718	0.0158351	0.607055	0.174677	0.624892
5917500	71.884	1	-1.30221	1.72149	0.000100377	0.578401	0.00569018	0.0134967	0.587157	0.169107	0.439218
5925000	72.6585	1	-1.21034	1.69993	0.000111876	0.579374	0.00646488	0.0153697	0.58933	0.169602	0.595205
5932500	73.0847	1	-0.795424	1.57855	0.000104326	0.578949	0.0061298	0.0145584	0.582094	0.167568	0.536012
5940000	73.2856	1	-0.706478	1.55442	0.000129034	0.580363	0.00760804	0.01813	0.585932	0.168493	0.738912
5947500	72.3138	1	-0.197256	1.39667	0.000112347	0.579318	0.00641822	0.0152567	0.592443	0.170504	0.587565
5955000	73.0479	1	-1.01023	1.63998	0.000123814	0.580127	0.00723788	0.0172382	0.588301	0.169213	0.699994
5962500	72.6586	1	-0.373005	1.46864	0.000108311	0.579127	0.00626621	0.0148886	0.587715	0.169165	0.561376
5970000	70.2837	1	-1.34565	1.76285	0.000148649	0.580509	0.00792451	0.0188908	0.615962	0.177096	0.767876
5977500	72.774	1	-0.105148	1.37976	9.5724e-05	0.578317	0.00560031	0.0132808	0.576365	0.16602	0.41586
5985000	70.604	1	-0.561369	1.5026	9.09048e-05	0.579375	0.00501708	0.0119277	0.571126	0.164739	0.210696
5992500	71.2838	1	0.414173	1.24538	0.000135332	0.580273	0.00745351	0.017758	0.606245	0.174351	0.723384
6000000	73.021	1	-0.292848	1.43363	9.99709e-05	0.578618	0.00587581	0.0139441	0.579321	0.166813	0.483268
6007500	72.6493	1	-0.247688	1.41836	9.27126e-05	0.578231	0.00541917	0.0128487	0.57255	0.164969	0.363819
6015000	72.5617	1	-0.401451	1.46149	9.24758e-05	0.578233	0.00539234	0.0127851	0.572512	0.164966	0.355454
6022500	71.565	1	0.149386	1.30144	0.000197151	0.580797	0.0113716	0.0271267	0.576356	0.165388	0.940738
6030000	72.783	1	-0.383514	1.45921	9.10988e-05	0.578244	0.00535631	0.0127	0.569106	0.163996	0.343914
6037500	73.1872	1	-0.397912	1.46522	0.000138891	0.580594	0.00817958	0.0195028	0.585653	0.168357	0.788778
6045000	72.6875	1	-0.400349	1.45793	0.000163315	0.580734	0.00955869	0.0227986	0.582849	0.167422	0.873863
6052500	71.8925	1	-1.09779	1.66486	9.1556e-05	0.578371	0.00523845	0.0124243	0.572868	0.165123	0.303366
6060000	73.0355	1	-0.625823	1.53901	0.00013902	0.580584	0.00814369	0.0194167	0.587279	0.168828	0.785958
6067500	72.1909	1	0.0964823	1.31578	0.000160647	0.580732	0.00921482	0.0219784	0.590263	0.169584	0.856261
6075000	72.1855	1	-0.0698533	1.37612	8.48352e-05	0.580065	0.0049551	0.0117997	0.54984	0.158647	0.178282
6082500	72.9543	1	-0.344257	1.45508	9.93415e-05	0.578559	0.00582883	0.0138307	0.579205	0.166788	0.472609
6090000	71.9222	1	-1.04836	1.63773	0.000171022	0.580731	0.00977594	0.0233166	0.588723	0.169089	0.884003
6097500	72.3847	1	-0.670936	1.55324	9.64331e-05	0.578293	0.00557057	0.0132096	0.57945	0.166915	0.407797
6105000	72.2631	1	-0.0721276	1.36223	0.000168576	0.580731	0.00974481	0.0232424	0.585586	0.168191	0.882594
6112500	72.1076	1	0.286138	1.27328	0.000102986	0.578609	0.00586894	0.0139275	0.588248	0.169385	0.481728
6120000	72.4777	1	-0.172234	1.39419	9.72069e-05	0.57834	0.00562777	0.0133467	0.579911	0.167034	0.423154
6127500	72.9025	1	-0.892469	1.6115	0.000102261	0.578752	0.00597963	0.014195	0.582024	0.167572	0.505774
6135000	71.4102	1	-0.878592	1.60687	8.50136e-05	0.581959	0.00486646	0.0116411	0.543543	0.15693	0.120823
6142500	70.0499	1	0.956584	1.07875	9.67113e-05	0.578445	0.00520349	0.0123436	0.589279	0.169869	0.290387
6150000	71.5733	1	0.47304	1.22139	0.000113244	0.579187	0.00631301	0.0150019	0.599056	0.172423	0.56966
6157500	73.1145	1	-0.213524	1.41292	0.000124356	0.580162	0.00728612	0.0173546	0.587678	0.169029	0.705413
6165000	72.1192	1	-0.177711	1.41258	9.6712e-05	0.578272	0.00553957	0.0131354	0.58126	0.167445	0.399204
6172500	73.1673	1	-0.705403	1.54882	0.000121934	0.580064	0.00715677	0.0170425	0.587012	0.168851	0.690629
6180000	71.8912	1	0.333773	1.25047	0.000149563	0.580657	0.008442	0.0201315	0.597631	0.171774	0.808305
6187500	72.7199	1	-0.0629005	1.36425	0.000142992	0.580624	0.00829381	0.0197766	0.589899	0.169566	0.79751
6195000	72.1642	1	-0.00610843	1.36629	0.000154498	0.580711	0.00882515	0.0210479	0.592951	0.170393	0.833692
6202500	73.0594	1	-0.348393	1.44551	0.000121398	0.580018	0.00709942	0.0169041	0.587991	0.16914	0.683808
6210000	72.782	1	-0.0416701	1.36798	0.000135483	0.580482	0.00785905	0.0187335	0.590569	0.169801	0.762176
6217500	72.0466	1	0.124224	1.32615	0.000113067	0.579297	0.00640169	0.0152167	0.595005	0.171244	0.584816
6225000	72.918	1	-0.41396	1.46723	9.58656e-05	0.578345	0.00563311	0.0133595	0.575721	0.165826	0.424556
6232500	72.5083	1	-0.735935	1.55131	0.000164636	0.580734	0.00957974	0.0228488	0.584461	0.167883	0.874877
6240000	72.0707	1	-1.03822	1.65619	9.39882e-05	0.578233	0.00539031	0.0127803	0.577226	0.166325	0.354815
6247500	73.269	1	-0.668088	1.5444	0.000111445	0.579499	0.00657145	0.0156277	0.583946	0.168038	0.612001
6255000	72.8209	1	-0.694737	1.54029	0.000129724	0.580318	0.00752781	0.0179369	0.590626	0.169851	0.730972
6262500	72.8636	1	-1.06402	1.65566	0.000143967	0.580648	0.00839609	0.0200216	0.588057	0.169027	0.805022
6270000	72.0225	1	-0.169345	1.39375	8.89185e-05	0.578691	0.00512729	0.0121699	0.565641	0.16309	0.260229
6277500	72.8708	1	-0.622898	1.53258	0.000163673	0.580733	0.00964834	0.0230124	0.58035	0.166696	0.878134
6285000	72.1135	1	-0.121873	1.39135	0.00019029	0.580764	0.0111435	0.0265806	0.573569	0.16461	0.934198
6292500	68.4208	1	1.28234	0.990327	0.000125662	0.579165	0.00629599	0.0149607	0.631774	0.181842	0.56667
6300000	71.4359	1	-0.597677	1.50219	0.000130527	0.580117	0.00722448	0.0172059	0.604581	0.173898	0.69847
6307500	71.9436	1	-0.421626	1.47985	8.64909e-05	0.579542	0.00499931	0.0118901	0.556687	0.160587	0.201826
6315000	70.2642	1	-1.51361	1.79575	0.000205687	0.580793	0.0113482	0.0270705	0.589477	0.169156	0.940086
6322500	70.2013	1	-0.759658	1.55673	0.000242584	0.582489	0.0140118	0.0335603	0.554705	0.158916	0.992568
6330000	72.3718	1	0.00482436	1.35772	0.000101569	0.578576	0.00584207	0.0138627	0.585177	0.168506	0.475645
6337500	72.4556	1	-0.764665	1.57233	8.81059e-05	0.578598	0.00515145	0.0122246	0.562937	0.162299	0.270095
6345000	72.1968	1	-0.421788	1.46652	0.000191575	0.580781	0.0112722	0.0268886	0.571334	0.163957	0.937941
6352500	72.7569	1	-0.220401	1.42401	0.000119422	0.579855	0.00691388	0.0164559	0.590558	0.169899	0.660522
6360000	71.1001	1	-0.504496	1.51936	0.000130061	0.580033	0.00711719	0.016947	0.607879	0.174858	0.685939
6367500	73.0128	1	-0.856667	1.59232	0.000113378	0.57956	0.00662615	0.0157601	0.586796	0.168852	0.620289
6375000	70.8235	1	-1.09842	1.66623	8.72955e-05	0.581298	0.00488937	0.0116775	0.553377	0.159737	0.13762
6382500	72.7033	1	-0.986871	1.63783	0.000158694	0.580733	0.00926672	0.0221022	0.584807	0.168011	0.859048
6390000	72.9745	1	-0.425154	1.48123	0.000111905	0.579456	0.00653404	0.0155371	0.58664	0.168819	0.606205
6397500	71.3373	1	-1.36189	1.7487	9.56778e-05	0.578244	0.00535646	0.0127004	0.58323	0.168066	0.343964
6405000	71.8149	1	0.0106862	1.36175	0.000182533	0.580724	0.0104851	0.0250076	0.58336	0.167483	0.912636
6412500	73.0608	1	-0.890059	1.60414	0.000141113	0.580621	0.00827929	0.0197418	0.586555	0.168606	0.796421
6420000	72.7537	1	-0.0211626	1.35968	0.000100457	0.578589	0.00585268	0.0138883	0.581577	0.167467	0.478059
6427500	70.6069	1	0.404963	1.2472	9.87104e-05	0.578234	0.00538741	0.0127734	0.591624	0.170475	0.353895
6435000	70.6237	1	0.807235	1.12136	0.000102765	0.578309	0.00559048	0.0132573	0.597514	0.172114	0.413212
6442500	71.697	1	-0.254863	1.43929	0.000104835	0.578636	0.0058903	0.0139791	0.592701	0.170663	0.486494
6450000	72.6183	1	-0.2889	1.43991	9.10357e-05	0.578261	0.00532647	0.0126298	0.569581	0.164143	0.334071
6457500	72.4892	1	-0.834474	1.59382	9.01935e-05	0.578331	0.00526254	0.0124803	0.568193	0.163766	0.312038
6465000	73.1972	1	-0.4692	1.48165	0.000126854	0.580274	0.0074548	0.0177611	0.586899	0.168787	0.723518
6472500	72.3017	1	-0.618207	1.53596	8.97843e-05	0.578423	0.0052126	0.0123645	0.567667	0.163635	0.293815
6480000	72.9319	1	-0.531353	1.49691	0.000109144	0.579257	0.00636903	0.0151376	0.585889	0.168625	0.579315
6487500	70.193	1	0.692604	1.13937	0.00018091	0.580731	0.00974961	0.0232539	0.606456	0.174184	0.882812
6495000	72.3514	1	0.163853	1.30528	9.16761e-05	0.578269	0.00531685	0.0126072	0.571788	0.164782	0.330841
6502500	72.3644	1	0.142964	1.31225	9.1325e-05	0.578284	0.00530088	0.0125698	0.571022	0.164567	0.325415
6510000	72.3229	1	-0.797661	1.58095	8.75693e-05	0.578791	0.0051051	0.0121201	0.561363	0.161869	0.250892
6517500	72.8145	1	-0.283207	1.42421	0.000144017	0.580645	0.00838446	0.0199937	0.588595	0.169183	0.804183
6525000	72.7077	1	-0.336689	1.45892	0.000149957	0.5807	0.00871801	0.0207918	0.588094	0.169007	0.826936
6532500	72.6178	1	-1.20332	1.69879	0.000109235	0.579182	0.00630914	0.0149925	0.588511	0.169388	0.568982
6540000	73.1147	1	-0.685687	1.54778	0.000101433	0.578745	0.00597437	0.0141823	0.579862	0.166951	0.504668
6547500	71.5774	1	-0.249077	1.40321	0.000135931	0.580338	0.00756301	0.0180217	0.603183	0.173459	0.734487
6555000	72.9231	1	-0.890979	1.60178	0.000111289	0.579402	0.00648813	0.015426	0.586854	0.168886	0.598945
6562500	73.169	1	-0.422783	1.47811	0.000118631	0.579901	0.00696421	0.0165776	0.586594	0.168753	0.66703
6570000	71.5836	1	-0.843604	1.6066	9.82697e-05	0.578266	0.00552858	0.0131092	0.586264	0.168889	0.39611
6577500	72.4152	1	-1.25644	1.70505	0.000143346	0.580607	0.0082259	0.0196138	0.593205	0.170523	0.792363
6585000	73.1709	1	-0.89114	1.60921	0.000119627	0.579953	0.0070227	0.0167189	0.586722	0.168783	0.674411
6592500	73.1435	1	-0.640578	1.54011	0.000108095	0.579238	0.00635378	0.0151006	0.583667	0.167988	0.576714
6600000	72.6143	1	-0.688907	1.53612	0.000138295	0.58053	0.00798045	0.0190251	0.591966	0.170191	0.772636
6607500	72.7595	1	-1.03934	1.64197	0.000132664	0.580403	0.00768532	0.0183159	0.591092	0.169969	0.746322
6615000	71.6955	1	-1.00097	1.65305	0.000106903	0.578777	0.0059993	0.0142426	0.594326	0.171111	0.509886
6622500	68.6864	1	-0.429413	1.43374	0.000222245	0.580862	0.0116845	0.0278775	0.601333	0.172524	0.949038
6630000	70.7954	1	0.565943	1.20172	0.000129434	0.579943	0.00701059	0.0166896	0.610797	0.17571	0.672898
6637500	72.9462	1	-0.147557	1.39541	0.000141161	0.580613	0.00824859	0.0196682	0.587809	0.16897	0.794097
6645000	73.2548	1	-0.731493	1.55944	0.000117592	0.579864	0.00692371	0.0164797	0.585626	0.168479	0.661805
6652500	72.2323	1	0.218765	1.28803	9.12809e-05	0.57831	0.00527772	0.0125156	0.571334	0.164666	0.317394
6660000	71.036	1	0.184364	1.28819	9.37982e-05	0.578415	0.00521636	0.0123732	0.580167	0.167236	0.295223
6667500	72.7952	1	-0.813301	1.58107	9.9219e-05	0.578516	0.00579292	0.0137441	0.580142	0.167065	0.464246
6675000	71.0863	1	-1.48429	1.79486	0.000148099	0.580577	0.00811991	0.0193597	0.607084	0.174523	0.784067
6682500	72.9851	1	-0.504733	1.50538	0.000123482	0.5801	0.00720304	0.0171542	0.588889	0.169386	0.696012
6690000	71.6427	1	-1.22512	1.69976	9.44432e-05	0.57825	0.0053439	0.0126708	0.579749	0.167067	0.339853
6697500	70.1782	1	-1.3294	1.72283	9.8454e-05	0.578279	0.00530585	0.0125814	0.592786	0.170838	0.327111
6705000	71.2265	1	-0.561518	1.49558	0.000109304	0.578825	0.0060352	0.0143294	0.599553	0.17261	0.517268
6712500	71.3061	1	-0.932007	1.64129	0.000139194	0.580398	0.00767575	0.0182929	0.605846	0.174213	0.745417
6720000	71.7121	1	-1.44386	1.77413	0.000109599	0.578971	0.006146	0.0145976	0.595978	0.171562	0.539123
6727500	71.4648	1	-1.54715	1.79868	0.000103489	0.578497	0.00577699	0.0137057	0.593077	0.170793	0.460473
6735000	73.2091	1	-0.558407	1.50781	0.000114857	0.579698	0.00675464	0.0160709	0.585466	0.168453	0.638923
6742500	71.364	1	0.574261	1.18432	9.92233e-05	0.578273	0.00553975	0.0131359	0.588753	0.169603	0.399255
6750000	72.6646	1	-0.359826	1.46655	0.000122487	0.579992	0.00706795	0.0168281	0.591878	0.170261	0.679991
6757500	72.1194	1	-0.697729	1.56414	0.000181822	0.580725	0.0105635	0.0251947	0.579584	0.166391	0.915434
6765000	72.6189	1	-0.162543	1.40826	0.000146898	0.580668	0.00850188	0.0202748	0.590039	0.169587	0.812505
6772500	68.7053	1	-1.69687	1.8149	0.000130529	0.579523	0.00659302	0.0156799	0.631041	0.181588	0.615296
6780000	72.328	1	-0.921095	1.61828	9.00469e-05	0.578387	0.00522995	0.0124046	0.568255	0.163797	0.300254
6787500	72.4573	1	-1.29919	1.72036	0.000141998	0.580588	0.00815725	0.0194492	0.593018	0.170476	0.787027
6795000	69.8573	1	-0.570688	1.48861	0.000128305	0.579678	0.0067355	0.0160246	0.6196	0.178277	0.636218
6802500	71.6897	1	-1.54087	1.80046	0.000153169	0.580683	0.00859525	0.0204982	0.59896	0.172141	0.818876
6810000	71.4622	1	-1.2328	1.69681	0.000100902	0.578354	0.00564275	0.0133827	0.590325	0.17003	0.427071
6817500	72.302	1	-1.05162	1.65376	9.32557e-05	0.578233	0.00539038	0.0127805	0.57497	0.165675	0.354835
6825000	72.3714	1	-0.130596	1.39076	8.32605e-05	0.580871	0.00490798	0.0117099	0.542003	0.156432	0.15006
6832500	73.1237	1	-0.360142	1.4517	0.000108085	0.579232	0.00634914	0.0150894	0.583826	0.168034	0.57592
6840000	72.2044	1	-0.0742918	1.37016	8.44726e-05	0.580273	0.00494102	0.011772	0.547998	0.158128	0.170247
6847500	72.542	1	-1.00371	1.65	0.000116151	0.579619	0.00667955	0.0158893	0.591774	0.170277	0.628171
6855000	70.8845	1	0.130735	1.33405	0.000129	0.579941	0.00700823	0.0166839	0.60987	0.175444	0.672603
6862500	73.0079	1	-0.207124	1.41219	0.000142108	0.580632	0.00832485	0.0198509	0.586907	0.168703	0.79982
6870000	72.6822	1	-0.323201	1.4344	0.00015478	0.580724	0.00901131	0.0214926	0.586677	0.168572	0.84485
6877500	72.5078	1	-1.05459	1.64313	0.000136054	0.580465	0.00781796	0.0186348	0.593404	0.170621	0.758523
6885000	72.469	1	-1.0021	1.65172	0.000136901	0.580482	0.0078574	0.0187296	0.593714	0.170706	0.76203
6892500	72.6991	1	-0.399127	1.46582	0.000172614	0.580724	0.0101774	0.0242738	0.577566	0.165847	0.900988
6900000	73.1769	1	-0.523857	1.497	0.000117019	0.579816	0.0068724	0.0163557	0.586236	0.16866	0.655047
6907500	72.0087	1	-0.375701	1.46893	0.000194474	0.5808	0.0113905	0.027172	0.571822	0.164085	0.941261
6915000	72.9831	1	-0.699496	1.54449	0.000118828	0.579872	0.00693227	0.0165004	0.588354	0.169263	0.662916
6922500	72.8578	1	-0.865531	1.60878	0.000141032	0.580604	0.00821492	0.0195875	0.588811	0.169261	0.791519
6930000	71.4274	1	-0.210515	1.40314	8.98441e-05	0.578896	0.00508485	0.0120751	0.568563	0.163956	0.242123
6937500	72.2794	1	-0.830763	1.59227	8.77303e-05	0.578783	0.00510667	0.0121236	0.561879	0.162017	0.251564
6945000	72.4161	1	0.188322	1.29587	0.00013327	0.580374	0.00762998	0.0181828	0.594609	0.170986	0.741039
6952500	72.1596	1	0.183894	1.3038	9.53922e-05	0.578242	0.00547765	0.0129877	0.579132	0.166848	0.381426
6960000	72.6476	1	-0.517181	1.51265	0.000124104	0.580065	0.00715694	0.017043	0.592205	0.170345	0.69065
6967500	69.877	1	0.657102	1.16944	0.000230312	0.581392	0.0128682	0.0307404	0.573908	0.164538	0.974581
6975000	73.002	1	-0.776948	1.5764	9.9341e-05	0.57857	0.00583763	0.013852	0.578885	0.166695	0.474629
6982500	71.7771	1	-0.805129	1.60242	0.000164327	0.580734	0.00930214	0.0221867	0.593811	0.170595	0.860923
6990000	71.5593	1	-1.56313	1.81022	0.00012705	0.579987	0.0070617	0.016813	0.603057	0.173478	0.679227
6997500	72.1837	1	-1.38933	1.74993	0.000152658	0.5807	0.00871888	0.0207939	0.593336	0.170513	0.826992
7005000	71.4333	1	0.544565	1.19502	8.59225e-05	0.580896	0.00490678	0.0117078	0.550507	0.158888	0.149283
7012500	71.4232	1	-1.07158	1.64629	0.000195422	0.580769	0.0111865	0.0266835	0.579839	0.166405	0.935465
7020000	72.9152	1	-0.619111	1.5393	0.00012545	0.580172	0.00730081	0.01739	0.589676	0.169602	0.707041
7027500	73.0425	1	-0.973481	1.62985	0.000113372	0.579567	0.00663237	0.0157751	0.586533	0.168775	0.621217
7035000	72.0118	1	0.186127	1.30064	8.37148e-05	0.581446	0.0048837	0.011668	0.541353	0.156274	0.133636
7042500	71.8056	1	-1.29031	1.70731	0.000140691	0.580498	0.00789653	0.0188236	0.600342	0.172608	0.765458
7050000	71.6326	1	-1.54247	1.79186	0.00016294	0.580731	0.00916719	0.0218647	0.596197	0.171293	0.85366
7057500	72.8418	1	-0.710954	1.56523	0.000114643	0.579598	0.0066606	0.0158434	0.58868	0.169389	0.625396
7065000	73.0865	1	-0.304091	1.43433	0.000132568	0.580442	0.00776726	0.018513	0.587703	0.168986	0.753935
7072500	71.4274	1	-1.25788	1.69773	0.00017931	0.580725	0.010119	0.0241344	0.590687	0.169621	0.898647
7080000	72.6786	1	-0.00505458	1.35821	0.000109951	0.579248	0.00636157	0.0151195	0.588348	0.169334	0.578045
7087500	72.3968	1	-1.00741	1.62853	0.000153202	0.58071	0.00882002	0.0210356	0.590647	0.169731	0.833375
7095000	68.5624	1	0.828387	1.13859	0.000158239	0.580522	0.00795871	0.0189729	0.634108	0.182309	0.770798
7102500	71.9493	1	-1.0494	1.63822	0.000170137	0.580732	0.00972933	0.0232055	0.588835	0.169125	0.881887
7110000	71.3628	1	-1.02141	1.66541	0.000133282	0.580212	0.00735938	0.0175312	0.605427	0.174126	0.713433
7117500	72.3355	1	0.158434	1.30283	9.74586e-05	0.57833	0.00561623	0.013319	0.581043	0.167363	0.420106
7125000	72.3894	1	-0.489227	1.49812	8.84588e-05	0.578571	0.00515922	0.0122422	0.56401	0.162605	0.273201
7132500	73.0849	1	-0.756302	1.56789	0.000148564	0.580703	0.00875021	0.0208688	0.584177	0.167878	0.828994
7140000	70.453	1	-1.25699	1.69375	0.000116849	0.579136	0.00627289	0.0149048	0.610166	0.175626	0.562571
7147500	70.2094	1	0.764385	1.1449	0.0001509	0.580547	0.00802776	0.0191386	0.616459	0.177228	0.776581
7155000	72.6072	1	-0.70458	1.54181	0.000121496	0.579931	0.00699756	0.0166581	0.592294	0.170389	0.671262
7162500	71.0891	1	0.00495428	1.3355	0.00021392	0.581091	0.0123349	0.0294453	0.56924	0.163253	0.964103
7170000	72.3188	1	-1.0946	1.67081	9.7356e-05	0.578323	0.0056079	0.013299	0.58101	0.167356	0.41789
7177500	72.3974	1	-1.1967	1.70343	0.000114747	0.579496	0.00656921	0.0156223	0.592623	0.170536	0.611658
7185000	73.178	1	-0.489651	1.49156	0.000102643	0.578849	0.00605396	0.0143748	0.580282	0.167058	0.521064
7192500	71.4318	1	0.334627	1.2605	0.000190613	0.580738	0.0108635	0.025911	0.583277	0.167423	0.925543
7200000	72.0309	1	-1.29724	1.71298	0.00012494	0.579982	0.00705635	0.0168001	0.598245	0.172094	0.678572
7207500	68.1419	1	-2.13273	1.97711	0.000211033	0.580731	0.0107396	0.025615	0.618101	0.177431	0.921477
7215000	71.4801	1	-0.0687139	1.35303	0.000185842	0.580725	0.0105659	0.0252005	0.585874	0.168197	0.91552
7222500	69.2503	1	-1.81853	1.86657	0.000102395	0.578251	0.00534265	0.0126678	0.603691	0.173967	0.339442
7230000	72.9648	1	-0.149303	1.39878	0.000127121	0.580247	0.00741142	0.0176566	0.589218	0.169459	0.718982
7237500	71.4904	1	-0.334261	1.43357	0.00010223	0.578429	0.00571632	0.0135596	0.591632	0.17039	0.445748
7245000	73.22	1	-0.582205	1.51426	0.000129438	0.580366	0.00761499	0.0181468	0.586577	0.168678	0.739588
7252500	72.0904	1	-0.199875	1.41526	8.61784e-05	0.579488	0.0050048	0.0119017	0.555815	0.160331	0.204599
7260000	73.1444	1	-0.740539	1.56063	0.00011044	0.579401	0.00648716	0.0154236	0.58465	0.168252	0.598789
7267500	72.3449	1	-1.23042	1.70308	0.000102959	0.578664	0.00591193	0.0140314	0.586564	0.168892	0.491259
7275000	70.7269	1	-0.55585	1.48521	0.000140805	0.580365	0.00761238	0.0181405	0.611898	0.17596	0.739334
7282500	72.2094	1	-0.455631	1.47772	8.756e-05	0.578878	0.0050881	0.0120822	0.561301	0.16186	0.243544
7290000	71.7384	1	-1.46292	1.76251	0.000120154	0.579665	0.00672311	0.0159947	0.600101	0.172668	0.634455
7297500	72.3711	1	-0.621458	1.54584	0.000146799	0.580653	0.00842077	0.0200807	0.592882	0.170411	0.806794
7305000	71.0119	1	-1.56838	1.80003	9.93351e-05	0.578245	0.00548558	0.0130066	0.590745	0.170192	0.383751
7312500	72.6691	1	-0.242492	1.42019	8.75461e-05	0.578585	0.00515528	0.0122333	0.561121	0.161773	0.271631
7320000	72.8741	1	-0.567446	1.51096	9.572e-05	0.578331	0.00561756	0.0133222	0.575793	0.165851	0.420459
7327500	66.2139	1	-2.13477	1.97721	0.000105075	0.579525	0.00500095	0.0118936	0.613632	0.177012	0.202659
7335000	72.3433	1	-1.40314	1.75275	0.000123778	0.57999	0.00706512	0.0168213	0.595105	0.17119	0.679645
7342500	72.5362	1	0.126828	1.3124	0.000129728	0.580274	0.0074548	0.0177611	0.593511	0.170689	0.723518
7350000	72.6967	1	-0.101045	1.38783	0.000111173	0.579336	0.0064336	0.0152939	0.588726	0.169432	0.590103
7357500	72.3563	1	-0.068405	1.3835	0.000141418	0.580568	0.00809368	0.0192968	0.594238	0.170833	0.781963
7365000	72.5064	1	-0.585008	1.51899	8.65843e-05	0.578905	0.00508322	0.0120714	0.558146	0.160953	0.241404
7372500	71.3914	1	-1.23592	1.69624	0.000191016	0.580739	0.0108731	0.0259339	0.583574	0.167507	0.925851
7380000	71.864	1	0.347719	1.2578	0.000148938	0.580648	0.00839662	0.0200228	0.598103	0.171915	0.805061
7387500	73.0344	1	-0.151913	1.39469	0.000126906	0.58025	0.00741641	0.0176686	0.588524	0.169258	0.719508
7395000	72.2296	1	0.155392	1.30003	0.000110295	0.579155	0.00628797	0.0149413	0.592206	0.170454	0.565254
7402500	72.9023	1	-0.114252	1.38924	0.000125818	0.580185	0.00731915	0.0174342	0.589817	0.169641	0.709059
7410000	72.496	1	-1.0878	1.67472	0.000130345	0.58029	0.00748034	0.0178226	0.593908	0.1708	0.726151
7417500	72.4748	1	-0.491149	1.50324	0.000171326	0.580726	0.0100043	0.0238611	0.581306	0.166938	0.893928
7425000	69.6467	1	0.856967	1.11595	0.000205819	0.580756	0.0110749	0.0264164	0.598839	0.171869	0.932142
7432500	72.1136	1	-1.17218	1.69252	9.62538e-05	0.578258	0.00551471	0.013076	0.580642	0.167273	0.392167
7440000	73.1964	1	-0.462259	1.48062	0.00011306	0.579585	0.00664834	0.0158137	0.58509	0.168358	0.623588
7447500	72.4891	1	-0.583454	1.50586	0.000121745	0.579919	0.00698404	0.0166255	0.593445	0.170722	0.669554
7455000	73.1734	1	-0.316224	1.44002	0.000115282	0.579715	0.00677116	0.0161109	0.58589	0.168573	0.641238
7462500	73.1311	1	-0.667471	1.54495	0.000146993	0.580693	0.00866598	0.0206674	0.584156	0.16788	0.823562
7470000	72.7091	1	-1.05742	1.65158	0.000106047	0.578977	0.00615101	0.0146097	0.586047	0.168702	0.540079
7477500	72.3404	1	-1.31791	1.72535	0.000115063	0.579502	0.00657443	0.0156349	0.593227	0.170709	0.612459
7485000	72.9499	1	-0.209366	1.4076	0.000142515	0.580634	0.0083327	0.0198697	0.587454	0.16886	0.8004
7492500	72.6795	1	-0.14571	1.39139	9.05115e-05	0.578276	0.00530903	0.0125889	0.568308	0.163782	0.328192
7500000	72.7935	1	-0.804887	1.58654	9.60774e-05	0.578336	0.00562269	0.0133345	0.576699	0.16611	0.421814
