# Supplementary material for: Complexity of biological scaling suggests an absence of systematic trade-offs between sensory modalities in Drosophila
Source: Nat Commun. 2022 May 26;13:2944. doi: 10.1038/s41467-022-30579-y (PMC9135755; doi:10.1038/s41467-022-30579-y)
Supplement: Supplementary file 3 — Supplementary Code 1 [file 41467_2022_30579_MOESM3_ESM.zip › Farnworth-Montgomery_STATS-CODE/Fig1_HeadStructures/BayesTraits-OutputFiles/Keesey_ratio-eye.xlsx]

## Sheet: Keesey_ratio-eye.txt.Log
Options:
Model: Continuous: Regression
Tree File Name: Keesey_Ultrametric_tree.nexus
Data File Name: Keesey_ratio-eye.txt
Log File Name: Keesey_ratio-eye.txt.Log.txt
Save Initial Trees: False
Save Trees: False
Summary: False
Seed: 1561231091
Precision: 64 bits
Cores: 1
Analysis Type: MCMC
Sample Period: 7500
Iterations: 7500000
Burn in: 750000
MCMC ML Start: False
Schedule File: Keesey_ratio-eye.txt.Schedule.txt
Rate Dev: AutoTune									ESA: β=4.77, 95% CIs 4.67-4.87; tdf=56=3.24, P=0.002;
No of Rates: 2
Test for trait correlation: True
Kappa: Not in use
Delta: Not in use
Lambda: Estimate
OU: Not in use
Min Trans Taxa No: 10
RJ Local Kappa: False
RJ Local Lambda: False
RJ Local Delta: False
RJ Local OU: False
Restrictions:
Alpha None
Beta-2 None
Prior Information:
Priors
Alpha - uniform -100.00 100.00									eye
Beta-2 - uniform -100.00 100.00						Lh	Tree No	Alpha	Beta 1	Var	R^2	SSE	SST	s.e. Alpha	s.e. Beta-1	Lambda
Lambda - uniform 0.00 1.00					mean	-98.3824	1	-17.9217	4.76936	0.0351841	0.157767	1.99983	2.3825	8.30975	1.47357	0.45339	3.23661	0.00203356
Tree Information								Cis	0.102882									P sign
Trees: 1						EF ratio scales positively with eye size. as expected.
Taxa: 59
Sites: 1
Iteration	Lh	Tree No	Alpha	Beta 1	Var	R^2	SSE	SST	s.e. Alpha	s.e. Beta-1	Lambda
757500	-96.9446	1	-6.24889	2.74336	0.0248508	0.138224	1.4352	1.6654	7.93498	1.40834	0.004683
765000	-97.7364	1	-16.6459	4.57645	0.0390973	0.159801	2.29775	2.73477	8.27939	1.46832	0.670887
772500	-99.1807	1	-0.123135	1.60474	0.0288718	0.15286	1.57582	1.86016	8.40664	1.49082	0.221418
780000	-97.9064	1	-8.27008	3.04958	0.0310131	0.154778	1.78657	2.11373	8.29376	1.47089	0.408823
787500	-98.2176	1	-27.813	6.61225	0.0270165	0.150815	1.51604	1.78529	8.23151	1.45989	0.148994
795000	-97.8928	1	-21.2511	5.33053	0.0448025	0.166678	2.64114	3.16941	8.24803	1.46229	0.773141
802500	-98.984	1	-31.5919	7.10052	0.0421217	0.161154	2.37746	2.8342	8.44714	1.49798	0.698298
810000	-100.795	1	0.815551	1.31738	0.0359699	0.155312	1.88535	2.232	8.72417	1.54729	0.475212
817500	-100.21	1	-33.1187	7.25221	0.0446785	0.161969	2.42164	2.88968	8.61837	1.52829	0.712431
825000	-98.0802	1	-22.1174	5.41716	0.0302542	0.154479	1.7285	2.0443	8.30613	1.47304	0.364486
832500	-99.4501	1	-7.29559	2.72812	0.0456336	0.164498	2.54563	3.04683	8.48758	1.50492	0.748516
840000	-97.1456	1	-21.5135	5.48501	0.0252721	0.145572	1.46029	1.70909	8.02127	1.42304	0.0627023
847500	-98.5281	1	-7.66772	2.98798	0.0391216	0.158844	2.23497	2.65702	8.3968	1.48919	0.647385
855000	-96.983	1	-18.7433	4.91154	0.0255931	0.149424	1.4941	1.75658	8.04157	1.42631	0.118233
862500	-97.1852	1	-17.2076	4.61803	0.0286007	0.154181	1.68061	1.98697	8.16836	1.44857	0.324315
870000	-97.7006	1	-15.196	4.27086	0.0387342	0.159491	2.27812	2.7104	8.27623	1.46777	0.663728
877500	-97.5471	1	-20.4962	5.244	0.0357001	0.157141	2.10163	2.49345	8.26475	1.46583	0.590966
885000	-98.8778	1	-31.6061	7.19971	0.0428762	0.162166	2.43192	2.90263	8.42443	1.49389	0.715618
892500	-98.0954	1	-16.7233	4.63591	0.0426976	0.163329	2.4904	2.97656	8.30441	1.47253	0.733058
900000	-98.7295	1	-32.9132	7.46769	0.0282209	0.152543	1.56252	1.84377	8.3352	1.47816	0.206424
907500	-97.7181	1	-23.6611	5.72925	0.0332147	0.155639	1.93528	2.292	8.28508	1.46944	0.505152
915000	-97.2027	1	-25.4188	6.15382	0.025072	0.138677	1.43603	1.66724	7.97284	1.41502	0.00731266
922500	-98.8183	1	-10.5735	3.32299	0.0349404	0.155843	1.96287	2.32524	8.4427	1.4974	0.520789
930000	-98.9814	1	-30.9529	7.17798	0.029546	0.153712	1.6291	1.92499	8.40285	1.49013	0.276702
937500	-97.3044	1	-14.0376	4.12698	0.0291118	0.154348	1.70581	2.01716	8.19195	1.45277	0.345898
945000	-99.1322	1	-26.291	6.04724	0.0456104	0.165119	2.57371	3.08272	8.43672	1.49586	0.756021
952500	-100.463	1	-27.1833	6.66375	0.0610479	0.189284	3.37734	4.16587	8.38931	1.48553	0.90028
960000	-98.2776	1	-6.07076	2.62933	0.0286378	0.153547	1.61587	1.909	8.29784	1.47151	0.263619
967500	-96.8534	1	-22.6953	5.65851	0.0248074	0.140757	1.44077	1.67679	7.94075	1.40916	0.0206432
975000	-97.4944	1	-24.5463	5.98163	0.0290896	0.154263	1.69251	2.00122	8.21473	1.4568	0.33463
982500	-97.6496	1	-12.9166	3.86688	0.0346932	0.156426	2.0316	2.40832	8.27932	1.46843	0.5572
990000	-98.0201	1	-20.358	5.30269	0.0351955	0.156463	2.0355	2.41305	8.33153	1.47769	0.559165
997500	-100.64	1	-23.2605	5.97611	0.040593	0.157763	2.15461	2.5582	8.70788	1.54441	0.614529
1005000	-98.5568	1	-30.2501	6.89351	0.0330109	0.155194	1.86541	2.20809	8.39729	1.48931	0.462621
1012500	-99.1077	1	-23.4134	5.91796	0.040314	0.159208	2.25961	2.68747	8.47766	1.50351	0.656823
1020000	-97.3603	1	-15.7755	4.36016	0.0313637	0.155077	1.84438	2.1829	8.22616	1.45894	0.44892
1027500	-99.2999	1	-23.8595	5.73809	0.0279076	0.150397	1.5085	1.77553	8.37743	1.4858	0.138755
1035000	-97.2813	1	-21.2858	5.41631	0.0285764	0.154125	1.6731	1.97795	8.17938	1.45052	0.317674
1042500	-97.4953	1	-26.3255	6.28137	0.0271822	0.152732	1.57019	1.85325	8.16691	1.44831	0.215143
1050000	-98.412	1	-26.3387	6.14524	0.0361119	0.156725	2.06238	2.44568	8.38721	1.48756	0.572432
1057500	-100.832	1	-36.8735	7.9118	0.0566242	0.178345	3.05844	3.72229	8.55553	1.51587	0.85616
1065000	-98.2552	1	-26.8572	6.26632	0.039208	0.159247	2.26218	2.69066	8.35583	1.4819	0.657793
1072500	-98.2032	1	-27.6357	6.43077	0.0298902	0.154301	1.69827	2.00812	8.31564	1.4747	0.33954
1080000	-97.8868	1	-7.94601	3.05273	0.0292499	0.154163	1.67816	1.98403	8.26533	1.46577	0.322162
1087500	-97.6719	1	-22.0076	5.48344	0.0383356	0.159149	2.25567	2.68261	8.27417	1.46742	0.655335
1095000	-97.6631	1	-20.2211	5.11165	0.0285255	0.153894	1.64631	1.94575	8.22357	1.45835	0.29318
1102500	-98.7092	1	-28.0223	6.6663	0.0267484	0.146693	1.46762	1.71992	8.24816	1.46319	0.0759541
1110000	-98.0841	1	-10.3087	3.3536	0.0352956	0.156477	2.03694	2.4148	8.34059	1.4793	0.559889
1117500	-98.5151	1	-15.6545	4.33955	0.0262919	0.142328	1.44556	1.68544	8.18024	1.45152	0.032336
1125000	-99.4368	1	-14.7118	4.03131	0.060121	0.192146	3.4544	4.27602	8.21507	1.45445	0.909118
1132500	-96.9514	1	-14.2264	4.15489	0.02654	0.15249	1.56051	1.84129	8.08662	1.43408	0.20411
1140000	-97.6596	1	-20.6051	5.3122	0.0331611	0.155645	1.93603	2.29291	8.27692	1.46799	0.505584
1147500	-99.2658	1	-19.7404	5.03848	0.0654721	0.207998	3.8524	4.86413	8.02484	1.41952	0.946209
1155000	-98.9937	1	-10.0323	3.51915	0.0355896	0.156051	1.98895	2.35672	8.46901	1.50207	0.535015
1162500	-98.4507	1	-16.9299	4.72466	0.0417183	0.161543	2.39886	2.86104	8.36832	1.48398	0.705234
1170000	-98.6191	1	-16.7265	4.68942	0.0469895	0.168305	2.70742	3.2553	8.33573	1.47771	0.78881
1177500	-100.221	1	-4.17715	2.44525	0.0524844	0.172893	2.87789	3.47947	8.52155	1.51029	0.824485
1185000	-99.5603	1	-4.21087	2.22127	0.0416556	0.159861	2.30153	2.73946	8.53895	1.51434	0.672245
1192500	-97.727	1	-22.8493	5.57476	0.0309074	0.154804	1.79169	2.11985	8.26949	1.46659	0.412525
1200000	-98.739	1	-29.5464	6.73803	0.0323722	0.154921	1.81488	2.14759	8.4164	1.49266	0.428921
1207500	-97.6905	1	-9.292	3.25245	0.0300637	0.154549	1.74143	2.05977	8.25442	1.46388	0.374746
1215000	-97.3499	1	-18.461	4.83756	0.0320994	0.155348	1.89123	2.23906	8.22995	1.45964	0.478853
1222500	-96.6704	1	-14.0544	4.11957	0.0251525	0.14835	1.4818	1.73991	7.98602	1.41655	0.0994693
1230000	-98.0781	1	-17.7194	4.62188	0.0435907	0.16454	2.54756	3.04929	8.29215	1.47026	0.749038
1237500	-97.5406	1	-21.9484	5.50718	0.0339186	0.156072	1.99142	2.3597	8.26305	1.46554	0.536335
1245000	-98.4227	1	-4.16622	2.30897	0.0283513	0.153127	1.58915	1.87649	8.30612	1.47298	0.235925
1252500	-98.0483	1	-25.6431	6.09483	0.0271902	0.151764	1.53756	1.81265	8.22393	1.45848	0.176675
1260000	-97.6426	1	-3.67643	2.30338	0.0255556	0.143085	1.44833	1.69016	8.0665	1.43128	0.0385718
1267500	-98.0093	1	-18.8677	4.82852	0.0319649	0.155045	1.83846	2.1758	8.31637	1.47494	0.444976
1275000	-99.1048	1	-6.13547	2.56982	0.032563	0.154857	1.80224	2.13247	8.4667	1.50157	0.420062
1282500	-97.2018	1	-9.67333	3.3392	0.0263699	0.151634	1.53413	1.80833	8.10445	1.43729	0.172401
1290000	-98.2493	1	-8.88826	3.10322	0.0284125	0.153368	1.60346	1.89393	8.28846	1.46985	0.250972
1297500	-96.6181	1	-17.3144	4.71694	0.0248783	0.146253	1.46456	1.71545	7.9565	1.41149	0.0705272
1305000	-99.3654	1	-31.8276	7.08525	0.0471835	0.166805	2.64642	3.17623	8.45537	1.49904	0.77443
1312500	-97.6078	1	-25.3215	6.07895	0.0307272	0.154786	1.78823	2.11571	8.25218	1.46352	0.410022
1320000	-100.231	1	-33.184	7.24664	0.0507428	0.170008	2.7732	3.34124	8.55061	1.51567	0.803321
1327500	-97.7226	1	-18.6199	4.83776	0.0401709	0.160945	2.36575	2.81954	8.26992	1.46657	0.694429
1335000	-100.057	1	-6.85191	2.99933	0.0420393	0.159567	2.28297	2.71642	8.61296	1.52749	0.665513
1342500	-99.527	1	-18.9673	5.15481	0.0572612	0.184897	3.25478	3.99309	8.30234	1.47049	0.884866
1350000	-98.9362	1	-11.4361	3.58621	0.0542983	0.180843	3.1355	3.82772	8.26031	1.46337	0.868071
1357500	-99.5557	1	-27.0553	6.28535	0.0289547	0.152432	1.55838	1.83865	8.45028	1.49858	0.201647
1365000	-98.4652	1	-25.7736	6.27156	0.0339386	0.155585	1.92755	2.28271	8.39011	1.48806	0.500662
1372500	-96.9197	1	-21.0926	5.34411	0.0255004	0.149212	1.49142	1.75299	8.03026	1.42432	0.114256
1380000	-96.7214	1	-13.8456	4.10312	0.0251028	0.147619	1.47495	1.73039	7.98469	1.41637	0.0884065
1387500	-99.166	1	-14.6117	4.33907	0.0282053	0.151682	1.53537	1.8099	8.37968	1.4861	0.173959
1395000	-98.4077	1	-11.7223	3.58117	0.0286907	0.153484	1.61128	1.90343	8.3142	1.47441	0.258982
1402500	-96.6353	1	-18.4467	4.91428	0.0249124	0.146475	1.46607	1.71767	7.96105	1.41228	0.0732284
1410000	-97.6461	1	-21.4442	5.48955	0.0271527	0.152455	1.55923	1.8397	8.18165	1.45094	0.202624
1417500	-97.8727	1	-27.9489	6.57897	0.029092	0.154094	1.66914	1.9732	8.26055	1.46491	0.314137
1425000	-99.3022	1	-28.0523	6.376	0.0404412	0.159085	2.2514	2.67732	8.50635	1.50861	0.653711
1432500	-98.19	1	-15.7486	4.25975	0.0422136	0.162556	2.452	2.92796	8.32381	1.47602	0.721736
1440000	-97.013	1	-18.7527	4.97544	0.0265273	0.152364	1.55597	1.83566	8.09243	1.43512	0.198833
1447500	-97.7885	1	-26.4886	6.31737	0.0309048	0.154783	1.78753	2.11488	8.27737	1.46799	0.409516
1455000	-99.0541	1	-31.4652	7.25436	0.03523	0.155847	1.96341	2.3259	8.47654	1.5034	0.52109
1462500	-96.7378	1	-19.9616	5.16379	0.0252569	0.148675	1.4852	1.74458	7.99895	1.41881	0.104791
1470000	-98.7739	1	-15.617	4.17797	0.0390238	0.158485	2.20954	2.62567	8.43366	1.49575	0.637344
1477500	-99.3458	1	-15.0869	4.42965	0.0284731	0.1519	1.54131	1.81736	8.40937	1.49135	0.181289
1485000	-97.6877	1	-26.088	6.27638	0.0279045	0.153396	1.60524	1.8961	8.21073	1.45606	0.252814
1492500	-98.244	1	-28.1285	6.55068	0.0393553	0.159398	2.27208	2.70292	8.35336	1.48146	0.661492
1500000	-96.9778	1	-12.5279	3.82701	0.026209	0.151734	1.53674	1.81162	8.0755	1.43216	0.175654
1507500	-98.9834	1	-7.23062	2.78311	0.0441727	0.163541	2.50066	2.98958	8.42863	1.49454	0.736
1515000	-97.8887	1	-23.6497	5.85184	0.0345828	0.156209	2.00748	2.37912	8.31245	1.4743	0.544813
1522500	-97.7413	1	-27.2777	6.42038	0.0281301	0.153554	1.6164	1.90963	8.22297	1.45823	0.264148
1530000	-97.3681	1	-15.2629	4.26758	0.0309855	0.154948	1.82011	2.15385	8.22388	1.45852	0.432537
1537500	-98.0286	1	-21.9471	5.55021	0.0417429	0.162265	2.43709	2.90914	8.30329	1.4724	0.717206
1545000	-97.2327	1	-8.70354	3.19745	0.0256508	0.14845	1.48282	1.74132	8.06366	1.43031	0.10108
1552500	-97.1572	1	-19.82	5.14979	0.0282804	0.154034	1.66178	1.96436	8.1586	1.44683	0.307483
1560000	-99.1636	1	-14.6385	4.0061	0.0550547	0.181562	3.15713	3.8575	8.28502	1.46768	0.871258
1567500	-98.9299	1	-20.3091	5.34218	0.0528942	0.17795	3.04596	3.70533	8.28806	1.46851	0.854147
1575000	-101.254	1	-37.0903	8.00144	0.03605	0.155156	1.85876	2.20012	8.78921	1.55881	0.458333
1582500	-97.8194	1	-11.7291	3.67161	0.0361207	0.157202	2.10715	2.50018	8.30286	1.47259	0.593496
1590000	-97.6738	1	-17.1807	4.55817	0.0323398	0.155305	1.88416	2.23058	8.27456	1.46755	0.474474
1597500	-98.4352	1	-5.37178	2.59831	0.0309565	0.154588	1.74901	2.06882	8.36096	1.48278	0.380649
1605000	-98.3343	1	-17.536	4.62653	0.0273353	0.151459	1.52982	1.80288	8.25843	1.46462	0.166964
1612500	-96.9576	1	-14.3502	4.18465	0.0264017	0.152214	1.5509	1.82935	8.08181	1.43324	0.192852
1620000	-99.2272	1	-0.322345	1.62991	0.0290198	0.152991	1.5821	1.86787	8.41659	1.49258	0.228315
1627500	-97.8352	1	-20.0377	5.04692	0.034763	0.156342	2.02242	2.3972	8.30526	1.47303	0.552534
1635000	-98.4841	1	-21.7019	5.49838	0.053528	0.180964	3.13916	3.83275	8.19605	1.45197	0.868614
1642500	-98.1833	1	-22.9039	5.53273	0.0436644	0.164429	2.54246	3.04278	8.30786	1.47306	0.747654
1650000	-97.9187	1	-13.7453	4.12035	0.0327278	0.155349	1.89144	2.23931	8.30971	1.47379	0.478984
1657500	-104.529	1	12.4632	-0.474284	0.0469183	0.158145	2.18439	2.59473	9.29946	1.64931	0.627092
1665000	-98.2981	1	-26.0558	6.10334	0.040205	0.160154	2.31947	2.76178	8.35633	1.48194	0.678615
1672500	-98.4726	1	-20.3894	5.19545	0.0557538	0.186083	3.28851	4.04036	8.14338	1.44224	0.889285
1680000	-96.5914	1	-16.6637	4.59718	0.0248804	0.14653	1.46646	1.71823	7.95569	1.41132	0.07391
1687500	-98.9092	1	-12.3515	3.80572	0.054903	0.182263	3.17802	3.88635	8.24235	1.46007	0.874275
1695000	-97.7902	1	-6.84802	2.88316	0.0264582	0.150161	1.50465	1.77051	8.16238	1.44768	0.133401
1702500	-98.0985	1	-27.6963	6.5529	0.0320057	0.155026	1.83503	2.1717	8.32847	1.47708	0.44268
1710000	-103.219	1	-8.53242	3.34232	0.0322034	0.151332	1.52683	1.79909	8.96886	1.59062	0.163148
1717500	-98.6875	1	-8.30872	2.97008	0.0406657	0.160081	2.31504	2.75627	8.41215	1.49184	0.677055
1725000	-97.0703	1	-17.8	4.74497	0.0282989	0.154088	1.66834	1.97223	8.1487	1.44508	0.313415
1732500	-98.5936	1	-10.5414	3.56713	0.0398992	0.159467	2.27659	2.7085	8.40259	1.49018	0.663163
1740000	-98.8945	1	-12.4483	3.6419	0.0488683	0.170627	2.79633	3.37162	8.35337	1.48066	0.808193
1747500	-99.6252	1	-30.6845	7.17633	0.0363518	0.156047	1.9885	2.35618	8.56012	1.51823	0.534775
1755000	-98.5355	1	-28.2878	6.69573	0.0334116	0.155346	1.89098	2.23876	8.39698	1.48926	0.478701
1762500	-98.6912	1	-13.8026	3.88547	0.0345367	0.155729	1.94772	2.30698	8.42367	1.49402	0.512277
1770000	-97.6426	1	-14.1922	4.21073	0.026625	0.151237	1.52472	1.7964	8.15843	1.4469	0.160421
1777500	-99.3573	1	-35.0074	7.82044	0.0272972	0.146233	1.46443	1.71525	8.3344	1.47853	0.0702928
1785000	-98.9142	1	-17.1599	4.44192	0.0379051	0.157489	2.132	2.53053	8.45767	1.50004	0.604671
1792500	-99.284	1	-30.5408	6.86149	0.0372603	0.156764	2.06619	2.45031	8.51208	1.50971	0.574274
1800000	-98.0573	1	-17.1406	4.74454	0.0259183	0.143103	1.4484	1.69028	8.12357	1.4414	0.0387324
1807500	-99.1905	1	-4.02438	2.21946	0.0320347	0.154672	1.76535	2.08836	8.47214	1.50251	0.393127
1815000	-97.4986	1	-19.4947	5.0319	0.0358087	0.157258	2.11205	2.50616	8.25772	1.46459	0.595728
1822500	-98.6157	1	-17.8143	4.56948	0.0452436	0.165711	2.59982	3.11621	8.35812	1.48188	0.762798
1830000	-99.1213	1	-24.3569	6.06833	0.0524405	0.176378	2.99546	3.63693	8.33043	1.47614	0.845744
1837500	-99.2362	1	-2.68725	2.02999	0.0274275	0.14828	1.4811	1.73895	8.34012	1.47936	0.0983566
1845000	-98.0526	1	-26.2801	6.21427	0.0399281	0.160212	2.32294	2.7661	8.32127	1.47572	0.679828
1852500	-98.2546	1	-13.2957	4.0638	0.0344094	0.155904	1.97078	2.33478	8.36281	1.48323	0.525157
1860000	-98.6085	1	-31.4378	7.22806	0.0287722	0.153379	1.60419	1.89482	8.33939	1.47888	0.251727
1867500	-96.9831	1	-16.141	4.51133	0.0264658	0.152297	1.55366	1.83279	8.08696	1.43415	0.196116
1875000	-98.6622	1	-23.3288	5.86931	0.033336	0.155267	1.87782	2.22298	8.4137	1.49222	0.470504
1882500	-98.631	1	-7.6985	3.05039	0.0348586	0.155908	1.97122	2.33532	8.41635	1.49273	0.525402
1890000	-98.3458	1	-25.9583	6.07966	0.0365172	0.157033	2.09178	2.48145	8.37757	1.48585	0.586407
1897500	-97.1001	1	-18.2969	4.84521	0.0288713	0.154332	1.70327	2.01412	8.16296	1.44763	0.343768
1905000	-99.4085	1	-27.7234	6.6475	0.0567618	0.18429	3.23731	3.9687	8.29187	1.46868	0.882522
1912500	-99.8589	1	-25.3769	5.8439	0.064696	0.201931	3.70464	4.64201	8.17079	1.44583	0.933934
1920000	-97.0483	1	-17.6908	4.80977	0.0254064	0.147817	1.4767	1.73285	8.03125	1.42461	0.0912894
1927500	-98.9655	1	-18.1957	4.70009	0.0597841	0.19374	3.49644	4.33662	8.13326	1.43984	0.913685
1935000	-97.5524	1	-11.2684	3.67384	0.0270211	0.152372	1.55625	1.83601	8.16692	1.44833	0.199161
1942500	-98.3723	1	-5.73055	2.67133	0.0302468	0.154371	1.7096	2.02169	8.34259	1.47949	0.349057
1950000	-98.5397	1	-30.9688	7.04653	0.0323541	0.154984	1.82695	2.16203	8.38984	1.48796	0.437218
1957500	-97.3943	1	-17.4975	4.76818	0.0288288	0.154192	1.68219	1.98885	8.19782	1.4538	0.325693
1965000	-98.6977	1	-12.4728	3.65162	0.0357231	0.156303	2.01816	2.39205	8.42747	1.49471	0.550351
1972500	-98.5556	1	-15.0136	4.21544	0.0264349	0.144512	1.45458	1.70029	8.20513	1.45575	0.0516528
1980000	-97.3787	1	-14.0603	4.15095	0.0285373	0.154057	1.66457	1.96771	8.19021	1.45244	0.310015
1987500	-96.5381	1	-13.9936	4.14559	0.0245086	0.137523	1.43403	1.66269	7.87592	1.39791	0.000774387
1995000	-97.9151	1	-8.84913	3.18667	0.0319955	0.155089	1.84663	2.18559	8.30417	1.47278	0.450402
2002500	-97.2981	1	-22.0228	5.47204	0.0274618	0.153318	1.60027	1.89005	8.15447	1.44609	0.247668
2010000	-97.5584	1	-24.384	5.97298	0.0286253	0.154011	1.65909	1.96112	8.21339	1.45655	0.305025
2017500	-97.9759	1	-18.6884	5.01317	0.0325719	0.155268	1.87798	2.22316	8.3164	1.47497	0.470602
2025000	-97.1335	1	-19.7144	5.11954	0.0285601	0.154185	1.68123	1.9877	8.16138	1.44734	0.324852
2032500	-96.943	1	-17.449	4.68352	0.026588	0.152586	1.56421	1.84587	8.08755	1.43424	0.208363
2040000	-97.3494	1	-21.8757	5.48436	0.0308207	0.154901	1.81098	2.14292	8.21989	1.45781	0.426207
2047500	-96.8296	1	-17.1714	4.64231	0.0254986	0.149627	1.49681	1.76018	8.02333	1.42306	0.122198
2055000	-98.1797	1	-12.3863	3.68922	0.0310898	0.154713	1.77358	2.0982	8.32985	1.47728	0.39928
2062500	-97.1687	1	-20.3034	5.1719	0.0267113	0.152445	1.55886	1.83925	8.1155	1.43921	0.202203
2070000	-102.167	1	-43.9044	9.24808	0.0506645	0.165256	2.57981	3.09054	8.8808	1.57458	0.757623
2077500	-98.7995	1	-12.9124	3.95731	0.0521371	0.176901	3.01242	3.65985	8.28002	1.46717	0.848612
2085000	-97.2323	1	-22.6241	5.67098	0.0261473	0.150879	1.51727	1.78688	8.09618	1.43588	0.150644
2092500	-97.909	1	-6.90032	2.81301	0.0288715	0.153958	1.65305	1.95387	8.26029	1.46486	0.29947
2100000	-98.7574	1	-11.0389	3.65698	0.0449469	0.164999	2.56835	3.07587	8.38431	1.48657	0.754607
2107500	-100.246	1	-22.2859	5.36687	0.0314136	0.15404	1.66242	1.96513	8.59739	1.52465	0.308069
2115000	-98.4231	1	-16.4167	4.40875	0.0282597	0.153016	1.58337	1.86942	8.3033	1.47249	0.229697
2122500	-99.2044	1	-23.605	5.63115	0.0310925	0.154364	1.70844	2.0203	8.46076	1.50045	0.348089
2130000	-102.239	1	-4.0759	2.60549	0.0437622	0.158393	2.2029	2.6175	8.94422	1.5863	0.634669
2137500	-98.977	1	-6.55701	2.79204	0.0440892	0.163448	2.49621	2.98392	8.42847	1.49451	0.734727
2145000	-99.2059	1	-25.9871	6.35412	0.0520187	0.175287	2.95954	3.58857	8.35303	1.48023	0.83951
2152500	-101.027	1	-35.0565	7.78458	0.0771222	0.231888	4.40901	5.74006	8.00163	1.41346	0.980707
2160000	-98.5975	1	-20.4391	5.36119	0.0307108	0.154453	1.72373	2.0386	8.3781	1.4858	0.360642
2167500	-96.7835	1	-11.9956	3.78618	0.024887	0.144397	1.45402	1.69941	7.9613	1.4125	0.0505246
2175000	-98.7523	1	-22.8953	5.468	0.0401472	0.159498	2.27855	2.71094	8.42505	1.49416	0.663887
2182500	-97.0281	1	-14.781	4.27148	0.0265075	0.1523	1.55374	1.83289	8.09319	1.43526	0.196211
2190000	-97.7147	1	-20.6518	5.17226	0.0334512	0.155747	1.95013	2.30988	8.28555	1.46952	0.513643
2197500	-97.734	1	-22.3932	5.49134	0.0348296	0.156448	2.03388	2.41109	8.29121	1.47054	0.55835
2205000	-99.7135	1	-9.15689	3.00331	0.0425557	0.160521	2.34127	2.78896	8.55675	1.51746	0.686172
2212500	-98.428	1	-16.2054	4.30705	0.041183	0.160989	2.36818	2.82259	8.36908	1.48415	0.695238
2220000	-98.8918	1	-5.01622	2.53548	0.036868	0.156825	2.07212	2.45752	8.45565	1.4997	0.577121
2227500	-97.3752	1	-18.264	4.79207	0.0317943	0.155223	1.87039	2.21407	8.23135	1.45988	0.465803
2235000	-97.7119	1	-24.5826	5.91076	0.0332187	0.155644	1.93596	2.29282	8.28425	1.46929	0.505543
2242500	-97.8583	1	-22.9159	5.56958	0.0345671	0.156219	2.0087	2.3806	8.3082	1.47355	0.545452
2250000	-98.7334	1	-4.98863	2.47977	0.0363076	0.156607	2.05046	2.4312	8.433	1.49568	0.566607
2257500	-99.3881	1	-21.3562	5.57418	0.0373291	0.156727	2.06252	2.44585	8.52712	1.51238	0.572498
2265000	-96.4344	1	-13.1417	3.97132	0.0244637	0.141029	1.44152	1.67819	7.88661	1.39953	0.0225584
2272500	-104.779	1	-30.868	7.39456	0.0390622	0.154757	1.78234	2.10867	9.31744	1.65244	0.405738
2280000	-96.9097	1	-12.9324	3.92649	0.0259739	0.151244	1.52487	1.7966	8.05783	1.42905	0.16062
2287500	-99.2095	1	-12.8429	4.04138	0.032457	0.154791	1.78913	2.11679	8.47944	1.50382	0.410677
2295000	-96.8498	1	-16.8754	4.61219	0.0264262	0.152449	1.559	1.83942	8.07184	1.43146	0.202366
2302500	-98.396	1	-14.0213	4.20743	0.0345563	0.155896	1.96967	2.33344	8.38283	1.48678	0.524546
2310000	-99.055	1	-23.6394	5.89638	0.0585923	0.190244	3.40342	4.20302	8.18165	1.44869	0.903341
2317500	-100.807	1	-20.5117	5.02809	0.0322441	0.154142	1.67537	1.98067	8.68379	1.53998	0.319689
2325000	-99.2962	1	-31.6649	7.07405	0.0515479	0.174121	2.92029	3.53598	8.37714	1.4846	0.83244
2332500	-98.576	1	-27.329	6.31304	0.0451464	0.16566	2.59758	3.11334	8.35293	1.48096	0.762225
2340000	-98.9701	1	-9.7311	3.20875	0.0295335	0.153711	1.62903	1.92491	8.40121	1.48984	0.276632
2347500	-98.0628	1	-14.0154	4.13779	0.041165	0.161534	2.39834	2.86039	8.31355	1.47427	0.705068
2355000	-98.1092	1	-21.3046	5.24476	0.041128	0.161418	2.39207	2.85252	8.32093	1.47558	0.703051
2362500	-97.6378	1	-23.2644	5.73432	0.0346784	0.156426	2.03154	2.40825	8.27768	1.46814	0.557168
2370000	-100.805	1	-35.898	7.76421	0.0408074	0.157755	2.15394	2.55738	8.73217	1.54872	0.614241
2377500	-98.1254	1	-12.2761	3.67183	0.0317562	0.154937	1.81797	2.15128	8.3298	1.47731	0.43106
2385000	-98.0834	1	-15.2349	4.19896	0.0294172	0.15415	1.6764	1.98192	8.29237	1.47056	0.320607
2392500	-97.978	1	-23.99	5.80275	0.0435892	0.164741	2.55671	3.06098	8.27642	1.46746	0.751506
2400000	-98.6222	1	-21.2781	5.50106	0.0277303	0.151778	1.53794	1.81313	8.30457	1.47278	0.177145
2407500	-98.2656	1	-29.0227	6.75313	0.0348763	0.15613	1.99831	2.36803	8.36546	1.48371	0.539995
2415000	-97.4325	1	-15.3756	4.33733	0.0329065	0.155645	1.93601	2.29288	8.24512	1.46235	0.505574
2422500	-99.9156	1	-23.0827	5.40926	0.0443656	0.162115	2.42926	2.89927	8.57433	1.52047	0.714795
2430000	-97.4796	1	-16.661	4.53526	0.0254606	0.144031	1.4523	1.69668	8.05249	1.42871	0.0470284
2437500	-98.0353	1	-9.75131	3.31898	0.0363211	0.157158	2.10317	2.49534	8.33339	1.47801	0.591677
2445000	-98.3628	1	-17.8251	4.77733	0.0525101	0.179249	3.08666	3.76078	8.1961	1.45212	0.860625
2452500	-97.7622	1	-13.9627	4.08439	0.0379618	0.158705	2.22524	2.64502	8.2892	1.47011	0.643582
2460000	-98.2665	1	-16.6521	4.40936	0.0344505	0.155917	1.97243	2.33677	8.36457	1.48354	0.526063
2467500	-98.3665	1	-24.9466	6.11464	0.0384025	0.158413	2.20433	2.61925	8.37597	1.48551	0.635245
2475000	-96.5962	1	-14.408	4.20632	0.0247392	0.144565	1.45484	1.7007	7.93757	1.40828	0.0521732
2482500	-98.9563	1	-2.12514	2.04476	0.0290279	0.153296	1.59894	1.88843	8.38628	1.4872	0.246275
2490000	-97.862	1	-10.4817	3.45591	0.0345773	0.156223	2.00906	2.38103	8.30874	1.47365	0.545639
2497500	-98.8327	1	-1.81816	1.9171	0.0294846	0.153772	1.63443	1.93143	8.38378	1.48675	0.281867
2505000	-98.2612	1	-22.6802	5.53826	0.0509321	0.176375	2.99536	3.6368	8.2099	1.45478	0.845728
2512500	-101.245	1	-41.7858	8.98658	0.0311485	0.153074	1.58635	1.87307	8.71164	1.5449	0.232918
2520000	-99.2509	1	-34.3622	7.64401	0.0322963	0.15473	1.77694	2.10221	8.48312	1.50447	0.401767
2527500	-98.0813	1	-18.3636	4.93534	0.0416733	0.162094	2.42816	2.89789	8.31201	1.47396	0.714456
2535000	-100.008	1	-29.9461	6.97747	0.0692064	0.214279	4.00138	5.09262	8.05846	1.42496	0.957092
2542500	-100.172	1	-18.187	5.03947	0.0342832	0.15501	1.83198	2.16805	8.62598	1.52984	0.440626
2550000	-97.1653	1	-9.67818	3.31623	0.0256747	0.148984	1.48868	1.7493	8.0609	1.42978	0.110126
2557500	-97.0134	1	-21.8975	5.49733	0.0249672	0.141716	1.44355	1.6819	7.96975	1.41423	0.027594
2565000	-97.7997	1	-13.6379	3.93729	0.0345838	0.156266	2.01396	2.38696	8.30009	1.47211	0.548181
2572500	-98.521	1	-27.4771	6.34923	0.0364694	0.156863	2.07583	2.46204	8.40266	1.4903	0.578893
2580000	-100.151	1	-25.6464	5.91616	0.0361539	0.155673	1.94001	2.2977	8.63426	1.53137	0.507879
2587500	-98.8217	1	-24.5259	5.78715	0.0556698	0.184349	3.23902	3.97108	8.20921	1.45403	0.882754
2595000	-97.1515	1	-18.0363	4.79745	0.029561	0.154563	1.74408	2.06293	8.17994	1.45067	0.37682
2602500	-97.76	1	-21.4519	5.33416	0.0278335	0.153253	1.59633	1.88524	8.21676	1.45713	0.243537
2610000	-99.3197	1	-15.0825	4.46387	0.0463554	0.165737	2.60097	3.11769	8.45822	1.49962	0.763092
2617500	-97.8988	1	-13.1863	3.98698	0.0367669	0.157595	2.14087	2.54138	8.31304	1.47439	0.608573
2625000	-97.9172	1	-15.3131	4.39437	0.0352588	0.156572	2.0469	2.42688	8.31713	1.47513	0.564848
2632500	-97.1896	1	-15.3265	4.29698	0.0290122	0.154353	1.70667	2.01819	8.17625	1.44999	0.346615
2640000	-97.1983	1	-14.9324	4.2863	0.0284027	0.154078	1.6671	1.97075	8.16601	1.44815	0.312302
2647500	-102.241	1	-10.5212	3.05005	0.0591183	0.177843	3.04258	3.70072	8.76764	1.55349	0.853596
2655000	-97.2471	1	-17.7762	4.73683	0.0308975	0.154961	1.82257	2.15678	8.20739	1.4556	0.43422
2662500	-98.5398	1	-6.55871	2.82716	0.0332625	0.15529	1.88171	2.22764	8.39667	1.4892	0.472942
2670000	-99.6988	1	-35.3329	7.77584	0.0354641	0.155616	1.93196	2.28801	8.56771	1.51956	0.503229
2677500	-100.191	1	-1.59496	1.74188	0.038158	0.156613	2.05108	2.43195	8.64399	1.53311	0.566911
2685000	-98.5284	1	-16.006	4.32467	0.0288457	0.153516	1.6136	1.90624	8.33221	1.47761	0.261333
2692500	-97.4071	1	-25.6444	6.15215	0.0269887	0.152551	1.56284	1.84417	8.15065	1.44544	0.206794
2700000	-97.6309	1	-7.42614	2.90274	0.0262737	0.149975	1.5018	1.76677	8.13778	1.44333	0.12937
2707500	-98.3873	1	-7.57669	2.93821	0.0375064	0.157688	2.14846	2.55067	8.38185	1.48659	0.611879
2715000	-97.7909	1	-13.4244	4.05291	0.0318016	0.155069	1.84294	2.18118	8.28623	1.46959	0.447964
2722500	-98.2377	1	-13.9909	3.94654	0.0376742	0.15796	2.1702	2.57731	8.35964	1.48264	0.621165
2730000	-96.9004	1	-20.5872	5.2845	0.0259903	0.151319	1.52655	1.79873	8.05779	1.42904	0.162778
2737500	-97.0522	1	-16.422	4.5695	0.0264807	0.152203	1.55051	1.82887	8.09454	1.4355	0.192394
2745000	-97.9213	1	-23.6225	5.88193	0.0263797	0.149204	1.49133	1.75286	8.16765	1.44869	0.114112
2752500	-97.0293	1	-21.5577	5.47348	0.0258389	0.150392	1.50842	1.77542	8.06108	1.42969	0.138639
2760000	-97.5671	1	-8.64417	3.138	0.0280803	0.153649	1.62381	1.91861	8.20174	1.45447	0.271521
2767500	-97.2241	1	-22.4181	5.55467	0.0266024	0.152134	1.54831	1.82613	8.1168	1.43945	0.18977
2775000	-98.8118	1	-31.7783	7.28618	0.0318424	0.154737	1.77833	2.10388	8.42049	1.49336	0.402794
2782500	-97.0399	1	-16.9889	4.59026	0.0268149	0.152807	1.57345	1.85725	8.10584	1.43748	0.218785
2790000	-100.605	1	-19.9242	5.41863	0.0500004	0.167925	2.69226	3.23559	8.62461	1.52895	0.785322
2797500	-99.1203	1	-31.9451	7.1908	0.0505331	0.172843	2.87613	3.47713	8.36446	1.48245	0.824148
2805000	-97.5429	1	-23.9972	5.88829	0.0301963	0.15464	1.75919	2.08099	8.23759	1.46091	0.388462
2812500	-98.8493	1	-28.2267	6.44559	0.045358	0.16537	2.58486	3.09702	8.39421	1.4883	0.75894
2820000	-99.6846	1	-19.598	4.85741	0.0348374	0.155382	1.89669	2.24562	8.56268	1.51866	0.482208
2827500	-99.2976	1	-31.1056	7.21785	0.0383957	0.157485	2.13169	2.53015	8.51281	1.50982	0.604534
2835000	-99.8687	1	-4.00579	2.45103	0.0329226	0.154713	1.77362	2.09825	8.57177	1.52019	0.399313
2842500	-99.1457	1	-18.0618	4.57741	0.0540443	0.1795	3.09445	3.77143	8.30308	1.47105	0.861836
2850000	-97.4863	1	-17.006	4.63269	0.0344307	0.156385	2.02718	2.40296	8.25638	1.46436	0.554959
2857500	-99.6273	1	-36.0874	8.02929	0.0273858	0.144072	1.45249	1.69698	8.3514	1.48174	0.0474167
2865000	-98.3325	1	-6.11068	2.67058	0.0327823	0.155202	1.86671	2.20965	8.36558	1.48368	0.463452
2872500	-99.5763	1	-29.6143	6.67562	0.0356374	0.15575	1.95055	2.3104	8.55116	1.51663	0.513884
2880000	-98.1151	1	-24.5547	5.8833	0.0278003	0.152793	1.57282	1.85647	8.25457	1.46385	0.218079
2887500	-97.3875	1	-21.7102	5.45823	0.031519	0.15512	1.85231	2.1924	8.23095	1.4598	0.454138
2895000	-98.9424	1	-16.6032	4.70075	0.0480324	0.169131	2.73974	3.29744	8.37399	1.48443	0.796064
2902500	-98.2539	1	-13.3883	4.07839	0.0352385	0.15633	2.02112	2.39562	8.36439	1.48352	0.551867
2910000	-97.7496	1	-10.7948	3.4925	0.0330949	0.155573	1.92568	2.28046	8.28883	1.4701	0.499567
2917500	-98.6952	1	-30.2693	6.98728	0.0418163	0.161268	2.38379	2.84214	8.40508	1.49052	0.700369
2925000	-98.897	1	-15.5894	4.52512	0.0407077	0.15984	2.30023	2.73785	8.44362	1.49744	0.67178
2932500	-99.2815	1	-11.1059	3.67532	0.0540124	0.178925	3.0766	3.74703	8.32794	1.4755	0.859046
2940000	-98.2378	1	-13.1246	3.79957	0.0362744	0.156962	2.08515	2.47338	8.36232	1.48314	0.583302
2947500	-97.641	1	-21.1034	5.28453	0.0371719	0.158164	2.18584	2.59652	8.2747	1.46757	0.627695
2955000	-99.1718	1	-6.76111	2.89842	0.0417161	0.160455	2.33741	2.78413	8.47899	1.50367	0.684845
2962500	-98.5913	1	-18.0816	4.61738	0.0433401	0.163227	2.48543	2.97026	8.37533	1.48511	0.73162
2970000	-101.192	1	-19.3994	5.26432	0.032224	0.153934	1.65047	1.95076	8.73198	1.54851	0.297069
2977500	-99.1238	1	-28.6168	6.50536	0.0380553	0.157406	2.12493	2.52188	8.48799	1.50542	0.601527
2985000	-97.9218	1	-18.2831	4.74957	0.0430727	0.16415	2.52953	3.0263	8.27341	1.46697	0.744106
2992500	-97.7865	1	-14.1122	4.18805	0.0301064	0.15453	1.73798	2.05564	8.26709	1.46612	0.372034
3000000	-100.831	1	4.03183	0.957947	0.0334459	0.15455	1.74173	2.06012	8.70575	1.54392	0.374979
3007500	-97.4547	1	-19.3352	5.0314	0.0345224	0.15646	2.03519	2.41267	8.25206	1.46359	0.559009
3015000	-97.8414	1	-10.0599	3.47557	0.026549	0.150347	1.50767	1.77445	8.17215	1.4494	0.137607
3022500	-100.514	1	-29.1486	6.52546	0.0381825	0.156401	2.02885	2.40499	8.69122	1.54148	0.555809
3030000	-97.2318	1	-13.142	3.93216	0.0287446	0.154226	1.68693	1.99454	8.17666	1.45005	0.329821
3037500	-98.4694	1	-24.8702	5.85559	0.0420543	0.161895	2.41774	2.88477	8.36836	1.48396	0.711209
3045000	-96.5461	1	-17.7289	4.77056	0.0246741	0.144154	1.45287	1.69758	7.92718	1.40647	0.0481955
3052500	-98.2217	1	-27.7106	6.55851	0.0344683	0.155951	1.97669	2.34191	8.35842	1.48245	0.528391
3060000	-99.7394	1	-5.47566	2.43515	0.0492597	0.168994	2.73446	3.29054	8.48915	1.50486	0.794895
3067500	-98.0156	1	-14.183	4.21782	0.0302537	0.154501	1.73257	2.04917	8.298	1.4716	0.367741
3075000	-97.3775	1	-15.5701	4.3876	0.0314117	0.155087	1.84625	2.18513	8.2288	1.45941	0.450153
3082500	-98.5015	1	-7.33904	3.00259	0.028418	0.153116	1.58857	1.87578	8.31695	1.4749	0.235306
3090000	-98.1286	1	-28.678	6.64475	0.0284928	0.153546	1.61583	1.90895	8.27689	1.46779	0.263579
3097500	-98.1972	1	-20.2077	5.29663	0.0268232	0.15015	1.50448	1.77029	8.21873	1.45767	0.133158
3105000	-97.7468	1	-25.2862	6.11167	0.0320278	0.155163	1.85989	2.20148	8.28215	1.46888	0.459069
3112500	-100.261	1	-29.6915	6.56903	0.056387	0.180023	3.11053	3.79344	8.45617	1.49813	0.864307
3120000	-99.2984	1	-15.9014	4.18814	0.0536018	0.178035	3.04867	3.709	8.33914	1.47755	0.854586
3127500	-97.5666	1	-22.3964	5.56294	0.0349362	0.156629	2.05273	2.43396	8.26787	1.4664	0.567724
3135000	-97.4625	1	-6.0824	2.68721	0.0255103	0.145089	1.45756	1.70492	8.05986	1.42993	0.0575067
3142500	-98.1276	1	-7.68474	2.91574	0.0315102	0.154859	1.80275	2.13307	8.3277	1.47692	0.420418
3150000	-97.4117	1	-7.09556	2.91536	0.0256765	0.147443	1.47345	1.72827	8.07672	1.43271	0.0859171
3157500	-97.4151	1	-14.6863	4.18161	0.0322956	0.155397	1.89905	2.24845	8.23979	1.46139	0.483649
3165000	-97.4103	1	-9.33203	3.31313	0.0264031	0.151197	1.52384	1.79528	8.12571	1.4411	0.159282
3172500	-97.3826	1	-22.082	5.50011	0.0256007	0.14698	1.46975	1.72299	8.06776	1.43116	0.0796424
3180000	-97.0788	1	-18.0095	4.83135	0.0277378	0.153739	1.63151	1.92791	8.13712	1.44301	0.279048
3187500	-98.1684	1	-28.6786	6.67159	0.0342951	0.155898	1.96994	2.33376	8.35056	1.48106	0.524694
3195000	-97.9237	1	-26.2718	6.25169	0.0358645	0.156945	2.08358	2.47146	8.31794	1.47527	0.58256
3202500	-98.0822	1	-7.55665	2.98961	0.0303464	0.15451	1.73408	2.05097	8.30772	1.47333	0.368938
3210000	-99.8006	1	-3.29637	2.07487	0.0304975	0.153791	1.63617	1.93353	8.52313	1.51147	0.283548
3217500	-97.515	1	-19.4316	4.9802	0.033022	0.155655	1.93746	2.29463	8.25676	1.46441	0.506412
3225000	-98.3844	1	-4.4752	2.46972	0.0273458	0.15136	1.52749	1.79993	8.26374	1.46556	0.163995
3232500	-97.8509	1	-13.5776	4.04995	0.0369813	0.157803	2.15774	2.56203	8.30561	1.47306	0.615873
3240000	-101.433	1	-41.7992	8.91804	0.0385307	0.155994	1.98204	2.34837	8.82623	1.56543	0.531294
3247500	-97.0648	1	-22.7637	5.65224	0.025027	0.142226	1.44521	1.68483	7.98079	1.41614	0.0315256
3255000	-97.0794	1	-16.1484	4.44388	0.0277425	0.153742	1.63178	1.92823	8.13731	1.44304	0.27931
3262500	-97.7437	1	-15.9079	4.33175	0.0351711	0.156644	2.05424	2.43579	8.29273	1.47081	0.568465
3270000	-98.8026	1	-17.1317	4.43606	0.0405273	0.159792	2.29721	2.7341	8.43042	1.4951	0.670693
3277500	-98.4875	1	-11.7459	3.77348	0.0416582	0.161418	2.39203	2.85247	8.37446	1.48508	0.703037
3285000	-97.4293	1	-24.5718	6.00316	0.0272878	0.15297	1.58105	1.86657	8.16344	1.44769	0.227165
3292500	-97.7786	1	-10.2489	3.49978	0.027396	0.152657	1.56706	1.84938	8.20451	1.45498	0.211605
3300000	-98.9971	1	-33.6857	7.54791	0.0315148	0.154577	1.74679	2.06617	8.44048	1.49688	0.37893
3307500	-97.0861	1	-9.42815	3.29678	0.0257347	0.149695	1.49775	1.76143	8.05918	1.42941	0.123564
3315000	-98.6913	1	-23.5523	5.60533	0.03647	0.156734	2.06325	2.44674	8.42701	1.49462	0.572853
3322500	-102.528	1	-44.7343	9.43276	0.0672601	0.193283	3.48443	4.31927	8.64453	1.53039	0.912399
3330000	-97.1236	1	-15.1486	4.28	0.0251167	0.143238	1.44893	1.69117	7.99717	1.41896	0.0398942
3337500	-97.5776	1	-14.2347	4.09836	0.0349646	0.156638	2.05368	2.43511	8.26942	1.46667	0.56819
3345000	-101.953	1	-2.18054	1.84536	0.0309346	0.151534	1.53164	1.80519	8.78221	1.5575	0.169268
3352500	-100.2	1	1.70232	1.39591	0.029599	0.15244	1.55868	1.83902	8.54324	1.51506	0.201991
3360000	-99.8962	1	-29.0036	6.92112	0.0558195	0.180278	3.11832	3.80412	8.40153	1.48843	0.865491
3367500	-97.0914	1	-21.6721	5.50687	0.0254006	0.147455	1.47355	1.72842	8.03313	1.42498	0.0860866
3375000	-97.4528	1	-18.2389	4.88251	0.0314723	0.15508	1.84501	2.18366	8.23916	1.46125	0.449337
3382500	-97.6434	1	-5.46254	2.58096	0.026108	0.149066	1.48965	1.7506	8.1275	1.44158	0.111587
3390000	-97.2806	1	-22.6865	5.6186	0.0290304	0.154325	1.70212	2.01274	8.18766	1.45201	0.342799
3397500	-97.5549	1	-5.53265	2.59227	0.02574	0.146875	1.46895	1.72185	8.09026	1.43516	0.0782748
3405000	-98.9271	1	-22.4671	5.37114	0.042193	0.161319	2.3866	2.84566	8.43781	1.49632	0.701281
3412500	-97.0569	1	-20.3373	5.21081	0.0278055	0.153802	1.63724	1.93482	8.13626	1.44286	0.284573
3420000	-97.6752	1	-21.4166	5.4495	0.0337494	0.155909	1.97135	2.33547	8.28111	1.46874	0.52547
3427500	-97.2136	1	-19.4731	5.10752	0.0276964	0.153609	1.62061	1.91473	8.15147	1.44555	0.268352
3435000	-98.398	1	-9.78197	3.2323	0.0309301	0.154592	1.74977	2.06973	8.35585	1.48188	0.381239
3442500	-97.4202	1	-24.9088	6.03078	0.0282631	0.153877	1.64449	1.94356	8.18914	1.45224	0.291462
3450000	-99.9743	1	-32.5463	7.19291	0.0634838	0.197941	3.60472	4.49433	8.22919	1.45649	0.924684
3457500	-98.5874	1	-3.085	2.21519	0.0277617	0.151925	1.54202	1.81826	8.30245	1.47239	0.182165
3465000	-99.6684	1	-3.43311	2.31691	0.0379088	0.156859	2.07543	2.46155	8.56767	1.51957	0.578703
3472500	-97.9644	1	-26.5671	6.30337	0.0259155	0.144595	1.45499	1.70093	8.12408	1.44136	0.0524677
3480000	-97.0013	1	-10.8872	3.53473	0.0254929	0.148736	1.48587	1.74549	8.0355	1.42529	0.105829
3487500	-99.6541	1	-4.50761	2.25525	0.0418345	0.159905	2.30422	2.74281	8.55225	1.5167	0.67321
3495000	-97.0856	1	-18.6958	4.89942	0.0282244	0.154041	1.66259	1.96533	8.14898	1.44513	0.30822
3502500	-98.6804	1	-15.1443	4.3873	0.0501156	0.173443	2.89701	3.50491	8.29664	1.47039	0.828114
3510000	-97.9278	1	-16.2131	4.54756	0.0375871	0.158207	2.18904	2.60045	8.31485	1.47469	0.629013
3517500	-97.8858	1	-14.0288	4.18752	0.0284393	0.15369	1.62723	1.92273	8.24752	1.46259	0.274875
3525000	-97.8485	1	-16.9143	4.49561	0.0373953	0.158132	2.18343	2.59356	8.304	1.47276	0.626697
3532500	-102.141	1	-44.6707	9.47761	0.0369196	0.155088	1.84643	2.18535	8.92073	1.58213	0.450273
3540000	-98.039	1	-14.1772	4.18603	0.0382372	0.158633	2.22018	2.63878	8.32855	1.47709	0.641583
3547500	-100.496	1	-24.0088	6.10938	0.0435254	0.160354	2.33144	2.77669	8.67208	1.53792	0.682787
3555000	-98.51	1	-18.3032	4.98235	0.0334889	0.155386	1.89737	2.24644	8.39397	1.48873	0.482625
3562500	-98.0397	1	-25.1191	5.96154	0.0373092	0.157872	2.16328	2.56883	8.33198	1.47774	0.618238
3570000	-97.8076	1	-22.1049	5.42647	0.0330934	0.155545	1.92158	2.27552	8.29666	1.47148	0.497154
3577500	-96.8316	1	-17.6515	4.77787	0.025681	0.150452	1.50944	1.77675	8.03498	1.42506	0.140045
3585000	-97.7992	1	-27.7366	6.50278	0.0273802	0.152601	1.56481	1.8466	8.20611	1.45527	0.209043
3592500	-100.249	1	-37.5053	8.19997	0.0525856	0.172982	2.88099	3.48358	8.52471	1.51084	0.825078
3600000	-98.7232	1	-8.50199	3.0178	0.0284961	0.15295	1.5801	1.86542	8.34396	1.4797	0.226134
3607500	-97.8957	1	-21.6971	5.51247	0.0368408	0.157653	2.14565	2.54722	8.31243	1.47428	0.610656
3615000	-97.7393	1	-18.2729	4.75303	0.0294618	0.154316	1.70065	2.01097	8.25117	1.46327	0.341555
3622500	-100.356	1	-7.77475	3.16608	0.0324367	0.1544	1.71457	2.02763	8.62912	1.53031	0.35316
3630000	-97.5127	1	-12.7347	3.82092	0.0311211	0.154943	1.81908	2.15261	8.24391	1.46207	0.431822
3637500	-98.5502	1	-18.298	4.88673	0.0547087	0.183318	3.20906	3.92939	8.18185	1.44927	0.878651
3645000	-97.7365	1	-19.0342	5.03508	0.0355745	0.156904	2.07968	2.46672	8.29163	1.47061	0.58072
3652500	-98.0175	1	-18.6176	4.77786	0.0411009	0.161533	2.39829	2.86032	8.30717	1.47314	0.70505
3660000	-98.8705	1	-1.68911	1.90324	0.029746	0.153911	1.64806	1.94786	8.39424	1.48861	0.294819
3667500	-97.2672	1	-15.8077	4.3622	0.0287317	0.154204	1.6839	1.9909	8.18069	1.45076	0.327186
3675000	-97.3335	1	-13.5657	4.04257	0.0291958	0.154369	1.70933	2.02137	8.1969	1.45366	0.348829
3682500	-97.4401	1	-20.0177	5.17925	0.0324466	0.155446	1.90677	2.25773	8.24395	1.46213	0.48833
3690000	-99.5252	1	-24.0845	5.73234	0.0296799	0.153379	1.60416	1.89478	8.46998	1.50204	0.251695
3697500	-98.1253	1	-26.8704	6.42835	0.0314759	0.154849	1.8008	2.13074	8.32705	1.4768	0.419037
3705000	-98.2581	1	-10.2505	3.31858	0.0318131	0.15491	1.81271	2.14499	8.34774	1.48048	0.427409
3712500	-97.0472	1	-21.9849	5.56088	0.0251876	0.145567	1.46026	1.70904	8.00786	1.42066	0.0626481
3720000	-99.0846	1	-26.323	6.41004	0.0363549	0.156389	2.0276	2.40348	8.48311	1.50457	0.555176
3727500	-101.082	1	-5.24193	2.26176	0.043918	0.159912	2.30468	2.74337	8.76177	1.55386	0.673372
3735000	-97.2922	1	-12.5773	3.805	0.0280026	0.153785	1.6356	1.93284	8.16815	1.44851	0.282998
3742500	-98.3633	1	-6.73141	2.86617	0.0301952	0.154355	1.707	2.01858	8.34062	1.47914	0.346891
3750000	-97.0147	1	-10.0501	3.39784	0.0255818	0.149207	1.49136	1.75291	8.04314	1.42661	0.114165
3757500	-98.3731	1	-28.442	6.62436	0.0425486	0.162644	2.45643	2.93355	8.349	1.48048	0.723066
3765000	-98.6167	1	-28.0178	6.49133	0.0510539	0.175409	2.96362	3.59405	8.26885	1.46531	0.840229
3772500	-97.8275	1	-28.2402	6.64501	0.027206	0.152242	1.55182	1.8305	8.20242	1.45463	0.193944
3780000	-96.902	1	-19.3736	5.05419	0.0265922	0.152655	1.56695	1.84925	8.08344	1.43351	0.211481
3787500	-97.7496	1	-25.3218	6.13431	0.030497	0.154668	1.76469	2.08757	8.26762	1.46624	0.392626
3795000	-99.9663	1	-16.5052	4.26023	0.0401377	0.158102	2.18109	2.59068	8.60761	1.52661	0.625725
3802500	-96.936	1	-18.1457	4.80979	0.0266408	0.152684	1.56814	1.85072	8.08875	1.43445	0.212829
3810000	-98.7492	1	-31.9631	7.23686	0.0353898	0.156098	1.99456	2.36349	8.43418	1.49589	0.538008
3817500	-99.0062	1	-3.03835	2.20659	0.0310914	0.154437	1.72086	2.03516	8.43562	1.496	0.358311
3825000	-97.5064	1	-25.8233	6.20733	0.0276747	0.153337	1.60145	1.89149	8.18385	1.4513	0.248894
3832500	-99.341	1	-12.3308	3.58479	0.0526501	0.176029	2.98405	3.62155	8.36493	1.48228	0.843788
3840000	-99.1369	1	-16.4078	4.29023	0.0394446	0.158434	2.20586	2.62114	8.48596	1.50502	0.635862
3847500	-99.0131	1	-19.5244	5.23093	0.0367503	0.156663	2.05618	2.43815	8.47309	1.5028	0.569414
3855000	-98.7075	1	-18.7508	4.9516	0.0577519	0.189857	3.39295	4.18809	8.13756	1.44091	0.902121
3862500	-97.7272	1	-16.7015	4.64614	0.030677	0.154732	1.77734	2.1027	8.26692	1.46612	0.402066
3870000	-97.7439	1	-19.3159	4.92937	0.0352837	0.156713	2.06118	2.44422	8.29276	1.47081	0.57185
3877500	-97.5407	1	-15.6601	4.44752	0.0297233	0.154485	1.7296	2.04562	8.23078	1.45968	0.365366
3885000	-97.634	1	-18.9009	4.88174	0.03691	0.157959	2.17013	2.57723	8.27455	1.46755	0.621136
3892500	-98.3701	1	-16.3342	4.42269	0.0517404	0.177623	3.03558	3.69123	8.21297	1.45523	0.852453
3900000	-100.328	1	-38.1319	8.3617	0.0457213	0.162939	2.47123	2.95227	8.62788	1.52991	0.727467
3907500	-98.9265	1	-29.3108	6.70132	0.029827	0.153925	1.64955	1.94965	8.40274	1.49012	0.296207
3915000	-98.1333	1	-26.6961	6.2502	0.0328853	0.155319	1.88647	2.23336	8.33949	1.47907	0.475912
3922500	-97.5323	1	-25.7501	6.14881	0.0275194	0.15314	1.58986	1.87736	8.18205	1.45098	0.236691
3930000	-98.2058	1	-17.8687	4.63689	0.032294	0.155083	1.8455	2.18424	8.34504	1.48003	0.44966
3937500	-96.7056	1	-15.5951	4.38247	0.0246511	0.13839	1.4355	1.66607	7.904	1.40283	0.00563544
3945000	-98.0544	1	-23.4702	5.85535	0.0304082	0.154539	1.73966	2.05765	8.30509	1.47287	0.373353
3952500	-98.7153	1	-6.87965	2.92867	0.0286108	0.1531	1.58771	1.87473	8.34671	1.48018	0.234384
3960000	-97.3632	1	-22.9783	5.66142	0.0299028	0.154605	1.75223	2.07267	8.2111	1.4562	0.383135
3967500	-96.6965	1	-14.4674	4.17661	0.0248169	0.144452	1.45428	1.69983	7.95007	1.4105	0.0510625
3975000	-99.3818	1	-18.1716	4.57621	0.0416803	0.160126	2.31776	2.75965	8.51143	1.50945	0.678012
3982500	-98.1783	1	-7.09965	2.94657	0.0272577	0.151634	1.53415	1.80836	8.2397	1.46128	0.172428
3990000	-99.4089	1	-3.0304	2.24304	0.0306106	0.154077	1.66697	1.97059	8.47773	1.50343	0.312185
3997500	-97.3813	1	-17.4995	4.75525	0.0300421	0.154644	1.75987	2.0818	8.21519	1.45694	0.388978
4005000	-98.2716	1	-5.41296	2.52267	0.0274954	0.15199	1.54391	1.82063	8.25936	1.46475	0.184462
4012500	-97.3072	1	-23.6649	5.78711	0.0281298	0.15386	1.64286	1.9416	8.17289	1.44936	0.289924
4020000	-97.8768	1	-8.24556	3.08225	0.0304904	0.154625	1.75611	2.07731	8.2837	1.46908	0.386112
4027500	-97.6604	1	-10.8089	3.51194	0.0318403	0.15513	1.85407	2.19451	8.26933	1.4666	0.455288
4035000	-97.8188	1	-9.56519	3.33542	0.0308011	0.154741	1.77912	2.10482	8.2801	1.46846	0.403375
4042500	-99.7043	1	-12.412	3.5469	0.0487808	0.168351	2.70925	3.25769	8.49003	1.50506	0.789228
4050000	-98.6357	1	-26.3629	6.11996	0.0394033	0.158965	2.24331	2.66732	8.41147	1.49178	0.650611
4057500	-98.3751	1	-12.5885	3.70005	0.040787	0.160645	2.34852	2.798	8.36398	1.48327	0.688641
4065000	-99.6541	1	-3.27317	2.06484	0.0323631	0.154619	1.75489	2.07585	8.53678	1.51397	0.38518
4072500	-101.304	1	-35.2622	7.8274	0.0799274	0.238988	4.57392	6.01031	7.95749	1.40505	0.988197
4080000	-101.374	1	-29.9617	6.56992	0.0481167	0.163791	2.51262	3.00478	8.77506	1.55594	0.739391
4087500	-99.8982	1	-18.0083	4.97052	0.0297435	0.153057	1.58545	1.87197	8.51458	1.50995	0.231954
4095000	-97.314	1	-17.7387	4.71083	0.0313684	0.155095	1.84777	2.18696	8.22014	1.45788	0.451159
4102500	-97.41	1	-17.8873	4.85011	0.0274045	0.153139	1.5898	1.87728	8.16507	1.44797	0.236619
4110000	-102.14	1	7.92013	0.125244	0.0366242	0.155003	1.83069	2.1665	8.91838	1.5817	0.43975
4117500	-98.1525	1	-18.0958	4.72204	0.0276979	0.152582	1.56403	1.84564	8.25495	1.46393	0.208155
4125000	-97.5136	1	-12.8021	3.83285	0.0312394	0.154981	1.8264	2.16138	8.24512	1.46229	0.436843
4132500	-97.6282	1	-24.8292	5.96126	0.0302902	0.154642	1.75959	2.08147	8.2496	1.46304	0.388765
4140000	-97.3078	1	-24.7847	6.0003	0.0269744	0.152677	1.56787	1.85038	8.13973	1.44349	0.212518
4147500	-97.7926	1	-7.09747	2.83751	0.0263059	0.149428	1.49415	1.75664	8.15273	1.44603	0.118308
4155000	-99.674	1	-5.71284	2.53223	0.0280392	0.149432	1.49421	1.75672	8.41696	1.49289	0.118397
4162500	-98.6805	1	-7.21501	2.87887	0.0417424	0.16121	2.38059	2.83812	8.4034	1.49022	0.699323
4170000	-102.198	1	-2.17711	2.2579	0.0480049	0.162188	2.43307	2.90407	8.9119	1.58033	0.715971
4177500	-98.1272	1	-21.7804	5.42215	0.0262076	0.146507	1.46629	1.71799	8.16525	1.4485	0.0736166
4185000	-97.6184	1	-12.5078	3.78986	0.0333451	0.155748	1.95031	2.31011	8.27204	1.46713	0.513748
4192500	-98.2308	1	-18.0467	4.91008	0.038104	0.158312	2.19688	2.61009	8.35719	1.48219	0.632225
4200000	-97.7683	1	-13.4643	4.00276	0.0371122	0.157986	2.17222	2.57979	8.2933	1.47087	0.622017
4207500	-98.2295	1	-11.4686	3.66724	0.041889	0.1621	2.42852	2.89834	8.33287	1.47765	0.714567
4215000	-96.7831	1	-11.795	3.73428	0.0251299	0.147396	1.47306	1.72772	7.99061	1.41744	0.085262
4222500	-97.8319	1	-13.7065	3.98811	0.0393198	0.159896	2.30368	2.74214	8.2922	1.47058	0.673017
4230000	-97.4592	1	-19.9235	5.08672	0.0336363	0.155975	1.97964	2.34548	8.25122	1.46344	0.529998
4237500	-98.1633	1	-14.3329	4.23819	0.0365397	0.157199	2.10687	2.49984	8.3514	1.4812	0.59337
4245000	-103.208	1	-45.0989	9.72461	0.0417827	0.156377	2.02626	2.40185	9.09718	1.61349	0.554493
4252500	-98.3327	1	-22.3924	5.5706	0.0528026	0.179986	3.1094	3.79188	8.18468	1.45003	0.864134
4260000	-97.572	1	-26.8812	6.37654	0.0257739	0.147059	1.47036	1.72386	8.09454	1.43591	0.0806839
4267500	-97.7806	1	-17.3079	4.58365	0.0391004	0.159746	2.2943	2.73049	8.28593	1.46948	0.669643
4275000	-98.3372	1	-12.7571	3.94059	0.0420927	0.16216	2.43162	2.90225	8.34764	1.48027	0.715524
4282500	-97.1006	1	-13.1422	3.93198	0.0250121	0.140565	1.44026	1.67583	7.97265	1.41484	0.0193207
4290000	-98.0219	1	-20.8544	5.18645	0.0312921	0.154826	1.79626	2.12531	8.31171	1.47408	0.415804
4297500	-98.3645	1	-20.5503	5.18237	0.0267067	0.148786	1.48643	1.74625	8.22394	1.45871	0.106685
4305000	-98.2977	1	-17.6386	4.573	0.0370182	0.157416	2.12576	2.52291	8.36995	1.48449	0.6019
4312500	-98.7987	1	-18.6394	4.70483	0.050394	0.173583	2.90187	3.51139	8.31194	1.47309	0.829025
4320000	-97.2133	1	-15.7317	4.38384	0.0299615	0.154673	1.76557	2.08862	8.19298	1.453	0.393293
4327500	-98.7966	1	-8.55315	2.9919	0.0408585	0.160123	2.31757	2.75942	8.42744	1.49455	0.677946
4335000	-97.5017	1	-25.1224	6.03989	0.0289002	0.154177	1.68004	1.98628	8.21213	1.45633	0.323813
4342500	-100.029	1	-36.2322	8.10426	0.0293193	0.152252	1.55212	1.83088	8.51449	1.50998	0.194303
4350000	-97.4595	1	-14.7591	4.23574	0.0326021	0.155501	1.91514	2.26779	8.24736	1.46274	0.493343
4357500	-98.6488	1	-26.7677	6.19368	0.0459791	0.166698	2.64198	3.1705	8.35421	1.48111	0.773347
4365000	-97.3978	1	-9.56824	3.34301	0.0269153	0.152437	1.55858	1.83889	8.14692	1.44478	0.20187
4372500	-97.9229	1	-27.2516	6.39044	0.0283447	0.153588	1.61899	1.91277	8.2494	1.46292	0.266734
4380000	-96.4747	1	-17.8274	4.80384	0.0245238	0.141994	1.44444	1.68348	7.89951	1.40174	0.0297171
4387500	-98.0986	1	-12.7059	3.74341	0.0341067	0.155847	1.96339	2.32587	8.34036	1.47925	0.521076
4395000	-98.1323	1	-8.61968	3.06003	0.0302656	0.154465	1.72591	2.0412	8.31283	1.47423	0.362401
4402500	-99.321	1	-8.03085	2.85106	0.0390797	0.157958	2.16998	2.57705	8.51457	1.51012	0.621074
4410000	-97.1966	1	-18.4825	4.85578	0.0256052	0.148351	1.48181	1.73993	8.05756	1.42924	0.0994875
4417500	-97.9875	1	-24.347	5.9648	0.0376963	0.158234	2.19107	2.60295	8.32314	1.47615	0.629848
4425000	-98.9106	1	-22.3482	5.34494	0.0479167	0.169029	2.73579	3.29229	8.37041	1.48381	0.795191
4432500	-99.9903	1	-8.64281	2.89576	0.0439627	0.161553	2.3994	2.86172	8.58949	1.5232	0.705405
4440000	-98.8951	1	-32.4446	7.33197	0.0379095	0.157509	2.13372	2.53263	8.45487	1.49954	0.605431
4447500	-97.6118	1	-21.4808	5.33562	0.031529	0.155042	1.83796	2.17521	8.26045	1.46502	0.444642
4455000	-98.6305	1	-13.6259	3.86248	0.0337253	0.155424	1.90334	2.2536	8.41167	1.49188	0.486253
4462500	-97.5742	1	-24.0759	5.8239	0.0300504	0.154583	1.74802	2.06764	8.23962	1.46126	0.379885
4470000	-97.391	1	-17.5738	4.67488	0.0326282	0.155544	1.9215	2.27544	8.23829	1.46113	0.497111
4477500	-97.5944	1	-9.34638	3.26612	0.0290749	0.154215	1.68534	1.99263	8.22661	1.45891	0.328441
4485000	-99.1968	1	-22.9445	5.47201	0.035437	0.155863	1.96554	2.32846	8.49717	1.50706	0.522268
4492500	-97.7443	1	-9.52087	3.27022	0.0308584	0.154783	1.78752	2.11486	8.27118	1.46689	0.409509
4500000	-98.1577	1	-18.9791	5.06509	0.0389875	0.159163	2.25661	2.68376	8.3425	1.47954	0.655688
4507500	-98.768	1	-8.02703	2.90771	0.0322718	0.15488	1.80695	2.1381	8.41928	1.49317	0.423382
4515000	-97.7185	1	-16.6028	4.63817	0.0283788	0.153763	1.63361	1.93044	8.22663	1.45888	0.281076
4522500	-97.9164	1	-24.2249	5.87602	0.0259033	0.145052	1.45736	1.70462	8.12175	1.44091	0.0571219
4530000	-100.661	1	-39.2107	8.45539	0.0425135	0.159225	2.26073	2.68887	8.70369	1.5436	0.657247
4537500	-99.6016	1	-29.7003	6.70639	0.0335406	0.154984	1.82699	2.16207	8.54222	1.51499	0.437239
4545000	-97.1755	1	-20.78	5.29675	0.02894	0.15433	1.70295	2.01372	8.17331	1.44947	0.343493
4552500	-97.6852	1	-11.0588	3.51523	0.0267968	0.151611	1.53355	1.8076	8.17072	1.44905	0.171671
4560000	-97.4912	1	-14.2137	4.17299	0.0303335	0.154701	1.77113	2.09527	8.23274	1.46006	0.397454
4567500	-99.082	1	-21.9182	5.64397	0.0526864	0.176994	3.01543	3.66392	8.31885	1.47404	0.849117
4575000	-96.7941	1	-11.5768	3.70952	0.0249186	0.144776	1.45591	1.70237	7.96617	1.41333	0.0542877
4582500	-97.4765	1	-21.2584	5.44553	0.0272697	0.152886	1.57703	1.86164	8.16793	1.44849	0.222751
4590000	-98.7382	1	-23.7077	5.61406	0.0492708	0.17176	2.83767	3.42614	8.32069	1.47478	0.816619
4597500	-99.6073	1	-22.6448	5.42133	0.0331997	0.154879	1.80675	2.13786	8.53986	1.51455	0.423243
4605000	-98.5291	1	-28.447	6.72054	0.0335348	0.155396	1.89883	2.24819	8.39682	1.48924	0.483515
4612500	-97.6795	1	-14.8366	4.20766	0.0378793	0.158726	2.22672	2.64684	8.27748	1.46803	0.644162
4620000	-99.7439	1	-22.4041	5.7954	0.0498877	0.169969	2.77173	3.3393	8.48071	1.50328	0.803007
4627500	-98.0725	1	-23.9591	5.75533	0.0435334	0.164474	2.5445	3.04538	8.29191	1.47023	0.748207
4635000	-98.4722	1	-24.4871	5.83235	0.0524586	0.178732	3.07059	3.73884	8.21636	1.45575	0.858097
4642500	-98.2355	1	-30.6046	7.0579	0.0277108	0.152472	1.55987	1.84049	8.26417	1.46557	0.203369
4650000	-97.8031	1	-25.2589	6.15185	0.0276373	0.152972	1.58114	1.86669	8.21538	1.4569	0.227271
4657500	-96.7022	1	-17.6102	4.75469	0.0254136	0.149753	1.49857	1.76251	8.00769	1.42027	0.124747
4665000	-98.8381	1	-7.63872	2.83385	0.0383168	0.15786	2.16234	2.56767	8.44553	1.49788	0.617835
4672500	-100.765	1	-32.17	6.99756	0.0540419	0.173882	2.91212	3.52506	8.59074	1.52247	0.830933
4680000	-97.7296	1	-12.57	3.89837	0.0304161	0.154649	1.76094	2.08308	8.26406	1.4656	0.389792
4687500	-97.5101	1	-24.1388	5.86927	0.030999	0.154904	1.81161	2.14367	8.24241	1.4618	0.426645
4695000	-98.2481	1	-22.5689	5.49678	0.0494408	0.173543	2.9005	3.50956	8.23511	1.45947	0.828768
4702500	-99.3598	1	-25.2019	5.89199	0.0635299	0.201701	3.69897	4.63356	8.10439	1.4341	0.93343
4710000	-98.7528	1	-11.5012	3.52045	0.0296254	0.15391	1.64793	1.9477	8.37745	1.48564	0.294696
4717500	-97.1349	1	-6.31466	2.76336	0.0251066	0.142768	1.44712	1.68814	7.99473	1.41857	0.0359061
4725000	-101.772	1	8.005	0.189616	0.0346318	0.154579	1.74726	2.06674	8.84704	1.56898	0.379297
4732500	-97.7523	1	-21.8535	5.39404	0.0368893	0.157827	2.15969	2.56442	8.29165	1.47059	0.616707
4740000	-96.7996	1	-14.2705	4.14239	0.0257026	0.150646	1.51286	1.78119	8.03347	1.42478	0.144721
4747500	-99.9727	1	1.65886	1.30352	0.0337778	0.154928	1.8162	2.14917	8.59446	1.52424	0.429838
4755000	-97.7512	1	-13.7196	3.98899	0.03748	0.158304	2.19629	2.60936	8.28957	1.4702	0.631982
4762500	-98.608	1	-30.6592	7.0167	0.0390845	0.15872	2.22635	2.64639	8.40882	1.49133	0.644017
4770000	-98.2242	1	-29.1679	6.82677	0.0288256	0.153732	1.63087	1.92713	8.29639	1.47125	0.278423
4777500	-98.3429	1	-12.9298	3.99407	0.0380223	0.158128	2.18313	2.59319	8.37388	1.48516	0.626573
4785000	-100.496	1	-10.9548	3.27366	0.0401705	0.157608	2.14196	2.54272	8.68716	1.54074	0.609052
4792500	-98.1505	1	-27.7758	6.47383	0.0365052	0.157186	2.10573	2.49846	8.34962	1.48089	0.592851
4800000	-100.777	1	-6.69262	2.6032	0.0627678	0.191793	3.44501	4.26253	8.40754	1.48856	0.908074
4807500	-97.0778	1	-14.3544	4.14451	0.0277769	0.153768	1.63411	1.93104	8.13797	1.44316	0.281563
4815000	-97.1005	1	-23.7915	5.84038	0.0259212	0.150472	1.50978	1.7772	8.07198	1.43162	0.140521
4822500	-98.2506	1	-10.4105	3.55033	0.0291086	0.1539	1.64689	1.94645	8.30607	1.47298	0.293726
4830000	-98.3582	1	-16.7922	4.41645	0.0417907	0.161774	2.41129	2.87665	8.3535	1.48134	0.709182
4837500	-98.3406	1	-4.52375	2.3788	0.0288109	0.153637	1.62285	1.91744	8.30959	1.47359	0.270571
4845000	-97.7755	1	-26.1438	6.19771	0.031147	0.154863	1.80341	2.13386	8.27826	1.46816	0.420885
4852500	-97.0656	1	-17.014	4.59916	0.0278617	0.153835	1.64036	1.93858	8.13858	1.44327	0.287549
4860000	-98.9308	1	-13.1554	3.77273	0.0326149	0.154931	1.81676	2.14984	8.44411	1.49758	0.430224
4867500	-97.9524	1	-15.5974	4.28768	0.02756	0.152661	1.5672	1.84956	8.22878	1.45928	0.211765
4875000	-97.3385	1	-12.5459	3.82893	0.0294961	0.154477	1.72806	2.04378	8.20226	1.45462	0.364134
4882500	-97.7908	1	-23.3771	5.72839	0.0395286	0.160163	2.32004	2.76249	8.28474	1.46924	0.678812
4890000	-99.1539	1	-31.8868	7.31715	0.0408327	0.159623	2.28656	2.72087	8.48182	1.50423	0.666826
4897500	-98.4346	1	-31.8294	7.27269	0.0268834	0.149421	1.49406	1.75653	8.24184	1.46183	0.118177
4905000	-97.727	1	-10.8101	3.47375	0.0315231	0.154999	1.82994	2.16561	8.27549	1.46768	0.439246
4912500	-98.2571	1	-2.58765	2.13505	0.0260481	0.141901	1.44413	1.68295	8.14104	1.4446	0.0289967
4920000	-97.1809	1	-9.60069	3.3781	0.0250745	0.140273	1.43952	1.6744	7.98132	1.4164	0.0173477
4927500	-97.4622	1	-15.3049	4.2535	0.0293631	0.154384	1.71183	2.02436	8.21545	1.45695	0.350904
4935000	-96.6136	1	-14.9579	4.30489	0.0247789	0.14497	1.45692	1.70394	7.94362	1.40931	0.0562695
4942500	-98.8318	1	-14.9438	4.37804	0.0493834	0.171683	2.83492	3.4225	8.33463	1.47726	0.816069
4950000	-98.3933	1	-23.5462	5.79978	0.0522005	0.178487	3.0629	3.72836	8.20778	1.45424	0.856873
4957500	-99.0758	1	-24.0145	5.83428	0.0267267	0.139623	1.43799	1.67135	8.23691	1.46181	0.0131103
4965000	-97.8857	1	-24.301	5.97375	0.0320365	0.155114	1.85112	2.19097	8.3006	1.47215	0.453357
4972500	-98.082	1	-1.87846	1.97114	0.0261025	0.145766	1.46145	1.71084	8.1515	1.44613	0.0648668
4980000	-97.7727	1	-17.3109	4.70752	0.0391578	0.159813	2.29851	2.73571	8.28441	1.46921	0.671161
4987500	-98.1265	1	-26.0725	6.21976	0.0425959	0.163143	2.4813	2.96502	8.31028	1.47358	0.730417
4995000	-97.6584	1	-23.2813	5.75032	0.0342417	0.15617	2.00301	2.37372	8.27995	1.46854	0.542476
5002500	-101.542	1	-42.9479	9.23446	0.0329099	0.154079	1.6672	1.97086	8.78989	1.55879	0.312389
5010000	-97.9801	1	-16.9157	4.70923	0.0280632	0.153276	1.59768	1.88689	8.24809	1.46269	0.244955
5017500	-98.809	1	-29.8913	6.82374	0.0501122	0.17304	2.88302	3.48629	8.31856	1.4743	0.825466
5025000	-97.8671	1	-18.2975	4.76502	0.0427996	0.163892	2.5174	3.01086	8.26783	1.466	0.740733
5032500	-97.7095	1	-25.4234	6.15955	0.0289967	0.154126	1.67325	1.97814	8.23901	1.4611	0.317812
5040000	-98.8864	1	-9.76911	3.31171	0.0509132	0.174262	2.92511	3.54242	8.3178	1.47407	0.833322
5047500	-97.4884	1	-12.8263	3.83023	0.0299839	0.15459	1.74933	2.06921	8.22792	1.45919	0.380899
5055000	-99.026	1	-5.92951	2.75748	0.0329898	0.155014	1.83276	2.16898	8.46012	1.50043	0.441151
5062500	-97.3977	1	-14.893	4.21289	0.031961	0.155276	1.87931	2.22476	8.23544	1.46061	0.471438
5070000	-99.3009	1	-10.8427	3.67207	0.0482683	0.168582	2.71837	3.26956	8.43007	1.49442	0.791294
5077500	-100.358	1	-36.0442	7.81699	0.0444128	0.161447	2.39362	2.85447	8.64397	1.53287	0.703552
5085000	-97.9768	1	-25.3513	6.01284	0.0324313	0.155217	1.86928	2.21273	8.31558	1.47482	0.465096
5092500	-98.0052	1	-9.11378	3.29847	0.0284053	0.153573	1.61782	1.91135	8.26043	1.46488	0.265564
5100000	-100.501	1	-27.5763	6.73653	0.05113	0.169885	2.76856	3.33515	8.59098	1.52284	0.802329
5107500	-100.624	1	-29.3831	7.04636	0.0611207	0.188676	3.36072	4.14227	8.41869	1.49079	0.89829
5115000	-99.526	1	-30.0545	6.94198	0.0640818	0.202247	3.71246	4.65365	8.12147	1.43708	0.934625
5122500	-99.3606	1	-34.9286	7.74878	0.0328615	0.154861	1.80312	2.13352	8.50363	1.50812	0.420682
5130000	-98.2583	1	-25.4708	6.19264	0.0369747	0.15742	2.12611	2.52333	8.36436	1.48349	0.602056
5137500	-98.4758	1	-5.05284	2.50778	0.0322488	0.154972	1.82481	2.15947	8.38045	1.48629	0.435758
5145000	-97.3627	1	-17.7315	4.69089	0.0301685	0.15469	1.76904	2.09277	8.21442	1.45681	0.395894
5152500	-97.2155	1	-13.9505	4.11888	0.0278624	0.153736	1.63124	1.92758	8.1559	1.44634	0.278783
5160000	-97.4435	1	-23.624	5.78571	0.030565	0.154789	1.78875	2.11634	8.22933	1.45947	0.410404
5167500	-97.0705	1	-15.9204	4.48114	0.0265248	0.152259	1.55236	1.83117	8.09816	1.43614	0.19458
5175000	-98.6242	1	-16.0604	4.5345	0.0515709	0.176391	2.99589	3.63751	8.26042	1.46374	0.845817
5182500	-96.5018	1	-11.1638	3.61762	0.0245001	0.140058	1.439	1.67337	7.88841	1.39993	0.0159193
5190000	-97.9567	1	-18.2161	4.73605	0.0438221	0.16511	2.5733	3.0822	8.27036	1.46636	0.755914
5197500	-96.9086	1	-18.2319	4.82622	0.0263087	0.152111	1.54759	1.82523	8.07307	1.4317	0.188905
5205000	-103.001	1	11.1993	-0.433	0.035051	0.15426	1.69206	2.00069	9.01821	1.59929	0.334248
5212500	-98.3775	1	-20.3844	5.07136	0.0495718	0.173384	2.89498	3.5022	8.2547	1.46296	0.827731
5220000	-97.1639	1	-16.6232	4.52176	0.0288058	0.15428	1.69508	2.00431	8.16956	1.4488	0.336833
5227500	-97.6883	1	-2.10005	2.01908	0.0254942	0.139284	1.43726	1.66984	8.04301	1.42743	0.0109872
5235000	-99.3965	1	-19.828	4.92213	0.0628242	0.199507	3.64423	4.55248	8.13255	1.43926	0.92844
5242500	-98.3632	1	-14.2011	3.98255	0.0328148	0.155201	1.86661	2.20953	8.36992	1.48445	0.463389
5250000	-97.4299	1	-20.2968	5.20796	0.0333507	0.155851	1.96391	2.3265	8.2464	1.46258	0.521365
5257500	-97.8187	1	-20.4722	5.30858	0.0331691	0.155571	1.92547	2.2802	8.29853	1.47182	0.49944
5265000	-98.5563	1	-8.14028	2.94276	0.0358808	0.156486	2.03788	2.41594	8.40763	1.49119	0.560358
5272500	-97.9226	1	-18.9262	4.84066	0.0336022	0.155708	1.94488	2.30356	8.31447	1.47465	0.510662
5280000	-97.4977	1	-11.9213	3.78922	0.0269981	0.152422	1.55802	1.8382	8.1604	1.44717	0.201223
5287500	-97.394	1	-26.107	6.24946	0.0262314	0.150666	1.51324	1.78168	8.11513	1.43926	0.145236
5295000	-97.6314	1	-11.2069	3.66886	0.0269635	0.152116	1.54774	1.82541	8.17267	1.44936	0.189084
5302500	-98.8913	1	-2.82263	2.14768	0.0309845	0.154441	1.7217	2.03617	8.41942	1.49313	0.358993
5310000	-97.1958	1	-20.8235	5.26298	0.0271	0.153006	1.58284	1.86877	8.13209	1.44213	0.229119
5317500	-97.8922	1	-17.9316	4.70528	0.04364	0.164988	2.56786	3.07523	8.26235	1.46495	0.754476
5325000	-97.4047	1	-19.0642	4.9222	0.0300455	0.154637	1.75857	2.08026	8.21819	1.45747	0.387995
5332500	-97.34	1	-21.7215	5.50883	0.0277434	0.153548	1.61597	1.90911	8.16706	1.44832	0.263712
5340000	-98.2882	1	-15.8195	4.31217	0.0279173	0.152724	1.56985	1.85283	8.27722	1.46787	0.214759
5347500	-97.2371	1	-18.5848	4.91978	0.0300478	0.154693	1.76951	2.09333	8.19705	1.45373	0.396245
5355000	-99.0192	1	-17.3058	4.4949	0.032708	0.154929	1.81648	2.1495	8.45673	1.49981	0.430026
5362500	-98.6638	1	-8.66378	3.11095	0.0452426	0.165606	2.59523	3.11031	8.36584	1.48325	0.76162
5370000	-97.9705	1	-21.2349	5.46345	0.0258343	0.142924	1.44771	1.68913	8.11009	1.43903	0.0372106
5377500	-97.9214	1	-22.5144	5.48799	0.0341072	0.155945	1.97595	2.34102	8.31595	1.47492	0.52799
5385000	-97.8321	1	-12.715	3.85	0.0379714	0.158634	2.22027	2.63888	8.29939	1.47192	0.641617
5392500	-97.3887	1	-17.9838	4.83946	0.0303049	0.154725	1.77595	2.10103	8.21936	1.45769	0.401037
5400000	-98.321	1	-24.4153	6.00268	0.0436621	0.164154	2.52968	3.02649	8.32955	1.47693	0.744148
5407500	-99.3967	1	-29.4549	6.93993	0.0280222	0.150482	1.50996	1.77743	8.39247	1.48846	0.140757
5415000	-97.2769	1	-19.505	5.10219	0.0291856	0.154387	1.71224	2.02484	8.1898	1.4524	0.351238
5422500	-97.6469	1	-19.4828	5.04011	0.0394226	0.160253	2.32542	2.76919	8.26398	1.46556	0.680696
5430000	-98.3322	1	-20.5496	5.08138	0.0410031	0.160938	2.36534	2.81903	8.35587	1.48181	0.694294
5437500	-97.6555	1	-18.4422	4.8723	0.0392049	0.160017	2.31113	2.7514	8.2667	1.46605	0.67567
5445000	-97.1523	1	-12.3633	3.83629	0.0268504	0.152705	1.56904	1.85182	8.11894	1.4398	0.213844
5452500	-98.6723	1	-27.2956	6.31806	0.0324003	0.154952	1.82096	2.15487	8.40784	1.49115	0.433121
5460000	-98.2423	1	-15.7944	4.33342	0.0493034	0.173306	2.8923	3.49863	8.23654	1.45975	0.827226
5467500	-103.185	1	-47.3008	9.98787	0.0321738	0.151349	1.52724	1.79961	8.96403	1.58976	0.163672
5475000	-100.099	1	-25.2226	5.76356	0.0508261	0.170502	2.79168	3.3655	8.52679	1.51141	0.807222
5482500	-97.8324	1	-25.0596	5.981	0.0339917	0.155939	1.97517	2.34008	8.30338	1.47269	0.527562
5490000	-99.1893	1	-33.8436	7.65819	0.0297952	0.15374	1.63153	1.92793	8.43348	1.49557	0.279068
5497500	-99.1704	1	-29.9947	7.0285	0.0358481	0.156073	1.99158	2.35989	8.49451	1.50659	0.536421
5505000	-97.8465	1	-16.5651	4.63742	0.0290084	0.154065	1.66551	1.96884	8.25571	1.46406	0.310866
5512500	-98.5534	1	-9.85364	3.45312	0.0344803	0.155776	1.954	2.31455	8.40439	1.4906	0.515829
5520000	-100.857	1	2.45433	1.25909	0.0379899	0.156088	1.99339	2.36208	8.7409	1.55029	0.537387
5527500	-97.5507	1	-8.12279	3.10883	0.0260639	0.14928	1.49227	1.75412	8.11747	1.43979	0.115515
5535000	-97.5961	1	-25.398	6.08794	0.0302184	0.15463	1.75715	2.07856	8.2446	1.46215	0.38691
5542500	-100.296	1	-1.59522	2.02053	0.0334348	0.154722	1.77543	2.10041	8.63446	1.53131	0.400653
5550000	-98.831	1	-24.0417	5.97103	0.0531965	0.17893	3.07677	3.74728	8.26453	1.46426	0.859074
5557500	-97.2637	1	-18.6754	4.87973	0.0304439	0.154809	1.79284	2.12122	8.20499	1.45515	0.413351
5565000	-100.635	1	-27.791	6.78508	0.0541816	0.174543	2.9346	3.55512	8.56519	1.51789	0.835049
5572500	-98.7513	1	-7.84739	3.108	0.0288748	0.153344	1.6019	1.89203	8.35857	1.48228	0.249358
5580000	-97.4802	1	-11.2206	3.67689	0.0254179	0.143144	1.44856	1.69055	8.04484	1.42743	0.0390769
5587500	-99.4723	1	-8.01359	2.83779	0.0385805	0.157456	2.12917	2.52708	8.53814	1.51432	0.603419
5595000	-98.2648	1	-20.4549	5.20223	0.0524673	0.179528	3.09531	3.77259	8.17976	1.4492	0.861968
5602500	-101.553	1	8.02389	0.247676	0.0305346	0.151573	1.5326	1.8064	8.7236	1.5471	0.170485
5610000	-97.9126	1	-12.2516	3.8711	0.0276766	0.152887	1.57707	1.8617	8.22855	1.45924	0.222804
5617500	-97.9677	1	-20.8754	5.18207	0.0370937	0.157776	2.15564	2.55947	8.32216	1.476	0.614975
5625000	-97.7159	1	-17.9233	4.85247	0.0326821	0.155419	1.90249	2.25258	8.28222	1.46891	0.485738
5632500	-97.7884	1	-13.3123	4.00598	0.0350517	0.15654	2.0436	2.42287	8.29897	1.47191	0.563212
5640000	-97.8419	1	-10.4479	3.43199	0.0341328	0.156004	1.98317	2.34974	8.30506	1.47299	0.531907
5647500	-98.5655	1	-29.4767	6.89369	0.0325239	0.155029	1.83549	2.17225	8.39472	1.48883	0.442985
5655000	-98.7762	1	-30.5041	7.03904	0.0420902	0.161442	2.39338	2.85416	8.41535	1.49233	0.703473
5662500	-97.8576	1	-20.916	5.40323	0.0293835	0.154235	1.68835	1.99624	8.26427	1.46559	0.331049
5670000	-98.1506	1	-28.3551	6.67101	0.0310744	0.154718	1.77452	2.09932	8.32592	1.47659	0.399975
5677500	-99.1431	1	-34.706	7.77134	0.0294242	0.153492	1.61185	1.90411	8.41872	1.49295	0.259558
5685000	-98.1047	1	-9.88187	3.41984	0.0327506	0.155281	1.88018	2.22581	8.33481	1.47823	0.471988
5692500	-98.9758	1	-23.2698	5.62072	0.0618222	0.199192	3.63632	4.54081	8.07806	1.42964	0.927698
5700000	-98.7486	1	-19.0562	5.13097	0.0421261	0.161526	2.39792	2.85986	8.41081	1.49152	0.704931
5707500	-98.1441	1	-26.47	6.2451	0.0271188	0.151346	1.52716	1.79951	8.22989	1.45956	0.163568
5715000	-98.0464	1	-6.79747	2.83593	0.0298822	0.154359	1.7076	2.0193	8.2961	1.47125	0.347392
5722500	-97.8213	1	-13.5459	3.91994	0.0293705	0.154245	1.6898	1.99797	8.25961	1.46476	0.332299
5730000	-97.4948	1	-17.8126	4.80807	0.0320609	0.155274	1.87897	2.22435	8.24897	1.46301	0.471223
5737500	-97.0237	1	-20.2	5.25277	0.0250584	0.143803	1.45129	1.69504	7.98851	1.41738	0.0449243
5745000	-97.8725	1	-27.5013	6.48454	0.0307005	0.154692	1.76941	2.09322	8.28579	1.46947	0.396174
5752500	-98.3282	1	-7.13863	2.84775	0.0352956	0.156313	2.0192	2.3933	8.37489	1.48538	0.550883
5760000	-99.2174	1	-7.32841	2.98875	0.0459504	0.165401	2.58624	3.09878	8.44648	1.49757	0.759297
5767500	-97.8508	1	-8.28579	3.07364	0.0305201	0.154643	1.75962	2.08151	8.28078	1.46857	0.38879
5775000	-98.9823	1	-0.252311	1.69688	0.0279146	0.151385	1.52806	1.80065	8.34833	1.48056	0.16472
5782500	-97.8147	1	-5.56424	2.58638	0.0267524	0.151151	1.52284	1.79401	8.18084	1.45088	0.157983
5790000	-97.084	1	-18.9214	5.00847	0.0268239	0.15276	1.57139	1.85472	8.11082	1.43836	0.216487
5797500	-96.7321	1	-10.0243	3.41039	0.0248058	0.143678	1.45075	1.69416	7.94804	1.41021	0.0437875
5805000	-96.8766	1	-20.5207	5.26563	0.025985	0.151366	1.52762	1.80009	8.05531	1.4286	0.164152
5812500	-97.1831	1	-21.3274	5.39456	0.0287081	0.15423	1.68763	1.99538	8.17012	1.44889	0.330427
5820000	-99.6144	1	-20.9857	5.5009	0.0317312	0.154434	1.7204	2.03461	8.52291	1.51148	0.357935
5827500	-98.4058	1	-22.1355	5.64293	0.0372779	0.157504	2.13324	2.53204	8.38506	1.48716	0.605217
5835000	-97.7587	1	-22.9813	5.64379	0.0393564	0.160031	2.31201	2.75249	8.28108	1.4686	0.675981
5842500	-96.7648	1	-20.3548	5.24748	0.0252132	0.148205	1.48035	1.73792	7.99712	1.41853	0.0971713
5850000	-98.5584	1	-20.9728	5.26515	0.0570727	0.188889	3.36654	4.15053	8.12686	1.43909	0.898991
5857500	-97.4206	1	-22.3573	5.52089	0.0294742	0.15444	1.72148	2.03591	8.21208	1.45636	0.358816
5865000	-97.5733	1	-20.2966	5.1292	0.03373	0.155957	1.97737	2.34273	8.2671	1.46626	0.528761
5872500	-98.8052	1	-28.212	6.49368	0.0536747	0.180027	3.11066	3.79362	8.25009	1.46162	0.864327
5880000	-97.1836	1	-11.9151	3.74238	0.0272909	0.153249	1.59606	1.88492	8.13674	1.44294	0.243259
5887500	-97.9184	1	-9.01529	3.14557	0.0294379	0.154233	1.68796	1.99577	8.27267	1.46708	0.330715
5895000	-98.4431	1	-30.6953	7.0121	0.0280718	0.152736	1.57033	1.85341	8.29925	1.47178	0.215296
5902500	-96.8041	1	-15.3751	4.39461	0.0248588	0.143519	1.45008	1.69306	7.95637	1.4117	0.0423587
5910000	-100.035	1	-31.6104	7.0808	0.0305401	0.153656	1.62437	1.91928	8.55234	1.51664	0.272069
5917500	-100.357	1	-32.7836	7.15272	0.0530529	0.173453	2.89736	3.50537	8.53575	1.51276	0.828179
5925000	-100.748	1	-30.6646	6.71119	0.0637811	0.194416	3.51409	4.36216	8.37552	1.48267	0.915552
5932500	-98.5726	1	-28.2391	6.66594	0.0415402	0.161156	2.37757	2.83434	8.38843	1.48757	0.698334
5940000	-98.6972	1	-4.3826	2.34644	0.0333943	0.155273	1.87894	2.22432	8.4188	1.49313	0.471207
5947500	-98.1746	1	-8.82998	3.25312	0.0292011	0.153996	1.65731	1.95899	8.29902	1.47173	0.303401
5955000	-97.1883	1	-18.566	4.86399	0.0260047	0.150496	1.51021	1.77775	8.08435	1.43381	0.141104
5962500	-97.7217	1	-21.7697	5.54983	0.0273159	0.152613	1.56529	1.8472	8.19561	1.45341	0.209596
5970000	-97.0231	1	-19.0609	5.02147	0.0269728	0.153046	1.58488	1.87127	8.10934	1.43809	0.231328
5977500	-98.1772	1	-28.5037	6.71151	0.029343	0.154069	1.66598	1.96941	8.30226	1.47231	0.311295
5985000	-96.5006	1	-11.4839	3.68045	0.0245079	0.140533	1.44018	1.67567	7.89174	1.40048	0.0191033
5992500	-99.1746	1	-20.8233	5.11398	0.032741	0.154887	1.80821	2.13961	8.4777	1.50353	0.424269
6000000	-100.372	1	0.474659	1.4685	0.0444708	0.161486	2.39574	2.85713	8.64571	1.53317	0.704233
6007500	-99.6574	1	-9.66622	3.09553	0.0486027	0.168199	2.70321	3.24983	8.48469	1.50413	0.787848
6015000	-98.5096	1	-28.3354	6.70907	0.0306931	0.154478	1.72822	2.04397	8.36673	1.48379	0.36426
6022500	-97.8247	1	-11.9065	3.79532	0.0290045	0.154074	1.66661	1.97016	8.25301	1.46358	0.311864
6030000	-98.5728	1	-26.5839	6.39737	0.0431333	0.163004	2.47447	2.95637	8.37447	1.48497	0.728419
6037500	-97.5436	1	-25.5877	6.12141	0.0264234	0.150875	1.51719	1.78677	8.13894	1.44347	0.150538
6045000	-98.5175	1	-3.6955	2.24715	0.0298715	0.154158	1.67752	1.98326	8.35396	1.48149	0.321596
6052500	-99.1232	1	-31.0052	7.00797	0.0543206	0.180162	3.11478	3.79926	8.29333	1.46927	0.864953
6060000	-99.5795	1	-29.4211	6.95951	0.0335815	0.155004	1.83084	2.16668	8.53958	1.51452	0.439851
6067500	-99.6311	1	-24.1031	6.0787	0.0461139	0.164757	2.55744	3.06192	8.51146	1.50913	0.751701
6075000	-97.435	1	-18.4221	4.87734	0.0339567	0.156156	2.00135	2.37171	8.2486	1.46298	0.541602
6082500	-96.7178	1	-15.6928	4.40899	0.0255288	0.150228	1.50571	1.7719	8.01629	1.42176	0.13489
6090000	-97.1803	1	-14.8115	4.24633	0.0288861	0.154307	1.6992	2.00924	8.17296	1.4494	0.340333
6097500	-103.007	1	-28.3321	6.98785	0.0497672	0.162625	2.4555	2.93238	9.03126	1.60146	0.722789
6105000	-98.237	1	-7.51015	2.99594	0.0308555	0.154622	1.75552	2.07661	8.33431	1.47806	0.385664
6112500	-96.5874	1	-19.165	5.02716	0.0246621	0.143189	1.44874	1.69085	7.92441	1.40606	0.0394717
6120000	-98.7586	1	-5.56675	2.61756	0.0372626	0.157184	2.10556	2.49824	8.43613	1.49623	0.59277
6127500	-98.0954	1	-18.0492	4.733	0.0268243	0.150525	1.51071	1.77841	8.21004	1.4561	0.141795
6135000	-101.064	1	-0.264605	1.7607	0.0522513	0.170092	2.77636	3.34538	8.67143	1.53708	0.803993
6142500	-98.9369	1	-5.52678	2.54606	0.0414423	0.160513	2.34081	2.78839	8.44491	1.49763	0.686015
6150000	-97.7564	1	-15.6864	4.4056	0.0388671	0.159548	2.28181	2.71498	8.28373	1.4691	0.665088
6157500	-96.9295	1	-7.71057	3.02438	0.0248554	0.139907	1.43864	1.67266	7.9447	1.40993	0.0149373
6165000	-98.5691	1	-30.3713	7.02593	0.0337749	0.155471	1.91053	2.26224	8.40356	1.49044	0.490585
6172500	-98.8729	1	-13.4509	3.82449	0.0510621	0.174583	2.93597	3.55696	8.31281	1.47316	0.835298
6180000	-97.528	1	-10.9262	3.51832	0.0298269	0.154525	1.73692	2.05438	8.23071	1.45967	0.371196
6187500	-97.1078	1	-18.2178	4.81025	0.0283954	0.154118	1.67223	1.97691	8.1551	1.44622	0.316903
6195000	-97.4713	1	-15.8919	4.36043	0.0318849	0.155218	1.86956	2.21307	8.24468	1.46224	0.465276
6202500	-98.8517	1	-12.0295	3.56607	0.0464161	0.166874	2.64931	3.17997	8.38144	1.48592	0.775134
6210000	-97.9743	1	-28.2221	6.6709	0.0258138	0.142316	1.44552	1.68537	8.10551	1.43826	0.0322407
6217500	-98.2614	1	-28.9436	6.69243	0.0276743	0.152365	1.55599	1.83568	8.2655	1.46581	0.198852
6225000	-99.3315	1	-33.6817	7.47954	0.0408664	0.159428	2.27403	2.70533	8.50859	1.50898	0.662215
6232500	-98.0245	1	-25.2115	5.9923	0.0294705	0.154201	1.68339	1.99029	8.28621	1.46948	0.32674
6240000	-97.3479	1	-20.8768	5.36906	0.0272811	0.153058	1.58551	1.87204	8.15441	1.44608	0.232015
6247500	-99.9005	1	-13.2554	4.12506	0.0297131	0.153019	1.5835	1.86958	8.51391	1.50984	0.229833
6255000	-97.712	1	-22.7114	5.63227	0.0376464	0.158487	2.20969	2.62585	8.28323	1.46906	0.637401
6262500	-98.7204	1	-27.5882	6.40498	0.0287002	0.153195	1.59296	1.88114	8.34999	1.48076	0.239979
6270000	-98.6677	1	-8.11047	3.11	0.0390776	0.158647	2.22119	2.64002	8.41769	1.4929	0.641983
6277500	-99.1816	1	-28.5256	6.51207	0.0331393	0.155006	1.83129	2.16723	8.48225	1.50435	0.44016
6285000	-97.4694	1	-15.5336	4.44595	0.0256394	0.14661	1.46702	1.71905	8.07578	1.43262	0.0748979
6292500	-97.418	1	-19.1313	5.07991	0.0254873	0.145311	1.45878	1.7068	8.05588	1.4292	0.0598563
6300000	-98.9821	1	-6.07662	2.68779	0.0435573	0.162788	2.46372	2.94276	8.43449	1.49563	0.725242
6307500	-97.3454	1	-21.1606	5.39886	0.0290357	0.154302	1.6984	2.00829	8.19565	1.45342	0.339658
6315000	-98.4625	1	-25.2534	5.93515	0.0368326	0.157146	2.10207	2.49399	8.39396	1.48875	0.591172
6322500	-97.9449	1	-22.4291	5.49687	0.0283467	0.153572	1.61778	1.9113	8.25197	1.46338	0.265524
6330000	-106.164	1	19.1836	-1.8309	0.0429353	0.155252	1.87537	2.22003	9.5541	1.69448	0.468957
6337500	-99.2769	1	-5.04438	2.37518	0.0388516	0.157831	2.16001	2.56482	8.5087	1.50908	0.616846
6345000	-97.5032	1	-21.328	5.37962	0.0345284	0.156431	2.03203	2.40885	8.25881	1.46479	0.557418
6352500	-98.0372	1	-23.2738	5.64566	0.0448849	0.166473	2.63249	3.15825	8.27003	1.4662	0.771013
6360000	-98.451	1	-25.9652	6.16962	0.0264821	0.146351	1.46522	1.71642	8.20857	1.4562	0.0717092
6367500	-100.198	1	-27.2899	6.12744	0.0568746	0.181264	3.14818	3.84518	8.43452	1.49419	0.869948
6375000	-102.423	1	-27.1042	5.9232	0.071456	0.204224	3.76102	4.72622	8.50821	1.50534	0.938805
6382500	-99.2308	1	-20.6301	5.14186	0.0644776	0.205254	3.78613	4.76395	8.04918	1.42405	0.940899
6390000	-97.378	1	-14.7035	4.27443	0.0279521	0.153689	1.62712	1.9226	8.17679	1.45005	0.274766
6397500	-98.1855	1	-18.1548	4.67272	0.0379508	0.158234	2.19111	2.60299	8.35112	1.48112	0.629862
6405000	-97.5058	1	-18.6445	4.99691	0.0259322	0.148733	1.48584	1.74545	8.10447	1.43752	0.105783
6412500	-98.0095	1	-8.84607	3.10878	0.0296317	0.154275	1.69435	2.00343	8.28729	1.46968	0.336207
6420000	-98.0529	1	-22.1256	5.40725	0.0329263	0.155368	1.89446	2.24294	8.32891	1.47719	0.48084
6427500	-98.1789	1	-8.28717	3.01064	0.0332087	0.155423	1.90307	2.25328	8.34751	1.4805	0.486092
6435000	-98.1782	1	-6.22507	2.75512	0.0293509	0.154072	1.66641	1.96992	8.30255	1.47236	0.311677
6442500	-97.7331	1	-16.8718	4.68782	0.0255564	0.140667	1.44053	1.67634	8.05936	1.43022	0.0200254
6450000	-97.0989	1	-10.3295	3.48602	0.0256218	0.149013	1.48903	1.74976	8.05219	1.42823	0.110647
6457500	-97.8827	1	-5.35337	2.55253	0.0271066	0.151925	1.54204	1.81828	8.20388	1.45491	0.182186
6465000	-97.3675	1	-22.0173	5.48533	0.0309983	0.154952	1.82096	2.15486	8.22393	1.45853	0.433116
6472500	-97.7995	1	-22.7502	5.54884	0.0356291	0.15689	2.07836	2.46511	8.30051	1.47218	0.580091
6480000	-98.5516	1	-29.7028	6.89148	0.0390401	0.158746	2.22817	2.64863	8.40065	1.48988	0.644733
6487500	-97.4475	1	-24.4135	5.90482	0.0284408	0.153968	1.65417	1.95521	8.19631	1.45351	0.300501
6495000	-98.7225	1	-30.1221	6.93004	0.0464191	0.16718	2.66199	3.19636	8.36041	1.48217	0.77819
6502500	-98.8382	1	-29.0096	6.78782	0.0501181	0.172961	2.88027	3.48263	8.32344	1.47517	0.824941
6510000	-99.5952	1	-6.99909	2.99201	0.0315161	0.154367	1.70896	2.02092	8.51714	1.51045	0.348522
6517500	-98.5397	1	-28.1004	6.49323	0.047574	0.169444	2.75179	3.31319	8.31418	1.47381	0.798706
6525000	-98.209	1	-8.16299	3.07754	0.0345372	0.155992	1.98178	2.34806	8.35683	1.48217	0.531155
6532500	-100.796	1	3.76083	0.890408	0.0371634	0.155759	1.95177	2.31187	8.72982	1.54832	0.514573
6540000	-98.1119	1	-23.9745	5.87974	0.04471	0.166048	2.61438	3.13493	8.28416	1.46874	0.766496
6547500	-97.8111	1	-24.5851	5.93203	0.0375787	0.158322	2.19769	2.61108	8.2979	1.47167	0.632551
6555000	-98.2864	1	-24.3801	6.02911	0.0280416	0.152903	1.57784	1.86265	8.28124	1.46858	0.223652
6562500	-97.6549	1	-24.5586	6.02376	0.0273471	0.152759	1.57133	1.85464	8.18965	1.45234	0.216415
6570000	-97.606	1	-21.3091	5.35642	0.0373704	0.158366	2.20092	2.61506	8.26891	1.46653	0.633867
6577500	-99.846	1	-36.9949	8.19427	0.0314657	0.154248	1.6903	1.99857	8.54811	1.51593	0.33273
6585000	-97.1892	1	-13.0353	3.95461	0.0273931	0.153352	1.60238	1.89262	8.14039	1.44359	0.24986
6592500	-97.8142	1	-9.86246	3.42277	0.0282928	0.15363	1.62231	1.91679	8.23556	1.46047	0.270037
6600000	-99.4051	1	-6.3904	2.5759	0.0400703	0.15865	2.2214	2.64028	8.52354	1.51168	0.642065
6607500	-98.4117	1	-22.6215	5.4636	0.0346124	0.155913	1.97194	2.33618	8.38517	1.4872	0.525794
6615000	-98.7995	1	-26.1076	6.13298	0.0577562	0.189419	3.38105	4.17114	8.15473	1.44399	0.900719
6622500	-99.1018	1	-15.9698	4.27433	0.0582688	0.189218	3.37556	4.16333	8.19868	1.45178	0.900068
6630000	-98.0145	1	-13.9555	4.14579	0.0374703	0.158024	2.1751	2.58333	8.32784	1.477	0.623224
6637500	-99.3416	1	-7.43334	3.0393	0.0442011	0.162919	2.47024	2.95102	8.48499	1.50458	0.727174
6645000	-99.6192	1	1.18057	1.44478	0.0297663	0.153371	1.60366	1.89417	8.48324	1.50439	0.251182
6652500	-98.2843	1	-27.3511	6.37608	0.0291498	0.153905	1.64739	1.94705	8.311	1.47385	0.294187
6660000	-98.1106	1	-6.52137	2.74948	0.0306504	0.154599	1.75102	2.07123	8.31552	1.47472	0.382203
6667500	-97.6308	1	-8.9367	3.15638	0.0272961	0.152715	1.56947	1.85235	8.1853	1.45157	0.214322
6675000	-98.0343	1	-19.0709	4.96347	0.0480706	0.171691	2.8352	3.42288	8.22264	1.45741	0.816126
6682500	-97.4699	1	-17.5153	4.68918	0.0352267	0.156885	2.07795	2.46461	8.25427	1.46398	0.579897
6690000	-98.0992	1	-10.9836	3.60765	0.0357609	0.156744	2.06421	2.4479	8.34285	1.47969	0.573316
6697500	-97.9102	1	-10.5552	3.41021	0.0276891	0.152907	1.57802	1.86286	8.2287	1.45926	0.223845
6705000	-98.0854	1	-23.8918	5.77178	0.0462868	0.168529	2.71626	3.26681	8.25866	1.46403	0.790819
6712500	-99.1008	1	-2.51834	2.01401	0.0340735	0.155352	1.89189	2.23985	8.47792	1.50362	0.479261
6720000	-98.6293	1	-5.25266	2.51968	0.0353237	0.156137	1.99919	2.3691	8.41722	1.49289	0.540463
6727500	-100.057	1	-32.1923	7.45453	0.054509	0.177094	3.01865	3.66828	8.45644	1.49841	0.849654
6735000	-97.5433	1	-17.2236	4.63369	0.0367631	0.157933	2.16804	2.57467	8.26194	1.46531	0.620255
6742500	-97.5597	1	-10.8208	3.49356	0.0298539	0.154523	1.7366	2.05399	8.23506	1.46044	0.37094
6750000	-97.7825	1	-26.3309	6.24125	0.0316715	0.155028	1.83545	2.1722	8.28405	1.4692	0.442962
6757500	-97.2548	1	-17.981	4.80204	0.0307675	0.154916	1.81386	2.14636	8.20716	1.45555	0.42821
6765000	-99.9746	1	-25.4687	5.95845	0.0305878	0.153732	1.63087	1.92713	8.54621	1.51556	0.278426
6772500	-98.3039	1	-7.83601	3.08621	0.0277747	0.152472	1.55985	1.84046	8.27374	1.46727	0.20334
6780000	-97.3925	1	-16.5685	4.58637	0.0304171	0.154759	1.78277	2.10918	8.22116	1.45801	0.406048
6787500	-98.4258	1	-4.11539	2.329	0.0298308	0.154182	1.68071	1.98709	8.34197	1.47936	0.324403
6795000	-96.7063	1	-14.7091	4.22584	0.0253259	0.149266	1.49209	1.75389	8.00194	1.41929	0.115255
6802500	-98.8809	1	-2.9447	2.07384	0.0289144	0.153256	1.59651	1.88547	8.37443	1.4851	0.243735
6810000	-96.6891	1	-16.1402	4.47451	0.0252161	0.148681	1.48527	1.74466	7.99242	1.41766	0.104891
6817500	-100.943	1	-17.2762	4.92334	0.0379352	0.156012	1.98422	2.351	8.7533	1.55249	0.532472
6825000	-97.3215	1	-19.5389	5.05421	0.0320325	0.155334	1.88896	2.23634	8.22578	1.4589	0.477456
6832500	-99.8613	1	-23.487	5.51769	0.0385254	0.157085	2.09658	2.48729	8.59545	1.52449	0.588633
6840000	-97.4832	1	-20.1093	5.12827	0.034756	0.156579	2.04765	2.42779	8.25617	1.46432	0.565221
6847500	-97.635	1	-15.5549	4.40073	0.0346067	0.156387	2.0273	2.40311	8.27721	1.46806	0.55502
6855000	-97.4821	1	-10.7297	3.48465	0.0289874	0.154225	1.6868	1.99438	8.21138	1.45621	0.329706
6862500	-99.4909	1	-16.717	4.76208	0.0377631	0.156909	2.08019	2.46733	8.54189	1.51499	0.580959
6870000	-99.0848	1	-33.2909	7.45913	0.0290731	0.153212	1.59394	1.88234	8.40221	1.49002	0.241027
6877500	-103.868	1	1.31391	1.0083	0.0602129	0.17416	2.92161	3.53775	9.05161	1.60413	0.832683
6885000	-97.8081	1	-14.4133	4.0776	0.0283267	0.153661	1.62483	1.91983	8.23572	1.4605	0.272522
6892500	-97.9132	1	-22.9394	5.56896	0.0374045	0.158074	2.17896	2.58806	8.31334	1.47442	0.624837
6900000	-97.8546	1	-20.5235	5.33795	0.0281954	0.153517	1.61367	1.90633	8.23763	1.46083	0.261403
6907500	-103.154	1	-41.1148	8.62688	0.0430249	0.157057	2.09403	2.48419	9.08881	1.61199	0.587451
6915000	-97.8314	1	-26.221	6.23898	0.0259283	0.146312	1.46496	1.71604	8.12243	1.44092	0.0712442
6922500	-97.5691	1	-18.6291	4.88113	0.0376828	0.158677	2.22328	2.6426	8.26227	1.46534	0.642808
6930000	-96.5458	1	-18.8142	4.97141	0.0246344	0.143349	1.44938	1.69191	7.92017	1.40529	0.0408559
6937500	-98.9808	1	-25.0109	5.82346	0.0476762	0.168471	2.714	3.26386	8.38546	1.48652	0.790306
6945000	-98.9442	1	-30.8411	6.95624	0.0454715	0.165325	2.58288	3.09447	8.4081	1.49077	0.758423
6952500	-97.7081	1	-18.2878	4.82668	0.0409003	0.161798	2.41256	2.87826	8.26179	1.46507	0.709585
6960000	-97.7087	1	-19.2386	5.0724	0.0346574	0.156366	2.02509	2.40043	8.28752	1.46988	0.553897
6967500	-97.3477	1	-15.2605	4.28444	0.0254854	0.146068	1.46335	1.71366	8.05365	1.42874	0.0683398
6975000	-101.238	1	4.27452	0.917176	0.0389641	0.156318	2.01974	2.39395	8.79825	1.56047	0.55116
6982500	-100.095	1	-1.69	1.9859	0.043482	0.160892	2.3627	2.81572	8.60962	1.52681	0.693413
6990000	-100.85	1	2.34136	1.30427	0.0313451	0.15362	1.62148	1.91578	8.67008	1.53752	0.26921
6997500	-97.3444	1	-23.2752	5.70037	0.0278376	0.153624	1.62179	1.91615	8.17003	1.44884	0.269516
7005000	-98.8859	1	-14.2419	4.27483	0.0306199	0.154312	1.70007	2.01028	8.41292	1.49196	0.34107
7012500	-98.6525	1	-14.6229	4.2286	0.053611	0.180483	3.12457	3.8127	8.22425	1.457	0.866435
7020000	-97.7395	1	-24.8451	5.9677	0.0343165	0.15616	2.00181	2.37226	8.2913	1.47055	0.541843
7027500	-97.3498	1	-21.1088	5.39326	0.0288183	0.154207	1.68428	1.99137	8.19226	1.45281	0.327524
7035000	-98.48	1	-28.4996	6.5737	0.0442761	0.164658	2.55295	3.05617	8.34783	1.48013	0.750493
7042500	-102.297	1	-18.0442	5.15257	0.0467107	0.16076	2.35514	2.80627	8.93804	1.58506	0.690879
7050000	-96.5972	1	-15.1416	4.32102	0.0249429	0.147124	1.47086	1.72459	7.96259	1.4125	0.0815533
7057500	-99.9422	1	-27.7619	6.72454	0.0482219	0.166956	2.65274	3.18439	8.53706	1.51351	0.775962
7065000	-98.7827	1	-12.0223	3.85289	0.0439361	0.16362	2.50448	2.99444	8.39936	1.48934	0.737089
7072500	-98.1732	1	-13.9377	3.94935	0.0399429	0.160061	2.31382	2.75475	8.33927	1.47892	0.676623
7080000	-97.965	1	-25.1192	6.03511	0.0408789	0.161364	2.38906	2.84874	8.30101	1.47205	0.702079
7087500	-99.293	1	-1.37428	1.82373	0.0337661	0.155168	1.86077	2.20253	8.50217	1.5079	0.459634
7095000	-97.8585	1	-11.3295	3.54421	0.027899	0.153223	1.59457	1.8831	8.22965	1.45942	0.241687
7102500	-97.5715	1	-17.3425	4.66315	0.0254302	0.141228	1.44208	1.67924	8.04163	1.42702	0.0239862
7110000	-98.3399	1	-19.4236	4.89449	0.0474288	0.169735	2.76289	3.32772	8.28341	1.46833	0.801111
7117500	-98.0959	1	-11.927	3.65996	0.0265636	0.149353	1.49319	1.75535	8.19378	1.45331	0.116881
7125000	-97.6472	1	-19.7863	5.20141	0.026849	0.151827	1.53927	1.81481	8.16936	1.4488	0.17879
7132500	-98.5387	1	-6.41777	2.764	0.0360755	0.156611	2.05086	2.43169	8.40522	1.49076	0.566804
7140000	-99.8125	1	-21.7714	5.68346	0.0435144	0.161357	2.38868	2.84827	8.56511	1.51889	0.701956
7147500	-99.4476	1	-4.69503	2.53505	0.0395184	0.158163	2.18578	2.59644	8.532	1.5132	0.627667
7155000	-96.9365	1	-12.0156	3.73233	0.0254127	0.148575	1.48413	1.74311	8.02475	1.4234	0.103127
7162500	-96.5766	1	-17.6157	4.77193	0.0247227	0.144563	1.45483	1.70069	7.93493	1.40781	0.0521569
7170000	-101.695	1	-38.119	8.51465	0.0694378	0.203488	3.743	4.69923	8.41188	1.48836	0.937274
7177500	-97.3331	1	-22.4258	5.5904	0.0298368	0.154593	1.74998	2.06999	8.20643	1.45538	0.381403
7185000	-99.1598	1	-28.4481	6.7718	0.0409921	0.159765	2.2955	2.73197	8.4818	1.50421	0.670076
7192500	-97.4834	1	-19.9943	5.15755	0.034452	0.1564	2.02871	2.40483	8.25599	1.46429	0.55574
7200000	-97.462	1	-15.083	4.36435	0.0259638	0.149157	1.49075	1.75209	8.1037	1.43735	0.113247
7207500	-100.271	1	-1.78298	2.05473	0.0333601	0.154709	1.77277	2.09723	8.6303	1.53057	0.398678
7215000	-97.7795	1	-6.94014	2.89564	0.0266456	0.150909	1.51786	1.78763	8.17208	1.44934	0.151427
7222500	-97.4892	1	-16.6829	4.57728	0.0342576	0.156286	2.01619	2.38966	8.25657	1.46439	0.549333
7230000	-98.3279	1	-8.52035	3.05524	0.0377754	0.157949	2.16933	2.57625	8.37249	1.48492	0.620801
7237500	-98.4538	1	-19.7946	4.95519	0.0498632	0.173685	2.90537	3.51606	8.26253	1.46432	0.82968
7245000	-97.2448	1	-21.5263	5.38785	0.0281198	0.153892	1.64605	1.94544	8.16539	1.44803	0.292931
7252500	-98.3381	1	-6.00618	2.7173	0.030542	0.154487	1.72987	2.04594	8.34283	1.47955	0.36558
7260000	-98.6015	1	-6.74667	2.71242	0.0304495	0.154359	1.70758	2.01928	8.37452	1.48515	0.347376
7267500	-98.4803	1	-25.3854	5.98476	0.0508083	0.17539	2.96298	3.59318	8.24994	1.46196	0.840116
7275000	-97.4732	1	-22.6335	5.57146	0.0271237	0.152673	1.56771	1.85018	8.1625	1.44753	0.212339
7282500	-97.248	1	-24.6329	5.97542	0.0263746	0.151536	1.53167	1.80523	8.10908	1.43812	0.169314
7290000	-98.6114	1	-8.56598	3.0074	0.0326989	0.155069	1.84296	2.1812	8.40228	1.49018	0.447977
7297500	-98.9742	1	-18.6473	5.06862	0.0488958	0.170452	2.78984	3.36309	8.3663	1.48297	0.806838
7305000	-99.1004	1	-13.8079	3.98499	0.0591643	0.191449	3.43583	4.24937	8.17555	1.44751	0.907045
7312500	-98.4244	1	-6.39461	2.80461	0.0305428	0.154457	1.72444	2.03945	8.35374	1.48148	0.361214
7320000	-99.4381	1	-21.0471	5.2835	0.0271307	0.14241	1.44584	1.68593	8.30993	1.47453	0.0329895
7327500	-97.531	1	-16.5912	4.48848	0.0347663	0.156552	2.04479	2.42432	8.26284	1.46551	0.563805
7335000	-98.8207	1	-24.8429	6.13999	0.0353841	0.156052	1.98911	2.35691	8.44421	1.49767	0.535102
7342500	-97.2288	1	-22.7044	5.65688	0.0277172	0.153614	1.62104	1.91525	8.15375	1.44596	0.268772
7350000	-96.7088	1	-16.0676	4.48851	0.0253589	0.149438	1.49429	1.75682	8.00447	1.41973	0.118504
7357500	-98.208	1	-27.4179	6.41192	0.0274668	0.152055	1.54589	1.8231	8.25174	1.46339	0.186852
7365000	-99.6554	1	-3.24521	2.0737	0.0303047	0.153763	1.63361	1.93044	8.50118	1.50757	0.281083
7372500	-98.8201	1	-9.48153	3.36015	0.0451366	0.165127	2.57409	3.08321	8.39213	1.48795	0.756121
7380000	-97.9419	1	-21.6133	5.37173	0.0268727	0.151165	1.52315	1.7944	8.19873	1.45405	0.158384
7387500	-97.6426	1	-13.8779	4.15375	0.0267635	0.151625	1.5339	1.80805	8.16506	1.44805	0.172122
7395000	-98.3016	1	-7.75132	3.01265	0.0346099	0.155975	1.9796	2.34543	8.36986	1.48448	0.529976
7402500	-97.286	1	-20.8909	5.31541	0.0304132	0.154792	1.78945	2.11717	8.20751	1.4556	0.410907
7410000	-97.6567	1	-21.2588	5.32811	0.0384678	0.159291	2.26511	2.69429	8.27125	1.4669	0.658893
7417500	-97.8638	1	-19.8962	5.05398	0.0432894	0.16456	2.54845	3.05043	8.26192	1.4649	0.749281
7425000	-97.4938	1	-18.406	4.9484	0.0272504	0.152836	1.57474	1.85883	8.16912	1.4487	0.220216
7432500	-98.6086	1	-29.0602	6.64797	0.0350171	0.155997	1.98231	2.3487	8.41365	1.49225	0.531441
7440000	-98.5288	1	-23.7021	5.92027	0.039213	0.158923	2.24043	2.66376	8.39647	1.48913	0.6495
7447500	-97.2832	1	-8.42602	3.14095	0.0258991	0.149654	1.49719	1.76068	8.08561	1.4341	0.122746
7455000	-98.0797	1	-21.6997	5.3647	0.0279482	0.153036	1.58436	1.87064	8.2556	1.46403	0.230771
7462500	-98.0552	1	-8.14697	3.02672	0.0330514	0.155415	1.90195	2.25194	8.32993	1.47738	0.485416
7470000	-97.1746	1	-22.0954	5.54143	0.0278538	0.153758	1.63318	1.92992	8.15098	1.44547	0.280667
7477500	-97.0324	1	-20.3689	5.27058	0.0258152	0.150282	1.50659	1.77305	8.05993	1.4295	0.136112
7485000	-97.0097	1	-20.879	5.32533	0.0269451	0.153026	1.58386	1.87002	8.107	1.43768	0.23023
7492500	-98.4325	1	-15.5303	4.31642	0.0525331	0.179036	3.08006	3.75175	8.20787	1.45422	0.85959
7500000	-97.3501	1	-16.3011	4.56279	0.0275381	0.153347	1.60207	1.89224	8.16248	1.44751	0.24954
