# Supplementary material for: Complexity of biological scaling suggests an absence of systematic trade-offs between sensory modalities in Drosophila
Source: Nat Commun. 2022 May 26;13:2944. doi: 10.1038/s41467-022-30579-y (PMC9135755; doi:10.1038/s41467-022-30579-y)
Supplement: Supplementary file 3 — Supplementary Code 1 [file 41467_2022_30579_MOESM3_ESM.zip › Farnworth-Montgomery_STATS-CODE/Fig1_HeadStructures/BayesTraits-OutputFiles/KeeseyData_BT_eye-fun_ultrametric.xlsx]

## Sheet: KeeseyData_BT_eye-fun_ultrametr
Options:
Model: Continuous: Regression
Tree File Name: Keesey_Ultrametric_tree.nexus
Data File Name: KeeseyData_BT_eye-fun.txt
Log File Name: KeeseyData_BT_eye-fun.txt.Log.txt
Save Initial Trees: False
Save Trees: False
Summary: False
Seed: 1836098326
Precision: 64 bits
Cores: 1
Analysis Type: MCMC
Sample Period: 7500
Iterations: 7500000
Burn in: 750000
MCMC ML Start: False
Schedule File: KeeseyData_BT_eye-fun.txt.Schedule.txt
Rate Dev: AutoTune
No of Rates: 2
Test for trait correlation: True
Kappa: Not in use										CI lwr	CI upr
Delta: Not in use								1.62997	0.853189	0.84753	0.858848
Lambda: Estimate									0.00565927
OU: Not in use
Min Trans Taxa No: 10										0.84753	0.858848
RJ Local Kappa: False
RJ Local Lambda: False
RJ Local Delta: False
RJ Local OU: False
Restrictions:
Alpha None
Beta-2 None
Prior Information:
Priors
Alpha - uniform -100.00 100.00									FSA								T FSA	P FSA
Beta-2 - uniform -100.00 100.00						Lh	Tree No	Alpha	Beta 1	Var	R^2	SSE	SST	s.e. Alpha	s.e. Beta-1	Lambda
Lambda - uniform 0.00 1.00					mean	76.0033	1	1.62997	0.853189	9.15531e-05	0.665284	0.00519868	0.0154659	0.37578	0.0799908	0.416221	10.6661	4.19471e-15
Tree Information									0.00565927									P high sign
Trees: 1							Count ß>1; ß=1		51
Taxa: 59							% of Count to all		5.66667
Sites: 1							posterior probability		94.3333
Iteration	Lh	Tree No	Alpha	Beta 1	Var	R^2	SSE	SST	s.e. Alpha	s.e. Beta-1	Lambda
757500	76.8909	1	1.61567	0.852256	9.11112e-05	0.658853	0.00535216	0.0156887	0.373131	0.079356	0.528741
765000	74.8836	1	1.60942	0.867866	7.73211e-05	0.672844	0.00418023	0.0127775	0.379692	0.080983	0.175475
772500	76.3648	1	1.58011	0.861549	0.000119045	0.655843	0.00702044	0.0203989	0.377138	0.080043	0.756498
780000	77.164	1	1.69891	0.838636	8.0798e-05	0.662761	0.00476598	0.0141324	0.369877	0.078745	0.386645
787500	73.311	1	2.65656	0.634525	0.000121054	0.656289	0.00637194	0.0185386	0.397287	0.084381	0.688633
795000	77.4913	1	1.49911	0.883048	6.9634e-05	0.675646	0.0040991	0.0126378	0.361891	0.077222	0.137574
802500	76.569	1	2.08467	0.757203	7.76875e-05	0.666359	0.00447615	0.0134161	0.372066	0.079268	0.293711
810000	77.249	1	1.24445	0.936987	6.77972e-05	0.690081	0.00387474	0.0125024	0.355982	0.07612	0.0153884
817500	74.9103	1	1.33111	0.92671	0.000118985	0.656034	0.00663777	0.0192977	0.38666	0.082099	0.718827
825000	75.8987	1	0.903853	1.01096	7.15546e-05	0.68358	0.00394797	0.012477	0.367624	0.078539	0.0585775
832500	76.9391	1	1.39419	0.904156	8.02201e-05	0.663518	0.00469258	0.013946	0.370973	0.078991	0.364851
840000	76.4358	1	1.80004	0.810703	0.000108073	0.656353	0.00631972	0.0183902	0.376786	0.080031	0.682256
847500	74.8578	1	1.68838	0.824791	0.000110893	0.656629	0.00613164	0.0178572	0.386949	0.082209	0.657946
855000	76.3472	1	1.25544	0.92898	8.97945e-05	0.659762	0.0051702	0.0151958	0.376243	0.080041	0.489876
862500	74.933	1	1.28919	0.934733	0.000121457	0.655932	0.00679803	0.0197578	0.38648	0.082046	0.735368
870000	76.6482	1	1.91588	0.797203	7.65712e-05	0.667298	0.00441985	0.0132847	0.371144	0.079085	0.273289
877500	75.9644	1	2.2238	0.725498	8.22716e-05	0.663948	0.00465432	0.01385	0.376967	0.080275	0.353051
885000	77.1873	1	1.69636	0.843585	7.12352e-05	0.673443	0.00416119	0.0127426	0.364858	0.077827	0.166825
892500	76.173	1	1.95315	0.777979	0.000108854	0.656368	0.00630792	0.0183566	0.378466	0.080389	0.680794
900000	77.6144	1	1.95096	0.787513	6.71141e-05	0.687368	0.00390146	0.0124794	0.355147	0.075914	0.0315868
907500	76.4825	1	2.04479	0.762887	9.15101e-05	0.659097	0.00529916	0.0155445	0.375633	0.079895	0.517836
915000	74.3654	1	2.20673	0.717608	0.000106544	0.657404	0.00576897	0.016839	0.389971	0.082889	0.604276
922500	77.1154	1	1.67738	0.844474	8.21161e-05	0.662087	0.00483902	0.0143203	0.370459	0.078857	0.407304
930000	76.4569	1	2.03114	0.766088	7.33274e-05	0.672799	0.00418169	0.0127802	0.369722	0.078856	0.176134
937500	75.5799	1	2.31892	0.705881	8.67369e-05	0.661968	0.00485266	0.0143556	0.380276	0.080945	0.411056
945000	76.7223	1	1.31655	0.918766	7.1745e-05	0.674919	0.00411831	0.0126686	0.367006	0.078304	0.146802
952500	72.6762	1	0.918368	0.984606	0.000157896	0.656289	0.0084629	0.0246222	0.40012	0.084797	0.855812
960000	75.6372	1	1.26356	0.921221	0.000102727	0.657297	0.00580993	0.0169533	0.381688	0.081124	0.61084
967500	73.0915	1	1.41068	0.912978	8.29802e-05	0.671468	0.00422812	0.0128697	0.392117	0.083615	0.196606
975000	76.8477	1	1.58112	0.859354	9.26841e-05	0.658479	0.00544104	0.0159318	0.37354	0.079433	0.546312
982500	76.9725	1	1.91506	0.792245	7.67605e-05	0.666234	0.00448416	0.013435	0.369587	0.078738	0.296546
990000	76.3485	1	1.54218	0.863904	9.34291e-05	0.658688	0.00539019	0.0157926	0.376639	0.080097	0.536365
997500	73.8965	1	1.08027	0.980878	0.000126595	0.655907	0.00684638	0.0198969	0.393316	0.083492	0.740135
1005000	75.6706	1	1.26379	0.921305	0.000111287	0.656324	0.00634309	0.0184566	0.381708	0.081075	0.685129
1012500	77.0454	1	1.74653	0.832709	7.38455e-05	0.669435	0.00431139	0.0130425	0.367668	0.078374	0.231369
1020000	76.4931	1	1.7053	0.841473	0.000101173	0.65709	0.00589624	0.0171947	0.376252	0.07996	0.624227
1027500	75.498	1	1.65127	0.846331	7.21582e-05	0.686754	0.00390821	0.0124765	0.368442	0.078749	0.0355947
1035000	75.8411	1	2.1315	0.752216	8.23236e-05	0.664153	0.00463697	0.0138068	0.377667	0.080427	0.347596
1042500	74.8691	1	1.3993	0.908823	0.000144748	0.656196	0.00833167	0.0242338	0.385689	0.081749	0.848852
1050000	77.2426	1	2.10612	0.755518	6.77583e-05	0.692427	0.00385512	0.012534	0.354869	0.075904	0.00314058
1057500	76.5868	1	1.57821	0.860252	0.00010991	0.656177	0.00647425	0.0188302	0.375837	0.079815	0.700688
1065000	77.913	1	1.70178	0.840335	6.66286e-05	0.685255	0.0039259	0.0124733	0.354428	0.075738	0.0459526
1072500	74.8551	1	2.10819	0.756734	0.000135626	0.655873	0.00769666	0.0223658	0.38646	0.081964	0.809978
1080000	74.7658	1	1.89281	0.80945	0.000100227	0.658308	0.00548524	0.0160532	0.387019	0.082294	0.554733
1087500	76.6596	1	1.85371	0.803124	0.000102992	0.656779	0.00604703	0.0176185	0.375276	0.079737	0.646272
1095000	77.8617	1	1.82941	0.813598	6.65781e-05	0.68705	0.00390492	0.0124778	0.353823	0.075628	0.0336479
1102500	76.3762	1	1.25492	0.933868	9.23548e-05	0.658952	0.00533032	0.0156292	0.376365	0.080046	0.524287
1110000	75.0084	1	2.34842	0.699152	0.000114551	0.65627	0.00638818	0.0185849	0.386022	0.081987	0.690585
1117500	76.239	1	1.32879	0.917266	0.000110077	0.656255	0.0064014	0.0186225	0.378055	0.080293	0.692162
1125000	76.1275	1	1.47228	0.878997	0.000118237	0.655882	0.00690319	0.0200606	0.378703	0.080385	0.74561
1132500	75.7194	1	1.85966	0.812754	7.75856e-05	0.668977	0.00433262	0.0130886	0.376244	0.080196	0.23986
1140000	75.0092	1	0.924812	1.00036	0.000104019	0.657439	0.00575568	0.0168019	0.385727	0.081988	0.602116
1147500	76.6737	1	1.42796	0.897908	9.39303e-05	0.658313	0.005484	0.0160498	0.374703	0.079675	0.554499
1155000	75.6169	1	0.846624	1.02238	7.17506e-05	0.688259	0.00389215	0.0124852	0.36691	0.078438	0.0260053
1162500	76.7647	1	1.82485	0.816231	7.98529e-05	0.664104	0.00464106	0.013817	0.371822	0.079181	0.348888
1170000	75.8957	1	1.96115	0.774077	9.45162e-05	0.65878	0.0053688	0.0157342	0.379506	0.08071	0.532098
1177500	76.71	1	1.42412	0.900627	8.31688e-05	0.662131	0.00483394	0.0143071	0.372995	0.079398	0.4059
1185000	77.4216	1	1.68719	0.842659	7.14087e-05	0.67192	0.00421172	0.0128375	0.364153	0.077657	0.189465
1192500	77.0522	1	1.78535	0.81863	8.2108e-05	0.662187	0.00482768	0.014291	0.370815	0.078935	0.404164
1200000	75.9715	1	1.34037	0.905813	0.000104939	0.656836	0.00601709	0.0175341	0.379663	0.080672	0.642025
1207500	76.9807	1	1.85351	0.806927	8.26444e-05	0.662005	0.00484836	0.0143445	0.371339	0.079043	0.409876
1215000	76.0691	1	2.07325	0.763972	8.84458e-05	0.66056	0.00503912	0.0148454	0.377707	0.08037	0.459191
1222500	76.08	1	1.76474	0.832299	7.94066e-05	0.665967	0.0045016	0.0134765	0.37534	0.07996	0.30266
1230000	77.3879	1	1.87701	0.802233	6.9166e-05	0.677936	0.00404561	0.0125615	0.361367	0.077138	0.110971
1237500	73.978	1	2.31071	0.695335	0.000120981	0.656125	0.00652839	0.0189848	0.392828	0.083419	0.706842
1245000	76.3725	1	1.24425	0.941129	7.28551e-05	0.674294	0.00413579	0.0126979	0.369505	0.078829	0.155061
1252500	76.1681	1	2.10991	0.74768	9.73065e-05	0.657936	0.00559039	0.0163431	0.37806	0.080377	0.57397
1260000	76.9128	1	1.76774	0.826712	8.54101e-05	0.660785	0.00500592	0.0147574	0.372256	0.079215	0.451027
1267500	75.1222	1	1.79835	0.80265	0.000122415	0.65588	0.00690829	0.0200753	0.385209	0.081766	0.746095
1275000	76.2709	1	1.85551	0.806669	0.000115055	0.65597	0.0067313	0.019566	0.37783	0.080215	0.728622
1282500	76.8217	1	1.97522	0.784168	7.14029e-05	0.675182	0.00411122	0.012657	0.366255	0.078147	0.143417
1290000	73.4906	1	1.12843	0.941016	0.000155847	0.65641	0.00861837	0.0250833	0.394419	0.083577	0.863644
1297500	74.7326	1	1.74627	0.817747	0.000153741	0.656686	0.00893627	0.0260294	0.385734	0.081713	0.878392
1305000	75.6487	1	1.50906	0.866957	0.000122387	0.655836	0.00704784	0.0204781	0.381731	0.081015	0.758965
1312500	76.8479	1	1.44938	0.888641	8.16708e-05	0.66276	0.00476612	0.0141327	0.371865	0.079168	0.386688
1320000	77.3133	1	1.90387	0.797758	6.94428e-05	0.677573	0.00405345	0.0125717	0.362009	0.07727	0.114956
1327500	73.9125	1	1.84714	0.794171	8.91688e-05	0.66335	0.00470818	0.0139854	0.390575	0.083162	0.369572
1335000	76.3577	1	2.1136	0.749394	8.74356e-05	0.66062	0.00503015	0.0148216	0.37584	0.079974	0.457003
1342500	77.491	1	1.63472	0.855813	6.93327e-05	0.676551	0.00407677	0.0126041	0.361438	0.077136	0.12663
1350000	74.3086	1	2.1641	0.72522	0.000121721	0.656021	0.00665508	0.0193473	0.390621	0.082938	0.72067
1357500	76.768	1	1.49554	0.87902	7.42604e-05	0.669844	0.00429326	0.0130038	0.369208	0.078708	0.224003
1365000	74.2225	1	0.852229	1.01903	0.000124901	0.655916	0.00682776	0.0198433	0.391154	0.083035	0.738311
1372500	76.8719	1	1.61084	0.853829	7.81501e-05	0.665213	0.00455404	0.0136028	0.370667	0.078953	0.320586
1380000	77.0918	1	1.53261	0.872925	8.12433e-05	0.662614	0.00478121	0.0141714	0.370391	0.078852	0.391037
1387500	76.2051	1	2.05871	0.757265	8.65456e-05	0.661189	0.00494986	0.0146095	0.376586	0.080144	0.436852
1395000	77.7496	1	1.85739	0.808946	6.66851e-05	0.689397	0.00388104	0.0124952	0.353314	0.075543	0.0192564
1402500	72.687	1	1.52375	0.89514	0.000123652	0.656288	0.00637247	0.0185402	0.401512	0.085278	0.688697
1410000	76.5727	1	1.57544	0.867146	0.000104621	0.65663	0.00613102	0.0178554	0.375864	0.079854	0.657861
1417500	76.6923	1	1.99231	0.777678	8.4176e-05	0.66164	0.00489206	0.0144581	0.373307	0.079455	0.421705
1425000	76.8164	1	1.53069	0.869978	8.78409e-05	0.659949	0.00513735	0.0151076	0.373191	0.079396	0.482412
1432500	76.8445	1	1.64881	0.848751	9.9848e-05	0.657109	0.00588819	0.0171722	0.374013	0.079485	0.623003
1440000	76.8442	1	1.98699	0.777284	7.58863e-05	0.667496	0.0044087	0.0132591	0.369822	0.078806	0.269144
1447500	76.4588	1	1.73525	0.823239	9.77432e-05	0.657666	0.00567605	0.0165804	0.376292	0.079991	0.588861
1455000	74.1359	1	1.6675	0.859841	0.000134195	0.655811	0.00738693	0.0214618	0.391448	0.083048	0.787287
1462500	76.6856	1	1.51854	0.871987	9.97771e-05	0.657199	0.00584987	0.0170649	0.374995	0.079697	0.617107
1470000	76.1439	1	1.09104	0.967506	7.72921e-05	0.667969	0.00438306	0.0132008	0.374019	0.079707	0.259467
1477500	73.7917	1	1.0132	0.967923	0.000129247	0.655855	0.00698073	0.0202842	0.393966	0.083618	0.752871
1485000	75.3646	1	1.72384	0.820646	9.80461e-05	0.658345	0.00547536	0.016026	0.383098	0.081461	0.552868
1492500	75.8827	1	2.21272	0.728483	9.84973e-05	0.657887	0.00560515	0.0163839	0.379909	0.080768	0.576584
1500000	76.4946	1	2.06143	0.765012	7.66425e-05	0.667663	0.00439947	0.013238	0.371943	0.079261	0.265684
1507500	76.8663	1	1.70382	0.83692	9.87096e-05	0.65727	0.00582095	0.0169841	0.373827	0.079452	0.612581
1515000	76.0264	1	1.50049	0.872918	0.000123274	0.65581	0.00721127	0.0209515	0.379213	0.080467	0.77311
1522500	71.757	1	2.48882	0.653174	0.000155928	0.656009	0.00802102	0.0233175	0.40696	0.086284	0.830989
1530000	77.2097	1	1.72794	0.833398	7.73292e-05	0.665155	0.00455832	0.0136132	0.368577	0.078507	0.322021
1537500	77.2192	1	1.77667	0.827134	6.8901e-05	0.68074	0.00399198	0.0125038	0.360959	0.077083	0.0828564
1545000	74.6832	1	1.07683	0.959671	0.000100333	0.658346	0.0054751	0.0160253	0.387548	0.082407	0.552819
1552500	75.1128	1	1.39879	0.895605	7.81891e-05	0.670359	0.0042715	0.012958	0.379461	0.0809	0.215015
1560000	75.8898	1	1.5477	0.878842	7.20858e-05	0.680698	0.0039927	0.0125045	0.369207	0.078844	0.0832421
1567500	75.3241	1	0.949171	0.996803	9.0063e-05	0.660815	0.0050017	0.0147462	0.382404	0.081375	0.449975
1575000	75.0227	1	1.17476	0.942894	8.19147e-05	0.666317	0.00447887	0.0134225	0.381966	0.081377	0.294674
1582500	75.022	1	1.37448	0.909131	0.000149467	0.656502	0.0087291	0.0254123	0.384157	0.081394	0.868967
1590000	76.376	1	2.19945	0.734814	7.16013e-05	0.67786	0.00404723	0.0125636	0.367658	0.078479	0.111799
1597500	76.6789	1	1.56345	0.862581	0.0001032	0.656747	0.0060645	0.0176677	0.375161	0.079711	0.648722
1605000	77.6988	1	1.48778	0.887301	6.74125e-05	0.682928	0.00395729	0.0124807	0.356913	0.076244	0.0638175
1612500	74.3988	1	2.11075	0.762525	9.56387e-05	0.659853	0.00515401	0.0151523	0.388839	0.082723	0.486217
1620000	75.8405	1	2.09788	0.751156	0.000115665	0.656016	0.00666171	0.0193664	0.380608	0.080811	0.721373
1627500	76.8571	1	1.40559	0.898773	8.08481e-05	0.663253	0.00471736	0.0140086	0.371601	0.07912	0.372328
1635000	75.9023	1	1.71311	0.843965	8.32934e-05	0.663387	0.00470467	0.0139765	0.377606	0.080401	0.368515
1642500	74.1393	1	0.843978	1.01138	0.000115175	0.656487	0.00622249	0.0181143	0.391719	0.083213	0.669959
1650000	74.6507	1	2.2455	0.71243	9.54809e-05	0.659645	0.0051913	0.0152526	0.387265	0.082383	0.494597
1657500	75.8629	1	1.17587	0.943925	0.000104829	0.656897	0.00598649	0.0174481	0.380347	0.080821	0.637619
1665000	74.5177	1	1.96126	0.792514	7.68297e-05	0.676149	0.0040865	0.0126185	0.380333	0.081163	0.13143
1672500	76.8285	1	1.88096	0.797492	7.67567e-05	0.666609	0.00446058	0.0133794	0.370322	0.0789	0.288147
1680000	76.3138	1	2.11147	0.750099	7.07577e-05	0.682287	0.00396689	0.0124858	0.365727	0.078119	0.0691548
1687500	75.9463	1	2.23947	0.722864	7.9107e-05	0.666589	0.0044618	0.0133823	0.37591	0.08009	0.288585
1695000	77.6053	1	1.75492	0.830776	6.76419e-05	0.682826	0.00395879	0.0124814	0.357531	0.076375	0.0646513
1702500	73.9332	1	2.06087	0.75983	0.000164842	0.657201	0.00944796	0.0275612	0.390131	0.082606	0.899028
1710000	75.9326	1	2.07606	0.752824	0.000109824	0.656362	0.00631294	0.0183709	0.380012	0.080717	0.681417
1717500	72.6983	1	2.14442	0.729925	9.2588e-05	0.663538	0.00469075	0.0139414	0.398611	0.084876	0.364294
1725000	76.916	1	1.62481	0.860405	7.01925e-05	0.678261	0.00403879	0.012553	0.364102	0.077725	0.107477
1732500	75.8145	1	1.65552	0.855873	0.000108152	0.656549	0.0061811	0.017997	0.380742	0.080885	0.66455
1740000	76.1936	1	2.1743	0.737139	8.41568e-05	0.66239	0.00480522	0.014233	0.376167	0.080077	0.397869
1747500	77.0709	1	1.71207	0.837533	8.27712e-05	0.661807	0.00487167	0.014405	0.370852	0.078936	0.416228
1755000	76.4326	1	1.46132	0.8861	7.28014e-05	0.674071	0.00414226	0.0127091	0.36924	0.07877	0.158083
1762500	76.7804	1	1.39186	0.901512	8.74563e-05	0.660128	0.0051073	0.0150271	0.37335	0.079433	0.475454
1770000	75.8256	1	1.48059	0.875259	9.15123e-05	0.659724	0.00517705	0.0152142	0.379599	0.080754	0.491416
1777500	75.0442	1	1.61109	0.843138	0.000138736	0.655983	0.00796895	0.0231644	0.384961	0.081624	0.827788
1785000	76.9559	1	1.71962	0.838034	7.88078e-05	0.664501	0.00460842	0.013736	0.370449	0.078895	0.338476
1792500	73.5916	1	1.48815	0.8998	0.000120962	0.656219	0.00643355	0.0187141	0.395407	0.083976	0.695959
1800000	77.7553	1	1.35558	0.915035	6.68111e-05	0.687146	0.00390387	0.0124782	0.354412	0.075755	0.0330229
1807500	76.9696	1	2.05038	0.76591	7.00896e-05	0.678171	0.00404067	0.0125553	0.363818	0.077664	0.108443
1815000	77.3226	1	1.93085	0.79004	6.78408e-05	0.686634	0.00390956	0.012476	0.357283	0.076363	0.0363914
1822500	76.709	1	1.4475	0.888394	9.7088e-05	0.657635	0.00568664	0.0166099	0.37471	0.079654	0.590657
1830000	72.8993	1	2.27043	0.730137	0.000153781	0.656154	0.00826791	0.0240454	0.398864	0.084547	0.84535
1837500	76.7999	1	1.81712	0.811375	9.84385e-05	0.657349	0.00578992	0.0168974	0.374224	0.07954	0.607651
1845000	77.0289	1	1.88004	0.799902	7.79178e-05	0.66506	0.00456535	0.0136303	0.36975	0.078755	0.324365
1852500	77.9633	1	1.57734	0.866196	6.61236e-05	0.692356	0.00385567	0.0125329	0.350594	0.074989	0.00348648
1860000	77.6431	1	1.61753	0.859338	6.81765e-05	0.679519	0.00401392	0.0125247	0.359001	0.076651	0.0945434
1867500	75.6158	1	1.06927	0.975523	9.12873e-05	0.660019	0.00512547	0.0150757	0.380835	0.081024	0.479675
1875000	75.6948	1	1.21848	0.934097	0.000120473	0.65587	0.00693505	0.0201524	0.381479	0.080972	0.748622
1882500	77.4623	1	1.72769	0.835964	6.93663e-05	0.676659	0.00407423	0.0126004	0.361559	0.077163	0.125373
1890000	77.0674	1	1.5598	0.866699	8.3896e-05	0.661262	0.00494025	0.0145843	0.371093	0.078977	0.434371
1897500	78.0537	1	1.7202	0.83779	6.59942e-05	0.68955	0.0038796	0.0124967	0.351422	0.07514	0.0183794
1905000	77.2959	1	1.71012	0.838802	7.29704e-05	0.669804	0.00429504	0.0130075	0.365938	0.07801	0.22473
1912500	74.0396	1	1.00853	0.994567	0.000115639	0.65648	0.00622684	0.0181266	0.392383	0.083354	0.670522
1920000	76.9871	1	1.8975	0.796475	7.92551e-05	0.664102	0.00464118	0.0138173	0.370424	0.078884	0.348926
1927500	77.2575	1	1.54344	0.872	6.78301e-05	0.688932	0.00388547	0.0124908	0.356507	0.076221	0.0219627
1935000	75.7287	1	1.70088	0.826168	0.000103866	0.657085	0.00589848	0.017201	0.38116	0.081003	0.624567
1942500	77.7726	1	1.90241	0.797241	6.66016e-05	0.690159	0.00387404	0.0125033	0.352798	0.07544	0.014956
1950000	74.343	1	1.1179	0.952329	8.76019e-05	0.663517	0.0046927	0.0139463	0.387662	0.082545	0.364888
1957500	75.2022	1	1.68089	0.851853	0.000127777	0.655807	0.00727758	0.0211439	0.384508	0.081585	0.778581
1965000	76.7406	1	1.35679	0.910443	8.80458e-05	0.659957	0.00513605	0.0151041	0.373668	0.079497	0.482114
1972500	73.6089	1	1.16284	0.937921	9.78829e-05	0.659964	0.00513475	0.0151006	0.394034	0.08383	0.481814
1980000	75.1013	1	2.18124	0.726357	9.8896e-05	0.658352	0.00547368	0.0160214	0.384809	0.081825	0.55255
1987500	76.8884	1	1.8918	0.795622	7.9147e-05	0.66438	0.0046182	0.0137602	0.370925	0.078995	0.341621
1995000	74.1082	1	1.01875	0.981676	7.55248e-05	0.68813	0.00389347	0.0124843	0.376483	0.080483	0.0268011
2002500	76.3636	1	1.50739	0.884066	9.98084e-05	0.657364	0.00578395	0.0168808	0.376996	0.08013	0.606692
2010000	75.8924	1	1.54265	0.86568	7.77319e-05	0.66823	0.00436949	0.0131702	0.375494	0.080025	0.25427
2017500	74.4888	1	2.25546	0.722053	0.000138675	0.655904	0.007787	0.0226303	0.388785	0.082449	0.816094
2025000	76.4319	1	2.09486	0.755365	8.50268e-05	0.661589	0.00489835	0.0144745	0.374979	0.07981	0.423378
2032500	75.9489	1	1.00274	0.988018	7.50694e-05	0.67191	0.00421205	0.0128381	0.373362	0.079621	0.189613
2040000	77.2052	1	1.9379	0.789625	7.02476e-05	0.675832	0.00409438	0.0126304	0.363556	0.077579	0.135278
2047500	75.9899	1	1.48318	0.889291	0.000115793	0.655985	0.00670777	0.0194985	0.379639	0.080601	0.726196
2055000	76.0808	1	1.69278	0.837477	7.12267e-05	0.682843	0.00395854	0.0124813	0.366881	0.078372	0.0645124
2062500	77.9682	1	1.50606	0.88195	6.62727e-05	0.68796	0.00389522	0.0124831	0.352726	0.075402	0.0278502
2070000	76.365	1	1.53164	0.86909	7.76195e-05	0.666968	0.00443892	0.0133288	0.37308	0.079493	0.280303
2077500	75.3922	1	2.33507	0.70087	8.40709e-05	0.663822	0.0046653	0.0138775	0.380696	0.081067	0.356467
2085000	72.1014	1	0.7003	1.06172	0.000114937	0.657419	0.00576329	0.0168232	0.405221	0.086131	0.603356
2092500	74.5706	1	2.49849	0.666938	8.23694e-05	0.667085	0.00443208	0.013313	0.384546	0.081938	0.277802
2100000	73.8804	1	1.60276	0.874597	0.000111505	0.656969	0.00595139	0.0173495	0.393324	0.083582	0.632483
2107500	76.8483	1	1.98685	0.777373	7.58172e-05	0.667562	0.00440501	0.0132506	0.369767	0.078795	0.267763
2115000	75.0469	1	2.29285	0.718717	8.62261e-05	0.663097	0.00473241	0.0140468	0.383247	0.081597	0.376811
2122500	73.2552	1	0.83421	1.02258	0.000160822	0.656633	0.00887856	0.0258574	0.395606	0.083809	0.875834
2130000	76.7082	1	1.44496	0.888148	8.99466e-05	0.659357	0.00524617	0.0154008	0.374101	0.079575	0.506601
2137500	76.7425	1	1.72818	0.829471	7.33516e-05	0.671413	0.00423016	0.0128738	0.368615	0.078602	0.197486
2145000	74.4151	1	1.08254	0.969874	0.000151341	0.656428	0.00864009	0.0251478	0.388256	0.08227	0.864705
2152500	76.3622	1	2.04978	0.767414	8.63186e-05	0.661086	0.00496384	0.0146463	0.375626	0.079938	0.440433
2160000	77.4051	1	1.84317	0.811536	6.87821e-05	0.679289	0.00401828	0.0125293	0.36057	0.076983	0.0968366
2167500	76.4802	1	1.22666	0.937362	7.68957e-05	0.667421	0.00441286	0.0132686	0.372145	0.0793	0.270695
2175000	74.8452	1	1.45597	0.901894	0.000100583	0.658174	0.00552147	0.0161529	0.386547	0.082189	0.561485
2182500	77.2397	1	1.59542	0.865711	6.9419e-05	0.67829	0.00403818	0.0125523	0.362095	0.077297	0.107169
2190000	76.9659	1	1.65928	0.849781	8.44819e-05	0.661126	0.00495843	0.0146321	0.371786	0.079122	0.439051
2197500	75.9931	1	2.07907	0.757716	0.000111569	0.656215	0.00643761	0.0187257	0.379636	0.080626	0.696435
2205000	74.1512	1	0.927344	1.01072	9.02431e-05	0.662362	0.0048082	0.0142407	0.389428	0.0829	0.398708
2212500	76.2957	1	1.46352	0.895267	8.02406e-05	0.664771	0.00458725	0.0136839	0.3745	0.079762	0.331592
2220000	76.5698	1	1.76357	0.823048	7.02973e-05	0.68144	0.00398027	0.0124946	0.364588	0.077866	0.0765061
2227500	76.9737	1	1.75952	0.829304	7.84334e-05	0.664758	0.00458823	0.0136863	0.370227	0.078852	0.331915
2235000	75.7465	1	2.13788	0.742086	0.000114519	0.656092	0.00656506	0.0190896	0.381226	0.080951	0.710927
2242500	74.8304	1	2.54435	0.660813	7.36903e-05	0.688246	0.00389229	0.0124851	0.371841	0.079492	0.0260893
2250000	74.6078	1	1.07179	0.977585	0.00012889	0.655813	0.007182	0.0208666	0.388458	0.082431	0.770646
2257500	75.5104	1	1.19964	0.939789	7.78305e-05	0.669381	0.00431388	0.0130479	0.377386	0.080445	0.232371
2265000	74.3125	1	0.760313	1.03702	9.25472e-05	0.661078	0.00496484	0.0146489	0.388908	0.082764	0.440688
2272500	75.0379	1	2.10683	0.740891	9.81048e-05	0.658584	0.00541526	0.0158612	0.385137	0.081902	0.541304
2280000	77.4789	1	1.88853	0.799708	6.80429e-05	0.682134	0.00396925	0.0124872	0.358655	0.076607	0.0704577
2287500	76.3727	1	1.69056	0.840231	0.000117759	0.65587	0.00693654	0.0201567	0.37712	0.080047	0.748762
2295000	73.67	1	2.62423	0.641537	0.000113291	0.656854	0.0060078	0.017508	0.394761	0.083881	0.640695
2302500	75.6773	1	1.62239	0.857519	0.000134847	0.655952	0.00790236	0.0229688	0.38092	0.080772	0.823602
2310000	75.9416	1	1.54607	0.861822	0.000123438	0.655811	0.00719852	0.0209145	0.379765	0.080585	0.77204
2317500	74.9228	1	1.04495	0.975484	7.44081e-05	0.681074	0.00398632	0.0124992	0.375106	0.080108	0.0797944
2325000	76.1004	1	1.45685	0.883015	8.33861e-05	0.662985	0.00474344	0.0140748	0.376512	0.080161	0.380067
2332500	76.3181	1	1.88156	0.806055	8.00907e-05	0.664841	0.00458186	0.0136707	0.374327	0.079727	0.329826
2340000	77.2634	1	1.68593	0.844331	7.32039e-05	0.669577	0.00430502	0.0130288	0.366245	0.078073	0.228793
2347500	75.8187	1	2.13041	0.742858	7.81834e-05	0.667929	0.00438517	0.0132055	0.376105	0.080151	0.260271
2355000	76.3803	1	1.51311	0.874687	0.000116961	0.65589	0.00688544	0.0200094	0.37709	0.080044	0.743914
2362500	75.1326	1	0.841287	1.02227	7.7094e-05	0.672055	0.00420693	0.0128282	0.378491	0.080717	0.187364
2370000	76.0152	1	1.74857	0.835972	8.65242e-05	0.661453	0.00491543	0.0145192	0.377692	0.080385	0.427895
2377500	75.4257	1	1.54563	0.881038	8.8384e-05	0.661402	0.00492202	0.0145365	0.381506	0.081196	0.429624
2385000	76.3388	1	1.22752	0.936898	9.27073e-05	0.658887	0.00534457	0.015668	0.376627	0.080101	0.527199
2392500	74.2419	1	1.97294	0.764201	0.000141141	0.655939	0.00787363	0.0228844	0.39033	0.08277	0.821763
2400000	75.765	1	1.9981	0.770786	7.49068e-05	0.673124	0.00417121	0.0127608	0.373921	0.079756	0.171398
2407500	76.2432	1	1.9875	0.7833	7.45728e-05	0.671467	0.00422816	0.0128698	0.371722	0.079265	0.196621
2415000	74.9404	1	1.94278	0.772534	0.00010836	0.656873	0.00599846	0.0174817	0.386347	0.082094	0.63935
2422500	72.9737	1	2.14253	0.756958	8.57535e-05	0.668297	0.00436603	0.0131625	0.394504	0.084078	0.252934
2430000	75.7242	1	1.26796	0.925803	7.60169e-05	0.671263	0.00423579	0.012885	0.375106	0.079984	0.199909
2437500	75.4785	1	1.03432	0.982439	9.36698e-05	0.659388	0.00523998	0.015384	0.381969	0.08125	0.505266
2445000	76.8121	1	1.26627	0.931268	7.47291e-05	0.669024	0.00433038	0.0130837	0.369317	0.07872	0.238971
2452500	78.0493	1	1.69284	0.842237	6.60551e-05	0.688542	0.00388931	0.0124874	0.35195	0.075242	0.0242922
2460000	76.7582	1	1.41888	0.894773	8.18829e-05	0.662782	0.00476389	0.014127	0.372422	0.079287	0.386042
2467500	76.9478	1	1.73092	0.834391	8.53871e-05	0.660752	0.00501072	0.0147701	0.372048	0.07917	0.452218
2475000	77.3454	1	1.27393	0.931903	6.83137e-05	0.682362	0.00396574	0.0124851	0.359349	0.076758	0.0685177
2482500	76.5507	1	1.20113	0.949081	7.24201e-05	0.674285	0.00413607	0.0126984	0.368395	0.078592	0.155189
2490000	75.7519	1	0.984685	0.992502	7.76443e-05	0.668792	0.00434146	0.013108	0.376124	0.080167	0.243353
2497500	76.4309	1	2.04206	0.765911	9.59876e-05	0.65803	0.00556241	0.0162658	0.376347	0.080016	0.568957
2505000	76.7457	1	1.49445	0.88317	9.68727e-05	0.657652	0.00568075	0.0165935	0.374471	0.079604	0.589659
2512500	76.883	1	1.33631	0.915859	7.77498e-05	0.665535	0.00453109	0.0135473	0.370457	0.078913	0.312825
2520000	76.7938	1	1.63722	0.848716	7.39666e-05	0.67019	0.00427852	0.0129727	0.368882	0.078643	0.217932
2527500	76.8008	1	1.77587	0.821151	0.000100397	0.657052	0.0059135	0.0172431	0.374306	0.079544	0.626835
2535000	77.046	1	1.41556	0.899428	7.731e-05	0.665545	0.00453038	0.0135456	0.369431	0.078694	0.312585
2542500	76.461	1	1.61145	0.856582	0.00011521	0.655936	0.00679036	0.0197357	0.376601	0.079949	0.734603
2550000	77.0481	1	1.99414	0.777087	7.06287e-05	0.675815	0.00409483	0.0126311	0.364534	0.077788	0.135496
2557500	76.7059	1	1.60589	0.863778	7.88603e-05	0.66499	0.00457056	0.013643	0.37181	0.079193	0.326094
2565000	76.749	1	1.16956	0.954936	7.07797e-05	0.677587	0.00405313	0.0125713	0.365481	0.078011	0.114797
2572500	76.9167	1	1.66043	0.850792	8.00463e-05	0.663677	0.00467818	0.0139098	0.371047	0.079009	0.360444
2580000	75.647	1	2.24169	0.718662	9.39009e-05	0.659164	0.00528511	0.0155063	0.380965	0.08103	0.514891
2587500	73.1901	1	2.2656	0.727691	0.000157207	0.656397	0.00860213	0.0250351	0.396456	0.08401	0.862846
2595000	76.7329	1	1.62472	0.851544	7.28284e-05	0.672431	0.00419398	0.0128033	0.368179	0.078522	0.181632
2602500	74.8711	1	2.33274	0.710166	8.23778e-05	0.666279	0.00448125	0.0134281	0.382967	0.081589	0.295515
2610000	76.2516	1	1.71155	0.842149	9.94188e-05	0.657492	0.0057366	0.0167488	0.377673	0.080278	0.59899
2617500	76.7441	1	1.66743	0.850103	8.247e-05	0.662463	0.00479727	0.0142126	0.372642	0.079329	0.395617
2625000	76.8696	1	1.99828	0.775442	7.42423e-05	0.669499	0.00430852	0.0130363	0.368735	0.078602	0.230209
2632500	76.769	1	1.48463	0.886657	8.99911e-05	0.659286	0.00526025	0.0154389	0.373743	0.079497	0.509618
2640000	74.6969	1	2.44287	0.676141	9.06794e-05	0.661364	0.00492683	0.0145491	0.386264	0.082207	0.430882
2647500	75.1892	1	1.77346	0.808027	0.000115985	0.656132	0.00652034	0.0189618	0.384846	0.081724	0.705937
2655000	77.3854	1	1.72706	0.834427	7.17012e-05	0.671538	0.00422551	0.0128646	0.36456	0.077739	0.195477
2662500	77.6038	1	1.75726	0.830551	6.74371e-05	0.684336	0.00393769	0.0124743	0.356762	0.076227	0.0527358
2670000	74.6118	1	0.982143	0.992843	0.000129249	0.655811	0.00720617	0.0209367	0.388418	0.082421	0.772682
2677500	76.1185	1	2.0976	0.750199	0.000102754	0.65705	0.00591403	0.0172446	0.37866	0.08047	0.626915
2685000	74.8733	1	2.28249	0.709427	0.000125165	0.655844	0.00701702	0.0203891	0.386795	0.082093	0.756188
2692500	76.7446	1	1.86949	0.798378	9.10077e-05	0.659008	0.00531798	0.0155956	0.374001	0.079545	0.521747
2700000	75.7398	1	1.51724	0.866621	0.000126139	0.655807	0.00732259	0.0212747	0.380992	0.080835	0.782211
2707500	77.0058	1	1.80726	0.815646	8.64351e-05	0.660262	0.00508545	0.0149687	0.371874	0.079122	0.470314
2715000	75.8202	1	1.53948	0.873546	0.000132499	0.655903	0.007783	0.0226186	0.380113	0.080611	0.815828
2722500	73.9909	1	2.51124	0.658663	0.000100626	0.658828	0.00535794	0.0157045	0.39194	0.083356	0.529908
2730000	76.102	1	2.16489	0.743503	7.65759e-05	0.66899	0.004332	0.0130872	0.373805	0.079676	0.239614
2737500	76.7335	1	1.48178	0.887737	8.93478e-05	0.659522	0.00521427	0.0153146	0.373879	0.079532	0.499668
2745000	75.9465	1	1.09951	0.965718	7.14622e-05	0.68342	0.00395021	0.0124778	0.367411	0.078492	0.0598408
2752500	76.9821	1	1.59751	0.859563	9.19392e-05	0.65856	0.00542093	0.0158767	0.372662	0.079248	0.542412
2760000	77.3122	1	1.64163	0.854718	7.08053e-05	0.673736	0.00415222	0.0127266	0.363942	0.077635	0.162702
2767500	74.8752	1	0.908542	1.00883	9.75804e-05	0.658847	0.00535365	0.0156928	0.386102	0.082115	0.529042
2775000	77.6092	1	1.79724	0.818676	6.71875e-05	0.686605	0.00390989	0.0124759	0.355567	0.075996	0.036587
2782500	75.1206	1	1.53139	0.859215	0.000110507	0.65657	0.00616778	0.0179594	0.385242	0.081843	0.662786
2790000	76.393	1	1.49814	0.886266	9.57175e-05	0.658114	0.00553833	0.0161994	0.376559	0.080063	0.564583
2797500	76.7463	1	1.737	0.825776	9.92308e-05	0.657251	0.00582841	0.0170049	0.374594	0.079614	0.613755
2805000	77.5762	1	1.59779	0.861991	6.92108e-05	0.676308	0.0040826	0.0126126	0.361039	0.077048	0.129514
2812500	75.1756	1	0.878952	1.01491	8.037e-05	0.667424	0.00441271	0.0132683	0.380465	0.081073	0.270637
2820000	74.0923	1	2.36183	0.687508	9.71933e-05	0.659679	0.00518504	0.0152358	0.390934	0.083164	0.493203
2827500	78.0824	1	1.46603	0.892558	6.58546e-05	0.692772	0.00385247	0.0125395	0.34969	0.0748	0.0014589
2835000	76.7449	1	1.69227	0.838755	6.95475e-05	0.683467	0.00394956	0.0124775	0.362448	0.077432	0.0594737
2842500	76.6866	1	1.20015	0.95024	6.97821e-05	0.682822	0.00395884	0.0124815	0.363144	0.077574	0.0646819
2850000	76.5658	1	1.33918	0.920237	7.55029e-05	0.66883	0.00433966	0.013104	0.370954	0.079066	0.242645
2857500	75.0655	1	1.55551	0.853366	0.00011949	0.655984	0.00670849	0.0195006	0.385633	0.081874	0.726271
2865000	73.9303	1	1.30978	0.933605	8.59217e-05	0.665545	0.00453035	0.0135455	0.389464	0.082962	0.312574
2872500	76.3765	1	1.63899	0.857232	9.45224e-05	0.658396	0.00546212	0.0159896	0.376565	0.080073	0.550352
2880000	74.5725	1	0.911932	0.999269	9.06448e-05	0.66155	0.00490323	0.0144873	0.387001	0.082368	0.424674
2887500	77.1246	1	1.62859	0.853999	8.30489e-05	0.661591	0.00489807	0.0144738	0.370601	0.078878	0.423304
2895000	75.9018	1	1.24114	0.929511	0.000113293	0.656128	0.00652519	0.0189756	0.380225	0.080743	0.706483
2902500	74.5593	1	0.832838	1.02382	9.83398e-05	0.658921	0.00533705	0.0156475	0.388147	0.082551	0.525664
2910000	75.0627	1	0.941452	1.00013	0.00010196	0.657759	0.00564544	0.0164955	0.385271	0.081903	0.583619
2917500	76.3834	1	1.21875	0.938341	8.32012e-05	0.662624	0.00478022	0.0141688	0.374861	0.079804	0.390752
2925000	74.575	1	1.24679	0.926741	8.12008e-05	0.668323	0.00436474	0.0131596	0.383929	0.081824	0.252435
2932500	75.2287	1	2.06233	0.770315	0.000104222	0.657288	0.00581367	0.0169637	0.384343	0.081688	0.611431
2940000	74.5794	1	1.00482	0.975511	0.000128429	0.655818	0.00714466	0.0207584	0.388665	0.082478	0.76746
2947500	76.9834	1	1.51076	0.878393	8.76664e-05	0.659835	0.00515713	0.0151607	0.372179	0.079178	0.486923
2955000	75.8188	1	1.99471	0.783037	8.33139e-05	0.663525	0.00469191	0.0139443	0.378082	0.080505	0.364647
2962500	76.3455	1	1.56177	0.86647	0.000119043	0.655845	0.00701511	0.0203836	0.377264	0.08007	0.756015
2970000	75.0013	1	2.25154	0.713856	8.80017e-05	0.662196	0.00482667	0.0142884	0.383928	0.081726	0.40388
2977500	75.5472	1	2.06643	0.768118	8.46967e-05	0.663145	0.00472777	0.014035	0.37999	0.080905	0.375433
2985000	73.3036	1	0.760777	1.03249	0.000151471	0.656144	0.00825341	0.0240026	0.396158	0.083975	0.844543
2992500	74.9451	1	1.8709	0.787551	0.000105822	0.657202	0.00584871	0.0170617	0.386221	0.082083	0.616927
3000000	76.8185	1	1.97077	0.78157	8.07149e-05	0.663408	0.00470275	0.0139717	0.371779	0.079161	0.367934
3007500	75.8076	1	2.07587	0.764518	9.59671e-05	0.658489	0.00543847	0.0159247	0.38018	0.080845	0.545815
3015000	76.7154	1	1.3061	0.924007	8.01348e-05	0.663997	0.00465012	0.0138395	0.372179	0.079256	0.351737
3022500	76.8617	1	1.78545	0.81636	8.96546e-05	0.659303	0.00525692	0.0154299	0.37315	0.079372	0.508907
3030000	76.5815	1	2.17214	0.740039	7.05853e-05	0.679907	0.00400674	0.0125174	0.365317	0.078004	0.0907465
3037500	76.48	1	1.76002	0.831913	7.84282e-05	0.665884	0.00450717	0.0134898	0.372842	0.079426	0.304598
3045000	74.7243	1	2.32941	0.696062	9.99725e-05	0.658395	0.00546241	0.0159904	0.38726	0.082348	0.550408
3052500	77.2213	1	1.59022	0.862789	7.71207e-05	0.665308	0.0045472	0.0135862	0.368438	0.078479	0.318287
3060000	75.4471	1	2.17178	0.729899	0.00010397	0.657211	0.00584474	0.0170506	0.382947	0.081388	0.616309
3067500	74.9662	1	2.14461	0.734694	0.000128773	0.655807	0.0072756	0.0211382	0.386051	0.081912	0.77842
3075000	76.7088	1	1.48486	0.88659	9.31964e-05	0.658461	0.00544566	0.0159445	0.374427	0.079621	0.547201
3082500	75.7	1	1.02209	0.980737	7.88305e-05	0.667558	0.00440526	0.0132512	0.377035	0.080344	0.267856
3090000	76.5169	1	1.72752	0.833883	0.000109985	0.656189	0.00646219	0.0187958	0.376282	0.079911	0.699296
3097500	76.9198	1	1.70059	0.835896	9.57058e-05	0.657766	0.00564337	0.0164898	0.37333	0.079365	0.58326
3105000	76.0433	1	2.00968	0.778933	7.78323e-05	0.667654	0.00439998	0.0132392	0.374804	0.07987	0.265874
3112500	74.1388	1	2.38192	0.685651	0.000130703	0.655815	0.00716615	0.0208206	0.391566	0.083092	0.7693
3120000	70.7204	1	2.00834	0.792987	0.000104645	0.661037	0.00497051	0.0146639	0.413339	0.087963	0.442129
3127500	74.8795	1	1.62874	0.856415	0.000154536	0.656797	0.00905386	0.0263805	0.38459	0.081462	0.883452
3135000	73.7721	1	1.41084	0.915124	0.000130344	0.655837	0.00704278	0.0204635	0.39407	0.083635	0.758512
3142500	77.399	1	1.59291	0.862348	7.18425e-05	0.671225	0.00423721	0.0128879	0.364626	0.077749	0.200519
3150000	75.4027	1	0.964885	0.993972	7.37155e-05	0.678891	0.00402603	0.0125379	0.373229	0.079681	0.100883
3157500	76.3706	1	1.09783	0.968946	7.35892e-05	0.672705	0.0041848	0.012786	0.370311	0.078981	0.177532
3165000	77.6952	1	1.63276	0.854919	6.8111e-05	0.679281	0.00401844	0.0125295	0.358806	0.076607	0.0969204
3172500	76.9809	1	1.47946	0.884729	8.57583e-05	0.660558	0.0050394	0.0148461	0.371915	0.079137	0.459259
3180000	74.6863	1	2.12192	0.755261	0.00013591	0.655863	0.00766361	0.0222691	0.387597	0.082208	0.807687
3187500	76.1524	1	1.76729	0.824457	0.00012293	0.655809	0.00722358	0.0209871	0.378397	0.080293	0.774136
3195000	76.7464	1	1.74048	0.828291	6.98597e-05	0.681537	0.00397869	0.0124934	0.363447	0.077624	0.0756451
3202500	74.2409	1	1.07007	0.964156	0.000156281	0.656683	0.00893305	0.0260198	0.388967	0.082398	0.878251
3210000	76.0159	1	1.16638	0.956688	7.97484e-05	0.665815	0.00451178	0.0135009	0.375817	0.080059	0.306195
3217500	76.4	1	1.81359	0.811022	0.000114937	0.655955	0.00675663	0.0196388	0.376999	0.080037	0.731206
3225000	76.7715	1	1.41167	0.904662	7.43718e-05	0.669668	0.00430099	0.0130202	0.369269	0.078718	0.227155
3232500	73.6301	1	2.55492	0.663397	9.05846e-05	0.663032	0.00473879	0.014063	0.39259	0.083585	0.378697
3240000	75.9482	1	1.73529	0.820049	0.000111151	0.656256	0.00640031	0.0186194	0.379923	0.08069	0.692032
3247500	75.4814	1	1.97258	0.788546	0.000111534	0.65636	0.00631401	0.0183739	0.38293	0.081337	0.681549
3255000	75.5854	1	1.87465	0.810275	0.00010159	0.657508	0.00573061	0.0167321	0.381956	0.08119	0.598003
3262500	75.7781	1	1.37172	0.915177	0.000101135	0.657474	0.00574309	0.0167669	0.380722	0.080926	0.600057
3270000	77.5834	1	1.44654	0.896157	6.78599e-05	0.681795	0.00397456	0.0124906	0.358195	0.076505	0.0733835
3277500	74.5558	1	2.18807	0.732533	7.42671e-05	0.690361	0.00387223	0.0125057	0.372463	0.079647	0.0138439
3285000	73.8577	1	0.962624	1.00378	0.000122612	0.656066	0.00659615	0.0191786	0.393625	0.083581	0.714336
3292500	76.8663	1	1.6806	0.841309	9.92766e-05	0.657182	0.00585673	0.0170841	0.373853	0.079454	0.618171
3300000	74.1448	1	1.206	0.955188	0.000123399	0.65598	0.00671585	0.0195217	0.391697	0.083161	0.727032
3307500	76.3539	1	1.45643	0.884693	0.000113444	0.656027	0.00664699	0.0193242	0.377313	0.080113	0.719811
3315000	75.862	1	1.30567	0.920883	0.000124414	0.655808	0.00724157	0.0210393	0.380254	0.080685	0.775628
3322500	77.7417	1	1.70331	0.839478	6.75028e-05	0.68176	0.00397511	0.0124909	0.357253	0.076303	0.0736856
3330000	74.8203	1	0.857018	1.02352	7.66119e-05	0.674707	0.00412413	0.0126782	0.37914	0.08089	0.149567
3337500	76.451	1	2.00677	0.775013	9.54608e-05	0.658129	0.00553412	0.0161877	0.376184	0.079984	0.563811
3345000	76.521	1	1.99621	0.772178	9.46751e-05	0.658254	0.00549978	0.0160932	0.375694	0.079884	0.557459
3352500	72.8397	1	0.98242	0.973984	0.000108525	0.658009	0.00556847	0.0162825	0.399973	0.085038	0.57005
3360000	75.9713	1	1.06085	0.974064	8.07305e-05	0.665085	0.00456348	0.0136258	0.376426	0.080177	0.323744
3367500	74.5759	1	0.74364	1.0425	7.61657e-05	0.677667	0.00405139	0.012569	0.379151	0.08093	0.113913
3375000	76.9809	1	1.85371	0.806378	8.3683e-05	0.66148	0.00491208	0.0145104	0.37155	0.079078	0.427014
3382500	76.9307	1	1.74227	0.829274	9.40489e-05	0.658101	0.00554207	0.0162097	0.373148	0.079338	0.565266
3390000	77.3185	1	1.63315	0.852427	7.20668e-05	0.671176	0.00423908	0.0128916	0.365147	0.07786	0.201317
3397500	75.53	1	1.24534	0.9315	0.000132171	0.655865	0.00767004	0.0222879	0.382088	0.081039	0.808135
3405000	77.2399	1	1.45173	0.894826	7.10058e-05	0.673675	0.00415409	0.0127299	0.364418	0.077736	0.163563
3412500	74.5144	1	1.55087	0.853874	0.000104527	0.657645	0.00568322	0.0166004	0.388907	0.082672	0.590078
3420000	75.4689	1	1.25412	0.922334	0.000117695	0.655992	0.00669748	0.0194689	0.383008	0.081318	0.725127
3427500	76.6899	1	2.00894	0.771471	7.46509e-05	0.669563	0.00430566	0.0130302	0.36983	0.078836	0.229051
3435000	77.0607	1	1.54588	0.869193	7.76242e-05	0.665237	0.00455233	0.0135987	0.369473	0.078699	0.320013
3442500	75.9561	1	1.54323	0.860798	0.000109678	0.656367	0.0063092	0.0183602	0.37986	0.080686	0.680952
3450000	74.6341	1	1.85928	0.789642	0.000101586	0.658116	0.00553762	0.0161974	0.387954	0.082486	0.564452
3457500	76.3096	1	1.69166	0.833852	8.09695e-05	0.664194	0.00463353	0.0137982	0.374663	0.079788	0.346508
3465000	76.9084	1	1.94189	0.791783	6.99466e-05	0.679304	0.00401801	0.012529	0.363611	0.077633	0.0966935
3472500	77.1604	1	1.8259	0.81381	7.44113e-05	0.668293	0.00436627	0.013163	0.367482	0.078319	0.253029
3480000	74.5835	1	2.5459	0.661807	7.46242e-05	0.684972	0.00392945	0.0124733	0.375157	0.080165	0.0480033
3487500	76.8292	1	1.80065	0.814633	9.74786e-05	0.657494	0.00573582	0.0167466	0.373993	0.079496	0.598861
3495000	76.6198	1	1.68017	0.8477	8.68396e-05	0.660548	0.00504092	0.0148502	0.374202	0.079624	0.45963
3502500	75.6585	1	1.09066	0.964004	0.000105758	0.656872	0.00599874	0.0174825	0.381673	0.081101	0.639392
3510000	76.2712	1	1.98618	0.773071	0.000107434	0.65646	0.00624074	0.018166	0.377823	0.080259	0.672311
3517500	76.5833	1	1.76203	0.830512	8.48994e-05	0.661441	0.00491698	0.0145233	0.374078	0.079615	0.428303
3525000	76.473	1	1.31969	0.923247	8.24592e-05	0.662912	0.00475067	0.0140933	0.374172	0.079662	0.382188
3532500	75.7789	1	1.08254	0.973294	8.37618e-05	0.663313	0.0047117	0.0139943	0.378429	0.080575	0.370631
3540000	74.6682	1	0.725107	1.05151	7.4125e-05	0.687848	0.00389638	0.0124823	0.373076	0.079751	0.0285466
3547500	76.149	1	2.02509	0.764026	8.32384e-05	0.662991	0.00474282	0.0140733	0.376199	0.080095	0.379886
3555000	73.7786	1	0.742252	1.04206	0.000119074	0.656294	0.00636747	0.0185259	0.394151	0.083715	0.688093
3562500	76.8913	1	1.47535	0.892499	6.90612e-05	0.684532	0.00393511	0.0124739	0.360995	0.077134	0.051258
3570000	77.1223	1	1.78465	0.823528	7.45894e-05	0.66819	0.00437151	0.0131748	0.367766	0.078378	0.255048
3577500	76.8979	1	1.62318	0.850755	8.35084e-05	0.661681	0.00488698	0.0144449	0.371992	0.079176	0.420347
3585000	77.0326	1	1.49966	0.879702	8.28596e-05	0.661817	0.00487051	0.014402	0.371088	0.078986	0.415913
3592500	76.9936	1	1.66906	0.848925	7.72817e-05	0.665693	0.00452007	0.0135207	0.369694	0.078753	0.309053
3600000	77.456	1	1.42872	0.897455	6.88687e-05	0.678455	0.00403479	0.0125481	0.360685	0.076998	0.105419
3607500	74.8998	1	2.20026	0.739673	0.000115593	0.656227	0.00642605	0.0186927	0.386736	0.082135	0.695079
3615000	75.4197	1	1.21007	0.94882	0.000105682	0.656989	0.00594207	0.0173233	0.383189	0.081429	0.631103
3622500	76.6988	1	1.80542	0.817018	0.00010104	0.657011	0.00593215	0.0172954	0.374965	0.079683	0.629628
3630000	76.1271	1	1.03915	0.979831	7.38184e-05	0.673494	0.00415962	0.0127398	0.371448	0.079233	0.166109
3637500	74.6573	1	1.63866	0.85573	0.000157807	0.656955	0.00921326	0.0268573	0.385779	0.081702	0.889998
3645000	75.3641	1	1.88401	0.808876	0.000110676	0.65647	0.00623383	0.0181464	0.383675	0.081503	0.671422
3652500	76.5786	1	1.47853	0.881863	7.52211e-05	0.669162	0.00432393	0.0130696	0.370717	0.07902	0.236403
3660000	76.7946	1	1.80486	0.822182	6.95849e-05	0.682462	0.00396422	0.0124842	0.362668	0.077468	0.0676751
3667500	76.6672	1	1.52852	0.873043	0.000106146	0.656447	0.00625004	0.0181924	0.375298	0.079722	0.673501
3675000	76.6441	1	1.56476	0.871414	9.03467e-05	0.659294	0.00525865	0.0154346	0.374532	0.079665	0.509277
3682500	75.2392	1	1.99367	0.767183	8.48915e-05	0.663573	0.00468753	0.0139333	0.381793	0.081296	0.363311
3690000	74.7877	1	1.06754	0.978245	0.000120916	0.655973	0.00672685	0.0195532	0.38745	0.082258	0.728165
3697500	74.0749	1	1.13562	0.951054	0.000165721	0.657342	0.00957651	0.0279477	0.38896	0.082349	0.903687
3705000	75.9664	1	2.02902	0.774836	7.09905e-05	0.687117	0.00390419	0.0124781	0.365338	0.07809	0.033211
3712500	77.0393	1	1.85181	0.807712	7.86825e-05	0.664426	0.00461444	0.0137509	0.369958	0.07879	0.340413
3720000	77.7468	1	1.74649	0.830114	6.72078e-05	0.683591	0.00394782	0.0124769	0.356281	0.076116	0.0584908
3727500	75.5958	1	2.07842	0.762571	0.000115839	0.656054	0.0066115	0.0192225	0.382197	0.081153	0.716002
3735000	76.4153	1	2.23068	0.728478	7.0278e-05	0.683824	0.00394459	0.0124759	0.364291	0.07783	0.0566645
3742500	75.5012	1	2.27815	0.711159	8.94298e-05	0.660853	0.00499621	0.0147317	0.381242	0.081128	0.448606
3750000	74.4668	1	2.37487	0.685937	0.000105326	0.657539	0.00571964	0.0167016	0.389256	0.082742	0.596185
3757500	74.2325	1	0.74365	1.04212	9.11295e-05	0.661808	0.0048716	0.0144048	0.389129	0.082826	0.416207
3765000	75.1564	1	1.77618	0.811307	0.000141947	0.656131	0.00823183	0.0239388	0.383937	0.081386	0.843333
3772500	74.3482	1	2.29515	0.721189	9.35757e-05	0.660629	0.00502883	0.0148181	0.388858	0.082744	0.456679
3780000	73.9246	1	1.29414	0.938501	0.000117531	0.656364	0.00631121	0.018366	0.393168	0.083512	0.681202
3787500	76.2135	1	1.15172	0.959182	7.63594e-05	0.668895	0.00433651	0.0130971	0.373144	0.079534	0.2414
3795000	74.9622	1	2.45474	0.679274	8.0058e-05	0.668422	0.00435975	0.0131485	0.38137	0.08128	0.250502
3802500	76.0671	1	1.99618	0.778724	0.00010936	0.656359	0.00631515	0.0183771	0.379147	0.080534	0.68169
3810000	76.369	1	2.1755	0.73849	7.36151e-05	0.672661	0.00418625	0.0127887	0.370342	0.078987	0.178179
3817500	74.3492	1	2.38904	0.698918	8.06261e-05	0.669817	0.00429447	0.0130063	0.384672	0.082004	0.224495
3825000	74.0723	1	2.28376	0.702237	0.000132148	0.655809	0.0072385	0.0210305	0.391967	0.083171	0.775374
3832500	76.182	1	1.82467	0.807259	7.54517e-05	0.670289	0.00427441	0.0129641	0.372679	0.079454	0.216224
3840000	75.8525	1	1.15753	0.94802	0.000100582	0.657524	0.00572503	0.0167166	0.380226	0.080822	0.59708
3847500	76.6488	1	1.5199	0.881303	8.51693e-05	0.661228	0.00494475	0.0145961	0.373749	0.079541	0.435535
3855000	74.7294	1	1.50674	0.86865	0.000156309	0.65687	0.00912842	0.0266034	0.385448	0.081638	0.886557
3862500	75.5112	1	1.31162	0.912666	8.53046e-05	0.662847	0.00475725	0.0141101	0.380349	0.080976	0.38411
3870000	76.7697	1	1.70043	0.840967	9.50377e-05	0.657999	0.00557148	0.0162908	0.374203	0.079559	0.570592
3877500	76.53	1	1.1684	0.954017	7.44652e-05	0.670447	0.00426789	0.0129505	0.370412	0.078972	0.213508
3885000	75.4306	1	1.25001	0.926323	0.000132345	0.655859	0.00765143	0.0222334	0.382748	0.08118	0.806835
3892500	77.1318	1	1.3542	0.913132	7.20081e-05	0.672121	0.00420463	0.0128237	0.365848	0.078021	0.18635
3900000	76.1665	1	1.33888	0.907883	0.00010569	0.656671	0.00610716	0.0177881	0.378451	0.080406	0.654617
3907500	77.7706	1	1.79398	0.82069	6.71073e-05	0.683938	0.00394303	0.0124755	0.355959	0.076051	0.0557769
3915000	76.0843	1	0.942277	1.00417	7.08143e-05	0.685956	0.0039174	0.0124741	0.365217	0.078051	0.0410038
3922500	76.6663	1	1.40331	0.899543	7.17554e-05	0.675248	0.00410947	0.0126542	0.367189	0.078347	0.142577
3930000	77.2811	1	1.85112	0.80754	7.12921e-05	0.672831	0.00418065	0.0127783	0.364579	0.07776	0.175667
3937500	76.5437	1	1.82667	0.805698	8.57921e-05	0.661084	0.00496402	0.0146468	0.374473	0.079692	0.440479
3945000	76.52	1	1.27902	0.928952	8.76745e-05	0.660337	0.0050736	0.0149371	0.37492	0.079772	0.467499
3952500	75.7415	1	2.07586	0.751584	8.65271e-05	0.661837	0.00486818	0.0143959	0.379291	0.080732	0.415282
3960000	75.819	1	2.2709	0.718814	8.07442e-05	0.665417	0.00453939	0.0135673	0.377251	0.080358	0.315647
3967500	73.2732	1	2.60908	0.636732	0.000108685	0.6577	0.00566474	0.016549	0.397156	0.084428	0.586934
3975000	74.3694	1	1.74246	0.843513	0.000118965	0.656149	0.00650291	0.018912	0.390231	0.08287	0.703964
3982500	75.4485	1	1.45155	0.881472	8.6961e-05	0.66205	0.00484316	0.014331	0.38109	0.081119	0.408447
3990000	76.5577	1	1.24958	0.933697	8.32263e-05	0.662333	0.00481139	0.0142489	0.373875	0.079589	0.399606
3997500	76.6054	1	1.63488	0.845498	9.46645e-05	0.658195	0.00551578	0.0161372	0.375178	0.079772	0.560433
4005000	74.4874	1	1.34366	0.926342	0.0001111	0.656753	0.00606107	0.017658	0.389356	0.082727	0.648242
4012500	77.1517	1	1.6026	0.8583	8.05594e-05	0.662927	0.00474917	0.0140895	0.369885	0.07875	0.381751
4020000	76.9668	1	1.44093	0.896586	7.69202e-05	0.666095	0.00449319	0.0134565	0.369684	0.078757	0.299722
4027500	77.3349	1	1.36551	0.910842	6.91368e-05	0.678515	0.00403358	0.0125467	0.361396	0.077151	0.104795
4035000	75.858	1	1.36533	0.899698	0.000114236	0.656084	0.00657458	0.0191169	0.380505	0.080798	0.711976
4042500	74.6222	1	0.89686	1.00367	8.73967e-05	0.663143	0.00472789	0.0140353	0.385995	0.082183	0.375469
4050000	76.319	1	1.36984	0.903069	0.000108507	0.656353	0.00632005	0.0183911	0.377533	0.08019	0.682296
4057500	74.8311	1	1.24834	0.94436	0.000102617	0.657786	0.00563688	0.0164718	0.386777	0.082225	0.582135
4065000	75.1077	1	1.36439	0.901104	8.26694e-05	0.665454	0.00453675	0.0135609	0.38181	0.08133	0.31475
4072500	76.1676	1	2.00932	0.768911	0.00011097	0.656211	0.00644136	0.0187364	0.378516	0.080387	0.696874
4080000	77.3628	1	1.56717	0.8701	7.07321e-05	0.673625	0.00415559	0.0127326	0.363684	0.077579	0.164254
4087500	77.068	1	1.57493	0.86349	8.47552e-05	0.660874	0.00499321	0.0147238	0.371243	0.079001	0.447856
4095000	76.2319	1	1.49652	0.873475	9.12954e-05	0.659392	0.00523923	0.015382	0.377121	0.080219	0.505103
4102500	76.4573	1	0.974165	0.996186	6.97285e-05	0.688368	0.00389105	0.012486	0.361665	0.077318	0.0253428
4110000	75.7735	1	2.20097	0.727031	9.55885e-05	0.658608	0.00540929	0.0158448	0.380356	0.080886	0.540133
4117500	77.1204	1	1.45165	0.893959	7.42927e-05	0.668572	0.00435224	0.0131318	0.367602	0.078348	0.247579
4125000	76.4553	1	1.82783	0.812754	0.000109137	0.656265	0.00639262	0.0185975	0.376671	0.08	0.691115
4132500	76.0387	1	1.8945	0.787887	0.000105553	0.656737	0.00607004	0.0176833	0.379256	0.080581	0.649494
4140000	75.8792	1	1.47863	0.886828	0.000128905	0.655835	0.00755173	0.0219422	0.37993	0.080591	0.799706
4147500	76.7143	1	1.51104	0.884441	7.37114e-05	0.670917	0.00424908	0.0129119	0.369031	0.078684	0.205582
4155000	76.9751	1	1.35672	0.912532	7.60207e-05	0.666979	0.00443829	0.0133274	0.369237	0.078674	0.280075
4162500	77.0515	1	1.59117	0.860594	8.74644e-05	0.659835	0.00515713	0.0151607	0.37175	0.079087	0.486925
4170000	75.5905	1	2.07264	0.753213	8.03691e-05	0.666302	0.00447981	0.0134247	0.378315	0.080598	0.295009
4177500	77.6354	1	1.86845	0.805787	6.73555e-05	0.684413	0.00393667	0.0124741	0.356532	0.076179	0.0521536
4185000	75.6269	1	2.13064	0.740836	0.00011519	0.656081	0.00657807	0.0191268	0.381999	0.081114	0.712359
4192500	75.7121	1	2.13513	0.745097	0.000116429	0.656005	0.00667832	0.019414	0.381435	0.080985	0.723124
4200000	77.3259	1	1.44457	0.894147	7.11089e-05	0.672989	0.00417552	0.0127687	0.364224	0.077686	0.173349
4207500	72.9064	1	0.691957	1.04046	0.000127017	0.656049	0.00661854	0.0192427	0.400021	0.084937	0.716763
4215000	76.9834	1	1.67697	0.848051	7.39204e-05	0.669551	0.0043062	0.0130314	0.368	0.078446	0.229272
4222500	77.0889	1	1.72292	0.839427	6.8308e-05	0.687532	0.0038997	0.0124803	0.35824	0.076577	0.0305393
4230000	75.9057	1	1.08531	0.969785	8.82972e-05	0.660818	0.00500125	0.014745	0.378652	0.080576	0.449864
4237500	75.7263	1	1.26836	0.93282	0.000118848	0.655911	0.00683773	0.019872	0.381308	0.080944	0.739289
4245000	75.9636	1	1.48602	0.891893	7.38531e-05	0.674338	0.00413453	0.0126958	0.372052	0.079373	0.154468
4252500	75.7866	1	2.27392	0.716857	8.64534e-05	0.661808	0.00487163	0.0144049	0.379013	0.080673	0.416216
4260000	77.1797	1	1.64544	0.853238	7.45756e-05	0.668029	0.00437989	0.0131936	0.367482	0.078315	0.25826
4267500	77.229	1	1.14444	0.961262	6.77983e-05	0.691725	0.00386069	0.0125235	0.355291	0.075988	0.00664745
4275000	76.9328	1	1.91769	0.795181	7.48045e-05	0.668524	0.00435464	0.0131371	0.368796	0.078602	0.248515
4282500	75.1521	1	1.83122	0.820733	8.43616e-05	0.664089	0.00464233	0.0138201	0.382132	0.081377	0.349289
4290000	75.744	1	1.17003	0.947177	0.00011603	0.656017	0.00666082	0.0193638	0.381232	0.080944	0.721279
4297500	76.7726	1	1.30794	0.92099	7.85149e-05	0.665128	0.00456026	0.0136179	0.371329	0.079093	0.322668
4305000	74.2927	1	2.38498	0.700814	9.90426e-05	0.65897	0.00532632	0.0156183	0.389886	0.082923	0.523465
4312500	76.7677	1	2.03843	0.771262	6.93385e-05	0.684636	0.00393376	0.0124737	0.361698	0.077285	0.0504848
4320000	73.8982	1	2.40149	0.696748	0.000127422	0.655885	0.0068973	0.0200436	0.393288	0.083482	0.745049
4327500	76.5804	1	1.83601	0.814009	8.88639e-05	0.659838	0.00515661	0.0151593	0.374729	0.07972	0.486807
4335000	76.7793	1	1.73025	0.834501	9.46581e-05	0.658074	0.00554985	0.0162311	0.374116	0.079543	0.566682
4342500	75.3428	1	0.820903	1.02773	7.312e-05	0.682318	0.00396642	0.0124855	0.37178	0.079413	0.0688922
4350000	73.3113	1	1.0043	0.969532	0.000112757	0.657082	0.0058997	0.0172044	0.397102	0.08439	0.624752
4357500	74.5442	1	1.75803	0.837	7.9644e-05	0.670456	0.0042675	0.0129497	0.383087	0.081675	0.213343
4365000	76.7256	1	1.87595	0.803697	8.96273e-05	0.65944	0.00522988	0.0153567	0.37396	0.079547	0.503076
4372500	75.4051	1	1.11346	0.954828	0.000100328	0.657844	0.00561837	0.0164205	0.383012	0.081426	0.57891
4380000	75.4221	1	2.21483	0.722059	9.28281e-05	0.659706	0.00518029	0.015223	0.382211	0.081309	0.492142
4387500	75.6481	1	1.68969	0.84994	9.49834e-05	0.658866	0.0053493	0.0156809	0.38107	0.081045	0.528161
4395000	76.8206	1	1.98597	0.777125	7.63807e-05	0.667021	0.00443584	0.0133217	0.370186	0.078877	0.279181
4402500	76.0653	1	1.20218	0.94864	8.40878e-05	0.662633	0.00477931	0.0141665	0.376883	0.080234	0.39049
4410000	75.1651	1	2.12257	0.757087	0.000102637	0.657577	0.00570632	0.0166646	0.384664	0.081768	0.593966
4417500	76.6835	1	1.57943	0.860658	0.000106345	0.656424	0.00626661	0.0182394	0.375198	0.079699	0.675609
4425000	76.943	1	1.8414	0.806283	8.56967e-05	0.660629	0.00502885	0.0148182	0.372127	0.079184	0.456685
4432500	76.4782	1	1.38408	0.908379	9.51692e-05	0.658174	0.00552163	0.0161533	0.375996	0.079945	0.561515
4440000	77.4254	1	1.95071	0.787664	6.80365e-05	0.682952	0.00395694	0.0124806	0.358558	0.076595	0.0636188
4447500	75.6006	1	1.93375	0.779808	0.000126229	0.655807	0.00728865	0.0211761	0.381914	0.081033	0.77948
4455000	76.1928	1	1.82134	0.803698	0.000103931	0.656863	0.00600318	0.017495	0.378235	0.08037	0.64003
4462500	75.4834	1	1.33076	0.92466	0.000106005	0.656919	0.00597549	0.0174171	0.382795	0.081342	0.636019
4470000	76.9718	1	1.4226	0.896515	7.031e-05	0.677372	0.00405788	0.0125776	0.364214	0.077738	0.117195
4477500	76.4414	1	1.82567	0.81661	9.50144e-05	0.658235	0.00550489	0.0161072	0.376208	0.079993	0.558411
4485000	75.661	1	1.88061	0.808258	0.000107527	0.65667	0.00610779	0.0177898	0.381708	0.081098	0.654703
4492500	76.7005	1	1.19248	0.946802	6.9877e-05	0.682048	0.00397058	0.012488	0.363463	0.077633	0.0711921
4500000	77.2514	1	1.8305	0.810722	6.81498e-05	0.685166	0.00392701	0.0124733	0.358471	0.076601	0.0465958
4507500	76.0767	1	1.37896	0.905182	0.000121673	0.655822	0.00711782	0.0206806	0.378939	0.080417	0.76514
4515000	77.6936	1	1.82882	0.812978	6.73127e-05	0.683712	0.00394613	0.0124764	0.35654	0.076173	0.0575365
4522500	75.1648	1	1.1024	0.956287	9.75237e-05	0.658622	0.00540592	0.0158356	0.384296	0.081724	0.539472
4530000	76.889	1	1.40926	0.900521	8.44615e-05	0.661236	0.00494371	0.0145933	0.372227	0.079217	0.435264
4537500	75.8142	1	2.00763	0.780102	7.43503e-05	0.674057	0.0041427	0.0127099	0.373139	0.079601	0.158286
4545000	76.5306	1	1.75525	0.819724	9.27925e-05	0.658704	0.00538643	0.0157823	0.375472	0.07985	0.535619
4552500	76.1138	1	2.02566	0.766196	7.36249e-05	0.673997	0.00414445	0.0127129	0.371278	0.079204	0.159101
4560000	76.3871	1	1.19091	0.947002	8.29953e-05	0.662737	0.00476847	0.0141387	0.37479	0.079791	0.387367
4567500	76.7103	1	1.67338	0.838186	9.48728e-05	0.658075	0.00554941	0.0162299	0.374554	0.079636	0.566602
4575000	77.8941	1	1.40868	0.903122	6.64246e-05	0.68819	0.00389286	0.0124847	0.353053	0.075475	0.026432
4582500	76.7323	1	1.33499	0.91424	7.44763e-05	0.66966	0.00430134	0.0130209	0.369518	0.078771	0.227298
4590000	76.8134	1	1.86494	0.800302	7.95687e-05	0.664215	0.00463171	0.0137937	0.371467	0.079108	0.345931
4597500	77.6443	1	1.54773	0.871814	6.73488e-05	0.684303	0.00393813	0.0124744	0.356535	0.076178	0.0529843
4605000	76.4728	1	1.37335	0.902576	8.71637e-05	0.660592	0.00503429	0.0148326	0.375119	0.07982	0.458015
4612500	72.3535	1	2.34022	0.719105	0.00013491	0.65587	0.00693435	0.0201504	0.403707	0.08569	0.748557
4620000	76.6706	1	1.46657	0.887462	0.000102061	0.656889	0.00599051	0.0174594	0.375178	0.079722	0.638201
4627500	77.3477	1	1.58226	0.863323	7.02105e-05	0.674997	0.00411621	0.0126651	0.363098	0.077471	0.1458
4635000	74.761	1	2.34278	0.693691	0.000101987	0.65795	0.00558615	0.0163314	0.387179	0.082316	0.573217
4642500	75.07	1	1.18876	0.954485	0.000112213	0.656433	0.00625988	0.0182203	0.385598	0.081909	0.674755
4650000	74.5656	1	1.62772	0.851522	0.000164494	0.657476	0.00969588	0.0283071	0.385516	0.081612	0.907845
4657500	74.9791	1	2.29325	0.704159	0.000104352	0.657403	0.00576908	0.0168393	0.385935	0.082031	0.604293
4665000	76.4726	1	1.29928	0.928144	7.823e-05	0.666085	0.00449383	0.013458	0.372798	0.07942	0.299945
4672500	75.7395	1	2.00558	0.771701	0.000125973	0.655807	0.00731132	0.0212419	0.381002	0.080838	0.781308
4680000	77.68	1	1.86719	0.805526	6.72377e-05	0.684545	0.00393494	0.0124739	0.356194	0.076108	0.0511591
4687500	76.5764	1	2.07392	0.76002	7.88427e-05	0.665293	0.00454827	0.0135888	0.372494	0.079343	0.318647
4695000	77.1004	1	1.54593	0.872081	8.14499e-05	0.662481	0.00479542	0.0142078	0.370392	0.07885	0.395092
4702500	75.2756	1	2.16268	0.743651	0.000121858	0.655878	0.00691329	0.0200897	0.384207	0.081553	0.74657
4710000	77.2246	1	1.19925	0.949634	6.79228e-05	0.688627	0.00388846	0.0124881	0.356861	0.076293	0.0237781
4717500	78.0441	1	1.54428	0.874172	6.61004e-05	0.687989	0.00389491	0.0124833	0.352257	0.075303	0.0276681
4725000	75.7947	1	1.06224	0.975376	8.78102e-05	0.661166	0.00495295	0.0146176	0.379224	0.080705	0.437644
4732500	77.2921	1	1.69506	0.844293	6.91714e-05	0.678773	0.00402837	0.0125406	0.361526	0.077181	0.102096
4740000	76.0242	1	1.92639	0.781349	0.000101188	0.657329	0.00579769	0.0169191	0.379183	0.080593	0.608893
4747500	74.7904	1	0.889708	1.0058	9.39988e-05	0.659978	0.00513238	0.0150943	0.386217	0.082168	0.48127
4755000	69.5096	1	0.574915	1.05253	0.000142956	0.656031	0.00664119	0.0193076	0.423724	0.089968	0.719193
4762500	77.0307	1	1.75519	0.82558	6.97634e-05	0.678868	0.00402648	0.0125384	0.363083	0.077515	0.101117
4770000	77.1586	1	1.70876	0.83524	7.5374e-05	0.667169	0.0044272	0.0133017	0.368005	0.078414	0.276006
4777500	77.9207	1	1.4683	0.891366	6.64209e-05	0.687367	0.00390147	0.0124794	0.353309	0.075521	0.0315948
4785000	76.9261	1	1.73152	0.830002	9.52737e-05	0.657847	0.0056176	0.0164184	0.373264	0.079354	0.578775
4792500	76.7124	1	1.75814	0.82206	7.76021e-05	0.66608	0.00449418	0.0134588	0.371288	0.079098	0.300066
4800000	74.3403	1	1.93798	0.801385	0.000117225	0.656266	0.00639122	0.0185935	0.390418	0.08292	0.690947
4807500	73.5349	1	1.57483	0.8444	0.000115902	0.656637	0.00612721	0.0178447	0.395722	0.084073	0.657345
4815000	75.522	1	2.31923	0.704813	9.08028e-05	0.660296	0.00508011	0.0149545	0.381332	0.081135	0.469048
4822500	74.6665	1	1.61104	0.868123	7.91017e-05	0.670776	0.00425464	0.0129232	0.382135	0.081476	0.207938
4830000	76.5594	1	1.31487	0.917107	8.9323e-05	0.659704	0.00518064	0.0152239	0.374914	0.079757	0.49222
4837500	76.2497	1	1.06926	0.974782	7.40938e-05	0.67231	0.0041981	0.0128112	0.371266	0.079179	0.183461
4845000	76.9843	1	1.71092	0.838795	8.31899e-05	0.661718	0.00488244	0.014433	0.371432	0.079057	0.419128
4852500	76.6193	1	1.66686	0.849869	9.28799e-05	0.65861	0.00540885	0.0158436	0.374942	0.079735	0.540048
4860000	72.9625	1	2.48133	0.662869	9.01451e-05	0.66456	0.00460376	0.0137245	0.396364	0.084415	0.336971
4867500	75.5067	1	1.08192	0.96665	7.63289e-05	0.671689	0.00422002	0.0128537	0.376281	0.080241	0.193091
4875000	76.1102	1	2.21517	0.730732	7.6905e-05	0.668542	0.00435374	0.0131351	0.373965	0.079704	0.248163
4882500	70.7721	1	0.396552	1.11186	8.74135e-05	0.675721	0.00409721	0.0126348	0.405501	0.086528	0.136654
4890000	76.1869	1	1.38872	0.90666	0.000112125	0.656133	0.00652016	0.0189613	0.378393	0.080354	0.705917
4897500	75.741	1	1.13048	0.954863	0.000108179	0.656573	0.00616603	0.0179544	0.381212	0.080986	0.662555
4905000	76.6885	1	1.86374	0.808669	7.56631e-05	0.668229	0.00436954	0.0131703	0.370463	0.078953	0.254288
4912500	73.6077	1	0.767541	1.03029	8.79747e-05	0.664714	0.00459162	0.0136947	0.391982	0.083485	0.333024
4920000	76.2499	1	1.03267	0.985662	7.0549e-05	0.684776	0.00393195	0.0124735	0.364812	0.077952	0.0494424
4927500	76.0235	1	2.17494	0.741624	7.66518e-05	0.669159	0.00432405	0.0130699	0.374223	0.079767	0.23645
4935000	76.8161	1	1.51269	0.883264	7.55911e-05	0.667921	0.0043856	0.0132065	0.369804	0.078808	0.260435
4942500	76.0765	1	1.46494	0.883928	7.47722e-05	0.671862	0.00421379	0.0128415	0.372579	0.079453	0.190373
4950000	76.234	1	1.86538	0.80997	7.89997e-05	0.665961	0.00450201	0.0134775	0.374364	0.079752	0.302802
4957500	76.0609	1	2.03785	0.765235	0.000113532	0.65608	0.00657965	0.0191313	0.379199	0.08052	0.712532
4965000	76.79	1	1.49993	0.88105	6.88088e-05	0.692134	0.00385741	0.0125295	0.357744	0.076517	0.00458729
4972500	76.8855	1	1.8024	0.81545	9.48411e-05	0.657962	0.00558243	0.0163211	0.373482	0.079404	0.572553
4980000	76.9564	1	1.88343	0.799091	8.31553e-05	0.661776	0.00487548	0.0144149	0.371585	0.079091	0.417257
4987500	75.9281	1	1.02761	0.986111	7.35971e-05	0.675188	0.00411108	0.0126568	0.371843	0.079339	0.143348
4995000	77.4077	1	1.67839	0.843193	6.99967e-05	0.675188	0.00411108	0.0126568	0.362633	0.077374	0.143348
5002500	74.0343	1	2.06395	0.748462	0.000153041	0.656412	0.00862123	0.0250918	0.390797	0.082809	0.863784
5010000	76.9159	1	1.32526	0.917982	6.94578e-05	0.681546	0.00397855	0.0124933	0.3624	0.0774	0.075566
5017500	77.0803	1	1.83925	0.80845	7.83127e-05	0.664629	0.0045983	0.0137111	0.369614	0.078719	0.3352
5025000	76.9518	1	1.66591	0.84239	7.95205e-05	0.663979	0.00465167	0.0138434	0.370698	0.07894	0.352223
5032500	74.1475	1	1.59187	0.876021	0.00012942	0.655827	0.007088	0.0205943	0.39155	0.083096	0.762531
5040000	75.6563	1	2.13675	0.751901	7.90138e-05	0.667486	0.00440926	0.0132604	0.377348	0.08041	0.269354
5047500	76.829	1	1.81757	0.809628	9.10291e-05	0.658929	0.00533532	0.0156428	0.373495	0.079436	0.525311
5055000	74.132	1	1.11767	0.947463	0.000149117	0.65623	0.00838079	0.0243791	0.390475	0.08276	0.851496
5062500	77.3257	1	1.74337	0.834467	6.79498e-05	0.685428	0.00392376	0.0124733	0.357884	0.076479	0.0447112
5070000	75.2985	1	2.32522	0.708958	9.39382e-05	0.65948	0.00522222	0.015336	0.3831	0.081493	0.501409
5077500	76.5438	1	1.67347	0.85069	7.31282e-05	0.672766	0.00418279	0.0127823	0.369195	0.078744	0.176627
5085000	77.0879	1	1.3595	0.914155	7.17267e-05	0.672902	0.00417836	0.012774	0.36574	0.078008	0.174631
5092500	77.7276	1	1.41059	0.903937	6.69748e-05	0.685983	0.00391708	0.0124741	0.355171	0.075905	0.0408133
5100000	76.6526	1	1.42084	0.893674	8.12522e-05	0.663355	0.00470774	0.0139843	0.372848	0.079388	0.36944
5107500	77.2985	1	1.96994	0.784055	6.84937e-05	0.681937	0.00397231	0.0124891	0.359855	0.076861	0.0721459
5115000	75.7578	1	1.96317	0.790214	8.28272e-05	0.663964	0.00465299	0.0138467	0.378283	0.080555	0.352634
5122500	76.2129	1	1.33117	0.920618	9.78109e-05	0.657807	0.00563016	0.0164532	0.377817	0.080321	0.580968
5130000	76.0609	1	1.75659	0.825568	0.000126803	0.655819	0.00746128	0.0216783	0.37883	0.080365	0.792991
5137500	77.0082	1	1.66815	0.84452	9.13045e-05	0.658704	0.00538657	0.0157827	0.372445	0.079206	0.535645
5145000	74.855	1	2.18015	0.725499	0.000121426	0.655944	0.00677597	0.0196943	0.386997	0.082157	0.733159
5152500	77.4021	1	1.86156	0.804643	6.76795e-05	0.686395	0.00391229	0.0124752	0.356925	0.076284	0.0380017
5160000	76.9267	1	1.70377	0.834234	9.23162e-05	0.658509	0.00543361	0.0159114	0.37303	0.079325	0.544875
5167500	76.0528	1	1.94117	0.793929	8.44874e-05	0.662429	0.00480094	0.014222	0.377049	0.080266	0.396658
5175000	76.5847	1	1.56828	0.866278	0.000109337	0.656216	0.0064365	0.0187225	0.375849	0.079822	0.696306
5182500	77.1906	1	1.54741	0.870173	7.56176e-05	0.66682	0.00444778	0.0133495	0.367962	0.0784	0.283527
5190000	74.2093	1	2.43063	0.674306	0.000111568	0.656817	0.00602697	0.017562	0.391179	0.083118	0.643433
5197500	76.9757	1	1.69329	0.844192	7.57056e-05	0.66732	0.00441858	0.0132818	0.369079	0.078645	0.272819
5205000	76.4673	1	1.22992	0.939103	8.42857e-05	0.661907	0.00485984	0.0143743	0.374624	0.07974	0.413017
5212500	76.1906	1	1.12233	0.960359	7.98654e-05	0.665306	0.00454736	0.0135866	0.374932	0.079863	0.318339
5220000	75.0424	1	2.3015	0.716638	7.60382e-05	0.674705	0.0041242	0.0126783	0.377717	0.080587	0.149598
5227500	76.7394	1	1.76581	0.830669	7.01222e-05	0.680302	0.00399963	0.0125106	0.364135	0.077756	0.0869585
5235000	76.1875	1	1.41766	0.899588	0.000116279	0.655936	0.00679011	0.019735	0.378351	0.080321	0.734577
5242500	74.5662	1	0.914801	1.01094	9.28955e-05	0.660626	0.00502934	0.0148194	0.387425	0.082439	0.456803
5250000	74.4306	1	0.877899	1.00684	0.000122413	0.655972	0.00672834	0.0195575	0.389801	0.082757	0.728319
5257500	76.3076	1	1.22733	0.936096	9.33648e-05	0.658738	0.00537843	0.0157604	0.376881	0.080151	0.534026
5265000	77.0879	1	1.87476	0.803646	7.41319e-05	0.668892	0.00433668	0.0130975	0.367657	0.078364	0.241469
5272500	76.2958	1	1.32802	0.911976	0.000104652	0.656735	0.00607096	0.0176859	0.377607	0.08023	0.649622
5280000	74.9779	1	1.47596	0.879171	0.000154358	0.656822	0.00907952	0.0264572	0.383907	0.081315	0.88453
5287500	77.3964	1	1.77855	0.823523	7.07975e-05	0.673297	0.00416572	0.0127508	0.363639	0.077565	0.168899
5295000	76.9796	1	1.61888	0.860877	7.22594e-05	0.672357	0.00419651	0.0128081	0.366678	0.078202	0.182755
5302500	76.2664	1	2.07677	0.761462	8.95132e-05	0.659942	0.0051385	0.0151107	0.376689	0.08014	0.482676
5310000	72.0606	1	0.776739	1.02773	8.47943e-05	0.673371	0.00416342	0.0127466	0.398018	0.0849	0.167847
5317500	77.0636	1	1.34229	0.919005	7.01257e-05	0.677257	0.00406046	0.0125811	0.363706	0.077629	0.118495
5325000	77.0749	1	1.94855	0.786001	7.10755e-05	0.674455	0.00413121	0.0126901	0.365052	0.077881	0.152908
5332500	75.7845	1	1.48668	0.8918	9.98922e-05	0.657686	0.00566935	0.0165618	0.380611	0.08091	0.587721
5340000	73.7411	1	0.703697	1.04969	0.000109126	0.657359	0.0057861	0.0168868	0.394134	0.083772	0.607038
5347500	77.2826	1	1.57593	0.869546	6.95802e-05	0.677348	0.00405842	0.0125783	0.362312	0.077332	0.117467
5355000	74.8285	1	2.24149	0.714331	0.00012246	0.655913	0.00683392	0.019861	0.387155	0.082186	0.738915
5362500	75.9806	1	2.07849	0.752635	8.34242e-05	0.663167	0.00472556	0.0140294	0.377199	0.080311	0.374777
5370000	74.9603	1	2.27972	0.71343	7.34557e-05	0.687089	0.00390449	0.012478	0.371636	0.079436	0.0333899
5377500	76.9544	1	1.47501	0.884367	8.53971e-05	0.66074	0.00501251	0.0147748	0.372011	0.079162	0.452661
5385000	77.3547	1	1.61009	0.860616	7.1466e-05	0.672121	0.00420462	0.0128237	0.364469	0.077727	0.186346
5392500	76.1706	1	2.09435	0.758395	8.74834e-05	0.660828	0.00499979	0.0147412	0.376951	0.080215	0.449501
5400000	76.0519	1	2.12825	0.750145	9.60008e-05	0.658297	0.0054882	0.0160613	0.378678	0.08052	0.555289
5407500	76.315	1	1.78859	0.811212	0.000101791	0.65709	0.00589654	0.0171956	0.37739	0.080201	0.624273
5415000	77.5728	1	1.90938	0.796933	6.7468e-05	0.684667	0.00393335	0.0124737	0.35678	0.076234	0.05025
5422500	77.2148	1	1.81304	0.814026	7.02289e-05	0.67582	0.0040947	0.0126309	0.363503	0.077568	0.135434
5430000	75.9556	1	1.1958	0.947121	0.000103159	0.657073	0.00590396	0.0172164	0.379701	0.080692	0.625397
5437500	75.8919	1	1.41445	0.893309	7.7899e-05	0.668034	0.00437963	0.013193	0.375589	0.080043	0.258159
5445000	74.4843	1	0.938722	0.990241	0.000115328	0.656363	0.00631156	0.018367	0.389456	0.082723	0.681245
5452500	76.6156	1	1.44129	0.897444	8.59961e-05	0.660904	0.00498903	0.0147127	0.374089	0.079607	0.446806
5460000	76.9194	1	1.65405	0.844282	8.44222e-05	0.661214	0.00494663	0.014601	0.372044	0.079178	0.436018
5467500	75.8342	1	2.273	0.716085	7.53795e-05	0.671878	0.0042132	0.0128403	0.374104	0.079779	0.190114
5475000	77.2422	1	1.94404	0.790637	6.8388e-05	0.683443	0.00394989	0.0124777	0.359418	0.076785	0.0596574
5482500	76.8296	1	1.43742	0.891925	7.44196e-05	0.669391	0.00431342	0.0130469	0.369036	0.078665	0.232189
5490000	76.0757	1	1.02538	0.984043	7.43922e-05	0.67258	0.00418896	0.0127938	0.372229	0.079388	0.179393
5497500	77.9606	1	1.42513	0.899893	6.62462e-05	0.688678	0.00388796	0.0124886	0.352411	0.075342	0.0234717
5505000	75.4436	1	2.17775	0.737091	0.000120287	0.655903	0.00685663	0.0199264	0.383133	0.08133	0.741133
5512500	77.0608	1	1.67477	0.846314	8.06977e-05	0.662995	0.00474237	0.0140721	0.370428	0.078866	0.379751
5520000	76.0161	1	2.22073	0.72692	8.32393e-05	0.66322	0.00472053	0.0140167	0.37695	0.080259	0.373278
5527500	75.8144	1	1.10915	0.964744	9.78635e-05	0.658061	0.00555334	0.0162407	0.380289	0.080855	0.567316
5535000	76.8644	1	1.7818	0.825747	7.53941e-05	0.668009	0.00438097	0.013196	0.369461	0.078736	0.258671
5542500	76.1122	1	1.13635	0.956664	8.79736e-05	0.660698	0.00501868	0.0147912	0.377376	0.080302	0.454184
5550000	76.6307	1	1.30684	0.920425	7.26141e-05	0.673395	0.00416268	0.0127453	0.36834	0.078569	0.167511
5557500	77.5768	1	1.3687	0.91048	6.71044e-05	0.688849	0.00388629	0.01249	0.354625	0.075817	0.0224561
5565000	76.6539	1	1.63167	0.859033	7.48764e-05	0.669373	0.0043142	0.0130486	0.370145	0.078901	0.232503
5572500	74.2906	1	0.696207	1.05701	7.63474e-05	0.679655	0.00401137	0.0125221	0.379917	0.081119	0.0932
5580000	76.6835	1	2.0609	0.762929	7.53781e-05	0.668602	0.00435078	0.0131285	0.370321	0.078928	0.247009
5587500	75.9377	1	2.09074	0.750441	8.13224e-05	0.664692	0.00459333	0.0136988	0.376814	0.080254	0.333581
5595000	76.633	1	1.31425	0.924885	7.54576e-05	0.668665	0.00434765	0.0131216	0.370608	0.07899	0.245786
5602500	76.4818	1	1.40971	0.894129	9.13883e-05	0.659133	0.00529163	0.015524	0.375624	0.079894	0.51626
5610000	74.0503	1	1.83842	0.822757	9.52625e-05	0.660361	0.00506981	0.014927	0.390937	0.083181	0.466595
5617500	73.081	1	2.3916	0.695927	0.000157829	0.656399	0.00860487	0.0250432	0.397186	0.084164	0.862981
5625000	76.8823	1	1.58788	0.863254	9.41472e-05	0.658113	0.00553858	0.0162	0.37345	0.079402	0.564629
5632500	74.7578	1	2.3372	0.709108	7.45583e-05	0.682466	0.00396415	0.0124842	0.375404	0.080189	0.0676381
5640000	76.1409	1	1.3208	0.920217	0.000110875	0.656224	0.00642892	0.0187009	0.378686	0.080425	0.695416
5647500	77.1255	1	1.29364	0.927973	7.01856e-05	0.676587	0.00407591	0.0126028	0.363666	0.077612	0.126209
5655000	77.1172	1	1.66487	0.846961	8.24679e-05	0.661897	0.00486099	0.0143773	0.370524	0.078868	0.41333
5662500	75.1817	1	2.39905	0.688554	8.40656e-05	0.664235	0.00463006	0.0137896	0.381876	0.081325	0.345405
5670000	75.1423	1	1.03968	0.970541	0.000106067	0.65707	0.00590541	0.0172204	0.384972	0.081812	0.625616
5677500	76.604	1	1.20329	0.944798	7.59296e-05	0.668168	0.00437265	0.0131773	0.371021	0.079071	0.255483
5685000	75.3749	1	1.2283	0.931823	8.16505e-05	0.665685	0.00452064	0.0135221	0.379981	0.080944	0.309248
5692500	77.9137	1	1.43538	0.896986	6.63223e-05	0.689243	0.00388249	0.0124936	0.352409	0.075348	0.0201468
5700000	76.9779	1	1.69372	0.844319	7.46549e-05	0.668569	0.00435239	0.0131321	0.368493	0.078538	0.247638
5707500	77.3681	1	1.40883	0.901127	6.86468e-05	0.680285	0.00399992	0.0125109	0.360283	0.076934	0.0871141
5715000	78.0463	1	1.69033	0.843826	6.60852e-05	0.688151	0.00389325	0.0124844	0.352163	0.075284	0.0266678
5722500	75.5255	1	1.72431	0.842888	8.84405e-05	0.661243	0.00494275	0.0145908	0.380926	0.081069	0.435018
5730000	77.1632	1	1.85852	0.804496	6.88934e-05	0.681462	0.00397991	0.0124943	0.360928	0.077085	0.0763114
5737500	76.0966	1	1.96229	0.779693	0.000117714	0.655901	0.00686065	0.019938	0.378915	0.080434	0.741523
5745000	77.1475	1	1.51408	0.883131	6.98203e-05	0.677622	0.00405238	0.0125703	0.363003	0.077483	0.114415
5752500	76.8889	1	1.4004	0.902081	8.39061e-05	0.661498	0.00490975	0.0145043	0.372122	0.0792	0.426399
5760000	77.2771	1	1.31087	0.922802	6.8998e-05	0.679648	0.0040115	0.0125222	0.361168	0.077115	0.0932672
5767500	76.4341	1	1.89261	0.803857	7.06404e-05	0.68134	0.00398191	0.0124958	0.36548	0.078056	0.0773982
5775000	74.2501	1	2.56272	0.654557	9.83105e-05	0.659204	0.00527699	0.0154843	0.390077	0.08297	0.513178
5782500	76.9816	1	1.42516	0.896014	8.01625e-05	0.663479	0.00469615	0.013955	0.370722	0.078937	0.365936
5790000	75.2225	1	1.50078	0.890802	0.000115348	0.656162	0.00648885	0.0188718	0.384629	0.081681	0.702362
5797500	76.087	1	2.09899	0.755024	0.00010321	0.657004	0.00593543	0.0173046	0.378876	0.080513	0.630116
5805000	76.5203	1	2.12654	0.747651	7.05141e-05	0.680931	0.00398872	0.0125011	0.36516	0.077983	0.0810967
5812500	73.4956	1	2.20742	0.713307	0.000119185	0.656369	0.00630728	0.0183548	0.396036	0.084122	0.680714
5820000	69.9081	1	2.51585	0.687031	0.000133772	0.656426	0.00626507	0.018235	0.420855	0.089398	0.675414
5827500	77.3414	1	1.50775	0.880132	7.17848e-05	0.671581	0.00422394	0.0128615	0.364812	0.077793	0.194796
5835000	75.3986	1	0.96803	1.00067	7.29291e-05	0.682626	0.00396176	0.0124829	0.371264	0.079306	0.0663089
5842500	72.7699	1	0.656241	1.0683	8.78048e-05	0.666853	0.00444575	0.0133447	0.396575	0.084497	0.282791
5850000	76.9702	1	1.8189	0.810844	8.34398e-05	0.661613	0.00489532	0.0144667	0.371563	0.079083	0.422574
5857500	76.2074	1	1.51134	0.881787	0.000114215	0.656017	0.00666038	0.0193625	0.378249	0.080311	0.721232
5865000	77.313	1	1.85182	0.810185	6.89227e-05	0.679611	0.00401221	0.0125229	0.360968	0.077072	0.0936402
5872500	75.524	1	2.09319	0.74948	0.000123939	0.655822	0.00711552	0.0206739	0.382507	0.081174	0.764939
5880000	75.4933	1	2.16949	0.731451	0.00011145	0.656363	0.00631157	0.018367	0.382852	0.081321	0.681247
5887500	75.445	1	1.07003	0.96636	8.96619e-05	0.660828	0.0049998	0.0147412	0.381616	0.081207	0.449501
5895000	75.6218	1	1.19548	0.952815	7.87068e-05	0.66793	0.00438515	0.0132055	0.377362	0.080419	0.260263
5902500	76.6988	1	1.87579	0.799251	0.000100102	0.657144	0.00587309	0.0171299	0.374928	0.079681	0.620694
5910000	75.5723	1	2.13156	0.74207	7.77305e-05	0.669296	0.00431776	0.0130562	0.377031	0.080368	0.23393
5917500	75.8518	1	1.10423	0.962374	9.75582e-05	0.658099	0.00554244	0.0162107	0.380035	0.080802	0.565333
5925000	74.7129	1	0.985648	0.990143	0.000130197	0.655807	0.00729593	0.0211972	0.387699	0.08226	0.780069
5932500	76.8903	1	1.5505	0.869915	6.86858e-05	0.688823	0.00388654	0.0124898	0.358789	0.076707	0.0226119
5940000	76.5549	1	2.07503	0.759318	8.06196e-05	0.663964	0.00465301	0.0138468	0.373207	0.079474	0.352642
5947500	76.0925	1	1.37485	0.910662	0.000111451	0.656198	0.00645399	0.0187724	0.378999	0.080489	0.698345
5955000	76.3963	1	1.82518	0.818378	7.42552e-05	0.671348	0.0042326	0.0128787	0.370816	0.079071	0.198537
5962500	77.5286	1	1.8306	0.812626	6.85235e-05	0.679167	0.00402064	0.0125319	0.359878	0.076834	0.0980699
5970000	75.2378	1	0.94642	1.00431	7.64373e-05	0.672768	0.00418271	0.0127821	0.377458	0.080506	0.176592
5977500	76.7003	1	1.35589	0.916257	7.49622e-05	0.669093	0.00432716	0.0130767	0.369986	0.078863	0.237691
5985000	76.9872	1	1.72316	0.831787	9.16626e-05	0.658627	0.00540475	0.0158324	0.372605	0.079238	0.539242
5992500	75.7041	1	2.04333	0.765464	0.000123751	0.655816	0.00715303	0.0207826	0.381322	0.080919	0.768179
6000000	76.6617	1	1.92518	0.795418	7.43394e-05	0.670128	0.00428114	0.0129782	0.369739	0.078825	0.219015
6007500	75.7493	1	2.25751	0.718461	7.4931e-05	0.673156	0.00417018	0.0127589	0.374005	0.079774	0.17093
6015000	76.0801	1	1.80389	0.807099	9.43189e-05	0.658679	0.00539235	0.0157985	0.378359	0.080463	0.536794
6022500	76.6603	1	1.28044	0.928272	8.17942e-05	0.663	0.00474197	0.0140711	0.372949	0.079403	0.379634
6030000	76.4441	1	1.37504	0.902559	8.26431e-05	0.66285	0.00475689	0.0141091	0.374381	0.079705	0.384005
6037500	76.3511	1	1.36515	0.915662	7.69967e-05	0.667685	0.00439827	0.0132353	0.372839	0.079452	0.26523
6045000	76.973	1	1.7679	0.823731	9.08773e-05	0.658848	0.00535335	0.015692	0.372615	0.079246	0.528981
6052500	73.955	1	1.22133	0.926784	0.000165527	0.657268	0.00950966	0.0277466	0.389874	0.082548	0.901288
6060000	76.0233	1	1.6868	0.848853	9.72994e-05	0.658035	0.00556098	0.0162618	0.378954	0.08057	0.568699
6067500	77.4182	1	1.49942	0.882401	7.04935e-05	0.673871	0.00414818	0.0127195	0.363222	0.077484	0.160835
6075000	74.9327	1	1.83018	0.798	9.39166e-05	0.659855	0.00515364	0.0151513	0.385335	0.081977	0.486131
6082500	75.0196	1	0.915221	1.00292	7.81625e-05	0.670773	0.00425475	0.0129235	0.379856	0.08099	0.207986
6090000	76.1901	1	1.16939	0.948848	7.75715e-05	0.667514	0.00440769	0.0132568	0.373937	0.079683	0.268766
6097500	75.1435	1	1.93878	0.777804	0.000137634	0.655962	0.00792487	0.0230349	0.384359	0.0815	0.825029
6105000	74.7023	1	0.872254	1.01814	8.96176e-05	0.661842	0.00486751	0.0143942	0.386028	0.082166	0.415102
6112500	76.9575	1	1.75834	0.826144	9.16338e-05	0.658658	0.00539725	0.0158119	0.372781	0.079276	0.537763
6120000	76.2147	1	1.2247	0.942442	8.80765e-05	0.660534	0.00504308	0.0148559	0.376786	0.080173	0.460156
6127500	75.8991	1	1.61535	0.857809	0.000130423	0.655863	0.00766275	0.0222666	0.379711	0.080535	0.807627
6135000	76.6461	1	2.02715	0.771702	7.68624e-05	0.66699	0.00443762	0.0133258	0.371296	0.079113	0.279828
6142500	76.7271	1	1.44454	0.888747	8.2269e-05	0.662606	0.00478214	0.0141737	0.372691	0.079341	0.391303
6150000	75.8645	1	1.00513	0.9926	7.10615e-05	0.689921	0.00387618	0.0125006	0.364516	0.077943	0.0162804
6157500	76.4615	1	1.41157	0.900278	0.000106002	0.65653	0.00619358	0.0180324	0.376593	0.080003	0.666193
6165000	76.7122	1	1.43231	0.891533	9.44847e-05	0.658159	0.0055258	0.0161648	0.374512	0.07963	0.562284
6172500	75.2005	1	1.79575	0.809725	0.000144663	0.656274	0.00844235	0.0245613	0.383388	0.081253	0.854743
6180000	76.5215	1	1.27026	0.927636	7.5802e-05	0.66859	0.00435134	0.0131298	0.371344	0.079146	0.247227
6187500	76.0845	1	1.45405	0.898311	7.47336e-05	0.671895	0.00421262	0.0128392	0.372512	0.07944	0.18986
6195000	75.1426	1	1.07885	0.968898	7.34006e-05	0.683659	0.00394687	0.0124766	0.372323	0.079544	0.0579552
6202500	72.9379	1	1.0414	0.992534	0.000113774	0.657136	0.00587643	0.0171392	0.399607	0.084925	0.621206
6210000	75.1787	1	2.40374	0.688032	8.09403e-05	0.666833	0.00444694	0.0133475	0.380719	0.081119	0.283224
6217500	76.6471	1	1.91128	0.79171	9.9946e-05	0.657193	0.00585227	0.0170716	0.375242	0.07975	0.61748
6225000	74.1874	1	0.888831	1.00256	9.35279e-05	0.660843	0.00499761	0.0147354	0.389831	0.082956	0.448956
6232500	76.7081	1	2.05856	0.763538	7.4682e-05	0.669453	0.00431058	0.0130408	0.369767	0.078822	0.231042
6240000	76.7944	1	1.48057	0.883631	9.73455e-05	0.657537	0.00572028	0.0167034	0.374199	0.079542	0.596292
6247500	75.3824	1	0.863918	1.01987	7.43242e-05	0.676989	0.00406654	0.0125895	0.37436	0.079899	0.121542
6255000	76.7107	1	1.72622	0.835119	9.91193e-05	0.657287	0.0058139	0.0169644	0.374809	0.079662	0.611468
6262500	76.8033	1	1.93764	0.786294	7.39296e-05	0.670211	0.00427766	0.0129709	0.368813	0.078628	0.217573
6270000	77.1868	1	1.58235	0.865123	7.74051e-05	0.665141	0.00455932	0.0136156	0.368726	0.078538	0.322353
6277500	76.3373	1	1.45016	0.883767	0.000100802	0.657223	0.00583992	0.0170371	0.377208	0.080169	0.615557
6285000	76.9467	1	1.37746	0.908903	7.72442e-05	0.66584	0.0045101	0.0134968	0.369923	0.078804	0.305612
6292500	76.5461	1	1.82602	0.806485	8.15725e-05	0.663338	0.00470934	0.0139883	0.373529	0.079532	0.369922
6300000	75.5627	1	1.92501	0.782893	8.20508e-05	0.664932	0.00457495	0.0136538	0.37911	0.080747	0.327548
6307500	76.5979	1	1.54421	0.877321	7.83838e-05	0.665641	0.00452367	0.0135294	0.372204	0.079287	0.310288
6315000	74.7688	1	2.29254	0.714026	0.000127603	0.655818	0.00714439	0.0207576	0.387419	0.082214	0.767437
6322500	76.1312	1	1.35891	0.911604	0.000115597	0.65597	0.00673107	0.0195654	0.378726	0.080405	0.728599
6330000	74.3381	1	0.816927	1.02065	9.61346e-05	0.659758	0.00517084	0.0151975	0.389277	0.082813	0.49002
6337500	76.6023	1	1.5768	0.859855	7.86671e-05	0.665384	0.00454175	0.013573	0.372291	0.079301	0.316447
6345000	75.2595	1	0.934208	1.0034	8.53486e-05	0.663252	0.00471745	0.0140088	0.381801	0.081292	0.372356
6352500	77.5412	1	1.86702	0.803977	6.74291e-05	0.685681	0.00392069	0.0124736	0.35645	0.076175	0.0429249
6360000	76.8859	1	1.61498	0.853727	9.71708e-05	0.657515	0.00572824	0.0167255	0.373627	0.079419	0.597611
6367500	76.4985	1	1.6326	0.858397	8.80554e-05	0.660217	0.00509276	0.0149883	0.375103	0.079808	0.472041
6375000	77.1126	1	1.80825	0.81763	7.63916e-05	0.666239	0.00448384	0.0134343	0.368708	0.078551	0.296432
6382500	76.9732	1	1.51983	0.874044	8.27317e-05	0.66197	0.00485243	0.014355	0.3714	0.079055	0.410992
6390000	76.2539	1	1.96972	0.776885	0.000110325	0.656233	0.00642084	0.0186779	0.377961	0.080272	0.694465
6397500	76.5995	1	1.93404	0.792884	8.07847e-05	0.663764	0.00467046	0.0138904	0.37301	0.079429	0.358067
6405000	77.5292	1	1.7803	0.825557	6.78194e-05	0.682807	0.00395906	0.0124816	0.358002	0.076475	0.0648062
6412500	76.2095	1	1.95981	0.784946	0.000110647	0.656222	0.00643081	0.0187063	0.378246	0.080331	0.695638
6420000	75.1176	1	1.72585	0.842721	0.000128232	0.655807	0.0072834	0.0211608	0.385056	0.081701	0.779054
6427500	77.1865	1	1.5263	0.8746	7.40444e-05	0.668679	0.00434696	0.0131201	0.367141	0.078251	0.245515
6435000	76.4833	1	1.6403	0.855006	0.000103125	0.656837	0.00601652	0.0175326	0.376384	0.079976	0.641944
6442500	76.9413	1	1.31528	0.920027	7.07572e-05	0.676186	0.00408558	0.0126171	0.365006	0.077893	0.130975
6450000	76.4995	1	1.72591	0.837893	9.48723e-05	0.658225	0.00550763	0.0161148	0.375842	0.079914	0.558921
6457500	75.962	1	1.54027	0.880388	8.24481e-05	0.663832	0.00466443	0.0138753	0.377033	0.080287	0.356199
6465000	76.2351	1	2.19604	0.732841	7.2266e-05	0.676803	0.00407085	0.0125956	0.369084	0.078771	0.123692
6472500	77.0345	1	1.89282	0.797614	7.68107e-05	0.666031	0.00449738	0.0134665	0.369288	0.078671	0.301188
6480000	76.5277	1	1.49466	0.888231	7.62771e-05	0.667988	0.00438207	0.0131985	0.371585	0.079189	0.25909
6487500	75.2494	1	2.08913	0.763764	7.91143e-05	0.668625	0.00434965	0.013126	0.379422	0.080868	0.246567
6495000	76.6718	1	1.97058	0.78187	8.98084e-05	0.659435	0.00523096	0.0153596	0.374303	0.07962	0.503311
6502500	76.523	1	2.01396	0.768443	8.43993e-05	0.661769	0.00487629	0.0144171	0.374327	0.079675	0.417475
6510000	76.7283	1	1.99333	0.777203	8.24423e-05	0.662504	0.00479288	0.0142013	0.372726	0.079347	0.39437
6517500	76.2482	1	2.25306	0.721489	7.03095e-05	0.687191	0.00390337	0.0124785	0.363559	0.07771	0.0327273
6525000	75.668	1	1.14942	0.949077	8.87112e-05	0.660942	0.00498362	0.0146985	0.38013	0.080893	0.445447
6532500	77.4628	1	1.89663	0.798387	6.82962e-05	0.680935	0.00398865	0.0125011	0.359372	0.076747	0.0810593
6540000	77.4614	1	1.64511	0.850432	6.92013e-05	0.677207	0.00406158	0.0125826	0.361288	0.077112	0.119058
6547500	74.6838	1	1.87447	0.787238	9.82974e-05	0.658826	0.00535835	0.0157056	0.387364	0.082382	0.529992
6555000	76.24	1	1.71861	0.841689	7.88938e-05	0.666044	0.00449654	0.0134644	0.374289	0.079737	0.300894
6562500	76.0499	1	1.531	0.881801	8.99652e-05	0.660015	0.00512614	0.0150776	0.378045	0.08043	0.479831
6570000	75.8359	1	1.40507	0.907874	0.000104147	0.656996	0.00593875	0.017314	0.380494	0.080857	0.630611
6577500	77.1209	1	1.67566	0.843929	8.34752e-05	0.661389	0.00492369	0.0145408	0.370706	0.078897	0.430062
6585000	76.4223	1	1.69377	0.844863	9.87639e-05	0.657506	0.00573158	0.0167348	0.376577	0.080046	0.598163
6592500	75.3068	1	1.63432	0.8626	8.65384e-05	0.66249	0.0047944	0.0142052	0.381821	0.081283	0.394803
6600000	74.8154	1	2.43503	0.685781	8.82607e-05	0.662349	0.00480972	0.0142446	0.385074	0.081973	0.399137
6607500	77.2397	1	1.65153	0.848107	7.49136e-05	0.667453	0.00441111	0.0132646	0.367371	0.078283	0.270042
6615000	77.4981	1	1.40407	0.902528	6.73959e-05	0.687151	0.00390382	0.0124783	0.355959	0.076085	0.0329922
6622500	77.3337	1	1.85275	0.808722	6.99824e-05	0.675717	0.0040973	0.012635	0.362824	0.077421	0.136702
6630000	77.2957	1	1.39973	0.904618	7.06293e-05	0.674248	0.00413713	0.0127002	0.363791	0.07761	0.155686
6637500	74.575	1	1.52254	0.886496	7.67545e-05	0.675949	0.00409145	0.0126259	0.380069	0.081104	0.133849
6645000	76.8096	1	1.43252	0.89779	8.42054e-05	0.661463	0.00491423	0.0145161	0.372637	0.079309	0.427578
6652500	73.7741	1	0.794699	1.02221	0.000131263	0.655825	0.00710006	0.0206292	0.39403	0.083621	0.76359
6660000	71.5046	1	0.401336	1.11077	0.000134015	0.656015	0.00666376	0.0193722	0.409633	0.086974	0.72159
6667500	77.9945	1	1.63633	0.856382	6.60796e-05	0.690892	0.00386762	0.0125122	0.351115	0.075087	0.0109791
6675000	75.7911	1	1.39046	0.893382	0.000112213	0.656223	0.00642985	0.0187036	0.380938	0.080903	0.695526
6682500	75.9625	1	2.13266	0.745915	0.000107238	0.656586	0.00615781	0.0179312	0.37978	0.080683	0.66146
6690000	75.1581	1	2.25597	0.714001	8.59144e-05	0.663089	0.00473315	0.0140487	0.382528	0.081444	0.377032
6697500	75.7737	1	0.860179	1.01972	7.12794e-05	0.689945	0.00387596	0.0125009	0.365065	0.078061	0.0161446
6705000	73.5973	1	1.54632	0.853181	0.000103018	0.658583	0.00541544	0.0158617	0.394658	0.083926	0.541339
6712500	77.4816	1	1.62756	0.854162	6.78815e-05	0.683123	0.00395445	0.0124795	0.358128	0.076506	0.0622253
6720000	77.6082	1	1.81399	0.817041	6.79437e-05	0.681021	0.0039872	0.0124999	0.358442	0.076549	0.0802722
6727500	76.6906	1	2.0128	0.771621	8.34884e-05	0.661991	0.00485002	0.0143488	0.373175	0.079433	0.410333
6735000	76.8723	1	1.74281	0.827878	9.79767e-05	0.657385	0.00577606	0.0168587	0.373754	0.079441	0.605422
6742500	76.8688	1	1.68859	0.837926	9.81731e-05	0.657354	0.00578768	0.0168912	0.373785	0.079447	0.607291
6750000	75.4955	1	1.03677	0.982424	9.09148e-05	0.660284	0.00508189	0.0149593	0.381507	0.081173	0.469472
6757500	72.9787	1	0.861033	1.00253	0.000105866	0.658438	0.00545152	0.0159605	0.398872	0.084818	0.548326
6765000	75.7716	1	1.60502	0.856136	0.000136702	0.656032	0.00806485	0.0234465	0.380143	0.080594	0.833636
6772500	76.8059	1	1.68184	0.837358	8.67603e-05	0.660363	0.00506941	0.014926	0.373097	0.079385	0.466501
6780000	75.2102	1	2.33152	0.705626	0.00010637	0.656998	0.00593818	0.0173123	0.38455	0.081719	0.630525
6787500	72.8185	1	1.74015	0.807486	0.000170964	0.657183	0.00943142	0.0275115	0.397602	0.08419	0.898414
6795000	77.172	1	1.70511	0.839683	7.66695e-05	0.665828	0.00451091	0.0134988	0.368518	0.078504	0.305893
6802500	77.2956	1	1.47328	0.889561	7.13919e-05	0.672553	0.00418987	0.0127956	0.364625	0.077766	0.1798
6810000	74.9947	1	1.00772	0.978401	0.00011941	0.656	0.0066855	0.0194346	0.386101	0.081975	0.723876
6817500	74.1685	1	0.966927	0.981138	0.000120148	0.656128	0.00652511	0.0189754	0.391562	0.08315	0.706474
6825000	76.5831	1	1.29565	0.921823	8.40165e-05	0.661876	0.00486353	0.0143839	0.373902	0.079586	0.414021
6832500	76.8783	1	1.11571	0.966057	6.9191e-05	0.68377	0.00394533	0.0124762	0.361471	0.077227	0.0570845
6840000	74.9304	1	2.41462	0.684562	0.000104299	0.657439	0.00575577	0.0168022	0.386242	0.082098	0.602131
6847500	76.2469	1	1.56013	0.859137	0.000107838	0.656432	0.00626076	0.0182228	0.377983	0.080291	0.674867
6855000	75.4491	1	1.95778	0.792286	8.14172e-05	0.665709	0.00451899	0.0135181	0.379492	0.08084	0.30868
6862500	73.9362	1	1.08274	0.955707	0.000101266	0.658718	0.00538327	0.0157737	0.392345	0.083439	0.53499
6870000	76.1308	1	1.29129	0.919561	0.000109354	0.65634	0.00632975	0.0184186	0.378741	0.080446	0.683492
6877500	75.5758	1	2.23051	0.721727	0.000107804	0.656673	0.00610568	0.0177839	0.382259	0.081215	0.654414
6885000	72.6264	1	1.55627	0.862402	8.02465e-05	0.681944	0.00397221	0.012489	0.389506	0.083195	0.0720893
6892500	76.1156	1	1.56095	0.875724	7.35861e-05	0.674076	0.00414213	0.0127089	0.371227	0.079194	0.158023
6900000	76.1152	1	1.11262	0.961883	8.0046e-05	0.665326	0.00454591	0.0135831	0.375403	0.079963	0.317853
6907500	77.0565	1	1.59463	0.858997	7.29945e-05	0.670696	0.00425783	0.0129298	0.367003	0.078249	0.209283
6915000	75.6023	1	2.25364	0.724182	9.29105e-05	0.6595	0.00521839	0.0153257	0.381125	0.081073	0.50057
6922500	76.944	1	1.82194	0.814529	8.40118e-05	0.661372	0.0049258	0.0145464	0.371826	0.079135	0.430613
6930000	75.916	1	1.07709	0.96921	7.58124e-05	0.67079	0.00425408	0.0129221	0.37412	0.079768	0.207702
6937500	76.4235	1	1.40531	0.904322	9.76982e-05	0.657696	0.00566604	0.0165527	0.376508	0.080038	0.587157
6945000	75.0606	1	1.9779	0.788902	8.20436e-05	0.666104	0.00449255	0.013455	0.381819	0.081342	0.299498
6952500	76.3154	1	1.03749	0.980712	7.09205e-05	0.681364	0.00398151	0.0124955	0.366203	0.07821	0.0771808
6960000	76.729	1	1.45649	0.895709	7.39836e-05	0.670417	0.00426911	0.0129531	0.369179	0.078709	0.214017
6967500	74.1822	1	0.746305	1.04292	9.138e-05	0.661764	0.00487689	0.0144186	0.389479	0.0829	0.417637
6975000	75.8235	1	1.17541	0.956588	7.55009e-05	0.671711	0.00421921	0.0128521	0.374255	0.079809	0.192741
6982500	77.8963	1	1.8426	0.81225	6.62712e-05	0.692765	0.00385253	0.0125393	0.350798	0.075037	0.00149554
6990000	76.5498	1	1.3573	0.910092	9.95875e-05	0.657299	0.00580929	0.0169515	0.375829	0.079879	0.610738
6997500	76.7881	1	1.85521	0.801866	8.17028e-05	0.66284	0.00475798	0.0141119	0.372208	0.079243	0.384323
7005000	76.5201	1	1.3256	0.916257	9.76452e-05	0.657647	0.00568252	0.0165984	0.375908	0.079909	0.58996
7012500	75.0623	1	2.36503	0.695729	0.000109406	0.656704	0.00608817	0.0177345	0.385593	0.081925	0.652008
7020000	76.457	1	1.79106	0.81202	0.00010381	0.656766	0.00605383	0.0176376	0.37657	0.080011	0.647229
7027500	77.1759	1	1.36728	0.911367	7.16481e-05	0.672622	0.00418756	0.0127912	0.365331	0.077918	0.178769
7035000	77.0532	1	1.67786	0.84704	7.54864e-05	0.667343	0.00441729	0.0132788	0.368584	0.07854	0.272341
7042500	76.7579	1	1.27856	0.927304	7.3227e-05	0.671566	0.00422449	0.0128625	0.368445	0.078568	0.195032
7050000	76.209	1	1.82753	0.802936	9.32727e-05	0.658845	0.00535402	0.0156938	0.377472	0.080279	0.529117
7057500	75.9446	1	0.900311	1.01382	7.0834e-05	0.690909	0.00386748	0.0125124	0.36352	0.07774	0.0108938
7065000	76.7788	1	1.66853	0.850197	7.81693e-05	0.665408	0.00453999	0.0135687	0.371168	0.079062	0.31585
7072500	76.8829	1	1.87158	0.802396	8.86411e-05	0.659606	0.00519858	0.0152722	0.372902	0.079326	0.496211
7080000	75.5225	1	1.09015	0.971255	9.93876e-05	0.65795	0.00558611	0.0163313	0.382214	0.08126	0.573208
7087500	75.2987	1	1.97089	0.770336	0.000128994	0.655811	0.00738596	0.021459	0.38381	0.081427	0.787211
7095000	74.7711	1	1.79935	0.826484	7.46805e-05	0.681624	0.00397729	0.0124924	0.375774	0.080258	0.0748773
7102500	76.0209	1	1.89666	0.803765	8.96569e-05	0.660157	0.00510252	0.0150143	0.378176	0.080461	0.474335
7110000	74.7267	1	1.86215	0.787679	0.000116968	0.656183	0.00646843	0.0188136	0.387874	0.082372	0.700017
7117500	75.9985	1	1.80055	0.809765	8.21733e-05	0.663951	0.00465412	0.0138495	0.376749	0.080228	0.352987
7125000	76.2273	1	1.20995	0.941311	9.68432e-05	0.65799	0.00557403	0.0162979	0.377662	0.080294	0.571049
7132500	77.1856	1	1.97276	0.782334	6.96586e-05	0.677876	0.0040469	0.0125632	0.362639	0.077408	0.111627
7140000	76.4507	1	1.47507	0.892899	7.395e-05	0.671644	0.00422164	0.0128569	0.37033	0.078971	0.193797
7147500	75.2858	1	0.969235	0.995951	9.08757e-05	0.660541	0.00504202	0.0148531	0.382763	0.081445	0.459897
7155000	75.5584	1	1.31762	0.922758	0.00012805	0.655812	0.00739854	0.0214956	0.382115	0.081067	0.788189
7162500	76.8584	1	1.6515	0.849321	9.73721e-05	0.657496	0.00573517	0.0167448	0.373807	0.079457	0.598755
7170000	77.1661	1	1.53907	0.876371	7.29554e-05	0.670321	0.00427304	0.0129612	0.366499	0.078137	0.215657
7177500	75.8727	1	1.1392	0.95525	7.45027e-05	0.673398	0.00416259	0.0127451	0.373101	0.079585	0.167469
7185000	76.7857	1	1.87182	0.807584	7.00087e-05	0.680318	0.00399933	0.0125104	0.363841	0.077694	0.0868013
7192500	78.2499	1	1.60779	0.860638	6.54871e-05	0.692081	0.00385783	0.0125287	0.349026	0.074651	0.00485242
7200000	76.7945	1	1.53641	0.87356	9.82149e-05	0.657388	0.00577477	0.0168552	0.374246	0.079546	0.605214
7207500	75.6301	1	1.80175	0.806357	9.12548e-05	0.660015	0.00512616	0.0150776	0.380745	0.081004	0.479835
7215000	76.5881	1	1.83046	0.810328	0.000106826	0.656412	0.00627535	0.0182641	0.375807	0.079828	0.676714
7222500	74.9985	1	1.51175	0.888865	0.000125373	0.655832	0.00706442	0.0205261	0.385953	0.08191	0.760445
7230000	76.4363	1	1.62358	0.858755	0.000104141	0.656736	0.00607012	0.0176835	0.376709	0.080039	0.649505
7237500	75.1701	1	1.89339	0.783314	0.000117497	0.656055	0.0066099	0.0192179	0.384965	0.081741	0.715829
7245000	76.2494	1	2.00818	0.769513	0.000108159	0.656403	0.00628169	0.0182821	0.377972	0.080287	0.677513
7252500	76.2884	1	1.97681	0.777493	0.000110195	0.656233	0.00642076	0.0186776	0.37774	0.080225	0.694455
7260000	74.6831	1	0.921002	1.00873	9.57027e-05	0.659545	0.00520992	0.0153028	0.387091	0.082343	0.498714
7267500	76.5738	1	1.26686	0.930648	8.48238e-05	0.66149	0.00491074	0.0145069	0.374119	0.079625	0.42666
7275000	76.2203	1	1.48174	0.875949	9.99833e-05	0.657415	0.00576481	0.0168274	0.377897	0.080323	0.603601
7282500	74.2851	1	2.41097	0.679176	0.000118805	0.656178	0.00647277	0.018826	0.390789	0.082991	0.700517
7290000	75.6364	1	2.14053	0.742785	0.000118599	0.655931	0.00679828	0.0197585	0.3819	0.081073	0.735392
7297500	75.0639	1	1.76076	0.824333	0.000151622	0.656658	0.00890594	0.025939	0.38362	0.081267	0.877054
7305000	75.5666	1	1.03535	0.97682	7.89261e-05	0.667848	0.00438949	0.0132153	0.377753	0.080501	0.261914
7312500	77.5651	1	1.36013	0.912511	6.74006e-05	0.685427	0.00392377	0.0124733	0.356435	0.076169	0.0447166
7320000	75.9357	1	1.68122	0.850669	8.52002e-05	0.662226	0.00482324	0.0142795	0.377883	0.08044	0.402927
7327500	76.7197	1	1.76788	0.820933	0.000103862	0.656656	0.00611575	0.0178123	0.374922	0.079655	0.655789
7335000	75.0292	1	1.75065	0.838252	8.3402e-05	0.665045	0.00456648	0.0136331	0.382503	0.081471	0.32474
7342500	76.9711	1	1.23432	0.940794	7.03875e-05	0.677119	0.00406356	0.0125853	0.364347	0.077764	0.120053
7350000	77.158	1	1.79766	0.821588	7.15707e-05	0.672872	0.00417933	0.0127758	0.36532	0.077918	0.175068
7357500	74.9531	1	1.27634	0.915267	0.000135918	0.65589	0.00774685	0.0225127	0.385774	0.081814	0.813402
7365000	76.122	1	1.98634	0.771757	0.000110929	0.656225	0.00642783	0.0186978	0.378808	0.080451	0.695288
7372500	78.0922	1	1.57166	0.869113	6.59508e-05	0.688689	0.00388786	0.0124886	0.35162	0.075173	0.0234087
7380000	76.3848	1	1.1262	0.962507	7.51671e-05	0.669939	0.00428919	0.0129951	0.371568	0.079212	0.222333
7387500	77.3369	1	1.69509	0.842158	7.20855e-05	0.671066	0.00424333	0.0129002	0.365086	0.077845	0.203133
7395000	73.4071	1	1.59478	0.84506	9.45047e-05	0.661461	0.00491448	0.0145167	0.39476	0.084017	0.427645
7402500	76.5415	1	1.69461	0.832732	0.000103752	0.656738	0.00606897	0.0176803	0.376038	0.079897	0.649345
7410000	77.3285	1	1.4545	0.89486	6.9347e-05	0.677786	0.00404882	0.0125656	0.361808	0.07723	0.112605
7417500	75.6647	1	2.28085	0.713012	9.40383e-05	0.659109	0.00529655	0.0155374	0.380871	0.081009	0.517292
7425000	77.7898	1	1.85082	0.810224	6.65995e-05	0.689284	0.0038821	0.0124941	0.35313	0.075502	0.0199052
7432500	73.4377	1	0.691176	1.05109	0.000126226	0.655986	0.00670595	0.0194933	0.396421	0.084165	0.726007
7440000	76.096	1	1.76191	0.832592	9.35117e-05	0.658877	0.00534686	0.0156743	0.378184	0.080431	0.527665
7447500	75.2701	1	1.06791	0.969347	0.00012264	0.655861	0.00696203	0.0202303	0.384225	0.081552	0.751142
7455000	75.168	1	2.28337	0.708248	8.88369e-05	0.661548	0.00490342	0.0144878	0.383116	0.081541	0.424726
7462500	74.8974	1	2.50086	0.670148	7.4542e-05	0.680744	0.00399192	0.0125038	0.375445	0.080177	0.0828202
7470000	76.3608	1	1.36937	0.902381	0.000100652	0.657233	0.00583559	0.017025	0.377055	0.080137	0.614881
7477500	75.9568	1	1.71008	0.825732	9.81507e-05	0.657907	0.00559914	0.0163673	0.379426	0.080666	0.575522
7485000	76.4826	1	1.5681	0.860523	8.22178e-05	0.663043	0.00473772	0.0140603	0.374056	0.07964	0.378381
7492500	77.1866	1	1.69224	0.841997	7.72943e-05	0.665236	0.00455237	0.0135987	0.368686	0.078531	0.320026
7500000	76.5114	1	1.61885	0.86174	8.13665e-05	0.663535	0.00469106	0.0139422	0.373665	0.079565	0.364387
