# Supplementary material for: Complexity of biological scaling suggests an absence of systematic trade-offs between sensory modalities in Drosophila
Source: Nat Commun. 2022 May 26;13:2944. doi: 10.1038/s41467-022-30579-y (PMC9135755; doi:10.1038/s41467-022-30579-y)
Supplement: Supplementary file 3 — Supplementary Code 1 [file 41467_2022_30579_MOESM3_ESM.zip › Farnworth-Montgomery_STATS-CODE/Fig1_HeadStructures/Keesey_Ultrametric_tree.nexus]

#NEXUS
begin trees;
	TRANSLATE
		1	D.busckii,
		2	D.sucinea,
		3	D.nebulosa,
		4	D.willistoni,
		5	D.sturtevanti,
		6	D.neocordata,
		7	D.saltans,
		8	D.subobscura,
		9	D.affinis,
		10	D.pseudoobscura,
		11	D.ananassae,
		12	D.malerkotliana,
		13	D.birchii,
		14	D.tsacasi,
		15	D.elegans,
		16	D.ficusphila,
		17	D.melanogaster,
		18	D.sechellia,
		19	D.simulans,
		20	D.erecta,
		21	D.santomea,
		22	D.yakuba,
		23	D.eugracilis,
		24	D.takahashii,
		25	D.biarmipes,
		26	D.suzukii,
		27	D.immigrans,
		28	D.hypocausta,
		29	D.nasuta,
		30	D.deflecta,
		31	D.funebris,
		32	D.macrospina,
		33	D.putrida,
		34	D.cardini,
		35	D.pallidipennis,
		36	D.melanica,
		37	D.robusta,
		38	D.polychaeta,
		39	D.repletoides,
		40	D.virilis,
		41	D.americana,
		42	D.lummei,
		43	D.mercatorum,
		44	D.repleta,
		45	D.hydei,
		46	D.mettleri,
		47	D.hamatofila,
		48	D.mainlandi,
		49	D.buzzatii,
		50	D.arizonae,
		51	D.m.mojavensis,
		52	D.m.wrigelyi,
		53	D.navojoa,
		54	D.wheeleri,
		55	D.mulleri,
		56	D.gaucha,
		57	D.pseudotalamancana,
		58	D.bromeliae,
		59	D.nannoptera;
	tree tree_1 = [&R] ((((((((6:2.167223,7:2.167223):4.344667,5:6.51189):5.384747,4:11.896637):5.029759,3:16.926396):16.497969,2:33.424366):6.115083,(((9:24.686522,10:24.686522):4.68716,8:29.373682):1.625288,((11:22.484489,12:22.484489):6.402773,((13:19.143255,14:19.143255):8.535667,((((((18:4.439312,19:4.439312):1.460688,17:5.9):3.879478,((21:8.181733,22:8.181733):0.620165,20:8.801898):0.977579):3.…
end;
