# Supplementary material for: Complexity of biological scaling suggests an absence of systematic trade-offs between sensory modalities in Drosophila
Source: Nat Commun. 2022 May 26;13:2944. doi: 10.1038/s41467-022-30579-y (PMC9135755; doi:10.1038/s41467-022-30579-y)
Supplement: Supplementary file 3 — Supplementary Code 1 [file 41467_2022_30579_MOESM3_ESM.zip › Farnworth-Montgomery_STATS-CODE/Fig1_HeadStructures/Data-files/KeeseyData_eye-bl-fun-ef_sp_res_CIs.txt]

Species	ESA	BL	FSA	EF	ESA_exp	ESA_CI_lwr	ESA_CI_upr	FSA_exp	FSA_CI_lwr	FSA_CI_upr	FESA_exp	FESA_CI_lwr	FESA_CI_upr	ESA_res	FSA_res	EFSA_exp	EFSA_CI_lwr	EFSA_CI_upr	EFSA_res	ESA.FSA_ult_exp	ESA.FSA_ult_CI.lwr	ESA.FSA_ult_CI.upr	ESA.FSA_ult_res	ESA.BL_ult_exp	ESA.BL_ult_CI.lwr	ESA.BL_ult_CI.upr	ESA.BL_ult_res	FSA.BL_ult_exp	FSA.BL_ult_CI.lwr	FSA.BL_ult_CI.upr	FSA.BL_ult_res
D.affinis	5.668458697	3.436655522	4.669741668	10.0745	5.521346596	5.472289876	5.570403315	4.632943174	4.590189755	4.675696593	5.576569222	5.549437323	5.603701121	0.147112101	0.036798494	4.696338082	4.618516807	4.774159357	-0.026596414	5.614142073	5.587714756	5.64056939	0.054316624	5.574938808	5.525937953	5.623939662	0.093519889	4.639596725	4.600735613	4.678457838	0.030144943
D.americana	5.707388245	3.539389782	4.644691608	11.137	5.654050723	5.603527518	5.704573929	4.779693411	4.735661936	4.823724887	5.555613751	5.528627397	5.582600106	0.053337522	-0.135001803	4.800614278	4.721246247	4.87998231	-0.15592267	5.59276964	5.566484088	5.619055193	0.114618605	5.721084541	5.67061887	5.771550211	-0.013696296	4.793321026	4.753298212	4.83334384	-0.148629418
D.ananassae	5.530227369	3.309736599	4.621572992	8.1411	5.357402601	5.310157592	5.40464761	4.451646477	4.410471982	4.492820972	5.536274018	5.509421986	5.56312605	0.172824768	0.169926515	4.523144019	4.447772015	4.598516024	0.098428973	5.573045094	5.546890376	5.599199812	-0.042817725	5.39438892	5.347197713	5.441580127	0.135838449	4.449684201	4.412258266	4.487110136	0.171888791
D.arizonae	5.610785111	3.448938088	4.586362223	10.6707	5.537212259	5.487980212	5.586444307	4.650488144	4.607581925	4.693394363	5.50681867	5.480171218	5.533466122	0.073572852	-0.064125921	4.678124038	4.600490124	4.755757952	-0.091761815	5.543003657	5.517048207	5.568959108	0.067781454	5.592411505	5.543235521	5.641587488	0.018373606	4.657975491	4.618975489	4.696975493	-0.071613268
D.biarmipes	5.547515651	3.355700493	4.651389482	7.9029	5.416775185	5.368874062	5.464676308	4.51730337	4.475557065	4.559049675	5.561216816	5.534191545	5.588242086	0.130740466	0.134086112	4.569734274	4.493671013	4.645797536	0.081655208	5.598484192	5.572160735	5.624807649	-0.050968541	5.459775355	5.411928781	5.507621929	0.087740296	4.51846133	4.480515643	4.556407017	0.132928152
D.birchii	5.60079849	3.404987573	4.57208591	10.6986	5.480440402	5.431835728	5.529045076	4.587707252	4.545347795	4.630066708	5.49487591	5.468311405	5.521440415	0.120358088	-0.015621342	4.636796073	4.559784047	4.7138081	-0.064710163	5.530823266	5.504948609	5.556697923	0.069975224	5.529889224	5.4813399	5.578438548	0.070909266	4.59221104	4.553708023	4.630714057	-0.02012513
D.bromeliae	5.684880176	3.450310706	4.637931804	11.1563	5.5389853	5.489733659	5.588236942	4.652448853	4.609525558	4.695372148	5.54995888	5.523011801	5.576905959	0.145894876	-0.014517049	4.715734593	4.637640548	4.793828638	-0.077802789	5.587002251	5.560754954	5.613249547	0.097877925	5.594364137	5.545168583	5.643559692	0.090516039	4.66002938	4.621013857	4.699044903	-0.022097576
D.busckii	5.401469816	3.42746988	4.601014255	6.4626	5.509481298	5.460555699	5.558406896	4.61982199	4.577182844	4.662461136	5.519075736	5.492343153	5.545808318	-0.108011482	-0.018807735	4.55730243	4.481193392	4.633411467	0.043711825	5.555504608	5.529466238	5.581542979	-0.154034792	5.561871673	5.51300179	5.610741556	-0.160401857	4.625851979	4.587094736	4.664609221	-0.024837724
D.buzzatii	5.590821668	3.508758589	4.737745896	7.1205	5.61448373	5.564397772	5.664569689	4.735938438	4.692288027	4.779588849	5.633457732	5.605930718	5.660984746	-0.023662062	0.001807458	4.717856989	4.639577062	4.796136915	0.019888907	5.672162524	5.645350353	5.698974696	-0.081340856	5.677509806	5.627480884	5.727538727	-0.086688138	4.747486669	4.707810228	4.787163111	-0.009740773
D.cardini	5.68113437	3.445682027	4.639299184	11.0397	5.533006333	5.483820764	5.582191902	4.64583704	4.602971328	4.688702752	5.551102753	5.524147729	5.578057776	0.148128037	-0.006537856	4.710055957	4.632043498	4.788068416	-0.070756773	5.588168884	5.561913849	5.614423919	0.092965486	5.58777956	5.538650002	5.636909117	0.09335481	4.653103351	4.614140168	4.692066534	-0.013804167
D.deflecta	5.622728445	3.47545326	4.626761111	9.925	5.571462496	5.521851956	5.621073036	4.688363608	4.645127529	4.731599687	5.540614106	5.513731931	5.567496282	0.051265949	-0.061602497	4.705970396	4.627925948	4.784014844	-0.079209285	5.57747154	5.551287461	5.603655618	0.045256905	5.63013095	5.580576905	5.679684994	-0.007402505	4.697650924	4.658351093	4.736950755	-0.070889813
D.elegans	5.503356308	3.345589354	4.521607444	9.0577	5.403714402	5.355957611	5.451471193	4.502860164	4.461239646	4.544480682	5.452648466	5.426377249	5.478919683	0.099641906	0.01874728	4.539619935	4.463949785	4.615290085	-0.018012491	5.4877556	5.462166614	5.513344586	0.015600708	5.445391645	5.397689238	5.493094051	0.057964663	4.503331735	4.465500383	4.541163086	0.018275709
D.erecta	5.515701283	3.38913063	4.582386122	8.6958	5.459957636	5.411579313	5.508335959	4.565056481	4.522894292	4.607218671	5.503492488	5.476868137	5.530116838	0.055743647	0.017329641	4.581769756	4.505468867	4.658070645	0.000616366	5.539611292	5.513678343	5.565544241	-0.023910009	5.507331758	5.459008527	5.555654989	0.008369525	4.568483829	4.53016012	4.606807538	0.013902293
D.eugracilis	5.563587391	3.402226982	4.609225049	9.0813	5.476874485	5.428309218	5.525439753	4.583763899	4.541438786	4.626089013	5.525944424	5.499164135	5.552724712	0.086712906	0.02546115	4.616191783	4.539437334	4.692946232	-0.006966734	5.562509966	5.536425129	5.588594804	0.001077425	5.525962115	5.477452153	5.574472078	0.037625276	4.588080286	4.549608486	4.626552087	0.021144763
D.ficusphila	5.706662404	3.450941579	4.720314794	9.7605	5.539800213	5.490539566	5.58906086	4.653350021	4.610418877	4.696281164	5.618875853	5.591450116	5.64630159	0.166862191	0.066964773	4.726979582	4.648747361	4.805211803	-0.006664788	5.657290502	5.630576978	5.684004026	0.049371902	5.595261592	5.546057043	5.644466142	0.111400812	4.660973373	4.621950717	4.69999603	0.059341421
D.funebris	5.683504518	3.537126189	4.941596892	5.5412	5.65112679	5.600635897	5.701617683	4.776459993	4.732456678	4.820463309	5.803988004	5.775276585	5.832699423	0.032377728	0.165136899	4.786982152	4.707785736	4.866178568	0.15461474	5.846085928	5.818120109	5.874051746	-0.16258141	5.717864442	5.667431047	5.768297837	-0.034359924	4.789933945	4.749936728	4.829931163	0.151662947
D.gaucha	5.743353344	3.516376699	4.792582177	9.0549	5.624324212	5.574129509	5.674518916	4.746820489	4.703075305	4.790565672	5.679330679	5.651485058	5.7071763	0.119029132	0.045761688	4.799252299	4.719963843	4.878540756	-0.006670122	5.718948229	5.691825725	5.746070734	0.024405115	5.68834703	5.638209487	5.738484574	0.055006314	4.758885872	4.719123286	4.798648458	0.033696305
D.hamatofila	5.662864693	3.490786924	4.724830265	8.7524	5.591269331	5.54143991	5.641098752	4.710266903	4.666840067	4.753693739	5.622653242	5.59520127	5.650105214	0.071595362	0.014563362	4.73843111	4.659950772	4.816911449	-0.013600845	5.661143051	5.634403973	5.68788213	0.001721642	5.651944019	5.602171343	5.701716696	0.010920674	4.720595137	4.681121916	4.760068359	0.004235128
D.hydei	5.760803154	3.533009022	4.851077253	8.142	5.645808554	5.595376431	5.696240676	4.770578847	4.72662675	4.814530943	5.728264368	5.700078882	5.756449854	0.1149946	0.080498406	4.821621502	4.742016048	4.901226955	0.029455751	5.768855578	5.741402034	5.796309122	-0.008052424	5.712007522	5.66163283	5.762382213	0.048795632	4.783773307	4.743822645	4.823723968	0.067303946
D.hypocausta	5.90265841	3.499192035	4.842969754	11.5814	5.6021264	5.552177	5.6520758	4.722273142	4.678741743	4.765804541	5.72148209	5.69334371	5.749620471	0.30053201	0.120696612	4.863433263	4.783413109	4.943453416	-0.020463509	5.76193835	5.734530689	5.789346011	0.14072006	5.663900801	5.614008282	5.71379332	0.238757609	4.733171953	4.693603688	4.772740217	0.109797801
D.immigrans	5.793406262	3.579371965	4.927088956	7.4492	5.705696598	5.654602665	5.756790531	4.83680576	4.792276889	4.88133463	5.791851481	5.763224356	5.820478607	0.087709664	0.090283196	4.876081099	4.795687808	4.95647439	0.051007857	5.833707918	5.805824203	5.861591632	-0.040301656	5.777961628	5.726925879	5.828997376	0.015444634	4.853147545	4.812672619	4.89362247	0.073941411
D.lummei	5.651342572	3.534597171	4.65520857	10.0131	5.647860001	5.597405208	5.698314794	4.77284743	4.728875577	4.816819284	5.56441165	5.53736419	5.591459109	0.003482571	-0.11763886	4.769055165	4.690083206	4.848027125	-0.113846595	5.601742595	5.575397525	5.628087666	0.049599977	5.71426676	5.663869424	5.764664096	-0.062924188	4.786149701	4.746181081	4.826118321	-0.130941131
D.macrospina	5.637641006	3.430542654	4.68331276	9.0352	5.513450468	5.464481007	5.562419929	4.624211279	4.581533906	4.666888651	5.587922034	5.560711284	5.615132783	0.124190538	0.059101481	4.676103665	4.598544664	4.753662666	0.007209095	5.625720778	5.599216658	5.652224897	0.011920228	5.566242881	5.517329185	5.615156577	0.071398125	4.630449861	4.591657872	4.66924185	0.052862899
D.mainlandi	5.641168609	3.486911974	4.662946614	9.5095	5.586263972	5.536489864	5.63603808	4.70473175	4.66135312	4.74811038	5.570884862	5.543792443	5.597977281	0.054904637	-0.041785136	4.724540879	4.646239703	4.802842056	-0.061594265	5.608344608	5.581955746	5.634733471	0.032824001	5.646431667	5.596714241	5.696149093	-0.005263058	4.714796936	4.675367532	4.754226339	-0.051850322
D.malerkotliana	5.480162513	3.321950363	4.503981241	9.4646	5.373179392	5.325760037	5.420598746	4.469093167	4.427766727	4.510419606	5.437903376	5.41173457	5.464072183	0.106983121	0.034888074	4.508618379	4.433389168	4.58384759	-0.004637138	5.47271712	5.447227885	5.498206354	0.007445393	5.411763742	5.364398388	5.459129097	0.068398771	4.467960016	4.430395969	4.505524062	0.036021225
D.melanica	5.652052848	3.484869033	4.66834118	9.6552	5.58362506	5.533880114	5.633370006	4.701813522	4.658460307	4.745166737	5.575397652	5.54827389	5.602521414	0.068427788	-0.033472342	4.728206125	4.649866071	4.80654618	-0.059864945	5.612947192	5.586527801	5.639366584	0.039105656	5.643525459	5.593837162	5.693213757	0.008527389	4.711740023	4.67233372	4.751146325	-0.043398843
D.melanogaster	5.438651186	3.42015386	4.56563534	7.6146	5.500031032	5.451209866	5.548852198	4.609371458	4.566823327	4.65191959	5.489479726	5.4629527	5.516006752	-0.061379846	-0.043736118	4.569543835	4.493306302	4.645781367	-0.003908495	5.525319711	5.49948156	5.551157863	-0.086668525	5.55146419	5.50269862	5.600229759	-0.112813004	4.614904802	4.576230288	4.653579317	-0.049269462
D.mercatorum	5.643533211	3.466140718	4.692971112	8.9272	5.559433279	5.509955671	5.608910886	4.675061154	4.631940927	4.718181381	5.596001667	5.568734802	5.623268533	0.084099932	0.017909958	4.708496326	4.630446742	4.78654591	-0.015525214	5.633961176	5.607402397	5.660519955	0.009572035	5.616883292	5.567462029	5.666304556	0.026649919	4.683716293	4.644521767	4.722910819	0.009254819
D.mettleri	5.554339645	3.463803434	4.648154038	8.1284	5.556414157	5.506969913	5.605858401	4.671722473	4.628631322	4.714813623	5.558510225	5.531503754	5.585516697	-0.002074512	-0.023568435	4.662654314	4.585167384	4.740141243	-0.014500276	5.595723747	5.5694186	5.622028894	-0.041384102	5.613558363	5.564170426	5.662946301	-0.059218718	4.680218946	4.64105085	4.719387043	-0.032064908
D.m.mojavensis	5.537885934	3.39788789	4.568185291	9.3298	5.471269583	5.422766254	5.519772912	4.577565745	4.535294612	4.619836879	5.491612872	5.46507103	5.518154713	0.066616351	-0.009380454	4.599945372	4.523399946	4.676490797	-0.031760081	5.527495301	5.501642719	5.553347884	0.010390633	5.519789493	5.471341399	5.568237588	0.018096441	4.581587575	4.54316484	4.62001031	-0.013402284
D.m.wrigelyi	5.49236795	3.385677757	4.509791043	9.6206	5.455497483	5.407168448	5.503826518	4.560124242	4.518005008	4.602243477	5.44276353	5.416560968	5.468966092	0.036870467	-0.050333199	4.567423269	4.491305922	4.643540617	-0.057632226	5.477673978	5.452151864	5.503196092	0.014693972	5.502419836	5.454145838	5.550693835	-0.010051886	4.563317193	4.525032529	4.601601858	-0.05352615
D.mulleri	5.609564317	3.465932808	4.59055429	10.5346	5.559164717	5.509690077	5.608639357	4.674764166	4.631646526	4.717881807	5.510325517	5.483653709	5.536997326	0.0503996	-0.084209876	4.691602854	4.613758827	4.769446882	-0.101048564	5.546580282	5.520601108	5.572559457	0.062984035	5.616587527	5.567169228	5.666005827	-0.00702321	4.683405191	4.644213016	4.722597366	-0.092850901
D.nannoptera	5.48147416	3.433625845	4.516563136	9.2308	5.517433095	5.468419622	5.566446567	4.628615447	4.585899719	4.671331176	5.448428682	5.422186773	5.474670591	-0.035958935	-0.112052311	4.601784732	4.525119077	4.678450387	-0.085221596	5.483451852	5.457891413	5.509012291	-0.001977692	5.570628908	5.521671251	5.619586565	-0.089154748	4.63506333	4.596236477	4.673890184	-0.118500194
D.nasuta	5.857988449	3.489339626	4.776970537	12.0876	5.589399824	5.539591063	5.639208586	4.708199518	4.664790687	4.751608349	5.666270859	5.638515944	5.694025774	0.268588625	0.068771019	4.833281923	4.753654621	4.912909225	-0.056311386	5.705628552	5.678594398	5.732662706	0.152359897	5.64988515	5.600133109	5.69963719	0.208103299	4.718429503	4.678972647	4.757886358	0.058541034
D.navojoa	5.538380797	3.441553751	4.597509804	8.7255	5.527673747	5.478547107	5.576800387	4.639940025	4.59712567	4.68275438	5.516144109	5.489431888	5.54285633	0.01070705	-0.042430221	4.636365179	4.559258201	4.713472156	-0.038855375	5.55251465	5.526496112	5.578533187	-0.014133853	5.581906836	5.532836141	5.630977531	-0.043526039	4.64692609	4.608009589	4.685842591	-0.049416286
D.nebulosa	5.67628454	3.414873115	4.645990803	10.739	5.493209776	5.444463991	5.541955562	4.601828204	4.559345768	4.644310641	5.556700585	5.529706682	5.583694488	0.183074764	0.044162599	4.682144114	4.604554747	4.759733481	-0.036153311	5.593878099	5.567585194	5.620171004	0.082406441	5.543952009	5.495261734	5.592642284	0.132332531	4.607003068	4.568388267	4.645617869	0.038987735
D.neocordata	5.659301386	3.463325498	4.71328973	8.9815	5.555796797	5.506359375	5.605234218	4.671039767	4.627954563	4.714124972	5.61299908	5.58561416	5.640384	0.103504589	0.042249963	4.713925878	4.635818124	4.792033632	-0.000636148	5.651296795	5.624623028	5.677970563	0.008004591	5.61287847	5.563497347	5.662259594	0.046422916	4.679503796	4.640341104	4.718666488	0.033785934
D.pallidipennis	5.810810766	3.522770158	4.925246065	7.6857	5.632582786	5.582296818	5.682868753	4.755953193	4.712128472	4.799777914	5.790309822	5.761693404	5.81892624	0.17822798	0.169292872	4.837755125	4.757981956	4.917528294	0.08749094	5.832135584	5.804262299	5.860008869	-0.021324818	5.697442115	5.647213412	5.747670818	0.113368651	4.768452593	4.728617711	4.808287475	0.156793472
D.polychaeta	5.569726704	3.522365975	4.658078206	8.1979	5.632060693	5.581780495	5.682340891	4.75537584	4.711556147	4.799195532	5.566812226	5.539748093	5.593876358	-0.062333989	-0.097297634	4.718746393	4.640418394	4.797074391	-0.060668187	5.604190937	5.577829626	5.630552247	-0.034464233	5.69686714	5.6466442	5.74709008	-0.127140436	4.767847802	4.72801749	4.807678114	-0.109769596
D.pseudoobscura	5.566823059	3.519552372	4.677943492	7.8291	5.6284263	5.578186265	5.678666335	4.751356763	4.707572073	4.795141453	5.583430406	5.556250853	5.610609959	-0.061603241	-0.073413271	4.714986062	4.6367114	4.793260724	-0.03704257	5.621139778	5.594666044	5.647613512	-0.054316719	5.692864618	5.642681796	5.743047441	-0.126041559	4.763637725	4.723839229	4.803436221	-0.085694233
D.pseudotalamancana	5.98553555	3.591331783	4.970077567	10.3817	5.721145361	5.669880707	5.772410015	4.853889702	4.809212046	4.898567357	5.827813334	5.798936438	5.85669023	0.264390189	0.116187865	4.980565384	4.898871505	5.062259264	-0.010487817	5.870385323	5.842258324	5.898512321	0.115150227	5.794975196	5.743768921	5.846181471	0.190560354	4.871043373	4.830433208	4.911653538	0.099034194
D.putrida	5.485692898	3.44963265	4.551398758	8.7605	5.53810944	5.488867478	5.587351403	4.651480287	4.608565428	4.694395147	5.477570203	5.451125894	5.504014512	-0.052416542	-0.100081529	4.617122698	4.540227077	4.694018319	-0.06572394	5.513173218	5.487415635	5.538930801	-0.02748032	5.593399561	5.544213675	5.642585448	-0.107706663	4.659014784	4.620006929	4.69802264	-0.107616026
D.repleta	5.832099909	3.557519232	4.889521316	8.7393	5.677468937	5.626686942	5.728250932	4.805590333	4.76133332	4.849847347	5.760424507	5.732015656	5.788833359	0.154630972	0.083930983	4.877023575	4.796678717	4.957368433	0.012497741	5.801655625	5.773984516	5.829326734	0.030444284	5.746874786	5.69615062	5.797598951	0.085225123	4.820448656	4.780220838	4.860676475	0.06907266
D.repletoides	5.725364746	3.525174428	4.837529097	7.7252	5.635688435	5.585368147	5.686008722	4.75938756	4.71553293	4.803242191	5.716930743	5.688823974	5.745037512	0.089676311	0.078141537	4.79768612	4.718392565	4.876979675	0.039842977	5.757296442	5.729919571	5.784673313	-0.031931696	5.700862335	5.650599351	5.751125319	0.024502411	4.772050173	4.732188104	4.811912242	0.065478924
D.robusta	5.747279635	3.539465032	4.798444151	8.923	5.654147925	5.603623646	5.704672205	4.779800902	4.73576849	4.823833314	5.684234476	5.656354797	5.712114156	0.09313171	0.018643249	4.820313199	4.740705933	4.899920465	-0.021869048	5.723949601	5.696793921	5.75110528	0.023330034	5.721191588	5.670724845	5.771658332	0.026088047	4.793433625	4.75340996	4.83345729	0.005010526
D.saltans	5.621265106	3.431556741	4.643743754	9.5076	5.514760387	5.46577645	5.563744324	4.625659846	4.582969858	4.668349834	5.55482083	5.527839983	5.581801677	0.106504719	0.018083908	4.66888276	4.5914086	4.746356921	-0.025139006	5.591960942	5.565680754	5.61824113	0.029304164	5.567685481	5.518757326	5.616613636	0.053579625	4.631967269	4.593163813	4.670770725	0.011776485
D.santomea	5.589090658	3.398755716	4.619991266	9.3315	5.472390574	5.423874857	5.52090629	4.578805387	4.536523457	4.621087317	5.534950835	5.508107993	5.561793677	0.116700084	0.041185879	4.625869924	4.54900755	4.702732298	-0.005878658	5.571695583	5.545549817	5.597841349	0.017395075	5.521024028	5.47256356	5.569484497	0.06806663	4.582886129	4.544453581	4.621318677	0.037105137
D.sechellia	5.56123702	3.387140569	4.567389891	9.8984	5.45738703	5.409037114	5.505736946	4.562213789	4.520076356	4.604351221	5.490947485	5.464410265	5.517484705	0.10384999	0.005176102	4.602536047	4.52598863	4.679083464	-0.035146156	5.526816675	5.500968594	5.552664756	0.034420345	5.504500775	5.456205919	5.552795631	0.056736245	4.565506042	4.527204836	4.603807248	0.001883849
D.simulans	5.496245026	3.338077815	4.534726508	9.3342	5.39401158	5.346362013	5.441661147	4.492130344	4.450603273	4.533657416	5.463623137	5.437275696	5.489970578	0.102233446	0.042596164	4.529896254	4.454364671	4.605427836	0.004830254	5.49894864	5.473285409	5.52461187	-0.002703614	5.434706024	5.387110719	5.482301328	0.061539002	4.492091997	4.454345585	4.52983841	0.042634511
D.sturtevanti	5.571057834	3.408002396	4.649291038	8.4357	5.484334716	5.435687007	5.532982425	4.59201376	4.549616798	4.634410723	5.559461376	5.532448298	5.586474453	0.086723118	0.057277278	4.62465392	4.547780968	4.701526872	0.024637118	5.596693823	5.570382241	5.623005404	-0.025635989	5.534177993	5.485585683	5.582770303	0.036879841	4.596722209	4.558185101	4.635259316	0.052568829
D.subobscura	5.668927422	3.455879837	4.638534182	10.7429	5.546179071	5.496847933	5.595510209	4.66040405	4.617411473	4.703396628	5.550462795	5.523512216	5.577413374	0.122748351	-0.021869868	4.712495737	4.634425735	4.790565739	-0.073961555	5.587516193	5.561265487	5.613766899	0.081411229	5.602286565	5.553011604	5.651561526	0.066640857	4.668362634	4.629284137	4.707441132	-0.029828452
D.sucinea	5.676081875	3.486911974	4.735833547	8.7255	5.586263972	5.536489864	5.63603808	4.70473175	4.66135312	4.74811038	5.631857968	5.604342066	5.659373871	0.089817903	0.031101797	4.74172697	4.663217256	4.820236685	-0.005893423	5.670530929	5.64372958	5.697332278	0.005550946	5.646431667	5.596714241	5.696149093	0.029650208	4.714796936	4.675367532	4.754226339	0.021036611
D.suzukii	5.82322682	3.50426692	4.755683572	11.8053	5.608681742	5.5586599	5.658703584	4.729522336	4.685927803	4.773116868	5.648463382	5.620832148	5.676094617	0.214545078	0.026161236	4.828537413	4.748926785	4.90814804	-0.072853841	5.68746675	5.660553064	5.714380435	0.13576007	5.671120133	5.621155255	5.721085012	0.152106687	4.740765653	4.701140002	4.780391303	0.014917919
D.takahashii	5.659687969	3.410557923	4.657396268	10.0769	5.487635747	5.438951559	5.536319935	4.59566419	4.553235436	4.638092944	5.566241755	5.539181584	5.593301925	0.172052222	0.061732078	4.670399393	4.592964359	4.747834426	-0.013003125	5.603609115	5.577251664	5.629966566	0.056078854	5.537813386	5.489184638	5.586442133	0.121874583	4.600546119	4.561980114	4.639112124	0.056850149
D.tsacasi	5.67455565	3.397609819	4.623255495	11.3835	5.470910393	5.422411033	5.519409753	4.577168536	4.534900862	4.61943621	5.537681505	5.510819698	5.564543313	0.203645257	0.046086959	4.666990803	4.589632603	4.744349002	-0.043735308	5.574480587	5.548316347	5.600644827	0.100075063	5.51939392	5.470949791	5.56783805	0.15516173	4.581171489	4.542751899	4.61959108	0.042084006
D.virilis	5.552277784	3.554828226	4.707191067	7.0122	5.673992905	5.623249323	5.724736487	4.801746379	4.757522843	4.845969915	5.607897282	5.580547796	5.635246767	-0.121715121	-0.094555312	4.737051409	4.658412359	4.815690458	-0.029860342	5.646093484	5.61945423	5.672732737	-0.0938157	5.743046666	5.69236087	5.793732463	-0.190768882	4.816422025	4.776224636	4.856619414	-0.109230958
D.wheeleri	5.63546927	3.49742728	4.627991241	10.3078	5.599846827	5.549922617	5.649771036	4.719752286	4.676242842	4.763261731	5.541643164	5.514753841	5.568532487	0.035622443	-0.091761045	4.730447075	4.652045423	4.808848727	-0.102455834	5.578521073	5.552330032	5.604712113	0.056948197	5.661390329	5.611522973	5.711257686	-0.025921059	4.730531298	4.690982989	4.770079607	-0.102540057
D.willistoni	5.549196075	3.416224317	4.596009576	9.0398	5.494955154	5.446190081	5.543720227	4.603758322	4.561259076	4.646257568	5.514889103	5.488185598	5.541592607	0.054240921	-0.007748746	4.620704129	4.543856578	4.697551679	-0.024694553	5.551234672	5.525224624	5.577244719	-0.002038597	5.545874176	5.497164635	5.594583716	0.003321899	4.609024911	4.570394831	4.647654991	-0.013015335
D.yakuba	5.500387436	3.334574372	4.569625517	8.6049	5.389486105	5.341886548	5.437085662	4.487125869	4.445642382	4.528609356	5.492817684	5.466267474	5.519367893	0.110901331	0.082499648	4.529032833	4.453521326	4.604544341	0.040592684	5.528724086	5.502863353	5.554584819	-0.02833665	5.429722163	5.382176811	5.477267515	0.070665273	4.486849692	4.449142896	4.524556489	0.082775825
