# Supplementary material for: Complexity of biological scaling suggests an absence of systematic trade-offs between sensory modalities in Drosophila
Source: Nat Commun. 2022 May 26;13:2944. doi: 10.1038/s41467-022-30579-y (PMC9135755; doi:10.1038/s41467-022-30579-y)
Supplement: Supplementary file 3 — Supplementary Code 1 [file 41467_2022_30579_MOESM3_ESM.zip › Farnworth-Montgomery_STATS-CODE/Fig1_HeadStructures/Data-files/Keesey_beta_esa-fsa_ultra.txt]

Beta1
0.85225567
0.867865869
0.861549
0.838635698
0.634524971
0.883047565
0.757202814
0.936987404
0.926709834
1.010957702
0.904156003
0.810702848
0.824791151
0.928980132
0.93473342
0.797203005
0.725498271
0.843585136
0.777979365
0.78751301
0.762887024
0.71760812
0.844474496
0.76608757
0.705881355
0.918766255
0.984605894
0.921220857
0.912978469
0.859353729
0.792244846
0.86390402
0.980878024
0.92130545
0.832709056
0.841472523
0.846330909
0.752215569
0.908823302
0.755518097
0.860251794
0.840335352
0.756733713
0.809449801
0.803123948
0.813597758
0.933868321
0.699151874
0.917265675
0.878996526
0.812753725
1.000356927
0.897907509
1.022379014
0.816230598
0.774076881
0.900626727
0.842659197
0.818629848
0.905813272
0.806927096
0.763971918
0.832299092
0.802233311
0.695335325
0.941129341
0.747680175
0.826711674
0.802650128
0.806669407
0.784167935
0.941015591
0.817747128
0.866957097
0.888641029
0.797758167
0.794170785
0.749394497
0.855812742
0.725219618
0.879019504
1.019025651
0.853829008
0.872924846
0.757264571
0.808946199
0.895139959
0.867145787
0.777677969
0.869977886
0.848751163
0.777283711
0.823238789
0.859840964
0.871987375
0.967505826
0.967923412
0.82064642
0.728482775
0.765011948
0.836920241
0.872917885
0.653173677
0.833397946
0.827134122
0.959670765
0.895604654
0.878841767
0.996803332
0.942893627
0.909131429
0.734813818
0.862581081
0.88730058
0.762524545
0.751156473
0.898773434
0.843964961
1.011382843
0.712429844
0.943924573
0.792514127
0.797492092
0.750098715
0.722864466
0.830776262
0.759830281
0.752823868
0.729924878
0.860404558
0.855872702
0.737138505
0.837533219
0.886100157
0.901512407
0.875258648
0.843137581
0.838034195
0.89979967
0.915034886
0.765909594
0.790039666
0.888394027
0.730136927
0.811375004
0.799901836
0.866195747
0.859337849
0.975522562
0.934096791
0.83596368
0.866699303
0.837789729
0.83880151
0.994567241
0.796475012
0.872000444
0.826167543
0.797241466
0.952328562
0.851852976
0.91044338
0.937920803
0.726356902
0.795621695
0.981676322
0.884066414
0.86568049
0.722052767
0.755364642
0.988017551
0.789625185
0.88929073
0.837477045
0.881949526
0.869089731
0.700869578
1.061722181
0.666937563
0.874596638
0.777372743
0.718717437
1.022575816
0.888147605
0.829471331
0.969873943
0.767413598
0.811536333
0.937362246
0.901894345
0.865711096
0.849780511
0.757715668
1.010715152
0.895266867
0.823048178
0.82930411
0.742086421
0.66081304
0.97758502
0.939788617
1.037015292
0.740891264
0.799707671
0.840231001
0.641537404
0.857518792
0.861822092
0.975484212
0.883014873
0.806054717
0.844330823
0.742858221
0.874686671
1.022273153
0.835971875
0.88103774
0.936897845
0.764200691
0.770785875
0.783299836
0.772534322
0.756958318
0.925802853
0.982439307
0.931268415
0.842236547
0.894772687
0.834391202
0.931903211
0.949081013
0.992501851
0.765910916
0.883169633
0.915858591
0.848715941
0.821150981
0.89942839
0.856581679
0.777087374
0.863778189
0.954936093
0.850791545
0.718662307
0.72769144
0.851543725
0.71016577
0.842148656
0.850103173
0.775442259
0.88665663
0.676140879
0.808027201
0.834426736
0.830551354
0.992842856
0.750198644
0.709426908
0.798378184
0.866621248
0.815645546
0.873545783
0.658662588
0.743502929
0.887736815
0.965717629
0.859562652
0.854717523
1.008829843
0.81867627
0.85921548
0.886266206
0.825776437
0.861990803
1.014909233
0.687508144
0.892557656
0.838755404
0.950239779
0.920237289
0.853365888
0.933605277
0.857232323
0.999268933
0.853999027
0.929510902
1.023823837
1.000132671
0.938340874
0.926741359
0.770315236
0.975511345
0.878392678
0.783036675
0.86646978
0.713856495
0.768117958
1.032489082
0.787551239
0.781570022
0.76451845
0.924006809
0.816360159
0.740038783
0.831913172
0.696061595
0.862789394
0.729898842
0.734694484
0.886590147
0.980736917
0.833882573
0.835895924
0.778933004
0.685651057
0.79298738
0.856414697
0.915124269
0.862348203
0.993972046
0.968946414
0.854918766
0.884729021
0.75526126
0.824457213
0.828290904
0.964155994
0.956687823
0.81102151
0.904661925
0.663397127
0.820048809
0.788545865
0.810274687
0.91517666
0.896157211
0.732533124
1.003783752
0.841309415
0.955187648
0.884693378
0.920883185
0.839478369
1.02352357
0.775013462
0.77217756
0.973983573
0.97406413
1.042504149
0.806378301
0.829274129
0.852427144
0.931500224
0.894826065
0.853873883
0.922334404
0.771470948
0.869193001
0.860798451
0.789642257
0.833851899
0.791783428
0.813809935
0.66180675
0.814632506
0.847699967
0.964003838
0.773070699
0.830511527
0.923247313
0.973294188
1.051507325
0.76402559
1.042064154
0.8924988
0.823527603
0.850754519
0.879701786
0.848925266
0.897454917
0.739673491
0.948819597
0.81701835
0.979831123
0.855729789
0.808876491
0.881863211
0.822181549
0.873043473
0.871414033
0.767183398
0.978245265
0.951053761
0.774835604
0.807711748
0.83011354
0.762570773
0.728478256
0.711158612
0.685937363
1.042124378
0.811306532
0.721189369
0.93850146
0.959182139
0.679274289
0.778724008
0.738489949
0.698918395
0.702237252
0.807259334
0.948019877
0.881302805
0.868649502
0.912665734
0.840967302
0.954017107
0.926323325
0.913132254
0.90788255
0.820689607
1.00417083
0.89954332
0.807540271
0.805697785
0.928952087
0.751583696
0.718814103
0.636731793
0.84351298
0.881471792
0.93369737
0.84549807
0.926341686
0.858299904
0.896585802
0.910841927
0.899697602
1.003667165
0.903068842
0.944360367
0.901103967
0.768911154
0.870100196
0.863490486
0.873475221
0.996186357
0.727031456
0.893958831
0.812754234
0.787887106
0.886828444
0.884441436
0.912531691
0.860594407
0.753213432
0.805786601
0.740835707
0.745097062
0.894147266
1.040461947
0.848050564
0.839426761
0.969785324
0.932820437
0.891893205
0.716856825
0.853238369
0.961261882
0.795180667
0.820732688
0.947177316
0.920989613
0.700813541
0.771262122
0.696747948
0.814008778
0.834501219
1.027730761
0.969532119
0.837000235
0.803696902
0.954827906
0.722058927
0.849940137
0.777124517
0.948640287
0.757086582
0.860657639
0.806283062
0.908378989
0.787663827
0.779808079
0.803698027
0.924660267
0.896514829
0.816609934
0.80825769
0.946802232
0.810721838
0.905181928
0.812977736
0.956287491
0.900520977
0.78010165
0.819724382
0.766196358
0.947002201
0.838186278
0.903121632
0.9142397
0.800301901
0.871813688
0.902576185
0.719105146
0.887461691
0.863322828
0.693691223
0.954485154
0.851522425
0.704159444
0.928144483
0.771700535
0.805525726
0.760019597
0.872081196
0.743651108
0.949633695
0.874171926
0.975375746
0.844292913
0.781348958
1.005796758
1.052534945
0.825580182
0.835240163
0.891365803
0.830001668
0.822060346
0.801385399
0.844400397
0.70481266
0.868122663
0.917107005
0.974781786
0.83879464
0.849869041
0.662869239
0.96664986
0.730731696
1.111862897
0.906659678
0.954862794
0.808669225
1.030287956
0.985661506
0.741624435
0.883264343
0.883928275
0.809970235
0.765235173
0.881049709
0.815450059
0.799090545
0.986111444
0.84319333
0.748462381
0.917981998
0.808449749
0.842389524
0.876020684
0.751901485
0.80962768
0.947463258
0.834467492
0.708958126
0.850689877
0.91415474
0.903937306
0.893673743
0.784055077
0.790213654
0.920618425
0.825567726
0.84452049
0.725499492
0.804642687
0.834234451
0.793929468
0.866277516
0.870173175
0.674306055
0.844192208
0.939102915
0.960359096
0.716637875
0.830668639
0.899588211
1.010939033
1.006836654
0.936095942
0.803645746
0.911975759
0.879171365
0.823522629
0.860876751
0.761462236
1.027732792
0.919005376
0.786001091
0.891799788
1.04968627
0.86954602
0.71433126
0.752635494
0.713430204
0.884366772
0.860616423
0.758394927
0.75014544
0.811212201
0.79693258
0.814025766
0.947120768
0.893309331
0.990241084
0.89744441
0.844282484
0.716085291
0.790636835
0.891924742
0.984042612
0.89989252
0.737090891
0.846314403
0.726920287
0.964743663
0.825747321
0.95666403
0.920425188
0.910479899
0.859032746
1.057010308
0.76292912
0.75044104
0.924884994
0.894129493
0.822756688
0.695927144
0.863253727
0.709107685
0.920216577
0.927972814
0.846960994
0.688554328
0.970541371
0.944797969
0.931822986
0.896985736
0.844319434
0.901126552
0.843826345
0.842888262
0.804495893
0.77969327
0.883130695
0.902081183
0.922802287
0.803857418
0.654556554
0.896014411
0.890801744
0.755023927
0.747650575
0.713306843
0.68703134
0.880132276
1.000666475
1.068302072
0.810843549
0.881787213
0.810185223
0.749480314
0.731451457
0.966359634
0.952815226
0.799250889
0.742069633
0.962374233
0.99014324
0.869914634
0.759318153
0.910662238
0.818377634
0.812626255
1.004309109
0.916256805
0.831786738
0.765463788
0.795418229
0.718461464
0.807098776
0.928272184
0.902558955
0.915662311
0.8237311
0.926784032
0.848853366
0.88240082
0.79800002
1.002917648
0.948847768
0.777803828
1.018138871
0.826144038
0.942442057
0.857808784
0.77170215
0.888747027
0.992599644
0.90027774
0.891532741
0.809724679
0.927635896
0.898310718
0.968897799
0.99253366
0.688031887
0.791709923
1.002556579
0.763537532
0.883630533
1.019865536
0.835119075
0.786293966
0.865123411
0.883767058
0.908902939
0.806485288
0.782893309
0.877320716
0.714025523
0.911604452
1.020646686
0.85985533
1.003396213
0.803977141
0.853726602
0.858397031
0.817630186
0.874043893
0.776885195
0.792883708
0.825557277
0.784945893
0.84272146
0.874600379
0.855005542
0.920027245
0.83789334
0.880387719
0.732840581
0.797614287
0.888230726
0.763764053
0.781870317
0.768442877
0.777203311
0.721489019
0.949077265
0.798386761
0.850431827
0.787238037
0.841689471
0.881800628
0.907873826
0.843928949
0.844863447
0.862599828
0.685781423
0.848106631
0.9025275
0.808722368
0.904617721
0.886496158
0.897789616
1.02220551
1.110771558
0.856381735
0.893381554
0.745915122
0.714000916
1.0197219
0.853181253
0.854162281
0.817041269
0.771620829
0.827877772
0.837926254
0.982424474
1.002533055
0.856135985
0.837357611
0.705626148
0.807485671
0.839683497
0.889560515
0.978400769
0.981137773
0.921822851
0.966057205
0.684562045
0.859137446
0.792286027
0.955707184
0.919561116
0.7217273
0.86240192
0.87572368
0.961883099
0.858997052
0.724181985
0.814528978
0.969210271
0.904322146
0.788901979
0.980711602
0.895708778
1.042922339
0.956588409
0.812249634
0.910091578
0.801865961
0.916256776
0.695728584
0.812020372
0.911367171
0.847040468
0.927303962
0.802935679
1.0138174
0.850196577
0.802396255
0.971255178
0.770335782
0.826484081
0.803764998
0.787679212
0.809764671
0.941310519
0.782333954
0.892899005
0.995950794
0.922758344
0.849321264
0.876370526
0.955250303
0.807583908
0.860637547
0.873559958
0.806356832
0.810327957
0.888865416
0.858754857
0.78331433
0.769512886
0.777492936
1.008733426
0.930648334
0.875948671
0.679175796
0.742785115
0.824333116
0.976819821
0.912510676
0.850668774
0.820933404
0.838252498
0.940794494
0.821588415
0.915266607
0.771756618
0.869113136
0.962506852
0.842157511
0.845059969
0.832731955
0.894860396
0.713011995
0.810224222
1.051091075
0.832591567
0.969346771
0.708247938
0.670148271
0.902381468
0.82573156
0.860522955
0.841996533
0.861740194
