# Supplementary material for: Complexity of biological scaling suggests an absence of systematic trade-offs between sensory modalities in Drosophila
Source: Nat Commun. 2022 May 26;13:2944. doi: 10.1038/s41467-022-30579-y (PMC9135755; doi:10.1038/s41467-022-30579-y)
Supplement: Supplementary file 3 — Supplementary Code 1 [file 41467_2022_30579_MOESM3_ESM.zip › Farnworth-Montgomery_STATS-CODE/Fig1_HeadStructures/Data-files/KeeseyData_eye-bl-fun-ef_sp_res_CIs.xlsx]

## Sheet: KeeseyData_eye-bl-fun-ef_sp_res
COMMENT	Original log10 values			Original	From original tree. ESA means ESA ~ BL, FSA is FSA ~ BL, FESA is ESA ~ FSA. EXP is value of ESA based on slope and intercept from BT, CI calculated confidence intervals, res are calculated residuals															Ultrametric tree use. Otherwise equivalent to F-T.
Species	ESA	BL	FSA	EF	ESA_exp	ESA_CI_lwr	ESA_CI_upr	FSA_exp	FSA_CI_lwr	FSA_CI_upr	FESA_exp	FESA_CI_lwr	FESA_CI_upr	ESA_res	FSA_res	EFSA_exp	EFSA_CI_lwr	EFSA_CI_upr	EFSA_res	ESA.FSA_ult_exp	ESA.FSA_ult_CI.lwr	ESA.FSA_ult_CI.upr	ESA.FSA_ult_res	ESA.BL_ult_exp	ESA.BL_ult_CI.lwr	ESA.BL_ult_CI.upr	ESA.BL_ult_res	FSA.BL_ult_exp	FSA.BL_ult_CI.lwr	FSA.BL_ult_CI.upr	FSA.BL_ult_res
D.affinis	5.66846	3.43666	4.66974	10.0745	5.52135	5.47229	5.5704	4.63294	4.59019	4.6757	5.57657	5.54944	5.6037	0.147112	0.0367985	4.69634	4.61852	4.77416	-0.0265964	5.61414	5.58771	5.64057	0.0543166	5.57494	5.52594	5.62394	0.0935199	4.6396	4.60074	4.67846	0.0301449
D.americana	5.70739	3.53939	4.64469	11.137	5.65405	5.60353	5.70457	4.77969	4.73566	4.82372	5.55561	5.52863	5.5826	0.0533375	-0.135002	4.80061	4.72125	4.87998	-0.155923	5.59277	5.56648	5.61906	0.114619	5.72108	5.67062	5.77155	-0.0136963	4.79332	4.7533	4.83334	-0.148629
D.ananassae	5.53023	3.30974	4.62157	8.1411	5.3574	5.31016	5.40465	4.45165	4.41047	4.49282	5.53627	5.50942	5.56313	0.172825	0.169927	4.52314	4.44777	4.59852	0.098429	5.57305	5.54689	5.5992	-0.0428177	5.39439	5.3472	5.44158	0.135838	4.44968	4.41226	4.48711	0.171889
D.arizonae	5.61079	3.44894	4.58636	10.6707	5.53721	5.48798	5.58644	4.65049	4.60758	4.69339	5.50682	5.48017	5.53347	0.0735729	-0.0641259	4.67812	4.60049	4.75576	-0.0917618	5.543	5.51705	5.56896	0.0677815	5.59241	5.54324	5.64159	0.0183736	4.65798	4.61898	4.69698	-0.0716133
D.biarmipes	5.54752	3.3557	4.65139	7.9029	5.41678	5.36887	5.46468	4.5173	4.47556	4.55905	5.56122	5.53419	5.58824	0.13074	0.134086	4.56973	4.49367	4.6458	0.0816552	5.59848	5.57216	5.62481	-0.0509685	5.45978	5.41193	5.50762	0.0877403	4.51846	4.48052	4.55641	0.132928
D.birchii	5.6008	3.40499	4.57209	10.6986	5.48044	5.43184	5.52905	4.58771	4.54535	4.63007	5.49488	5.46831	5.52144	0.120358	-0.0156213	4.6368	4.55978	4.71381	-0.0647102	5.53082	5.50495	5.5567	0.0699752	5.52989	5.48134	5.57844	0.0709093	4.59221	4.55371	4.63071	-0.0201251
D.bromeliae	5.68488	3.45031	4.63793	11.1563	5.53899	5.48973	5.58824	4.65245	4.60953	4.69537	5.54996	5.52301	5.57691	0.145895	-0.014517	4.71573	4.63764	4.79383	-0.0778028	5.587	5.56075	5.61325	0.0978779	5.59436	5.54517	5.64356	0.090516	4.66003	4.62101	4.69904	-0.0220976
D.busckii	5.40147	3.42747	4.60101	6.4626	5.50948	5.46056	5.55841	4.61982	4.57718	4.66246	5.51908	5.49234	5.54581	-0.108011	-0.0188077	4.5573	4.48119	4.63341	0.0437118	5.5555	5.52947	5.58154	-0.154035	5.56187	5.513	5.61074	-0.160402	4.62585	4.58709	4.66461	-0.0248377
D.buzzatii	5.59082	3.50876	4.73775	7.1205	5.61448	5.5644	5.66457	4.73594	4.69229	4.77959	5.63346	5.60593	5.66098	-0.0236621	0.00180746	4.71786	4.63958	4.79614	0.0198889	5.67216	5.64535	5.69897	-0.0813409	5.67751	5.62748	5.72754	-0.0866881	4.74749	4.70781	4.78716	-0.00974077
D.cardini	5.68113	3.44568	4.6393	11.0397	5.53301	5.48382	5.58219	4.64584	4.60297	4.6887	5.5511	5.52415	5.57806	0.148128	-0.00653786	4.71006	4.63204	4.78807	-0.0707568	5.58817	5.56191	5.61442	0.0929655	5.58778	5.53865	5.63691	0.0933548	4.6531	4.61414	4.69207	-0.0138042
D.deflecta	5.62273	3.47545	4.62676	9.925	5.57146	5.52185	5.62107	4.68836	4.64513	4.7316	5.54061	5.51373	5.5675	0.0512659	-0.0616025	4.70597	4.62793	4.78401	-0.0792093	5.57747	5.55129	5.60366	0.0452569	5.63013	5.58058	5.67968	-0.00740251	4.69765	4.65835	4.73695	-0.0708898
D.elegans	5.50336	3.34559	4.52161	9.0577	5.40371	5.35596	5.45147	4.50286	4.46124	4.54448	5.45265	5.42638	5.47892	0.0996419	0.0187473	4.53962	4.46395	4.61529	-0.0180125	5.48776	5.46217	5.51334	0.0156007	5.44539	5.39769	5.49309	0.0579647	4.50333	4.4655	4.54116	0.0182757
D.erecta	5.5157	3.38913	4.58239	8.6958	5.45996	5.41158	5.50834	4.56506	4.52289	4.60722	5.50349	5.47687	5.53012	0.0557436	0.0173296	4.58177	4.50547	4.65807	0.000616366	5.53961	5.51368	5.56554	-0.02391	5.50733	5.45901	5.55565	0.00836952	4.56848	4.53016	4.60681	0.0139023
D.eugracilis	5.56359	3.40223	4.60923	9.0813	5.47687	5.42831	5.52544	4.58376	4.54144	4.62609	5.52594	5.49916	5.55272	0.0867129	0.0254611	4.61619	4.53944	4.69295	-0.00696673	5.56251	5.53643	5.58859	0.00107742	5.52596	5.47745	5.57447	0.0376253	4.58808	4.54961	4.62655	0.0211448
D.ficusphila	5.70666	3.45094	4.72031	9.7605	5.5398	5.49054	5.58906	4.65335	4.61042	4.69628	5.61888	5.59145	5.6463	0.166862	0.0669648	4.72698	4.64875	4.80521	-0.00666479	5.65729	5.63058	5.684	0.0493719	5.59526	5.54606	5.64447	0.111401	4.66097	4.62195	4.7	0.0593414
D.funebris	5.6835	3.53713	4.9416	5.5412	5.65113	5.60064	5.70162	4.77646	4.73246	4.82046	5.80399	5.77528	5.8327	0.0323777	0.165137	4.78698	4.70779	4.86618	0.154615	5.84609	5.81812	5.87405	-0.162581	5.71786	5.66743	5.7683	-0.0343599	4.78993	4.74994	4.82993	0.151663
D.gaucha	5.74335	3.51638	4.79258	9.0549	5.62432	5.57413	5.67452	4.74682	4.70308	4.79057	5.67933	5.65149	5.70718	0.119029	0.0457617	4.79925	4.71996	4.87854	-0.00667012	5.71895	5.69183	5.74607	0.0244051	5.68835	5.63821	5.73848	0.0550063	4.75889	4.71912	4.79865	0.0336963
D.hamatofila	5.66286	3.49079	4.72483	8.7524	5.59127	5.54144	5.6411	4.71027	4.66684	4.75369	5.62265	5.5952	5.65011	0.0715954	0.0145634	4.73843	4.65995	4.81691	-0.0136008	5.66114	5.6344	5.68788	0.00172164	5.65194	5.60217	5.70172	0.0109207	4.7206	4.68112	4.76007	0.00423513
D.hydei	5.7608	3.53301	4.85108	8.142	5.64581	5.59538	5.69624	4.77058	4.72663	4.81453	5.72826	5.70008	5.75645	0.114995	0.0804984	4.82162	4.74202	4.90123	0.0294558	5.76886	5.7414	5.79631	-0.00805242	5.71201	5.66163	5.76238	0.0487956	4.78377	4.74382	4.82372	0.0673039
D.hypocausta	5.90266	3.49919	4.84297	11.5814	5.60213	5.55218	5.65208	4.72227	4.67874	4.7658	5.72148	5.69334	5.74962	0.300532	0.120697	4.86343	4.78341	4.94345	-0.0204635	5.76194	5.73453	5.78935	0.14072	5.6639	5.61401	5.71379	0.238758	4.73317	4.6936	4.77274	0.109798
D.immigrans	5.79341	3.57937	4.92709	7.4492	5.7057	5.6546	5.75679	4.83681	4.79228	4.88133	5.79185	5.76322	5.82048	0.0877097	0.0902832	4.87608	4.79569	4.95647	0.0510079	5.83371	5.80582	5.86159	-0.0403017	5.77796	5.72693	5.829	0.0154446	4.85315	4.81267	4.89362	0.0739414
D.lummei	5.65134	3.5346	4.65521	10.0131	5.64786	5.59741	5.69831	4.77285	4.72888	4.81682	5.56441	5.53736	5.59146	0.00348257	-0.117639	4.76906	4.69008	4.84803	-0.113847	5.60174	5.5754	5.62809	0.0496	5.71427	5.66387	5.76466	-0.0629242	4.78615	4.74618	4.82612	-0.130941
D.macrospina	5.63764	3.43054	4.68331	9.0352	5.51345	5.46448	5.56242	4.62421	4.58153	4.66689	5.58792	5.56071	5.61513	0.124191	0.0591015	4.6761	4.59854	4.75366	0.0072091	5.62572	5.59922	5.65222	0.0119202	5.56624	5.51733	5.61516	0.0713981	4.63045	4.59166	4.66924	0.0528629
D.mainlandi	5.64117	3.48691	4.66295	9.5095	5.58626	5.53649	5.63604	4.70473	4.66135	4.74811	5.57088	5.54379	5.59798	0.0549046	-0.0417851	4.72454	4.64624	4.80284	-0.0615943	5.60834	5.58196	5.63473	0.032824	5.64643	5.59671	5.69615	-0.00526306	4.7148	4.67537	4.75423	-0.0518503
D.malerkotliana	5.48016	3.32195	4.50398	9.4646	5.37318	5.32576	5.4206	4.46909	4.42777	4.51042	5.4379	5.41173	5.46407	0.106983	0.0348881	4.50862	4.43339	4.58385	-0.00463714	5.47272	5.44723	5.49821	0.00744539	5.41176	5.3644	5.45913	0.0683988	4.46796	4.4304	4.50552	0.0360212
D.melanica	5.65205	3.48487	4.66834	9.6552	5.58363	5.53388	5.63337	4.70181	4.65846	4.74517	5.5754	5.54827	5.60252	0.0684278	-0.0334723	4.72821	4.64987	4.80655	-0.0598649	5.61295	5.58653	5.63937	0.0391057	5.64353	5.59384	5.69321	0.00852739	4.71174	4.67233	4.75115	-0.0433988
D.melanogaster	5.43865	3.42015	4.56564	7.6146	5.50003	5.45121	5.54885	4.60937	4.56682	4.65192	5.48948	5.46295	5.51601	-0.0613798	-0.0437361	4.56954	4.49331	4.64578	-0.00390849	5.52532	5.49948	5.55116	-0.0866685	5.55146	5.5027	5.60023	-0.112813	4.6149	4.57623	4.65358	-0.0492695
D.mercatorum	5.64353	3.46614	4.69297	8.9272	5.55943	5.50996	5.60891	4.67506	4.63194	4.71818	5.596	5.56873	5.62327	0.0840999	0.01791	4.7085	4.63045	4.78655	-0.0155252	5.63396	5.6074	5.66052	0.00957203	5.61688	5.56746	5.6663	0.0266499	4.68372	4.64452	4.72291	0.00925482
D.mettleri	5.55434	3.4638	4.64815	8.1284	5.55641	5.50697	5.60586	4.67172	4.62863	4.71481	5.55851	5.5315	5.58552	-0.00207451	-0.0235684	4.66265	4.58517	4.74014	-0.0145003	5.59572	5.56942	5.62203	-0.0413841	5.61356	5.56417	5.66295	-0.0592187	4.68022	4.64105	4.71939	-0.0320649
D.m.mojavensis	5.53789	3.39789	4.56819	9.3298	5.47127	5.42277	5.51977	4.57757	4.53529	4.61984	5.49161	5.46507	5.51815	0.0666164	-0.00938045	4.59995	4.5234	4.67649	-0.0317601	5.5275	5.50164	5.55335	0.0103906	5.51979	5.47134	5.56824	0.0180964	4.58159	4.54316	4.62001	-0.0134023
D.m.wrigelyi	5.49237	3.38568	4.50979	9.6206	5.4555	5.40717	5.50383	4.56012	4.51801	4.60224	5.44276	5.41656	5.46897	0.0368705	-0.0503332	4.56742	4.49131	4.64354	-0.0576322	5.47767	5.45215	5.5032	0.014694	5.50242	5.45415	5.55069	-0.0100519	4.56332	4.52503	4.6016	-0.0535262
D.mulleri	5.60956	3.46593	4.59055	10.5346	5.55916	5.50969	5.60864	4.67476	4.63165	4.71788	5.51033	5.48365	5.537	0.0503996	-0.0842099	4.6916	4.61376	4.76945	-0.101049	5.54658	5.5206	5.57256	0.062984	5.61659	5.56717	5.66601	-0.00702321	4.68341	4.64421	4.7226	-0.0928509
D.nannoptera	5.48147	3.43363	4.51656	9.2308	5.51743	5.46842	5.56645	4.62862	4.5859	4.67133	5.44843	5.42219	5.47467	-0.0359589	-0.112052	4.60178	4.52512	4.67845	-0.0852216	5.48345	5.45789	5.50901	-0.00197769	5.57063	5.52167	5.61959	-0.0891547	4.63506	4.59624	4.67389	-0.1185
D.nasuta	5.85799	3.48934	4.77697	12.0876	5.5894	5.53959	5.63921	4.7082	4.66479	4.75161	5.66627	5.63852	5.69403	0.268589	0.068771	4.83328	4.75365	4.91291	-0.0563114	5.70563	5.67859	5.73266	0.15236	5.64989	5.60013	5.69964	0.208103	4.71843	4.67897	4.75789	0.058541
D.navojoa	5.53838	3.44155	4.59751	8.7255	5.52767	5.47855	5.5768	4.63994	4.59713	4.68275	5.51614	5.48943	5.54286	0.010707	-0.0424302	4.63637	4.55926	4.71347	-0.0388554	5.55251	5.5265	5.57853	-0.0141339	5.58191	5.53284	5.63098	-0.043526	4.64693	4.60801	4.68584	-0.0494163
D.nebulosa	5.67628	3.41487	4.64599	10.739	5.49321	5.44446	5.54196	4.60183	4.55935	4.64431	5.5567	5.52971	5.58369	0.183075	0.0441626	4.68214	4.60455	4.75973	-0.0361533	5.59388	5.56759	5.62017	0.0824064	5.54395	5.49526	5.59264	0.132333	4.607	4.56839	4.64562	0.0389877
D.neocordata	5.6593	3.46333	4.71329	8.9815	5.5558	5.50636	5.60523	4.67104	4.62795	4.71412	5.613	5.58561	5.64038	0.103505	0.04225	4.71393	4.63582	4.79203	-0.000636148	5.6513	5.62462	5.67797	0.00800459	5.61288	5.5635	5.66226	0.0464229	4.6795	4.64034	4.71867	0.0337859
D.pallidipennis	5.81081	3.52277	4.92525	7.6857	5.63258	5.5823	5.68287	4.75595	4.71213	4.79978	5.79031	5.76169	5.81893	0.178228	0.169293	4.83776	4.75798	4.91753	0.0874909	5.83214	5.80426	5.86001	-0.0213248	5.69744	5.64721	5.74767	0.113369	4.76845	4.72862	4.80829	0.156793
D.polychaeta	5.56973	3.52237	4.65808	8.1979	5.63206	5.58178	5.68234	4.75538	4.71156	4.7992	5.56681	5.53975	5.59388	-0.062334	-0.0972976	4.71875	4.64042	4.79707	-0.0606682	5.60419	5.57783	5.63055	-0.0344642	5.69687	5.64664	5.74709	-0.12714	4.76785	4.72802	4.80768	-0.10977
D.pseudoobscura	5.56682	3.51955	4.67794	7.8291	5.62843	5.57819	5.67867	4.75136	4.70757	4.79514	5.58343	5.55625	5.61061	-0.0616032	-0.0734133	4.71499	4.63671	4.79326	-0.0370426	5.62114	5.59467	5.64761	-0.0543167	5.69286	5.64268	5.74305	-0.126042	4.76364	4.72384	4.80344	-0.0856942
D.pseudotalamancana	5.98554	3.59133	4.97008	10.3817	5.72115	5.66988	5.77241	4.85389	4.80921	4.89857	5.82781	5.79894	5.85669	0.26439	0.116188	4.98057	4.89887	5.06226	-0.0104878	5.87039	5.84226	5.89851	0.11515	5.79498	5.74377	5.84618	0.19056	4.87104	4.83043	4.91165	0.0990342
D.putrida	5.48569	3.44963	4.5514	8.7605	5.53811	5.48887	5.58735	4.65148	4.60857	4.6944	5.47757	5.45113	5.50401	-0.0524165	-0.100082	4.61712	4.54023	4.69402	-0.0657239	5.51317	5.48742	5.53893	-0.0274803	5.5934	5.54421	5.64259	-0.107707	4.65901	4.62001	4.69802	-0.107616
D.repleta	5.8321	3.55752	4.88952	8.7393	5.67747	5.62669	5.72825	4.80559	4.76133	4.84985	5.76042	5.73202	5.78883	0.154631	0.083931	4.87702	4.79668	4.95737	0.0124977	5.80166	5.77398	5.82933	0.0304443	5.74687	5.69615	5.7976	0.0852251	4.82045	4.78022	4.86068	0.0690727
D.repletoides	5.72536	3.52517	4.83753	7.7252	5.63569	5.58537	5.68601	4.75939	4.71553	4.80324	5.71693	5.68882	5.74504	0.0896763	0.0781415	4.79769	4.71839	4.87698	0.039843	5.7573	5.72992	5.78467	-0.0319317	5.70086	5.6506	5.75113	0.0245024	4.77205	4.73219	4.81191	0.0654789
D.robusta	5.74728	3.53947	4.79844	8.923	5.65415	5.60362	5.70467	4.7798	4.73577	4.82383	5.68423	5.65635	5.71211	0.0931317	0.0186432	4.82031	4.74071	4.89992	-0.021869	5.72395	5.69679	5.75111	0.02333	5.72119	5.67072	5.77166	0.026088	4.79343	4.75341	4.83346	0.00501053
D.saltans	5.62127	3.43156	4.64374	9.5076	5.51476	5.46578	5.56374	4.62566	4.58297	4.66835	5.55482	5.52784	5.5818	0.106505	0.0180839	4.66888	4.59141	4.74636	-0.025139	5.59196	5.56568	5.61824	0.0293042	5.56769	5.51876	5.61661	0.0535796	4.63197	4.59316	4.67077	0.0117765
D.santomea	5.58909	3.39876	4.61999	9.3315	5.47239	5.42387	5.52091	4.57881	4.53652	4.62109	5.53495	5.50811	5.56179	0.1167	0.0411859	4.62587	4.54901	4.70273	-0.00587866	5.5717	5.54555	5.59784	0.0173951	5.52102	5.47256	5.56948	0.0680666	4.58289	4.54445	4.62132	0.0371051
D.sechellia	5.56124	3.38714	4.56739	9.8984	5.45739	5.40904	5.50574	4.56221	4.52008	4.60435	5.49095	5.46441	5.51748	0.10385	0.0051761	4.60254	4.52599	4.67908	-0.0351462	5.52682	5.50097	5.55266	0.0344203	5.5045	5.45621	5.5528	0.0567362	4.56551	4.5272	4.60381	0.00188385
D.simulans	5.49625	3.33808	4.53473	9.3342	5.39401	5.34636	5.44166	4.49213	4.4506	4.53366	5.46362	5.43728	5.48997	0.102233	0.0425962	4.5299	4.45436	4.60543	0.00483025	5.49895	5.47329	5.52461	-0.00270361	5.43471	5.38711	5.4823	0.061539	4.49209	4.45435	4.52984	0.0426345
D.sturtevanti	5.57106	3.408	4.64929	8.4357	5.48433	5.43569	5.53298	4.59201	4.54962	4.63441	5.55946	5.53245	5.58647	0.0867231	0.0572773	4.62465	4.54778	4.70153	0.0246371	5.59669	5.57038	5.62301	-0.025636	5.53418	5.48559	5.58277	0.0368798	4.59672	4.55819	4.63526	0.0525688
D.subobscura	5.66893	3.45588	4.63853	10.7429	5.54618	5.49685	5.59551	4.6604	4.61741	4.7034	5.55046	5.52351	5.57741	0.122748	-0.0218699	4.7125	4.63443	4.79057	-0.0739616	5.58752	5.56127	5.61377	0.0814112	5.60229	5.55301	5.65156	0.0666409	4.66836	4.62928	4.70744	-0.0298285
D.sucinea	5.67608	3.48691	4.73583	8.7255	5.58626	5.53649	5.63604	4.70473	4.66135	4.74811	5.63186	5.60434	5.65937	0.0898179	0.0311018	4.74173	4.66322	4.82024	-0.00589342	5.67053	5.64373	5.69733	0.00555095	5.64643	5.59671	5.69615	0.0296502	4.7148	4.67537	4.75423	0.0210366
D.suzukii	5.82323	3.50427	4.75568	11.8053	5.60868	5.55866	5.6587	4.72952	4.68593	4.77312	5.64846	5.62083	5.67609	0.214545	0.0261612	4.82854	4.74893	4.90815	-0.0728538	5.68747	5.66055	5.71438	0.13576	5.67112	5.62116	5.72109	0.152107	4.74077	4.70114	4.78039	0.0149179
D.takahashii	5.65969	3.41056	4.6574	10.0769	5.48764	5.43895	5.53632	4.59566	4.55324	4.63809	5.56624	5.53918	5.5933	0.172052	0.0617321	4.6704	4.59296	4.74783	-0.0130031	5.60361	5.57725	5.62997	0.0560789	5.53781	5.48918	5.58644	0.121875	4.60055	4.56198	4.63911	0.0568501
D.tsacasi	5.67456	3.39761	4.62326	11.3835	5.47091	5.42241	5.51941	4.57717	4.5349	4.61944	5.53768	5.51082	5.56454	0.203645	0.046087	4.66699	4.58963	4.74435	-0.0437353	5.57448	5.54832	5.60064	0.100075	5.51939	5.47095	5.56784	0.155162	4.58117	4.54275	4.61959	0.042084
D.virilis	5.55228	3.55483	4.70719	7.0122	5.67399	5.62325	5.72474	4.80175	4.75752	4.84597	5.6079	5.58055	5.63525	-0.121715	-0.0945553	4.73705	4.65841	4.81569	-0.0298603	5.64609	5.61945	5.67273	-0.0938157	5.74305	5.69236	5.79373	-0.190769	4.81642	4.77622	4.85662	-0.109231
D.wheeleri	5.63547	3.49743	4.62799	10.3078	5.59985	5.54992	5.64977	4.71975	4.67624	4.76326	5.54164	5.51475	5.56853	0.0356224	-0.091761	4.73045	4.65205	4.80885	-0.102456	5.57852	5.55233	5.60471	0.0569482	5.66139	5.61152	5.71126	-0.0259211	4.73053	4.69098	4.77008	-0.10254
D.willistoni	5.5492	3.41622	4.59601	9.0398	5.49496	5.44619	5.54372	4.60376	4.56126	4.64626	5.51489	5.48819	5.54159	0.0542409	-0.00774875	4.6207	4.54386	4.69755	-0.0246946	5.55123	5.52522	5.57724	-0.0020386	5.54587	5.49716	5.59458	0.0033219	4.60902	4.57039	4.64765	-0.0130153
D.yakuba	5.50039	3.33457	4.56963	8.6049	5.38949	5.34189	5.43709	4.48713	4.44564	4.52861	5.49282	5.46627	5.51937	0.110901	0.0824996	4.52903	4.45352	4.60454	0.0405927	5.52872	5.50286	5.55458	-0.0283367	5.42972	5.38218	5.47727	0.0706653	4.48685	4.44914	4.52456	0.0827758
