# Supplementary material for: Complexity of biological scaling suggests an absence of systematic trade-offs between sensory modalities in Drosophila
Source: Nat Commun. 2022 May 26;13:2944. doi: 10.1038/s41467-022-30579-y (PMC9135755; doi:10.1038/s41467-022-30579-y)
Supplement: Supplementary file 3 — Supplementary Code 1 [file 41467_2022_30579_MOESM3_ESM.zip › Farnworth-Montgomery_STATS-CODE/Script_Comment_MSF-SHM_vs2_publish.R]

# Sensory Head Structures - Fig 1 -----------------------------------------
#SENSORY HEAD STRUCTURE ANALYSIS & PLOTS
#Fig.1 --- uses values derived from BayesTraits analysis which used the converted, ultrametric tree.
#So, mostly plotting here.

#prerequisites
#install.packages("ggplot2")
#install.packages("ggpubr")
rm(list=ls())
library(ggplot2)
library(ggpubr)
#setwd("-----")

#data table
data=read.table(file="KeeseyData_eye-bl-fun-ef_sp_res_CIs.txt", sep="\t", header=TRUE)

#FigS1A - ESA to FSA
ESA.FSA.plot=ggplot(data,aes(x=FSA))+geom_point(aes(y=ESA), size=4,color="black")+geom_abline(intercept=1.62997039992808, slope=0.853188882023833, size=1.5,col="darkgrey")+
  xlab(expression(bold(log[10](FSA,mu*m^2))))+ylab(expression(bold(log[10](ESA,mu*m^2))))+geom_ribbon(aes(ymin=ESA.FSA_ult_CI.lwr,ymax=ESA.FSA_ult_CI.upr), linetype=2.5, alpha=0.2)
ESA.FSA.plot
ESA.FSA.plot2=ESA.FSA.plot+theme(panel.grid.major = element_blank(), panel.grid.minor = element_blank(),
                                 panel.border = element_blank(), panel.background = element_blank(),axis.line = element_line(color = 'black',size=0.8),
                                 axis.title.x=element_text(size=15),axis.title.y=element_text(size=15),axis.text.x=element_text(face="bold",size=11),axis.text.y=element_text(face="bold",size=11))
ESA.FSA.plot2

#FigS1A' - histogram posterior probability
table.histo=read.table(file="Keesey_beta_esa-fsa_ultra.txt", sep="\t", header=TRUE)
histo=ggplot(table.histo,aes(x=Beta1))
histo1=histo+geom_histogram(bins=30,color="black",fill="gray")
histo2=histo1+geom_vline(aes(xintercept=1),size=1.5)
histo3=histo2+geom_vline(aes(xintercept=0.85318888200889), size=1.5,color='#FF4900')
histo4=histo3+geom_vline(aes(xintercept=0.847529614506795), size=1,color='#D89A87')
histo5=histo4+geom_vline(aes(xintercept=0.858848149510985), size=1,color='#D89A87')
histo6=histo5+xlab(expression(bold("beta of ESA ~ FSA")))+ylab(expression(bold("count")))
histo7=histo6+coord_cartesian(xlim=c(0.5,1.25))
histo7
histo8=histo7+theme(panel.grid.major = element_blank(), panel.grid.minor = element_blank(),
                    panel.border = element_blank(), panel.background = element_blank(),axis.line = element_line(color = 'black',size=0.8),
axis.title.x=element_text(size=15),axis.title.y=element_text(size=15),axis.text.x=element_text(face="bold",size=11),axis.text.y=element_text(face="bold",size=11))
histo8


#Fig1B - ESA to BL and FSA to BL
plot=ggplot(data,aes(x=BL))+geom_point(aes(y=ESA), color='#FF4900', size=4)+geom_point(aes(y=FSA),color='#2A81D1', size=4)+
  geom_abline(intercept = 0.686087308808832, slope = 1.42256082036822, color='#D89A87',size=1.5)+
  geom_abline(intercept = -0.502772207490891, slope = 1.49632946914441, color='#98C3EA',size=1.5)+
  geom_ribbon(aes(ymin=ESA.BL_ult_CI.lwr,ymax=ESA.BL_ult_CI.upr), linetype=2.5, alpha=0.3)+
  geom_ribbon(aes(ymin=FSA.BL_ult_CI.lwr,ymax=FSA.BL_ult_CI.upr), linetype=2.5, alpha=0.3)+
  xlab(expression(bold(log[10]("body length",mu*m))))+ylab(expression(bold(log[10]("sensory surface area",mu*m^2))))+
  coord_cartesian(ylim=c(4.5,6.0))
plot
plot2=plot+theme(panel.grid.major = element_blank(), panel.grid.minor = element_blank(),
                 panel.border = element_blank(), panel.background = element_blank(),axis.line = element_line(color = 'black',size=0.8),
                 axis.title.x=element_text(size=15),axis.title.y=element_text(size=15),axis.text.x=element_text(face="bold",size=11),axis.text.y=element_text(face="bold",size=11))
plot2

#Fig1C - residual plot
reslmultra=lm(data$ESA.BL_ult_res~data$FSA.BL_ult_res)
summary(reslmultra)
logLik(reslmultra)
confint(reslmultra)


RESplot.ult=ggplot(data,aes(x=FSA.BL_ult_res,y=ESA.BL_ult_res))+geom_point(size=4)+
  geom_smooth(method=lm,se=TRUE,color="#38AD6F", size=1.5,fill="#9D9D9C")+
  xlab(expression(bold("residual FSA")))+ylab(expression(bold("residual ESA")))
RESplot.ult
RESplot.ult2=RESplot.ult+theme(panel.grid.major = element_blank(), panel.grid.minor = element_blank(),
                               panel.border = element_blank(), panel.background = element_blank(),
                               axis.line = element_line(color = 'black',size=0.8),
                               axis.title.x=element_text(size=15),axis.title.y=element_text(size=15),
                               axis.text.x=element_text(face="bold",size=11),axis.text.y=element_text(face="bold",size=11))
RESplot.ult2

#assembling
#Fig1
fig1.plot=ggarrange(plot2,RESplot.ult2,ncol = 2, nrow = 1)
fig1.plot
ggsave("fig1.plot.png", dpi=600,fig1.plot, width = 8, height = 5)

#FigS1
figS1.plot=ggarrange(ESA.FSA.plot2,histo8,ncol = 2, nrow = 1)
figS1.plot
ggsave("figS1.plot.png", dpi=600,figS1.plot, width = 8, height = 5)

# Brain structures - Fig 2 ------------------------------------------------
#all analyses were either done using standard regression functions, or using smatr to assess species-specific patterns.

#prerequisites
#install packages if needed.
library(smatr)
library(ggplot2)
library(ggpubr)
library(ggtext)
rm(list=ls())
setwd("C:/Work_temporary/R-files")
bdata=read.table(file="KeeseyData_brains.txt", sep="\t", header=TRUE)
bdata

######## base models.
#okay lets look at full model for a start.
full.lm=lm(log.OL~log.ROB+log.AL+Species, data=bdata)
summary(full.lm)
summary(full.lm)$fstatistic

#so. AL is insignificant in predicting OL. ROB is significant, with a positive slope value.
#The species differences are as predicted previously in the original publication.

#does species have an effect?
red.lm=lm(log.OL~log.ROB+log.AL,data=bdata)
summary(red.lm)
summary(red.lm)$fstatistic
anova(full.lm,red.lm,test="F")
#species has a significant effect. species differences predict OL.

#single regressions.
OL.ROB=lm(log.OL~log.ROB+Species,data=bdata)
summary(OL.ROB)
summary(OL.ROB)$fstatistic
#0.75
OL.ROB.r=lm(log.OL~log.ROB,data=bdata)
summary(OL.ROB.r)
#estimate now 1.3.
anova(OL.ROB,OL.ROB.r,test="F")
#significantly different. So species effects are present, predicting OL, significantly.

AL.ROB=lm(log.AL~log.ROB+Species,data=bdata)
summary(AL.ROB)
summary(AL.ROB)$fstatistic
#0.75
AL.ROB.r=lm(log.AL~log.ROB,data=bdata)
summary(AL.ROB.r)
#0.88
anova(AL.ROB,AL.ROB.r,test="F")
#0.75
#significantly different. So species effects are present, predicting aL, significantly.

#lets plot these.
#Supplemental Figure - Brain regression models
#basis for Fig2A and B, as well as Fig S2A and S2A'
#OL~ROB
OL.plot=ggplot(bdata,aes(x=log.ROB))+geom_point(aes(y=log.OL, col=Species),size=4)+scale_colour_brewer(palette = "Dark2")
OL.plot
OL.plot2=OL.plot+xlab(expression(bold(log[10](ROB,mu*m^3))))+ylab(expression(bold(log[10](OL,mu*m^3))))+
  theme(panel.grid.major = element_blank(), panel.grid.minor = element_blank(),
        panel.border = element_blank(), panel.background = element_blank(),axis.line = element_line(color = 'black',size=0.8))
OL.plot2
OL.plot3=OL.plot2+theme(legend.title = element_blank())
OL.plot3
OL.plot4=OL.plot3+theme(legend.text = ggtext::element_markdown())+ # this part allows the italicsation throuigh ** later on in the code.
  scale_color_manual(name="Species", 
                     labels = c("***D. americana***", 
                                "***D. busckii***", 
                                "***D. funebris***", 
                                "***D. melanogaster***", 
                                "***D. pseudotalamancana***",
                                "***D. suzukii***"), 
                     values = c("D.americana"="#E65E25", 
                                "D.busckii"="#6C8DE0", 
                                "D.funebris"="#0B3F7A",
                                "D.melanogaster"="#5880AD", 
                                "D.pseudotalamanca"="#AD271F", 
                                "D.suzukii"="#E67153"))
OL.plot5=OL.plot4+theme(legend.justification=c(0,1),legend.position=c(0, 1.02),legend.background = element_blank(),
                  axis.title.x=element_text(size=15),axis.title.y=element_text(size=15),
                  axis.text.x=element_text(face="bold",size=11),axis.text.y=element_text(face="bold",size=11))
OL.plot5
OL.int=summary(OL.ROB)$coefficients[[1]]
OL.slp=summary(OL.ROB)$coefficients[[2]]
OL.plot6=OL.plot5+geom_abline(slope=OL.slp,intercept=OL.int,size=1.5,col="darkgrey")+theme(legend.position ="none")
OL.plot6

#AL~ROB
AL.plot=ggplot(bdata,aes(x=log.ROB))+geom_point(aes(y=log.AL, col=Species),size=4)+scale_colour_brewer(palette = "Dark2")
AL.plot
AL.plot2=AL.plot+xlab(expression(bold(log[10](ROB,mu*m^3))))+ylab(expression(bold(log[10](AL,mu*m^3))))+
  theme(panel.grid.major = element_blank(), panel.grid.minor = element_blank(),
        panel.border = element_blank(), panel.background = element_blank(),axis.line = element_line(color = 'black',size=0.8))
AL.plot2
AL.plot3=AL.plot2+theme(legend.title = element_blank())
AL.plot3
AL.plot4=AL.plot3+theme(legend.text = ggtext::element_markdown())+ # this part allows the italicsation throuigh ** later on in the code.
  scale_color_manual(name="Species", 
                     labels = c("***D. americana***", 
                                "***D. busckii***", 
                                "***D. funebris***", 
                                "***D. melanogaster***", 
                                "***D. pseudotalamancana***",
                                "***D. suzukii***"), 
                     values = c("D.americana"="#E65E25", 
                                "D.busckii"="#6C8DE0", 
                                "D.funebris"="#0B3F7A",
                                "D.melanogaster"="#5880AD", 
                                "D.pseudotalamanca"="#AD271F", 
                                "D.suzukii"="#E67153"))
AL.plot5=AL.plot4+theme(legend.justification=c(0,1),legend.position=c(0, 1.02),legend.background = element_blank(),
                        axis.title.x=element_text(size=15),axis.title.y=element_text(size=15),
                        axis.text.x=element_text(face="bold",size=11),axis.text.y=element_text(face="bold",size=11))
AL.plot5

AL.int=summary(AL.ROB)$coefficients[[1]]
AL.slp=summary(AL.ROB)$coefficients[[2]]
AL.plot6=AL.plot5+geom_abline(slope=AL.slp,intercept=AL.int,size=1.5,col="darkgrey")+theme(legend.position ="none")
AL.plot6

###save residuals separately and see how they scale to each other
OL.ROB.res=resid(OL.ROB)
OL.ROB.res

AL.ROB.res=resid(AL.ROB)
AL.ROB.res

bdata.res=cbind(bdata,AL.ROB.res,OL.ROB.res)
bdata.res
res.lm=lm(OL.ROB.res~AL.ROB.res)
summary(res.lm)
summary(res.lm)$fstatistic


#Fig 2SA'' -Residuals plot
plot.res=ggplot(bdata.res,aes(x=AL.ROB.res))+geom_point(aes(y=OL.ROB.res, col=Species),size=4)+scale_colour_brewer(palette = "Dark2")
plot.res
plot.res2=plot.res+xlab(expression(bold("residual AL volume")))+ylab(expression(bold("residual OL volume")))+
  theme(panel.grid.major = element_blank(), panel.grid.minor = element_blank(),
        panel.border = element_blank(), panel.background = element_blank(),axis.line = element_line(color = 'black',size=0.8))
plot.res2
plot.res3=plot.res2+theme(legend.title = element_blank())
plot.res3
plot.res4=plot.res3+theme(legend.text = ggtext::element_markdown())+ # this part allows the italicsation throuigh ** later on in the code.
  scale_color_manual(name="Species", 
                     labels = c("***D. americana***", 
                                "***D. busckii***", 
                                "***D. funebris***", 
                                "***D. melanogaster***", 
                                "***D. pseudotalamancana***",
                                "***D. suzukii***"), 
                     values = c("D.americana"="#E65E25", 
                                "D.busckii"="#6C8DE0", 
                                "D.funebris"="#0B3F7A",
                                "D.melanogaster"="#5880AD", 
                                "D.pseudotalamanca"="#AD271F", 
                                "D.suzukii"="#E67153"))
plot.res5=plot.res4+theme(legend.justification=c(0,1),legend.position=c(0, 1.02),legend.background = element_blank(),
                          axis.title.x=element_text(size=15),axis.title.y=element_text(size=15),
                          axis.text.x=element_text(face="bold",size=11),axis.text.y=element_text(face="bold",size=11))
plot.res5

#adding regression line from the residuals model
summary(res.lm)$coefficients[2,1] #get the coefficents position.
plot.res6=plot.res5+geom_abline(slope=summary(res.lm)$coefficients[2,1],intercept=summary(res.lm)$coefficients[1,1],size=1.5,col="darkgrey",linetype="dotted")
plot.res6

#Supplemental Figure - residual regressions & plots of individual species Fig S2C.

#americana
OL.ROB.am=lm(log.OL~log.ROB, data=subset(bdata, Species=="D.americana"))
summary(OL.ROB.am)
#insi.
OL.ROB.am.res=resid(OL.ROB.am)

AL.ROB.am=lm(log.AL~log.ROB, data=subset(bdata, Species=="D.americana"))
summary(AL.ROB.am)
#insi.
AL.ROB.am.res=resid(AL.ROB.am)

res.data.am=data.frame(subset(bdata,Species=="D.americana"),AL.ROB.am.res,OL.ROB.am.res)
res.data.am
am.res.plot=ggplot(res.data.am,aes(AL.ROB.am.res, OL.ROB.am.res))+ geom_point(aes(),size=4,color="#E65E25")+
  geom_smooth(method = "lm", se=FALSE,color="#E65E25",size=1.5,linetype="dotted")+
  theme(panel.grid.major = element_blank(), panel.grid.minor = element_blank(),
        panel.border = element_blank(), panel.background = element_blank(),
        axis.line = element_line(color = 'black',size=0.8),legend.position="None", axis.title = element_blank())
am.res.plot

summary(lm(OL.ROB.am.res~AL.ROB.am.res))
#insi

#busckii
OL.ROB.bu=lm(log.OL~log.ROB, data=subset(bdata, Species=="D.busckii"))
summary(OL.ROB.bu)
summary(OL.ROB.bu)$fstatistic

#sign. slope estimate 0.85 . p 0.001
OL.ROB.bu.res=resid(OL.ROB.bu)

AL.ROB.bu=lm(log.AL~log.ROB, data=subset(bdata, Species=="D.busckii"))
summary(AL.ROB.bu)
#insi.
AL.ROB.bu.res=resid(AL.ROB.bu)

res.data.bu=data.frame(subset(bdata,Species=="D.busckii"),AL.ROB.bu.res,OL.ROB.bu.res)
res.data.bu
bu.res.plot=ggplot(res.data.bu,aes(AL.ROB.bu.res, OL.ROB.bu.res))+ geom_point(aes(),size=4,color="#6C8DE0")+
  geom_smooth(method = "lm", se=FALSE,color="#6C8DE0",size=1.5,linetype="dotted")+
  theme(panel.grid.major = element_blank(), panel.grid.minor = element_blank(),
        panel.border = element_blank(), panel.background = element_blank(),
        axis.line = element_line(color = 'black',size=0.8),legend.position="None",  axis.title = element_blank())
bu.res.plot

summary(lm(OL.ROB.bu.res~AL.ROB.bu.res))
#insi

#funebris
OL.ROB.fu=lm(log.OL~log.ROB, data=subset(bdata, Species=="D.funebris"))
summary(OL.ROB.fu)
#insi
OL.ROB.fu.res=resid(OL.ROB.fu)

AL.ROB.fu=lm(log.AL~log.ROB, data=subset(bdata, Species=="D.funebris"))
summary(AL.ROB.fu)
#insi.
AL.ROB.fu.res=resid(AL.ROB.fu)

res.data.fu=data.frame(subset(bdata,Species=="D.funebris"),AL.ROB.fu.res,OL.ROB.fu.res)
res.data.fu
fu.res.plot=ggplot(res.data.fu,aes(AL.ROB.fu.res, OL.ROB.fu.res))+ geom_point(aes(),size=4,color="#0B3F7A")+
  geom_smooth(method = "lm", se=FALSE,color="#0B3F7A",size=1.5,linetype="dotted")+
  theme(panel.grid.major = element_blank(), panel.grid.minor = element_blank(),
        panel.border = element_blank(), panel.background = element_blank(),
        axis.line = element_line(color = 'black',size=0.8),legend.position="None",  axis.title = element_blank())
fu.res.plot

summary(lm(OL.ROB.fu.res~AL.ROB.fu.res))
#significant!

#melanogaster
OL.ROB.me=lm(log.OL~log.ROB, data=subset(bdata, Species=="D.melanogaster"))
summary(OL.ROB.me)
#insi
OL.ROB.me.res=resid(OL.ROB.me)

AL.ROB.me=lm(log.AL~log.ROB, data=subset(bdata, Species=="D.melanogaster"))
summary(AL.ROB.me)
#insi.
AL.ROB.me.res=resid(AL.ROB.me)

res.data.me=data.frame(subset(bdata,Species=="D.melanogaster"),AL.ROB.me.res,OL.ROB.me.res)
res.data.me
me.res.plot=ggplot(res.data.me,aes(AL.ROB.me.res, OL.ROB.me.res))+ geom_point(aes(),size=4,color="#5880AD")+
  geom_smooth(method = "lm", se=FALSE,color="#5880AD",size=1.5,linetype="dotted")+
  theme(panel.grid.major = element_blank(), panel.grid.minor = element_blank(),
        panel.border = element_blank(), panel.background = element_blank(),
        axis.line = element_line(color = 'black',size=0.8),legend.position="None",  axis.title = element_blank())
me.res.plot

#shows a negative relationship.
summary(lm(OL.ROB.me.res~AL.ROB.me.res))
#which is insignificant!

#pseudotalamancana
OL.ROB.ps=lm(log.OL~log.ROB, data=subset(bdata, Species=="D.pseudotalamanca"))
summary(OL.ROB.ps)
#insi
OL.ROB.ps.res=resid(OL.ROB.ps)

AL.ROB.ps=lm(log.AL~log.ROB, data=subset(bdata, Species=="D.pseudotalamanca"))
summary(AL.ROB.ps)
#insi.
AL.ROB.ps.res=resid(AL.ROB.ps)

res.data.ps=data.frame(subset(bdata,Species=="D.pseudotalamanca"),AL.ROB.ps.res,OL.ROB.ps.res)
res.data.ps
ps.res.plot=ggplot(res.data.ps,aes(AL.ROB.ps.res, OL.ROB.ps.res))+geom_point(aes(),size=4,color="#AD271F")+
  geom_smooth(method = "lm", se=FALSE,color="#AD271F",size=1.5,linetype="dotted")+
  theme(panel.grid.major = element_blank(), panel.grid.minor = element_blank(),
        panel.border = element_blank(), panel.background = element_blank(),
        axis.line = element_line(color = 'black',size=0.8),legend.position="None", axis.title = element_blank())
ps.res.plot
summary(lm(OL.ROB.ps.res~AL.ROB.ps.res))
#insi

#suzukii
OL.ROB.su=lm(log.OL~log.ROB, data=subset(bdata, Species=="D.suzukii"))
summary(OL.ROB.su)
#significant. slope 0.98
OL.ROB.su.res=resid(OL.ROB.su)

AL.ROB.su=lm(log.AL~log.ROB, data=subset(bdata, Species=="D.suzukii"))
summary(AL.ROB.su)
#insi.
AL.ROB.su.res=resid(AL.ROB.su)

res.data.su=data.frame(subset(bdata,Species=="D.suzukii"),AL.ROB.su.res,OL.ROB.su.res)
res.data.su
su.res.plot=ggplot(res.data.su,aes(AL.ROB.su.res, OL.ROB.su.res))+geom_point(aes(),size=4,color="#E67153")+
  geom_smooth(method = "lm", se=FALSE,color="#E67153",size=1.5,linetype="dotted")+
  theme(panel.grid.major = element_blank(), panel.grid.minor = element_blank(),
        panel.border = element_blank(), panel.background = element_blank(),
        axis.line = element_line(color = 'black',size=0.8),legend.position="None",axis.title = element_blank())

su.res.plot

#shows a negative relationship.
summary(lm(OL.ROB.su.res~AL.ROB.su.res))
#which is insignificant!

comp.plot=ggarrange(bu.res.plot, fu.res.plot,me.res.plot,am.res.plot, ps.res.plot,su.res.plot, 
                    # labels = c("A", "B", "C", "D", "E", "F"),
                    ncol = 3, nrow = 2)
comp.plot
ggsave("singlespecbrains.png", dpi=600,comp.plot, width = 8, height = 5)


######## But do different species have different slopes? smatr.
#no p value adjustment as N per species not too high, so overconservative.
#elevation testing, as common slopes are tested with it.
sma.OL.ROB.m.el=sma(log.OL~log.ROB+Species,multcomp=T,data=bdata)
summary(sma.OL.ROB.m.el)
#no slope differences, but elevation differences
plot(sma.OL.ROB.m.el)


sma.AL.ROB.m.el=sma(log.AL~log.ROB+Species,multcomp=T,data=bdata)
summary(sma.AL.ROB.m.el)
#no slope differences, but elevation differences
plot(sma.AL.ROB.m.el)

#extract relevant portions for supporting info
write.table(sma.OL.ROB.m.el$multcompresult,file = "C:\\Work_temporary\\R-files\\OL-pair-results.txt",sep = "\t", row.names = TRUE)
write.table(sma.AL.ROB.m.el$multcompresult,file = "C:\\Work_temporary\\R-files\\AL-pair-results.txt",sep = "\t", row.names = TRUE)
write.table(sma.OL.ROB.m.el$groupsummary,file = "C:\\Work_temporary\\R-files\\OL-reg-results.txt",sep = "\t", row.names = TRUE)
write.table(sma.AL.ROB.m.el$groupsummary,file = "C:\\Work_temporary\\R-files\\AL-reg-results.txt",sep = "\t", row.names = TRUE)

#Fig 2 A and C - plot of the smatr results
#based on Brain regression models plot. line 126
#for it to work we need to extract intercept and slope from the smatr models.
sma.OL.coefs=data.frame(Type = 1:6,coef(sma.OL.ROB.m.el))
sma.OL.coefs

sma.AL.coefs=data.frame(Type = 1:6,coef(sma.AL.ROB.m.el))
sma.AL.coefs

sma.OL.coefs[1,2]

#Fig 2 A
OL.plot.sma=OL.plot5+theme(legend.position ="none")+
  geom_segment(aes(x = min(log.ROB[which(Species=='D.americana')]), xend = max(log.ROB[which(Species=='D.americana')]), 
                   y = sma.OL.coefs[1,2] + sma.OL.coefs[1,3]*min(log.ROB[which(Species=='D.americana')]), yend = sma.OL.coefs[1,2]+
                     sma.OL.coefs[1,3]*max(log.ROB[which(Species=='D.americana')])),colour="#E65E25",size=1)+
  
  geom_segment(aes(x = min(log.ROB[which(Species=='D.busckii')]), xend = max(log.ROB[which(Species=='D.busckii')]), 
                   y = sma.OL.coefs[2,2] + sma.OL.coefs[2,3]*min(log.ROB[which(Species=='D.busckii')]), yend = sma.OL.coefs[2,2]+
                     sma.OL.coefs[2,3]*max(log.ROB[which(Species=='D.busckii')])),colour="#6C8DE0",size=1)+
  
  geom_segment(aes(x = min(log.ROB[which(Species=='D.funebris')]), xend = max(log.ROB[which(Species=='D.funebris')]), 
                   y = sma.OL.coefs[3,2] + sma.OL.coefs[3,3]*min(log.ROB[which(Species=='D.funebris')]), yend = sma.OL.coefs[3,2]+
                     sma.OL.coefs[3,3]*max(log.ROB[which(Species=='D.funebris')])),colour="#0B3F7A",size=1)+
  
  geom_segment(aes(x = min(log.ROB[which(Species=='D.melanogaster')]), xend = max(log.ROB[which(Species=='D.melanogaster')]), 
                   y = sma.OL.coefs[4,2] + sma.OL.coefs[4,3]*min(log.ROB[which(Species=='D.melanogaster')]), yend = sma.OL.coefs[4,2]+
                     sma.OL.coefs[4,3]*max(log.ROB[which(Species=='D.melanogaster')])),colour="#5880AD",size=1)+
  
  geom_segment(aes(x = min(log.ROB[which(Species=='D.pseudotalamanca')]), xend = max(log.ROB[which(Species=='D.pseudotalamanca')]), 
                   y = sma.OL.coefs[5,2] + sma.OL.coefs[5,3]*min(log.ROB[which(Species=='D.pseudotalamanca')]), yend = sma.OL.coefs[5,2]+
                     sma.OL.coefs[5,3]*max(log.ROB[which(Species=='D.pseudotalamanca')])),colour="#AD271F",size=1)+
  
  geom_segment(aes(x = min(log.ROB[which(Species=='D.suzukii')]), xend = max(log.ROB[which(Species=='D.suzukii')]), 
                   y = sma.OL.coefs[6,2] + sma.OL.coefs[6,3]*min(log.ROB[which(Species=='D.suzukii')]), yend = sma.OL.coefs[6,2]+
                     sma.OL.coefs[6,3]*max(log.ROB[which(Species=='D.suzukii')])),colour="#E67153",size=1)  
OL.plot.sma

#Fig 2 C
AL.plot.sma=AL.plot5+theme(legend.position ="none")+
  geom_segment(aes(x = min(log.ROB[which(Species=='D.americana')]), xend = max(log.ROB[which(Species=='D.americana')]), 
                   y = sma.AL.coefs[1,2] + sma.AL.coefs[1,3]*min(log.ROB[which(Species=='D.americana')]), yend = sma.AL.coefs[1,2]+
                     sma.AL.coefs[1,3]*max(log.ROB[which(Species=='D.americana')])),colour="#E65E25",size=1)+
  
  geom_segment(aes(x = min(log.ROB[which(Species=='D.busckii')]), xend = max(log.ROB[which(Species=='D.busckii')]), 
                   y = sma.AL.coefs[2,2] + sma.AL.coefs[2,3]*min(log.ROB[which(Species=='D.busckii')]), yend = sma.AL.coefs[2,2]+
                     sma.AL.coefs[2,3]*max(log.ROB[which(Species=='D.busckii')])),colour="#6C8DE0",size=1)+
  
  geom_segment(aes(x = min(log.ROB[which(Species=='D.funebris')]), xend = max(log.ROB[which(Species=='D.funebris')]), 
                   y = sma.AL.coefs[3,2] + sma.AL.coefs[3,3]*min(log.ROB[which(Species=='D.funebris')]), yend = sma.AL.coefs[3,2]+
                     sma.AL.coefs[3,3]*max(log.ROB[which(Species=='D.funebris')])),colour="#0B3F7A",size=1)+
  
  geom_segment(aes(x = min(log.ROB[which(Species=='D.melanogaster')]), xend = max(log.ROB[which(Species=='D.melanogaster')]), 
                   y = sma.AL.coefs[4,2] + sma.AL.coefs[4,3]*min(log.ROB[which(Species=='D.melanogaster')]), yend = sma.AL.coefs[4,2]+
                     sma.AL.coefs[4,3]*max(log.ROB[which(Species=='D.melanogaster')])),colour="#5880AD",size=1)+
  
  geom_segment(aes(x = min(log.ROB[which(Species=='D.pseudotalamanca')]), xend = max(log.ROB[which(Species=='D.pseudotalamanca')]), 
                   y = sma.AL.coefs[5,2] + sma.AL.coefs[5,3]*min(log.ROB[which(Species=='D.pseudotalamanca')]), yend = sma.AL.coefs[5,2]+
                     sma.AL.coefs[5,3]*max(log.ROB[which(Species=='D.pseudotalamanca')])),colour="#AD271F",size=1)+
  
  geom_segment(aes(x = min(log.ROB[which(Species=='D.suzukii')]), xend = max(log.ROB[which(Species=='D.suzukii')]), 
                   y = sma.AL.coefs[6,2] + sma.AL.coefs[6,3]*min(log.ROB[which(Species=='D.suzukii')]), yend = sma.AL.coefs[6,2]+
                     sma.AL.coefs[6,3]*max(log.ROB[which(Species=='D.suzukii')])),colour="#E67153",size=1)
AL.plot.sma

# Disc data - Fig 2  -------------------------------------------------------

#we first calculated the rest of disc (ROD) value after determining total disc size in Fiji. We did this with reference
#to each indvidual if possible, which was the case for the 6 candidate species also used in the brain analysis. We also calculated total
#disc size for 8 other species, but where we couldnt connect the data points to individual scans. Hence for these
#we did species average analysis in BayesTraits. 
##
#but first look at the six candidate species on an individual level.
##
ddata=read.table(file="KeeseyDiscs_6CandiSpecies_MF.txt", sep="\t", header=TRUE)
ddata

#basic models first
fullD.lm=lm(log.eyep~log.rod+log.antp+Species, data=ddata)
summary(fullD.lm)
summary(fullD.lm)$fstatistic

#rod insignificant. antp significant, and positively correlated.
#first see species effect.
redD.lm=lm(log.eyep~log.rod+log.antp, data=ddata)
summary(redD.lm)

anova(fullD.lm,redD.lm,test="F")

#lets exclude rod
ea.lm=lm(log.eyep~log.antp+Species, data=ddata)
summary(ea.lm)
summary(ea.lm)$fstatistic
#still nearly isometric 0.94.

ea.lm.wosp=lm(log.eyep~log.antp, data=ddata)
summary(ea.lm.wosp)
anova(ea.lm,ea.lm.wosp,test="F")
#significant species effects.

#lets first plot eye vs antennal portion.
#for plotting first get values for regression line
summary(ea.lm)$coefficients #get the coefficents position.
summary(ea.lm)$coefficients
DiscEAplot=ggplot(ddata,aes(x=log.antp,y=log.eyep, col=Species))+geom_point(size=4)+scale_colour_brewer(palette = "Dark2")+
  xlab(expression(bold(log[10](ADp,mu*m^2))))+ylab(expression(bold(log[10](EDp,mu*m^2))))+
  theme(panel.grid.major = element_blank(), panel.grid.minor = element_blank(),
        panel.border = element_blank(), panel.background = element_blank(),axis.line = element_line(color = 'black',size=0.8))+
  theme(legend.title = element_blank())
DiscEAplot
DiscEAplot2=DiscEAplot+geom_abline(slope=summary(ea.lm.wosp)$coefficients[2,1],intercept=summary(ea.lm.wosp)$coefficients[1,1],size=1.5,col="black")
DiscEAplot2
DiscEAplot3=DiscEAplot2+theme(legend.text = ggtext::element_markdown())+ # this part allows the italicsation throuigh ** later on in the code.
  scale_color_manual(name="Species", 
                     labels = c("***D. americana***", 
                                "***D. busckii***", 
                                "***D. funebris***", 
                                "***D. melanogaster***", 
                                "***D. pseudotalamancana***",
                                "***D. suzukii***"), 
                     values = c("D.americana"="#E65E25", 
                                "D.busckii"="#6C8DE0", 
                                "D.funebris"="#0B3F7A",
                                "D.melanogaster"="#5880AD", 
                                "D.pseudotalamancana"="#AD271F", 
                                "D.suzukii"="#E67153"))
DiscEAplot4=DiscEAplot3+theme(legend.justification=c(0,1),legend.position=c(0, 1.02),legend.background = element_blank(),
                              axis.title.x=element_text(size=15),axis.title.y=element_text(size=15),
                              axis.text.x=element_text(face="bold",size=11),axis.text.y=element_text(face="bold",size=11))
DiscEAplot4
#this is for Fig S3B.

#now lets first look at the 14 species overall, using BayesTraits and a pruned tree.

#For this we needed to do some tree pruning here.
library(caper)
library(ape)
library(nlme)
library(geiger)
rm(list=ls())
setwd("C:/Work_temporary/R-files")
Bdata=read.table(file="BT_Keesey_Disc_species-avg.txt", sep="\t", header=TRUE,row.names=1)
Bdata
Btree=read.nexus("Keesey_Ultrametric_tree.nexus")
prune=name.check(Btree,Bdata)
prune
#remove species in tree file not in data and save in other object.
Btree.prune=drop.tip(Btree, prune$tree_not_data)
Btree.prune
name.check(Btree.prune,Bdata)
#okay. Try and save new object.
write.nexus(Btree.prune,file="Keesey_ultramet_Disc_prune")

#now, what follows is the BayesTraits analysis, of which we now plot the results.
discavgdata=read.table(file="Keesey_Disc_species-avg_CIs-etc.txt", sep="\t", header=TRUE)
disc.avg.plot=ggplot(discavgdata,aes(x=log.antp))+geom_point(aes(y=log.eyep), size=4,color="black")+scale_colour_brewer(palette = "Dark2")+
  geom_abline(intercept=0.348706740424549, slope=1.07523024117463, size=1.5,color="grey")+
  xlab(expression(bold(log[10](ADp,mu*m^2))))+ylab(expression(bold(log[10](EDp,mu*m^2))))+
  theme(panel.grid.major = element_blank(), panel.grid.minor = element_blank(),
        panel.border = element_blank(), panel.background = element_blank(),axis.line = element_line(color = 'black',size=0.8))+
  theme(legend.title = element_blank(),
        axis.title.x=element_text(size=15),axis.title.y=element_text(size=15),
        axis.text.x=element_text(face="bold",size=11),axis.text.y=element_text(face="bold",size=11))
disc.avg.plot	
disc.avg.plot_CI=disc.avg.plot	+geom_ribbon(aes(ymin=eyep_CIlwr,ymax=eyep_CIupr), linetype=2, alpha=0.1)
disc.avg.plot_CI
#this is for Fig S3A.

##
#okay lets go back to the six candidate species and check 1. single regression models and 2. corrected regression first, as well as 3. smatr later.
##1.
eyep.rod=lm(log.eyep~log.rod+Species,data=ddata)
summary(eyep.rod)
summary(eyep.rod)$fstatistic

#beta 0.38

antp.rod=lm(log.antp~log.rod+Species,data=ddata)
summary(antp.rod)
summary(antp.rod)$fstatistic
#beta 0.42

#2. lets set up a regression of these residuals, as control to recapture the ADp-EDp plots from earlier, but in relative size.
eyep.rod.res=resid(eyep.rod)
eyep.rod.res

antp.rod.res=resid(antp.rod)
antp.rod.res

ddata.res=cbind(ddata,antp.rod.res,eyep.rod.res)
ddata.res

disc.res.lm=lm(eyep.rod.res~antp.rod.res)
summary(disc.res.lm)
summary(disc.res.lm)$fstatistic


disc.plot.res=ggplot(ddata.res,aes(x=antp.rod.res))+geom_point(aes(y=eyep.rod.res, col=Species),size=4)+scale_colour_brewer(palette = "Dark2")
disc.plot.res
disc.plot.res2=disc.plot.res+xlab(expression(bold("residual ADp")))+ylab(expression(bold("residual EDp")))+
  theme(panel.grid.major = element_blank(), panel.grid.minor = element_blank(),
        panel.border = element_blank(), panel.background = element_blank(),axis.line = element_line(color = 'black',size=0.8))
disc.plot.res2
disc.plot.res3=disc.plot.res2+theme(legend.title = element_blank())
disc.plot.res3
disc.plot.res4=disc.plot.res3+theme(legend.text = ggtext::element_markdown())+ # this part allows the italicsation throuigh ** later on in the code.
  scale_color_manual(name="Species", 
                     labels = c("***D. americana***", 
                                "***D. busckii***", 
                                "***D. funebris***", 
                                "***D. melanogaster***", 
                                "***D. pseudotalamancana***",
                                "***D. suzukii***"), 
                     values = c("D.americana"="#E65E25", 
                                "D.busckii"="#6C8DE0", 
                                "D.funebris"="#0B3F7A",
                                "D.melanogaster"="#5880AD", 
                                "D.pseudotalamancana"="#AD271F", 
                                "D.suzukii"="#E67153"))
disc.plot.res5=disc.plot.res4+theme(legend.justification=c(0,1),legend.position=c(0, 1.02),legend.background = element_blank(),
                                    axis.title.x=element_text(size=15),axis.title.y=element_text(size=15),
                                    axis.text.x=element_text(face="bold",size=11),axis.text.y=element_text(face="bold",size=11))
disc.plot.res5
summary(disc.res.lm)$coefficients #get the coefficents position.
disc.plot.res6=disc.plot.res5+geom_abline(slope=summary(disc.res.lm)$coefficients[2,1],intercept=summary(disc.res.lm)$coefficients[1,1],size=1.5,col="darkgrey")
disc.plot.res6
#this is FigS3C

#lets plot the portion specific plots eye ~ rod, ant + rod
#Fig 2D
eye.rod.plot=ggplot(ddata,aes(x=log.rod))+geom_point(aes(y=log.eyep, col=Species),size=4)+scale_colour_brewer(palette = "Dark2")
eye.rod.plot
eye.rod.plot2=eye.rod.plot+xlab(expression(bold(log[10](ROD,mu*m^2))))+ylab(expression(bold(log[10](EDp,mu*m^2))))+
  theme(panel.grid.major = element_blank(), panel.grid.minor = element_blank(),
        panel.border = element_blank(), panel.background = element_blank(),axis.line = element_line(color = 'black',size=0.8),
        axis.title.x=element_text(size=15),axis.title.y=element_text(size=15),
        axis.text.x=element_text(face="bold",size=11),axis.text.y=element_text(face="bold",size=11))
eye.rod.plot2
eye.rod.plot3=eye.rod.plot2+theme(legend.title = element_blank())
eye.rod.plot3
eye.rod.plot4=eye.rod.plot3+theme(legend.text = ggtext::element_markdown())+ # this part allows the italicsation throuigh ** later on in the code.
  scale_color_manual(name="Species", 
                     labels = c("***D. americana***", 
                                "***D. busckii***", 
                                "***D. funebris***", 
                                "***D. melanogaster***", 
                                "***D. pseudotalamancana***",
                                "***D. suzukii***"), 
                     values = c("D.americana"="#E65E25", 
                                "D.busckii"="#6C8DE0", 
                                "D.funebris"="#0B3F7A",
                                "D.melanogaster"="#5880AD", 
                                "D.pseudotalamancana"="#AD271F", 
                                "D.suzukii"="#E67153"))
eye.rod.plot4
eye.rod.plot5=eye.rod.plot4+theme(legend.justification=c(0,1),legend.position=c(0, 1.02),legend.background = element_blank())
eye.rod.plot5

#regression line
eyep.rod=lm(log.eyep~log.rod+Species,data=ddata)
eyep.int=summary(eyep.rod)$coefficients[[1]]
eyep.slp=summary(eyep.rod)$coefficients[[2]]

eye.rod.plot6=eye.rod.plot5+geom_abline(slope=eyep.slp,intercept=eyep.int,size=1.5,col="darkgrey")
eye.rod.plot6

#as the regression with species as a factor gives an unusual regression line, illustrating strong species effects...
#...we also wanted to add a standard regression line to it, in red.

eyep.rod.s=lm(log.eyep~log.rod,data=ddata)
summary(eyep.rod.s)
summary(eyep.rod.s)$fstatistic

anova(eyep.rod,eyep.rod.s,test="F")

eyep.int.s=summary(eyep.rod.s)$coefficients[[1]]
eyep.int.s
eyep.slp.s=summary(eyep.rod.s)$coefficients[[2]]
eyep.slp.s

eye.rod.plot7=eye.rod.plot6+geom_abline(slope=eyep.slp.s,intercept=eyep.int.s,size=1.5,col="red")
eye.rod.plot7
#Fig S3D


##
antp.rod=lm(log.antp~log.rod+Species,data=ddata)
summary(antp.rod)
antp.int=summary(antp.rod)$coefficients[[1]]
antp.int
antp.slp=summary(antp.rod)$coefficients[[2]]
antp.slp

antp.rod.s=lm(log.antp~log.rod,data=ddata)
summary(antp.rod.s)
summary(antp.rod.s)$fstatistic

anova(antp.rod,antp.rod.s,test="F")

antp.int.s=summary(antp.rod.s)$coefficients[[1]]
antp.int.s
antp.slp.s=summary(antp.rod.s)$coefficients[[2]]
antp.slp.s

#Fig 2D and Fig S3D'
ant.rod.plot=ggplot(ddata,aes(x=log.rod))+geom_point(aes(y=log.antp, col=Species),size=4)+scale_colour_brewer(palette = "Dark2")
ant.rod.plot

ant.rod.plot2=ant.rod.plot+xlab(expression(bold(log[10](ROD,mu*m^2))))+ylab(expression(bold(log[10](ADp,mu*m^2))))+
  theme(panel.grid.major = element_blank(), panel.grid.minor = element_blank(),
        panel.border = element_blank(), panel.background = element_blank(),axis.line = element_line(color = 'black',size=0.8),
        axis.title.x=element_text(size=15),axis.title.y=element_text(size=15),
        axis.text.x=element_text(face="bold",size=11),axis.text.y=element_text(face="bold",size=11))
ant.rod.plot2
ant.rod.plot3=ant.rod.plot2+theme(legend.title = element_blank())
ant.rod.plot3
ant.rod.plot4=ant.rod.plot3+theme(legend.text = ggtext::element_markdown())+ # this part allows the italicsation throuigh ** later on in the code.
  scale_color_manual(name="Species", 
                     labels = c("***D. americana***", 
                                "***D. busckii***", 
                                "***D. funebris***", 
                                "***D. melanogaster***", 
                                "***D. pseudotalamancana***",
                                "***D. suzukii***"), 
                     values = c("D.americana"="#E65E25", 
                                "D.busckii"="#6C8DE0", 
                                "D.funebris"="#0B3F7A",
                                "D.melanogaster"="#5880AD", 
                                "D.pseudotalamancana"="#AD271F", 
                                "D.suzukii"="#E67153"))
ant.rod.plot5=ant.rod.plot4+theme(legend.justification=c(0,1),legend.position=c(0, 1.02),legend.background = element_blank())
ant.rod.plot5
ant.rod.plot6=ant.rod.plot5+geom_abline(slope=antp.slp,intercept=antp.int,size=1.5,col="darkgrey")
ant.rod.plot6
ant.rod.plot7=ant.rod.plot6+geom_abline(slope=antp.slp.s,intercept=antp.int.s,size=1.5,col="red")
ant.rod.plot7
#Fig S3D'


#now smatr
#smatr eye portion
#slopes test
sma.eyep.rod=sma(log.eyep~log.rod*Species,multcomp=T,data=ddata)
summary(sma.eyep.rod)
#slopes same.
###
#elevation test
sma.eyep.rod.el=sma(log.eyep~log.rod+Species,multcomp=T,data=ddata)
summary(sma.eyep.rod.el)


sma.antp.rod=sma(log.antp~log.rod*Species,multcomp=T,data=ddata)
summary(sma.antp.rod)
#slopes same.
###
#elevation test
sma.antp.rod.el=sma(log.antp~log.rod+Species,multcomp=T,data=ddata)
summary(sma.antp.rod.el)


#elevation differenes.

#lets extract all the necessary values for supporting info into a file.

write.table(sma.eyep.rod.el$multcompresult,file = "C:\\Work_temporary\\R-files\\EDP-pair-results.txt",sep = "\t", row.names = TRUE)
write.table(sma.antp.rod.el$multcompresult,file = "C:\\Work_temporary\\R-files\\ADP-pair-results.txt",sep = "\t", row.names = TRUE)
write.table(sma.eyep.rod.el$groupsummary,file = "C:\\Work_temporary\\R-files\\EDP-reg-results.txt",sep = "\t", row.names = TRUE)
write.table(sma.antp.rod.el$groupsummary,file = "C:\\Work_temporary\\R-files\\ADP-reg-results.txt",sep = "\t", row.names = TRUE)


#okay lets plot it.
sma.eyep.coefs=data.frame(Type = 1:6,coef(sma.eyep.rod.el))
sma.eyep.coefs

sma.antp.coefs=data.frame(Type = 1:6,coef(sma.antp.rod.el))
sma.antp.coefs

#lets use the previous EDp~ROD and ADp~ROD plots but without their regression lines.
#Fig2B
eye.rod.plot.sma=eye.rod.plot5+theme(legend.position ="none")+
  geom_segment(aes(x = min(log.rod[which(Species=='D.americana')]), xend = max(log.rod[which(Species=='D.americana')]), 
                   y = sma.eyep.coefs[1,2] + sma.eyep.coefs[1,3]*min(log.rod[which(Species=='D.americana')]), yend = sma.eyep.coefs[1,2]+
                     sma.eyep.coefs[1,3]*max(log.rod[which(Species=='D.americana')])),colour="#E65E25",size=1.5)+
  
  geom_segment(aes(x = min(log.rod[which(Species=='D.busckii')]), xend = max(log.rod[which(Species=='D.busckii')]), 
                   y = sma.eyep.coefs[2,2] + sma.eyep.coefs[2,3]*min(log.rod[which(Species=='D.busckii')]), yend = sma.eyep.coefs[2,2]+
                     sma.eyep.coefs[2,3]*max(log.rod[which(Species=='D.busckii')])),colour="#6C8DE0",size=1.5)+
  
  geom_segment(aes(x = min(log.rod[which(Species=='D.funebris')]), xend = max(log.rod[which(Species=='D.funebris')]), 
                   y = sma.eyep.coefs[3,2] + sma.eyep.coefs[3,3]*min(log.rod[which(Species=='D.funebris')]), yend = sma.eyep.coefs[3,2]+
                     sma.eyep.coefs[3,3]*max(log.rod[which(Species=='D.funebris')])),colour="#0B3F7A",size=1.5)+
  
  geom_segment(aes(x = min(log.rod[which(Species=='D.melanogaster')]), xend = max(log.rod[which(Species=='D.melanogaster')]), 
                   y = sma.eyep.coefs[4,2] + sma.eyep.coefs[4,3]*min(log.rod[which(Species=='D.melanogaster')]), yend = sma.eyep.coefs[4,2]+
                     sma.eyep.coefs[4,3]*max(log.rod[which(Species=='D.melanogaster')])),colour="#5880AD",size=1.5)+
  
  geom_segment(aes(x = min(log.rod[which(Species=='D.pseudotalamancana')]), xend = max(log.rod[which(Species=='D.pseudotalamancana')]), 
                   y = sma.eyep.coefs[5,2] + sma.eyep.coefs[5,3]*min(log.rod[which(Species=='D.pseudotalamancana')]), yend = sma.eyep.coefs[5,2]+
                     sma.eyep.coefs[5,3]*max(log.rod[which(Species=='D.pseudotalamancana')])),colour="#AD271F",size=1.5)+
  
  geom_segment(aes(x = min(log.rod[which(Species=='D.suzukii')]), xend = max(log.rod[which(Species=='D.suzukii')]), 
                   y = sma.eyep.coefs[6,2] + sma.eyep.coefs[6,3]*min(log.rod[which(Species=='D.suzukii')]), yend = sma.eyep.coefs[6,2]+
                     sma.eyep.coefs[6,3]*max(log.rod[which(Species=='D.suzukii')])),colour="#E67153",size=1.5)
eye.rod.plot.sma

#Fig2D
ant.rod.plot.sma=ant.rod.plot5+theme(legend.position ="none")+
  geom_segment(aes(x = min(log.rod[which(Species=='D.americana')]), xend = max(log.rod[which(Species=='D.americana')]), 
                   y = sma.antp.coefs[1,2] + sma.antp.coefs[1,3]*min(log.rod[which(Species=='D.americana')]), yend = sma.antp.coefs[1,2]+
                     sma.antp.coefs[1,3]*max(log.rod[which(Species=='D.americana')])),colour="#E65E25",size=1.5)+
  
  geom_segment(aes(x = min(log.rod[which(Species=='D.busckii')]), xend = max(log.rod[which(Species=='D.busckii')]), 
                   y = sma.antp.coefs[2,2] + sma.antp.coefs[2,3]*min(log.rod[which(Species=='D.busckii')]), yend = sma.antp.coefs[2,2]+
                     sma.antp.coefs[2,3]*max(log.rod[which(Species=='D.busckii')])),colour="#6C8DE0",size=1.5)+
  
  geom_segment(aes(x = min(log.rod[which(Species=='D.funebris')]), xend = max(log.rod[which(Species=='D.funebris')]), 
                   y = sma.antp.coefs[3,2] + sma.antp.coefs[3,3]*min(log.rod[which(Species=='D.funebris')]), yend = sma.antp.coefs[3,2]+
                     sma.antp.coefs[3,3]*max(log.rod[which(Species=='D.funebris')])),colour="#0B3F7A",size=1.5)+
  
  geom_segment(aes(x = min(log.rod[which(Species=='D.melanogaster')]), xend = max(log.rod[which(Species=='D.melanogaster')]), 
                   y = sma.antp.coefs[4,2] + sma.antp.coefs[4,3]*min(log.rod[which(Species=='D.melanogaster')]), yend = sma.antp.coefs[4,2]+
                     sma.antp.coefs[4,3]*max(log.rod[which(Species=='D.melanogaster')])),colour="#5880AD",size=1.5)+
  
  geom_segment(aes(x = min(log.rod[which(Species=='D.pseudotalamancana')]), xend = max(log.rod[which(Species=='D.pseudotalamancana')]), 
                   y = sma.antp.coefs[5,2] + sma.antp.coefs[5,3]*min(log.rod[which(Species=='D.pseudotalamancana')]), yend = sma.antp.coefs[5,2]+
                     sma.antp.coefs[5,3]*max(log.rod[which(Species=='D.pseudotalamancana')])),colour="#AD271F",size=1.5)+
  
  geom_segment(aes(x = min(log.rod[which(Species=='D.suzukii')]), xend = max(log.rod[which(Species=='D.suzukii')]), 
                   y = sma.antp.coefs[6,2] + sma.antp.coefs[6,3]*min(log.rod[which(Species=='D.suzukii')]), yend = sma.antp.coefs[6,2]+
                     sma.antp.coefs[6,3]*max(log.rod[which(Species=='D.suzukii')])),colour="#E67153",size=1.5)
ant.rod.plot.sma


#assemble for fig 2
fig2.plot=ggarrange(OL.plot.sma,AL.plot.sma, eye.rod.plot.sma, ant.rod.plot.sma, 
                         # labels = c("A", "B", "C", "D"),
                         ncol = 4, nrow = 1)
fig2.plot
  ggsave("fig2.plot.png", dpi=600,fig2.plot, width = 16, height = 5)

  
#assemble for Fig s3 part A
figS3.disc.plotA=ggarrange(disc.avg.plot_CI, DiscEAplot4, disc.plot.res6, 
                    # labels = c("A", "B", "C", "D"),
                    ncol = 3, nrow = 1,widths=1000,heights=300)
figS3.disc.plotA
ggsave("figS3discplotA.png", dpi=600,figS3.disc.plotA, width = 16, height = 5)
#

#species-specific slopes.
#lets try and make species-specific regression lines, get the residuals and plot them.
#americana
eyep.rod.am=lm(log.eyep~log.rod, data=subset(ddata, Species=="D.americana"))
summary(eyep.rod.am)
#insi.
eyep.rod.am.res=resid(eyep.rod.am)

antp.rod.am=lm(log.antp~log.rod, data=subset(ddata, Species=="D.americana"))
summary(antp.rod.am)
#insi.
antp.rod.am.res=resid(antp.rod.am)

dres.data.am=data.frame(subset(ddata,Species=="D.americana"),antp.rod.am.res,eyep.rod.am.res)
dres.data.am
am.dres.plot=ggplot(dres.data.am,aes(antp.rod.am.res, eyep.rod.am.res))+ geom_point(aes(),size=4,color="#E65E25")+
  geom_smooth(method = "lm", se=FALSE,color="#E65E25",size=1.5,linetype="dotted")+
  theme(panel.grid.major = element_blank(), panel.grid.minor = element_blank(),
        panel.border = element_blank(), panel.background = element_blank(),
        axis.line = element_line(color = 'black',size=0.8),legend.position="None", axis.title = element_blank())
am.dres.plot
summary(lm(eyep.rod.am.res~antp.rod.am.res))
#si

#busckii
eyep.rod.bu=lm(log.eyep~log.rod, data=subset(ddata, Species=="D.busckii"))
summary(eyep.rod.bu)
#sign 0.65
eyep.rod.bu.res=resid(eyep.rod.bu)

antp.rod.bu=lm(log.antp~log.rod, data=subset(ddata, Species=="D.busckii"))
summary(antp.rod.bu)
#sign 0.66
antp.rod.bu.res=resid(antp.rod.bu)

dres.data.bu=data.frame(subset(ddata,Species=="D.busckii"),antp.rod.bu.res,eyep.rod.bu.res)
dres.data.bu
bu.dres.plot=ggplot(dres.data.bu,aes(antp.rod.bu.res, eyep.rod.bu.res))+ geom_point(aes(),size=4,color="#6C8DE0")+
  geom_smooth(method = "lm", se=FALSE,color="#6C8DE0",size=1.5,linetype="dotted")+
  theme(panel.grid.major = element_blank(), panel.grid.minor = element_blank(),
        panel.border = element_blank(), panel.background = element_blank(),
        axis.line = element_line(color = 'black',size=0.8),legend.position="None", axis.title = element_blank())
bu.dres.plot
summary(lm(eyep.rod.bu.res~antp.rod.bu.res))
#si 1.1

#funebris
eyep.rod.fu=lm(log.eyep~log.rod, data=subset(ddata, Species=="D.funebris"))
summary(eyep.rod.fu)
#insi
eyep.rod.fu.res=resid(eyep.rod.fu)

antp.rod.fu=lm(log.antp~log.rod, data=subset(ddata, Species=="D.funebris"))
summary(antp.rod.fu)
#insi
antp.rod.fu.res=resid(antp.rod.fu)

dres.data.fu=data.frame(subset(ddata,Species=="D.funebris"),antp.rod.fu.res,eyep.rod.fu.res)
dres.data.fu
fu.dres.plot=ggplot(dres.data.fu,aes(antp.rod.fu.res, eyep.rod.fu.res))+ geom_point(aes(),size=4,color="#0B3F7A")+
  geom_smooth(method = "lm", se=FALSE,color="#0B3F7A",size=1.5,linetype="dotted")+
  theme(panel.grid.major = element_blank(), panel.grid.minor = element_blank(),
        panel.border = element_blank(), panel.background = element_blank(),
        axis.line = element_line(color = 'black',size=0.8),legend.position="None", axis.title = element_blank())
fu.dres.plot
summary(lm(eyep.rod.fu.res~antp.rod.fu.res))
#si 0.87

#melanogaster
eyep.rod.me=lm(log.eyep~log.rod, data=subset(ddata, Species=="D.melanogaster"))
summary(eyep.rod.me)
#insi
eyep.rod.me.res=resid(eyep.rod.me)

antp.rod.me=lm(log.antp~log.rod, data=subset(ddata, Species=="D.melanogaster"))
summary(antp.rod.me)
#insi
antp.rod.me.res=resid(antp.rod.me)

dres.data.me=data.frame(subset(ddata,Species=="D.melanogaster"),antp.rod.me.res,eyep.rod.me.res)
dres.data.me
me.dres.plot=ggplot(dres.data.me,aes(antp.rod.me.res, eyep.rod.me.res))+ geom_point(aes(),size=4,color="#5880AD")+
  geom_smooth(method = "lm", se=FALSE,color="#5880AD",size=1.5,linetype="dotted")+
  theme(panel.grid.major = element_blank(), panel.grid.minor = element_blank(),
        panel.border = element_blank(), panel.background = element_blank(),
        axis.line = element_line(color = 'black',size=0.8),legend.position="None", axis.title = element_blank())
me.dres.plot
summary(lm(eyep.rod.me.res~antp.rod.me.res))
#si 0.90

#pseudotalamancana
eyep.rod.ps=lm(log.eyep~log.rod, data=subset(ddata, Species=="D.pseudotalamancana"))
summary(eyep.rod.ps)
#si 0.68
eyep.rod.ps.res=resid(eyep.rod.ps)

antp.rod.ps=lm(log.antp~log.rod, data=subset(ddata, Species=="D.pseudotalamancana"))
summary(antp.rod.ps)
#si 0.68
antp.rod.ps.res=resid(antp.rod.ps)

dres.data.ps=data.frame(subset(ddata,Species=="D.pseudotalamancana"),antp.rod.ps.res,eyep.rod.ps.res)
dres.data.ps
ps.dres.plot=ggplot(dres.data.ps,aes(antp.rod.ps.res, eyep.rod.ps.res))+ geom_point(aes(),size=4,color="#AD271F")+
  geom_smooth(method = "lm", se=FALSE,color="#AD271F",size=1.5,linetype="dotted")+
  theme(panel.grid.major = element_blank(), panel.grid.minor = element_blank(),
        panel.border = element_blank(), panel.background = element_blank(),
        axis.line = element_line(color = 'black',size=0.8),legend.position="None", axis.title = element_blank())
ps.dres.plot
summary(lm(eyep.rod.ps.res~antp.rod.ps.res))
#si 0.95

#suzukii
eyep.rod.su=lm(log.eyep~log.rod, data=subset(ddata, Species=="D.suzukii"))
summary(eyep.rod.su)
#insi
eyep.rod.su.res=resid(eyep.rod.su)

antp.rod.su=lm(log.antp~log.rod, data=subset(ddata, Species=="D.suzukii"))
summary(antp.rod.su)
#insi
antp.rod.su.res=resid(antp.rod.su)

dres.data.su=data.frame(subset(ddata,Species=="D.suzukii"),antp.rod.su.res,eyep.rod.su.res)
dres.data.su
su.dres.plot=ggplot(dres.data.su,aes(antp.rod.su.res, eyep.rod.su.res))+ geom_point(aes(),size=4,color="#E67153")+
  geom_smooth(method = "lm", se=FALSE,color="#E67153",size=1.5,linetype="dotted")+
  theme(panel.grid.major = element_blank(), panel.grid.minor = element_blank(),
        panel.border = element_blank(), panel.background = element_blank(),
        axis.line = element_line(color = 'black',size=0.8),legend.position="None", axis.title = element_blank())
su.dres.plot
summary(lm(eyep.rod.su.res~antp.rod.su.res))
#si 0.75

###
library(ggpubr)

comp.disc.plot=ggarrange(bu.dres.plot, fu.dres.plot,me.dres.plot,am.dres.plot,ps.dres.plot,su.dres.plot, 
                         # labels = c("A", "B", "C", "D", "E", "F"),
                         ncol = 3, nrow = 2)
comp.disc.plot
ggsave(plot = comp.disc.plot, dpi = 600, filename = "comp_disc_plot.png",width = 8, height = 5)


# Additional Analysis - Intercept differences Brain and Disc --------------


intedata=read.table(file="Intercept_Diffs.txt", sep="\t", header=TRUE)
intedata
plot(intedata$AL,intedata$OL)
summary(lm(OL~AL,data=intedata))

plot(intedata$Adp,intedata$Edp)
summary(lm(Edp~Adp,data=intedata))

#proper plotting

inte.brain.plot=ggplot(intedata,aes(x=AL,y=OL))+geom_point(size=4)+
  xlab(expression(bold("Pair-wise Intercept Differences AL")))+ylab(expression(bold("Pair-wise Intercept Differences OL")))+
  theme(panel.grid.major = element_blank(), panel.grid.minor = element_blank(),
        panel.border = element_blank(), panel.background = element_blank(),axis.line = element_line(color = 'black',size=0.8))+
  theme(legend.title = element_blank())
inte.brain.plot
inte.brain.plot2=inte.brain.plot+ geom_smooth(method = "lm", se=FALSE,color="grey",size=1.5)
inte.brain.plot2
inte.brain.plot3=inte.brain.plot2+theme(legend.justification=c(0,1),legend.position=c(0, 1.02),legend.background = element_blank(),
                                        axis.title.x=element_text(size=15),axis.title.y=element_text(size=15),
                                        axis.text.x=element_text(face="bold",size=11),axis.text.y=element_text(face="bold",size=11))
inte.brain.plot3

#assemble.
figS2.plot=ggarrange(OL.plot6,AL.plot6, plot.res6, inte.brain.plot3, 
                    # labels = c("A", "B", "C", "D"),
                    ncol = 4, nrow = 1)
figS2.plot
ggsave("figS2.plot.png", dpi=600,figS2.plot, width = 16, height = 5)

inte.disc.plot=ggplot(intedata,aes(x=Adp,y=Edp))+geom_point(size=4)+
  xlab(expression(bold("Pair-wise Intercept Differences ADp")))+ylab(expression(bold("Pair-wise Intercept Differences EDp")))+
  theme(panel.grid.major = element_blank(), panel.grid.minor = element_blank(),
        panel.border = element_blank(), panel.background = element_blank(),axis.line = element_line(color = 'black',size=0.8))+
  theme(legend.title = element_blank())
inte.disc.plot
inte.disc.plot2=inte.disc.plot+ geom_smooth(method = "lm", se=FALSE,color="grey",size=1.5)
inte.disc.plot2
inte.disc.plot3=inte.disc.plot2+theme(legend.justification=c(0,1),legend.position=c(0, 1.02),legend.background = element_blank(),
                                      axis.title.x=element_text(size=15),axis.title.y=element_text(size=15),
                                      axis.text.x=element_text(face="bold",size=11),axis.text.y=element_text(face="bold",size=11))
inte.disc.plot3

#assemble Fig S3 part B
figS3.disc.plotB=ggarrange(eye.rod.plot7, ant.rod.plot7, inte.disc.plot3, 
                           # labels = c("A", "B", "C", "D"),
                           ncol = 3, nrow = 1,widths=1000,heights=300)
figS3.disc.plotB
ggsave("figS3discplotB.png", dpi=600,figS3.disc.plotB, width = 16, height = 5)


# Supporting Info ---------------------------------------------------------

#Subsetting of tree into distinct groups.
library(ape)
#library(nlme)
library(geiger)
rm(list=ls())
setwd("C:/Work_temporary/R-files")
Btree=read.nexus("Keesey_Ultrametric_tree.nexus")

G1data=read.table(file="Keesey_HeadData_GROUP1.txt", sep="\t", header=TRUE,row.names=1)
prune1=name.check(Btree,G1data)
prune1
#remove species in tree file not in data and save in other object.
Btree.prune1=drop.tip(Btree, prune1$tree_not_data)
Btree.prune1
name.check(Btree.prune1,G1data)
#okay. Try and save new object.
write.nexus(Btree.prune1,file="Keesey_ultramet_G1.nexus")

G2data=read.table(file="Keesey_HeadData_GROUP2.txt", sep="\t", header=TRUE,row.names=1)
prune2=name.check(Btree,G2data)
prune2
#remove species in tree file not in data and save in other object.
Btree.prune2=drop.tip(Btree, prune2$tree_not_data)
Btree.prune2
name.check(Btree.prune2,G2data)
#okay. Try and save new object.
write.nexus(Btree.prune2,file="Keesey_ultramet_G2.nexus")

G3data=read.table(file="Keesey_HeadData_GROUP3.txt", sep="\t", header=TRUE,row.names=1)
prune3=name.check(Btree,G3data)
prune3
#remove species in tree file not in data and save in other object.
Btree.prune3=drop.tip(Btree, prune3$tree_not_data)
Btree.prune3
name.check(Btree.prune3,G3data)
#okay. Try and save new object.
write.nexus(Btree.prune3,file="Keesey_ultramet_G3.nexus")

G4data=read.table(file="Keesey_HeadData_GROUP4.txt", sep="\t", header=TRUE,row.names=1)
prune4=name.check(Btree,G4data)
prune4
#remove species in tree file not in data and save in other object.
Btree.prune4=drop.tip(Btree, prune4$tree_not_data)
Btree.prune4
name.check(Btree.prune4,G4data)
#okay. Try and save new object.
write.nexus(Btree.prune4,file="Keesey_ultramet_G4.nexus")

G12data=read.table(file="Keesey_HeadData_GROUP1-2.txt", sep="\t", header=TRUE,row.names=1)
prune12=name.check(Btree,G12data)
prune12
#remove species in tree file not in data and save in other object.
Btree.prune12=drop.tip(Btree, prune12$tree_not_data)
Btree.prune12
name.check(Btree.prune12,G12data)
#okay. Try and save new object.
write.nexus(Btree.prune12,file="Keesey_ultramet_G12.nexus")

G34data=read.table(file="Keesey_HeadData_GROUP3-4.txt", sep="\t", header=TRUE,row.names=1)
prune34=name.check(Btree,G34data)
prune34
#remove species in tree file not in data and save in other object.
Btree.prune34=drop.tip(Btree, prune34$tree_not_data)
Btree.prune34
name.check(Btree.prune34,G34data)
#okay. Try and save new object.
write.nexus(Btree.prune34,file="Keesey_ultramet_G34.nexus")


#lms to test for assocations in the groups with lower species numbers, i.e. 2 and 4.
head(G2data)
lm2=lm(ESA~BL+FSA,G2data)
summary(lm2)

head(G4data)
lm4=lm(ESA~BL+FSA,G4data)
summary(lm4)
