# Supplementary material for: Complexity of biological scaling suggests an absence of systematic trade-offs between sensory modalities in Drosophila
Source: Nat Commun. 2022 May 26;13:2944. doi: 10.1038/s41467-022-30579-y (PMC9135755; doi:10.1038/s41467-022-30579-y)
Supplement: Supplementary file 3 — Supplementary Code 1 [file 41467_2022_30579_MOESM3_ESM.zip › Farnworth-Montgomery_STATS-CODE/BayesTraits_exemplaryScript.txt]

#exemplary BayesTraits script.see their manual for more detail and instructions for data and tree file formats, etc.

cd C:\Program Files\BayesTraitsV3.0.2-Win64 #directory location

BayesTraitsV3.exe Keesey_ultramet_Disc_prune.nexus BT_Keesey_Disc_species-avg_eye-bl-ant.txt #specifies which data and tree file
6 #selects regression models
2 #selects MCMC
burnin 750000 #MCMC settings
iterations 7500000
sample 7500m
Lambda #calculates Lambda.
Run

#script when including individual data

cd C:\Program Files\BayesTraitsV3.0.2-Win64

BayesTraitsV3.exe Keesey_Ultrametric_tree.nexus KeeseyData_BT_eye-fun_newAvg.txt
6
2
DistData Ind_Sp_Link_ESA_FSA_ff.txt #this is the key line.
burnin 750000
iterations 7500000
sample 7500
Lambda
Run
