# Supplementary material for: Complexity of biological scaling suggests an absence of systematic trade-offs between sensory modalities in Drosophila
Source: Nat Commun. 2022 May 26;13:2944. doi: 10.1038/s41467-022-30579-y (PMC9135755; doi:10.1038/s41467-022-30579-y)
Supplement: Supplementary file 5 — Source Data [file 41467_2022_30579_MOESM5_ESM.xlsx]

## Sheet: Adult_HEAD_raw data_Fig1_S1
Species	log10(ESA)	log10(FSA)	log10(BL)	EF		Abbreviations
D.affinis	5.66846	4.66974	3.43666	10.0745		ESA	eye surface area
D.americana	5.70739	4.64469	3.53939	11.137		FSA	funiculus surface area
D.ananassae	5.53023	4.62157	3.30974	8.1411		BL	body length
D.arizonae	5.61079	4.58636	3.44894	10.6707		EF	Eye-Funiculus Ratio
D.biarmipes	5.54752	4.65139	3.3557	7.9029
D.birchii	5.6008	4.57209	3.40499	10.6986
D.bromeliae	5.68488	4.63793	3.45031	11.1563
D.busckii	5.40147	4.60101	3.42747	6.4626
D.buzzatii	5.59082	4.73775	3.50876	7.1205
D.cardini	5.68113	4.6393	3.44568	11.0397
D.deflecta	5.62273	4.62676	3.47545	9.925
D.elegans	5.50336	4.52161	3.34559	9.0577
D.erecta	5.5157	4.58239	3.38913	8.6958
D.eugracilis	5.56359	4.60923	3.40223	9.0813
D.ficusphila	5.70666	4.72031	3.45094	9.7605
D.funebris	5.6835	4.9416	3.53713	5.5412
D.gaucha	5.74335	4.79258	3.51638	9.0549
D.hamatofila	5.66286	4.72483	3.49079	8.7524
D.hydei	5.7608	4.85108	3.53301	8.142
D.hypocausta	5.90266	4.84297	3.49919	11.5814
D.immigrans	5.79341	4.92709	3.57937	7.4492
D.lummei	5.65134	4.65521	3.5346	10.0131
D.macrospina	5.63764	4.68331	3.43054	9.0352
D.mainlandi	5.64117	4.66295	3.48691	9.5095
D.malerkotliana	5.48016	4.50398	3.32195	9.4646
D.melanica	5.65205	4.66834	3.48487	9.6552
D.melanogaster	5.43865	4.56564	3.42015	7.6146
D.mercatorum	5.64353	4.69297	3.46614	8.9272
D.mettleri	5.55434	4.64815	3.4638	8.1284
D.m.mojavensis	5.53789	4.56819	3.39789	9.3298
D.m.wrigelyi	5.49237	4.50979	3.38568	9.6206
D.mulleri	5.60956	4.59055	3.46593	10.5346
D.nannoptera	5.48147	4.51656	3.43363	9.2308
D.nasuta	5.85799	4.77697	3.48934	12.0876
D.navojoa	5.53838	4.59751	3.44155	8.7255
D.nebulosa	5.67628	4.64599	3.41487	10.739
D.neocordata	5.6593	4.71329	3.46333	8.9815
D.pallidipennis	5.81081	4.92525	3.52277	7.6857
D.polychaeta	5.56973	4.65808	3.52237	8.1979
D.pseudoobscura	5.56682	4.67794	3.51955	7.8291
D.pseudotalamancana	5.98554	4.97008	3.59133	10.3817
D.putrida	5.48569	4.5514	3.44963	8.7605
D.repleta	5.8321	4.88952	3.55752	8.7393
D.repletoides	5.72536	4.83753	3.52517	7.7252
D.robusta	5.74728	4.79844	3.53947	8.923
D.saltans	5.62127	4.64374	3.43156	9.5076
D.santomea	5.58909	4.61999	3.39876	9.3315
D.sechellia	5.56124	4.56739	3.38714	9.8984
D.simulans	5.49625	4.53473	3.33808	9.3342
D.sturtevanti	5.57106	4.64929	3.408	8.4357
D.subobscura	5.66893	4.63853	3.45588	10.7429
D.sucinea	5.67608	4.73583	3.48691	8.7255
D.suzukii	5.82323	4.75568	3.50427	11.8053
D.takahashii	5.65969	4.6574	3.41056	10.0769
D.tsacasi	5.67456	4.62326	3.39761	11.3835
D.virilis	5.55228	4.70719	3.55483	7.0122
D.wheeleri	5.63547	4.62799	3.49743	10.3078
D.willistoni	5.5492	4.59601	3.41622	9.0398
D.yakuba	5.50039	4.56963	3.33457	8.6049

## Sheet: BRAIN_raw data_Fig2_S2
Species	Individual	log10(ME)	log10(LO)	log10(LOP)	log10(OL)	log10(AL)	log10(ROB)		Abbreviations
D.pseudotalamancana	D.pseudotalamancana1	6.53385	6.1944	5.97445	6.77276	5.64668	6.84883		ME	medulla
D.pseudotalamancana	D.pseudotalamancana2	6.71566	6.25456	5.7207	6.87614	5.82338	6.897		LO	lobula
D.pseudotalamancana	D.pseudotalamancana3	6.64175	6.1415	5.9999	6.83044	5.58855	6.86357		LOP	lobula plate
D.pseudotalamancana	D.pseudotalamancana4	6.6592	6.12481	5.98356	6.83621	5.62358	6.80371		OL	optic lobe
D.pseudotalamancana	D.pseudotalamancana5	6.58458	6.09752	5.785	6.75614	5.51346	6.74538		AL	antennal lobe
D.funebris	D.funebris1	6.02642	5.57428	5.33875	6.21909	5.38529	6.42328		ROB	rest of brain
D.funebris	D.funebris2	6.19082	5.66394	5.52847	6.37118	5.45744	6.35114
D.funebris	D.funebris3	6.04426	5.48951	5.19944	6.19707	5.33028	6.41713
D.funebris	D.funebris4	6.09487	5.53475	5.36647	6.25989	5.34294	6.42779
D.funebris	D.funebris5	5.97551	5.51254	5.31548	6.16951	5.26813	6.28981
D.americana	D.americana1	6.24659	5.69441	5.42572	6.40237	5.22083	6.43375
D.americana	D.americana2	6.17387	5.65064	5.50451	6.35396	5.14578	6.4079
D.americana	D.americana3	6.24442	5.68237	5.40039	6.39589	5.35428	6.45178
D.americana	D.americana4	6.24277	5.68073	5.41069	6.39546	5.27184	6.4514
D.americana	D.americana5	6.19966	5.67638	5.45239	6.36953	5.10294	6.44528
D.busckii	D.busckii1	5.92143	5.39508	5.07344	6.07965	5.06024	6.30594
D.busckii	D.busckii2	5.90288	5.36844	5.08473	6.06248	5.10667	6.2887
D.busckii	D.busckii3	5.8567	5.38647	5.09167	6.03581	5.13496	6.25223
D.busckii	D.busckii4	5.79558	5.33824	4.98806	5.97301	5.0012	6.18246
D.melanogaster	D.melanogaster1	5.8008	5.30423	4.95734	5.96579	5.17274	6.24923
D.melanogaster	D.melanogaster2	5.77391	5.29015	4.97349	5.94611	5.11846	6.25128
D.melanogaster	D.melanogaster3	5.9066	5.42643	5.14136	6.08347	5.11609	6.22097
D.melanogaster	D.melanogaster4	5.89077	5.3607	5.10545	6.05483	4.9919	6.2401
D.melanogaster	D.melanogaster5	5.79795	5.30723	4.983	5.96709	5.09846	6.23084
D.suzukii	D.suzukii1	6.12222	5.52424	5.2467	6.26384	5.12104	6.26957
D.suzukii	D.suzukii2	6.35611	5.7884	5.60748	6.51717	5.04072	6.42428
D.suzukii	D.suzukii3	6.44	5.73366	5.83533	6.59991	5.32212	6.59755
D.suzukii	D.suzukii4	6.29692	5.74557	5.50809	6.45636	5.1927	6.50548
D.suzukii	D.suzukii5	6.3857	5.87468	5.71352	6.56784	5.22193	6.49885

## Sheet: Disc_HEAD_raw data_Fig2_S3
Species	original ID	EDP	ADP	TD	ROD	log10(EDP)	log10(ADP)	log10(ROD)		Abbreviations
D.americana	3	454138	72484.5	777673	251051	5.65719	4.86024	5.39976		EDP	eye disc portion
D.americana	7	488449	66859	812970	257661	5.68882	4.82516	5.41105		ADP	antennal disc portion
D.americana	6	436563	58236.2	817746	322947	5.64005	4.76519	5.50913		TD	total disc
D.americana	4	694076	94688.3	1.01772e+06	228959	5.84141	4.9763	5.35976		ROD	rest of disc
D.americana	5	783533	117719	1.13461e+06	233356	5.89406	5.07085	5.36802
D.americana	2	633072	96367.2	906079	176640	5.80145	4.98393	5.24709
D.americana	1	562304	83225.7	825886	180356	5.74997	4.92026	5.25613
D.busckii	1	536727	128916	999714	334071	5.72975	5.11031	5.52384
D.busckii	2	438231	100283	986944	448430	5.6417	5.00123	5.6517
D.busckii	3	144251	30727	230284	55305.6	5.15912	4.48752	4.74277
D.busckii	4	212800	49816.5	375314	112698	5.32797	4.69737	5.05192
D.busckii	5	164856	44130.9	333534	124548	5.2171	4.64474	5.09534
D.funebris	1	487693	128169	801363	185501	5.68815	5.10778	5.26835
D.funebris	2	475902	117366	717445	124177	5.67752	5.06954	5.09404
D.funebris	3	421517	94765.5	680170	163887	5.62482	4.97665	5.21455
D.funebris	4	335753	93382.1	569241	140106	5.52602	4.97026	5.14646
D.funebris	5	339879	88713.4	542005	113413	5.53132	4.94799	5.05466
D.funebris	6	434863	99251.1	631770	97655.7	5.63835	4.99674	4.9897
D.funebris	7	404094	101409	710348	204845	5.60648	5.00607	5.31142
D.funebris	8	336272	77233.7	551370	137864	5.52669	4.88781	5.13945
D.melanogaster	1	71578.3	18687.9	100797	10530.5	4.85478	4.27156	4.02245
D.melanogaster	3	51275.3	14294	80547.5	14978.3	4.70991	4.15515	4.17546
D.melanogaster	4	68630	14347.9	93629.9	10652.1	4.83651	4.15679	4.02744
D.melanogaster	5	72393.4	17526.3	102418	12498	4.8597	4.24369	4.09684
D.melanogaster	6	52243.6	12070.7	75047.2	10733	4.71803	4.08173	4.03072
D.melanogaster	7	48668.1	11204.3	67767.5	7895.07	4.68724	4.04938	3.89736
D.melanogaster	8	54993.4	15059.1	81444.8	11392.3	4.74031	4.1778	4.05661
D.pseudotalamancana	1	164513	27070.7	241808	50224.8	5.2162	4.4325	4.70092
D.pseudotalamancana	2	105202	17384.9	148744	26156.3	5.02203	4.24017	4.41758
D.pseudotalamancana	3	59292.6	9552.32	85481.1	16636.2	4.773	3.98011	4.22105
D.pseudotalamancana	4	49825.1	8360.5	64615.4	6429.78	4.69745	3.92223	3.8082
D.pseudotalamancana	5	51862.9	8389.42	78682.5	18430.2	4.71486	3.92373	4.26553
D.pseudotalamancana	6b	156102	26299.6	226525	44123.7	5.19341	4.41995	4.64467
D.pseudotalamancana	6c	154837	24585.8	222516	43092.9	5.18987	4.39068	4.63441
D.suzukii	1	522192	70299.7	635845	43353.2	5.71783	4.84695	4.63702
D.suzukii	2	543409	77721.5	700083	78952.7	5.73513	4.89054	4.89737
D.suzukii	3	440564	80649.4	707472	186259	5.64401	4.9066	5.27012
D.suzukii	4	519059	70825.6	676956	87070.7	5.71522	4.85019	4.93987
D.suzukii	5	290554	36737.4	374108	46816.9	5.46323	4.56511	4.6704
D.suzukii	6	440063	69216.3	640099	130820	5.64351	4.84021	5.11667
D.suzukii	7	511570	77981.1	608921	19370.5	5.7089	4.89199	4.28714

## Sheet: Adult-HEAD_Fig1-S1
Model	Figure	LH	R2	df	λ	ꞵ	ꞵ_CIs	t	P		Abbreviations
ESA ~ BL + FSA + | Phylogeny	1, S1	75.8755	0.663463	54	0.480695						ESA	eye surface area
1. BL						0.235034	0.0170353	0.976885	0.332982		FSA	funiculus surface area
2. FSA						0.75871	0.00853842	6.12413	1.07767e-07		BL	body length
ESA ~ FSA + | Phylogeny	S1	76.0033	0.665284	56	0.416221	0.853189	0.00565927	10.6661	4.19471e-15		EF	Eye-Funiculus Ratio
ESA ~ BL + | Phylogeny	1	61.8252	0.468259	56	0.702444	1.42256	0.0142583	7.08941	2.46286e-09		res	residuals of
FSA ~ BL + | Phylogeny	1	72.0579	0.579779	56	0.610042	1.49633	0.0113078	8.86573	2.97465e-12
resESA ~ resFSA	1	78.3323	0.4482	57		0.811109	0.234152	6.937	4.06e-09
ESA ~ EF + | Phylogeny		-98.3824	0.157767	56	0.45339	4.76936	0.102882	3.23661	0.00203356
FSA ~ EF + | Phylogeny		-101.901	0.0419778	56	0.373476	-2.61745	0.115056	1.60659	0.11377

## Sheet: BRAIN_Fig2-S2
Model	Figure	F	R2	df	ꞵ	t	P		Abbreviations
OL ~ ROB +AL + Species	S2	95.0091	0.9592	21					ME	medulla
1. ROB					0.6796	3.064	0.005895		LO	lobula
2. AL					0.09342	0.575	0.571453		LOP	lobula plate
3. ANOVA for Species factor		8.5951					0.0001477		OL	optic lobe
OL ~ ROB + Species	2, S2	114.266	0.9604	22	0.74965	4.107	0.000464		AL	antennal lobe
ANOVA for Species factor		9.6991					5.319e-05		ROB	rest of brain
AL ~ ROB + Species	2, S2	31.9121	0.8688	22	0.749871	3.083	0.00543		res	residuals of
ANOVA for Species factor		5.9221					0.001296																5.319e-05	ANOVA for Species factor	2, S2	9.6991					5.319e-05	ANOVA for Species factor	2, S2	9.6991					5.319e-05	ANOVA for Species factor	2, S2	9.6991					5.319e-05	ANOVA for Species factor	2, S2
resOL ~ resAL	S2	0.424974	-0.02097	27	0.09342	0.652	0.52
Pairwise Differences OL ~ AL	S2	20.64	0.5838	13	-0.43542	-4.543	0.000552
SMATR results		Slope differences			Elevation differences
Model	Figure	LH-ratio	df	P	W2	df	P
OL ~ ROB	2	8.274	5	0.14178	513.1	5	2.22e-16
AL ~ ROB	2	8.859	5	0.11481	15.15	5	0.0097351
Single species regressions	Figure	F	R2	df	ꞵ	t	P
americana: OL ~ ROB	S2	2.612	0.2872	3	0.7713	1.616	0.204
americana: AL ~ ROB	S2	1.204	0.04853	3	2.914	1.097	0.353
americana: resOL ~ resAL	S2	1.739	0.156	3	0.1089	1.319	0.279
busckii: OL ~ ROB	S2	1207.44	0.9975	2	0.85416	34.748	0.000827
busckii: AL ~ ROB	S2	0.9754	-0.008266	2	0.612	0.988	0.427
busckii: resOL ~ resAL	S2	0.6068	-0.1509	2	0.01914	0.779	0.518
funebris: OL ~ ROB	S2	0.008253	-0.3297	3	0.06853	0.091	0.933
funebris: AL ~ ROB	S2	0.2493	-0.231	3	0.323	0.499	0.652
funebris: resOL ~ resAL	S2	15.37	0.7823	3	1.067	3.921	0.0295
melanogaster: OL ~ ROB	S2	2.847	0.3159	3	-3.368	-1.687	0.19
melanogaster: AL ~ ROB	S2	0.08913	-0.2949	3	0.8853	0.299	0.785
melanogaster: resOL ~ resAL	S2	1.166	0.03996	3	-0.3561	-1.08	0.359
pseudotalamancana: OL ~ ROB	S2	3.114	0.3458	3	0.5973	1.765	0.176
pseudotalamancana: AL ~ ROB	S2	5.728	0.5417	3	1.5812	2.393	0.0964
pseudotalamancana: resOL ~ resAL	S2	0.7724	-0.06033	3	0.2318	0.879	0.444
suzukii: OL ~ ROB	S2	12.82	0.7472	3	0.9773	3.581	0.0373
suzukii: AL ~ ROB	S2	3.43	0.3779	3	0.6323	1.852	0.161
suzukii: resOL ~ resAL	S2	1.25	0.05883	3	-0.4335	-1.118	0.345
R2 is adjusted.
[truncated: 2,500 more columns]

## Sheet: Disc-HEAD_Fig2-S3
BayesTraits Results	Figure	LH	R2	df	λ	ꞵ	ꞵ_CIs	t	P		Abbreviations
EDP ~ ROD +ADP + | Phylogeny		12.8056	0.942865	9	0.436996						EDP	eye disc portion
1. ROD						-0.00718825	0.0118069	-0.046062	0.964267		ADP	antennal disc portion
2. ADP						1.0804	0.0164165	5.00413	0.000734816		TD	total disc
EDP ~ ADP + | Phylogeny	S3	13.5503	0.949095	11	0.404766	1.07523	0.00538485	14.8294	1.2854e-08		ROD	rest of disc
Model	Figure	F	R2	df	ꞵ	t	P				res	residuals of
EDP ~ ROD +ADP + Species	S3	675.322	0.9916	33
1. ROD					-0.01892	-0.556	0.58224
2. ADP					0.95722	18.213	2e-16
3. ANOVA for Species factor		64.598					4.439e-16
EDP ~ ADP + Species	S3	804.175	0.9918	34	0.93852	23.49	2e-16
ANOVA for Species factor		67.911					2.2e-16
EDP ~ ROD + Species	2, S3	68.2975	0.9099	34	0.37837	4.416	9.68e-05
EDP ~ ROD		119.68	0.7479	39	0.65732	10.94	1.89e-13
ANOVA for Species factor		15.014					8.611e-08
ADP ~ ROD + Species	2, S3	60.8563	0.8998	34	0.41505	4.862	2.59e-05
ADP ~ ROD		135.781	0.7711	39	0.63033	11.653	2.84e-14
ANOVA for Species factor		11.012					2.33e-06
resEDP ~ resADP	S3	392.009	0.9072	39	0.9572	19.8	2e-16
Pairwise Differences EDP ~ ADP	S3	27.21	0.6519	13	0.73759	5.217	0.000166																5.319e-05	ANOVA for Species factor	2, S2	9.6991					5.319e-05	ANOVA for Species factor	2, S2	9.6991					5.319e-05	ANOVA for Species factor	2, S2	9.6991					5.319e-05	ANOVA for Species factor	2, S2
SMATR results		Slope differences			Elevation differences
Model	Figure	LH-ratio	df	P	W2	df	P
EDP ~ ROD	2	4.655	5	0.45941	27.24	5	5.1225e-05
ADP ~ ROD	2	4.144	5	0.52888	44.14	5	2.1657e-08
Single species regressions	Figure	F	R2	df	ꞵ	t	P
americana: EDP ~ ROD	S3	1.941	0.1356	5	-0.5609	-1.393	0.22228
americana: ADP ~ ROD	S3	3.273	0.2747	5	-0.7253	-1.809	0.13022
americana: resEDP ~ resADP	S3	49.36	0.8896	5	0.9569	7.026	0.000901
busckii: EDP ~ ROD	S3	20.43	0.8293	3	0.6453	4.52	0.0203
busckii: ADP ~ ROD	S3	30.31	0.8799	3	0.6663	5.505	0.0118
busckii: resEDP ~ resADP	S3	18.13	0.8107	3	1.093	4.258	0.0237
funebris: EDP ~ ROD	S3	0.2482	-0.1203	6	0.1232	0.498	0.63605
funebris: ADP ~ ROD	S3	0.5571	-0.06755	6	0.1848	0.746	0.4836
funebris: resEDP ~ resADP	S3	19.65	0.7271	6	0.8743	4.432	0.00441
melanogaster: EDP ~ ROD	S3	0.1452	-0.1661	5	0.1492	0.381	0.7188
melanogaster: ADP ~ ROD	S3	1.412	0.0642	5	0.4436	1.188	0.288
melanogaster: resEDP ~ resADP	S3	14.43	0.6911	5	0.9039	3.798	0.0127
pseudotalamancana: EDP ~ ROD	S3	24.08	0.7936	5	0.6823	4.907	0.00445
pseudotalamancana: ADP ~ ROD	S3	21.35	0.7723	5	0.6762	4.621	0.00573
pseudotalamancana: resEDP ~ resADP	S3	855.4	0.993	5	0.9474	29.25	8.76e-07
suzukii: EDP ~ ROD	S3	0.006934	-0.1983	5	-0.01069	-0.083	0.936869
suzukii: ADP ~ ROD	S3	0.2225	-0.1489	5	0.07434	0.472	0.657
suzukii: resEDP ~ resADP	S3	30.39	0.8305	5	0.7552	5.513	0.00269
R2 is adjusted.
[truncated: 2,500 more columns]

## Sheet: SMATR-slope-details_Figure-2
	Species	N	r2	P	β	β lw CI	β up CI	α	α lw CI	α up CI		Abbreviations
OL	D.americana	5	0.465436	0.204473	0.859927	0.78613	1.16568	0.847215	0.341147	1.35328		OL	optic lobe
	D.busckii	4	0.998346	0.000827168	0.859927	0.78613	1.16568	0.656889	-0.00731384	1.32109		AL	antennal lobe
	D.funebris	5	0.0027433	0.933343	0.859927	0.78613	1.16568	0.75544	0.232123	1.27876		EDP	eye disc portion
	D.melanogaster	5	0.486892	0.190145	0.859927	0.78613	1.16568	0.638818	0.135911	1.14173		ADP	antennal disc portion
	D.pseudotalamancana	5	0.509322	0.17581	0.859927	0.78613	1.16568	0.939581	0.399651	1.47951
	D.suzukii	5	0.810402	0.0372621	0.859927	0.78613	1.16568	0.926633	0.410133	1.44313
AL	D.americana	5	0.286396	0.352701	1.81619	1.05545	3.36121	-6.47355	-13.8703	0.923209
	D.busckii	4	0.327823	0.427442	1.81619	1.05545	3.36121	-6.28875	-16.009	3.43153
	D.funebris	5	0.0767208	0.651894	1.81619	1.05545	3.36121	-6.23381	-13.567	1.09935
	D.melanogaster	5	0.028853	0.78477	1.81619	1.05545	3.36121	-6.23075	-13.3978	0.936253
	D.pseudotalamancana	5	0.656288	0.0964476	1.81619	1.05545	3.36121	-6.76854	-14.617	1.07987
	D.suzukii	5	0.53341	0.161116	1.81619	1.05545	3.36121	-6.55134	-13.9758	0.873088
EDP	D.americana	7	0.279692	0.222278	0.710341	0.542394	0.925373	1.94271	0.801103	3.08432
	D.busckii	5	0.87194	0.0202526	0.710341	0.542394	0.925373	1.71204	0.341777	3.08231
	D.funebris	8	0.0397292	0.636052	0.710341	0.542394	0.925373	1.94251	0.904458	2.98056
	D.melanogaster	7	0.0282175	0.718834	0.710341	0.542394	0.925373	1.89985	1.04177	2.75794
	D.pseudotalamancana	7	0.828031	0.00444876	0.710341	0.542394	0.925373	1.85783	0.926956	2.7887
	D.suzukii	7	0.00138481	0.936869	0.710341	0.542394	0.925373	2.2293	1.17458	3.28402
ADP	D.americana	7	0.395624	0.130216	0.728197	0.569207	0.94817	1.0082	-0.0977189	2.11413
	D.busckii	5	0.909926	0.0117991	0.728197	0.569207	0.94817	0.99206	-0.330184	2.3143
	D.funebris	8	0.0849589	0.483646	0.728197	0.569207	0.94817	1.24344	0.24037	2.24652
	D.melanogaster	7	0.220169	0.288138	0.728197	0.569207	0.94817	1.21759	0.389537	2.04564
	D.pseudotalamancana	7	0.810253	0.00573179	0.728197	0.569207	0.94817	0.994184	0.0934822	1.89489
	D.suzukii	7	0.0426066	0.656998	0.728197	0.569207	0.94817	1.30928	0.290738	2.32783

## Sheet: SMATR-PairW-Diff_Figure-2
		BRAIN: OL ~ ROB		BRAIN: AL ~ ROB		Intercept differences		DISC: EDP ~ ROD		DISC: ADP ~ ROD		Intercept differences			Abbreviations
Species 1	Species 2	P	W2	P	W2	OL	AL	P	W2	P	W2	EDP	ADP		OL	optic lobe
D.americana	D.busckii	0	439.849	0.103159	2.65602	-0.190326	0.184801	0.00611287	7.51673	0.883866	0.0213364	-0.230666	-0.0161447		AL	antennal lobe
D.americana	D.funebris	0.213008	1.55086	0.00852283	6.92018	-0.0917756	0.239741	1.81229e-05	18.377	0.172805	1.85844	-0.000201	0.23524		EDP	eye disc portion
D.americana	D.melanogaster	3.3876e-07	26.0151	0.018061	5.59022	-0.208397	0.242799	1.80488e-09	36.1737	7.52216e-09	33.3949	-0.042859	0.209383		ADP	antennal disc portion
D.americana	D.pseudotalamancana	0.659575	0.194041	0.0505187	3.82416	-0.0923653	0.294988	0.98359	0.000423047	0.606145	0.265826	0.084885	0.0140202
D.americana	D.suzukii	0.0215254	5.28374	0.405155	0.692973	-0.0794179	0.07779	0.00226904	9.31807	0.00410168	8.23825	-0.286589	-0.301078
D.busckii	D.funebris	0.037021	4.34945	0.0673701	3.34596	-0.0985508	-0.05494	0.000110823	14.9427	1.97283e-06	22.6213	-0.230465	-0.251384
D.busckii	D.melanogaster	0.613237	0.255488	0.376306	0.782734	0.0180706	-0.057998	0.243878	1.35804	0.122317	2.3874	-0.187807	-0.225528
D.busckii	D.pseudotalamancana	0	141.387	0.184181	1.76356	-0.282692	0.479789	0.141422	2.16242	0.95607	0.00303452	-0.145781	-0.0021245
D.busckii	D.suzukii	0	74.7308	0.296673	1.08909	-0.269744	0.262591	2.74118e-05	17.5894	0.00804762	7.02285	-0.517255	-0.317223
D.funebris	D.melanogaster	0.000337945	12.8474	0.576793	0.311447	0.116621	-0.003058	0.936487	0.0063498	0.912482	0.01208	0.042658	0.0258561
D.funebris	D.pseudotalamancana	0.384997	0.754686	0.0388028	4.26948	-0.184141	0.534729	0.501595	0.451561	0.0255851	4.98385	0.084684	0.24926
D.funebris	D.suzukii	0.0179899	5.59713	7.05448e-05	15.7962	-0.171193	0.317531	0.0242671	5.07544	0.909248	0.012993	-0.28679	-0.0658387
D.melanogaster	D.pseudotalamancana	0.40329	0.698493	0.0371376	4.34409	-0.300762	0.537787	0.390318	0.737952	0.000803145	11.234	0.042026	0.223404
D.melanogaster	D.suzukii	0.0575894	3.60548	0.0693198	3.29905	-0.287815	0.320589	0.0014532	10.137	0.282474	1.15515	-0.329448	-0.0916948
D.pseudotalamancana	D.suzukii	0.628259	0.234429	0.703697	0.144654	0.0129474	-0.217198	0.000985776	10.8541	0.00359131	8.4797	-0.371474	-0.315098
